# Supplementary material for: Physics-Inspired Equivariant Descriptors of Nonbonded Interactions
Source: J Phys Chem Lett. 2023 Oct 20;14(43):9612–8. doi: 10.1021/acs.jpclett.3c02375 (PMC10626632; doi:10.1021/acs.jpclett.3c02375)
Supplement: Supplementary file 2 — jz3c02375_si_002.zip [file jz3c02375_si_002.zip]

Archive with 13 entries (12 files):
- datasets/
- datasets/bioDimers_monomers_forces_relaxed_pbc.xyz
- __MACOSX/datasets/._bioDimers_monomers_forces_relaxed_pbc.xyz
- datasets/point_charges_Training_set_p6.xyz
- __MACOSX/datasets/._point_charges_Training_set_p6.xyz
- datasets/xenon.xyz
- __MACOSX/datasets/._xenon.xyz
- datasets/point_charges_Training_set_p1.xyz
- __MACOSX/datasets/._point_charges_Training_set_p1.xyz
- datasets/bio_dimers_monomers.xyz
- __MACOSX/datasets/._bio_dimers_monomers.xyz
- datasets/bio_dimers.xyz
- __MACOSX/datasets/._bio_dimers.xyz
