# Supplementary material for: Physics-Inspired Equivariant Descriptors of Nonbonded Interactions
Source: J Phys Chem Lett. 2023 Oct 20;14(43):9612–8. doi: 10.1021/acs.jpclett.3c02375 (PMC10626632; doi:10.1021/acs.jpclett.3c02375)
Supplement: Supplementary file 2 — jz3c02375_si_002.zip [file jz3c02375_si_002.zip › datasets/bioDimers_monomers_forces_relaxed_pbc.xyz]

16
Lattice="30.0 0.0 0.0 0.0 30.0 0.0 0.0 0.0 30.0" Properties=species:S:1:pos:R:3:forces:R:3 label=CC energy=-7741.80975315492 chargeA=1 energyA=-7741.80975315492 chargeB=-1 energyB=0.0 indexB=16 pbc="T T T"
C      -23.17757530     -14.59651447     -25.60680962       0.00134182       0.00007278      -0.00240440
C      -23.63241554     -15.48003996     -24.48699295       0.00047381      -0.00053843       0.00066190
C      -22.05252740     -16.02216271     -27.22665309      -0.00025779      -0.00098007      -0.00095400
N      -22.02138372     -15.11059915     -26.29850616      -0.00289154       0.00002866       0.00232223
N      -23.18704970     -16.55886962     -27.59425442      -0.00121971      -0.00156963      -0.00018731
N      -20.94280578     -16.40652341     -27.80896752       0.00211080      -0.00012309      -0.00111840
H      -23.95805003     -14.42026674     -26.33026522       0.00024358      -0.00092422       0.00005597
H      -22.90156086     -13.62523702     -25.23625267       0.00099611       0.00034184       0.00039764
H      -22.85750603     -15.58922444     -23.74720729       0.00012477       0.00038640      -0.00032667
H      -23.90236848     -16.46666743     -24.82802621      -0.00011452       0.00009364      -0.00045181
H      -21.12948494     -14.80039062     -25.99486577       0.00128646       0.00064122      -0.00040844
H      -24.03250618     -16.33792100     -27.12983809       0.00011780       0.00066900       0.00025249
H      -23.23239664     -17.19583124     -28.35142489       0.00039787       0.00143734       0.00065820
H      -20.07874452     -15.96411751     -27.61291051      -0.00126044      -0.00009117       0.00065951
H      -20.93787201     -17.13601587     -28.47852428      -0.00139252       0.00041228       0.00091168
H      -24.49363286     -15.04761882     -24.00704134       0.00004351       0.00014346      -0.00006859
7
Lattice="30.0 0.0 0.0 0.0 30.0 0.0 0.0 0.0 30.0" Properties=species:S:1:pos:R:3:forces:R:3 label=CC energy=-6221.39960516967 chargeA=1 energyA=0.0 chargeB=-1 energyB=-6221.39960516967 indexB=16 pbc="T T T"
C      -22.56594767     -10.24970796     -22.28450330      -0.00167534      -0.00136765       0.00059282
C      -23.82245891     -10.93403021     -22.81714254       0.00351281       0.00186441       0.00159979
O      -23.62032697     -11.91541622     -23.52106656      -0.00168631       0.00024386       0.00029883
O      -24.88793640     -10.42037378     -22.50331185       0.00004988      -0.00110988      -0.00183962
H      -22.79481544      -9.57456548     -21.47622500       0.00049285      -0.00096992      -0.00093929
H      -22.11872618      -9.68538526     -23.09056341      -0.00015523      -0.00010908       0.00116787
H      -21.84361842     -10.98541108     -21.96732734      -0.00053866       0.00144826      -0.00088039
13
Lattice="30.0 0.0 0.0 0.0 30.0 0.0 0.0 0.0 30.0" Properties=species:S:1:pos:R:3:forces:R:3 label=CC energy=-6671.61314775742 chargeA=1 energyA=-6671.61314775742 chargeB=-1 energyB=0.0 indexB=13 pbc="T T T"
C      -23.00105796     -14.44441359     -25.51416522       0.00163575      -0.00135985      -0.00049021
C      -22.00595223     -15.97990154     -27.08981049       0.00005799      -0.00094324      -0.00069365
N      -21.00108910     -16.32410582     -27.85587237       0.00015054      -0.00063947       0.00009978
N      -21.94702592     -14.89219474     -26.37669658      -0.00101897       0.00263627       0.00185773
N      -23.07232805     -16.73366763     -27.04274969      -0.00086288      -0.00162346      -0.00003202
H      -20.18079028     -15.77166186     -27.90974466      -0.00039235      -0.00007313      -0.00006652
H      -21.02892300     -17.14874850     -28.40354135      -0.00069371       0.00058186       0.00021455
H      -21.12393560     -14.34306876     -26.43532954      -0.00013003      -0.00090424      -0.00041311
H      -23.84401993     -16.49348600     -26.47070231       0.00004613       0.00095536       0.00058369
H      -23.13993678     -17.56565799     -27.57628968       0.00089226       0.00112088       0.00032290
H      -23.90076864     -14.24520292     -26.07230416      -0.00018679       0.00016522      -0.00046598
H      -22.68938178     -13.52843773     -25.05078034       0.00037560      -0.00024874      -0.00078272
H      -23.19507072     -15.16194292     -24.73424361       0.00012647       0.00033253      -0.00013445
7
Lattice="30.0 0.0 0.0 0.0 30.0 0.0 0.0 0.0 30.0" Properties=species:S:1:pos:R:3:forces:R:3 label=CC energy=-6221.39938308446 chargeA=1 energyA=0.0 chargeB=-1 energyB=-6221.39938308446 indexB=13 pbc="T T T"
C      -16.24733310     -18.38576790     -27.38395881      -0.00104727       0.00097615      -0.00000216
C      -17.35202117     -17.33453031     -27.30841657       0.00362272      -0.00262848      -0.00027226
O      -18.49133550     -17.78333325     -27.33154439       0.00019006       0.00158127       0.00024315
O      -16.98727716     -16.16872353     -27.23866368      -0.00244414       0.00001323      -0.00018602
H      -16.32889552     -18.91516402     -28.32185715       0.00043174       0.00041915       0.00126406
H      -16.38667648     -19.11164304     -26.59707363       0.00019957       0.00065506      -0.00112588
H      -15.26800108     -17.94319794     -27.30496577      -0.00095268      -0.00101639       0.00007911
16
Lattice="30.0 0.0 0.0 0.0 30.0 0.0 0.0 0.0 30.0" Properties=species:S:1:pos:R:3:forces:R:3 label=CA energy=-7741.84327509949 chargeA=1 energyA=-7741.84327509949 chargeB=0 energyB=0.0 indexB=16 pbc="T T T"
C        2.32239742      11.52023398       7.39931917       0.00068037       0.00089543       0.00004628
C        1.69670286      10.62137209       6.38404437       0.00017144      -0.00053536      -0.00016774
C        3.50037808      13.64127228       7.35891977       0.00011406      -0.00063207       0.00076013
N        2.87915183      12.67774530       6.74452930      -0.00076594      -0.00140341      -0.00041916
N        3.65009333      13.59767651       8.65700742       0.00089781       0.00063229       0.00158023
N        3.97969658      14.65849987       6.68597591      -0.00059804       0.00213087      -0.00142281
H        1.58239509      11.84093343       8.11730696      -0.00049759       0.00024423      -0.00009165
H        3.10910789      10.99720349       7.92223380       0.00016239       0.00020614       0.00003043
H        2.42560152      10.27965011       5.66765728       0.00033338       0.00031730      -0.00028803
H        0.89832269      11.12287151       5.86208236      -0.00011885       0.00068375      -0.00019260
H        2.77783505      12.73856791       5.75923810       0.00036831       0.00038600       0.00034123
H        3.29419219      12.84055870       9.18641912      -0.00016920      -0.00002348      -0.00133102
H        4.12178086      14.31817892       9.14633811      -0.00078538      -0.00060272      -0.00078445
H        3.88106080      14.71745200       5.70236334       0.00032610      -0.00165246       0.00066054
H        4.45098622      15.40151779       7.14019474       0.00000560      -0.00109422       0.00067511
H        1.28114558       9.75693809       6.87045826      -0.00012447       0.00044772       0.00060352
8
Lattice="30.0 0.0 0.0 0.0 30.0 0.0 0.0 0.0 30.0" Properties=species:S:1:pos:R:3:forces:R:3 label=CA energy=-2172.76006433512 chargeA=1 energyA=0.0 chargeB=0 energyB=-2172.76006433512 indexB=16 pbc="T T T"
C        5.70589545      10.90459970       6.93034195       0.00024786      -0.00041451      -0.00012979
C        6.59190240      10.71844174       5.73478197      -0.00032270       0.00073590      -0.00000162
H        5.84653400      10.11393849       7.65008696      -0.00012505       0.00009534      -0.00051705
H        5.91109586      11.83839435       7.42922902      -0.00030580      -0.00041569       0.00013079
H        4.66446182      10.90780243       6.65040753       0.00033426      -0.00031058       0.00020515
H        7.63332646      10.71527250       6.01473063      -0.00011489       0.00002463      -0.00012478
H        6.38671158       9.78466078       5.23585832       0.00036746       0.00055497      -0.00002310
H        6.45130042      11.50914300       5.01506962      -0.00008115      -0.00027006       0.00046039
9
Lattice="30.0 0.0 0.0 0.0 30.0 0.0 0.0 0.0 30.0" Properties=species:S:1:pos:R:3:forces:R:3 label=PA energy=-5695.03634070583 chargeA=0 energyA=-5695.03634070583 chargeB=0 energyB=0.0 indexB=9 pbc="T T T"
C       13.51113589      -2.99536726      29.10033419       0.00011859       0.00040455      -0.00010758
C       13.49360672      -1.59352454      28.60025274      -0.00376094      -0.00115868       0.00004769
O       14.47263476      -0.92960579      28.50969338       0.00216252       0.00168278      -0.00036864
N       12.28133443      -1.12571662      28.27483715       0.00259982       0.00025317       0.00034328
H       13.12862279      -3.01655936      30.10851771      -0.00000774      -0.00002242       0.00001162
H       14.52290552      -3.35306626      29.10455015       0.00032136       0.00009744       0.00006183
H       12.20194241      -0.18710997      27.97120317      -0.00079560      -0.00053487      -0.00023578
H       11.46626765      -1.67484936      28.36316676      -0.00081641      -0.00070178      -0.00000501
H       12.89624982      -3.63999084      28.49457475       0.00017840      -0.00002019       0.00025259
8
Lattice="30.0 0.0 0.0 0.0 30.0 0.0 0.0 0.0 30.0" Properties=species:S:1:pos:R:3:forces:R:3 label=PA energy=-2172.76007570902 chargeA=0 energyA=0.0 chargeB=0 energyB=-2172.76007570902 indexB=9 pbc="T T T"
C       16.71246236      -2.10380925      26.72735887      -0.00093384      -0.00027220       0.00032290
C       17.29676034      -2.11518296      25.34626886      -0.00020913       0.00000149      -0.00063569
H       17.11092280      -1.29251639      27.31554591       0.00012068       0.00028821      -0.00026082
H       16.92700137      -3.02130360      27.25190378      -0.00009777       0.00029009      -0.00034159
H       15.64058140      -1.98875783      26.69905278       0.00047920       0.00009307       0.00018380
H       18.36860717      -2.23039719      25.37431411       0.00030724       0.00013144       0.00067630
H       17.08220382      -1.19762275      24.82183604       0.00033574      -0.00063497       0.00003670
H       16.89809074      -2.92641803      24.75812965      -0.00000212       0.00010286       0.00001839
9
Lattice="30.0 0.0 0.0 0.0 30.0 0.0 0.0 0.0 30.0" Properties=species:S:1:pos:R:3:forces:R:3 label=CP energy=-5695.03627849247 chargeA=0 energyA=-5695.03627849247 chargeB=-1 energyB=0.0 indexB=9 pbc="T T T"
C       37.75068233      38.94776117       0.70141781      -0.00016591       0.00087871      -0.00018385
C       37.57676283      37.52044235       0.31621760      -0.00443527       0.00101528      -0.00052878
O       38.45848795      36.72781659       0.35540250       0.00226142      -0.00213849      -0.00011675
N       36.34008785      37.19326845      -0.08216022       0.00349730       0.00004167       0.00073928
H       36.16073557      36.25814710      -0.35182530      -0.00080465       0.00068590       0.00010529
H       35.60761965      37.85382227      -0.11368722      -0.00033776      -0.00028842      -0.00030721
H       37.08704965      39.20089473       1.51238536       0.00003837      -0.00015311      -0.00021101
H       37.51953012      39.59121093      -0.13209355       0.00003805      -0.00004232       0.00042452
H       38.76693406      39.10731641       1.00637982      -0.00009156       0.00000078       0.00007851
7
Lattice="30.0 0.0 0.0 0.0 30.0 0.0 0.0 0.0 30.0" Properties=species:S:1:pos:R:3:forces:R:3 label=CP energy=-6221.39983244329 chargeA=0 energyA=0.0 chargeB=-1 energyB=-6221.39983244329 indexB=9 pbc="T T T"
C       32.79306528      36.52866225       1.89371351      -0.00021733      -0.00039046      -0.00135724
C       32.75068573      36.26386648       0.39081101       0.00026105       0.00113177       0.00413633
O       33.57138400      36.87542489      -0.28045234      -0.00207862      -0.00121190      -0.00092756
O       31.88073592      35.48634484       0.01985824       0.00149877       0.00093107      -0.00139334
H       32.06866564      37.29864300       2.11986070       0.00131109      -0.00092611       0.00043143
H       33.76449109      36.87907965       2.20265575      -0.00115746      -0.00079816      -0.00011359
H       32.51515234      35.64560890       2.44664214       0.00038250       0.00126379      -0.00077602
12
Lattice="30.0 0.0 0.0 0.0 30.0 0.0 0.0 0.0 30.0" Properties=species:S:1:pos:R:3:forces:R:3 label=PP energy=-7226.94698150019 chargeA=0 energyA=-7226.94698150019 chargeB=0 energyB=0.0 indexB=12 pbc="T T T"
C      -13.99937062      29.33374913       1.41219455       0.00130257       0.00002949       0.00104929
C      -11.10701831      27.56967374       0.50770728       0.00086656       0.00049894       0.00093563
C      -12.65180931      28.76029168       1.29719310       0.00048175       0.00072312       0.00041067
C      -11.57055636      28.99431756       2.06028163      -0.00046318       0.00011283      -0.00061466
N      -12.34074057      27.86523191       0.33050179      -0.00101089      -0.00009804      -0.00043724
N      -10.58467845      28.22308961       1.54238705      -0.00043182      -0.00107160       0.00003754
H      -10.53928503      26.88779422      -0.08354518      -0.00029864      -0.00021550      -0.00056888
H       -9.65400298      28.15606223       1.86846187       0.00029475       0.00057061       0.00039688
H      -11.42211668      29.62543955       2.90293000       0.00007149      -0.00013241       0.00045603
H      -14.26671653      29.85614265       0.50813231      -0.00053124       0.00045243      -0.00133347
H      -14.05647956      30.02440986       2.23607325      -0.00033005      -0.00052764      -0.00015013
H      -14.72992560      28.55623785       1.56561134       0.00004870      -0.00034222      -0.00018167
12
Lattice="30.0 0.0 0.0 0.0 30.0 0.0 0.0 0.0 30.0" Properties=species:S:1:pos:R:3:forces:R:3 label=PP energy=-6765.1433163512 chargeA=0 energyA=0.0 chargeB=0 energyB=-6765.1433163512 indexB=12 pbc="T T T"
C      -12.42528163      23.88592974       1.01772065      -0.00107107       0.00093649       0.00133338
C      -12.44713226      22.97816350       2.20615045      -0.00096997       0.00017770       0.00092929
C      -13.73086809      23.90721587       0.29027580       0.00175098       0.00203014      -0.00225569
O      -14.67200419      23.26789447       0.62735909      -0.00195952      -0.00111311       0.00072682
N      -13.76020148      24.71048748      -0.78115420       0.00171369      -0.00150265      -0.00059445
H      -12.18990225      24.90051867       1.30792747       0.00015452      -0.00072010      -0.00095192
H      -11.65870773      23.58856125       0.31562027       0.00068067       0.00025585       0.00003274
H      -12.67270802      21.96812388       1.91083834       0.00019366      -0.00035328      -0.00043383
H      -13.20622259      23.28328397       2.90547693       0.00095985       0.00011068      -0.00048642
H      -14.59416808      24.76578294      -1.31073412      -0.00046403       0.00044224       0.00105371
H      -12.97333064      25.23554260      -1.06267143      -0.00073730       0.00013918       0.00064186
H      -11.49327303      22.98637564       2.70698176      -0.00025151      -0.00040311       0.00000451
8
Lattice="30.0 0.0 0.0 0.0 30.0 0.0 0.0 0.0 30.0" Properties=species:S:1:pos:R:3:forces:R:3 label=AA energy=-2172.76012738655 chargeA=0 energyA=-2172.76012738655 chargeB=0 energyB=0.0 indexB=8 pbc="T T T"
C       -4.74419606       5.74026669     -24.43097362      -0.00108337      -0.00071594       0.00110445
C       -5.84177925       4.80704708     -24.84753722       0.00164222       0.00026272       0.00000691
H       -3.86859604       5.61653786     -25.04820935       0.00005210       0.00018773       0.00068031
H       -5.05388408       6.77029296     -24.50914474      -0.00022504      -0.00069602       0.00009385
H       -4.44827339       5.56661047     -23.40857513      -0.00036199       0.00027879      -0.00149933
H       -6.13760425       4.98050249     -25.86997646       0.00035557      -0.00017943       0.00082586
H       -5.53198029       3.77705855     -24.76909071      -0.00051572       0.00101887      -0.00062590
H       -6.71745265       4.93083090     -24.23041276       0.00013623      -0.00015672      -0.00058614
11
Lattice="30.0 0.0 0.0 0.0 30.0 0.0 0.0 0.0 30.0" Properties=species:S:1:pos:R:3:forces:R:3 label=AA energy=-3242.8538156773 chargeA=0 energyA=0.0 chargeB=0 energyB=-3242.8538156773 indexB=8 pbc="T T T"
C       -5.12225990       8.61869566     -26.86034495      -0.00090917      -0.00019983       0.00110826
C       -5.36110875      10.08993005     -26.68828394      -0.00034337      -0.00021716      -0.00046895
C       -5.34172093       8.16893153     -28.27478458      -0.00066061      -0.00080261      -0.00078907
H       -4.11356576       8.37756911     -26.55606344       0.00028340       0.00003985       0.00009416
H       -5.77529580       8.06638080     -26.19949961       0.00017907      -0.00006105      -0.00009677
H       -5.20237731      10.40405552     -25.66901962       0.00075261       0.00024858       0.00100334
H       -6.37284442      10.35040102     -26.96024429      -0.00032516       0.00051120       0.00000707
H       -6.35276944       8.37504527     -28.59215704      -0.00027036      -0.00015390      -0.00019708
H       -4.67817655       8.68613839     -28.95125264       0.00041924       0.00089601       0.00014306
H       -4.69845526      10.66438121     -27.31781600       0.00032988      -0.00018986      -0.00063200
H       -5.16957089       7.11054644     -28.38882389       0.00054447      -0.00007124      -0.00017203
8
Lattice="30.0 0.0 0.0 0.0 30.0 0.0 0.0 0.0 30.0" Properties=species:S:1:pos:R:3:forces:R:3 label=AA energy=-2172.76014901363 chargeA=0 energyA=-2172.76014901363 chargeB=0 energyB=0.0 indexB=8 pbc="T T T"
C       -7.11231021       5.10542594     -24.06823638       0.00045415      -0.00015251       0.00002418
C       -5.86811846       4.79456833     -24.84566829      -0.00016591       0.00006411       0.00044701
H       -6.95070326       4.99365915     -23.00789083      -0.00015646       0.00005281      -0.00000187
H       -7.44101975       6.11771439     -24.24188400       0.00000637       0.00009480      -0.00011832
H       -7.92204898       4.44895517     -24.34447020       0.00000147      -0.00002853      -0.00005810
H       -6.02962986       4.90622602     -25.90603240      -0.00021231       0.00007756      -0.00014653
H       -5.53938381       3.78230882     -24.67188491       0.00004569      -0.00005050      -0.00007851
H       -5.05842067       5.45108918     -24.56942299       0.00002700      -0.00005775      -0.00006787
8
Lattice="30.0 0.0 0.0 0.0 30.0 0.0 0.0 0.0 30.0" Properties=species:S:1:pos:R:3:forces:R:3 label=AA energy=-2172.76017182926 chargeA=0 energyA=0.0 chargeB=0 energyB=-2172.76017182926 indexB=8 pbc="T T T"
C       -8.12461904       8.81605408     -24.20861391      -0.00090497       0.00029131       0.00003193
C       -9.58755514       8.58733364     -23.97087987       0.00071270       0.00032682      -0.00031149
H       -7.92283545       9.84751196     -24.45009861       0.00020336       0.00008078       0.00023283
H       -7.54143235       8.56638772     -23.33656750      -0.00002543      -0.00013082       0.00052107
H       -7.76099382       8.21389353     -25.02600464       0.00020019      -0.00000685       0.00017285
H       -9.78949988       7.55589844     -23.72947534       0.00020946      -0.00043764      -0.00013839
H      -10.17069785       8.83714991     -24.84291950      -0.00003185      -0.00002354      -0.00034101
H       -9.95111147       9.18949873     -23.15346062      -0.00036347      -0.00010007      -0.00016778
8
Lattice="30.0 0.0 0.0 0.0 30.0 0.0 0.0 0.0 30.0" Properties=species:S:1:pos:R:3:forces:R:3 label=AA energy=-2172.76014893418 chargeA=0 energyA=-2172.76014893418 chargeB=0 energyB=0.0 indexB=8 pbc="T T T"
C       -7.11231021       5.10542594     -24.06823641       0.00045464      -0.00015341       0.00002544
C       -5.86811845       4.79456832     -24.84566831      -0.00016612       0.00006497       0.00044706
H       -6.95070318       4.99365932     -23.00789084      -0.00015655       0.00005270      -0.00000235
H       -7.44101985       6.11771433     -24.24188411       0.00000592       0.00009551      -0.00011877
H       -7.92204893       4.44895506     -24.34447005       0.00000150      -0.00002838      -0.00005839
H       -6.02962980       4.90622617     -25.90603243      -0.00021191       0.00007757      -0.00014550
H       -5.53938394       3.78230877     -24.67188504       0.00004586      -0.00005126      -0.00007882
H       -5.05842065       5.45108909     -24.56942281       0.00002667      -0.00005770      -0.00006866
8
Lattice="30.0 0.0 0.0 0.0 30.0 0.0 0.0 0.0 30.0" Properties=species:S:1:pos:R:3:forces:R:3 label=AA energy=-2172.76014141722 chargeA=0 energyA=0.0 chargeB=0 energyB=-2172.76014141722 indexB=8 pbc="T T T"
C      -10.23550661       4.84826140     -22.08759135       0.00059532      -0.00067953       0.00113700
C      -11.49322060       5.58524567     -21.73556661      -0.00096054      -0.00094519       0.00034567
H      -10.45297067       3.91535977     -22.58294730       0.00057485       0.00020206       0.00016925
H       -9.61180766       5.42918902     -22.74823705      -0.00015414       0.00062066       0.00023585
H       -9.65429945       4.62129769     -21.20801374      -0.00033433       0.00038852      -0.00043810
H      -11.27586520       6.51798926     -21.23989047      -0.00024729       0.00021902      -0.00033291
H      -12.11677754       5.00397416     -21.07503575       0.00003330       0.00068386      -0.00089811
H      -12.07452227       5.81238304     -22.61501771       0.00049284      -0.00048940      -0.00021864
8
Lattice="30.0 0.0 0.0 0.0 30.0 0.0 0.0 0.0 30.0" Properties=species:S:1:pos:R:3:forces:R:3 label=CP energy=-2619.71445685148 chargeA=1 energyA=-2619.71445685148 chargeB=0 energyB=0.0 indexB=8 pbc="T T T"
C        3.36935500      12.99642476      14.95750105       0.00034265      -0.00063061      -0.00134896
N        3.45555478      11.75588347      14.16854493       0.00069959      -0.00075462      -0.00052398
H        4.11058791      11.10759596      14.57056508      -0.00057311       0.00012790       0.00012283
H        3.75463209      11.93763049      13.22595415      -0.00112207       0.00095874       0.00066651
H        2.56650606      11.28917675      14.11593106       0.00095786       0.00117191      -0.00007065
H        3.04798617      12.74834596      15.95048628       0.00005400      -0.00042224       0.00043699
H        4.33952838      13.45359944      14.98259928      -0.00012959      -0.00042017       0.00051797
H        2.66053761      13.65109317      14.48862817      -0.00022934      -0.00003091       0.00019929
9
Lattice="30.0 0.0 0.0 0.0 30.0 0.0 0.0 0.0 30.0" Properties=species:S:1:pos:R:3:forces:R:3 label=CP energy=-5695.03606702393 chargeA=1 energyA=0.0 chargeB=0 energyB=-5695.03606702393 indexB=8 pbc="T T T"
C        4.20599303      13.09526821      12.03173039       0.00042737      -0.00017811       0.00029861
C        2.92356117      12.39380015      11.75078279       0.00211310      -0.00044934      -0.00294607
O        2.06263870      12.27736983      12.55871611      -0.00201517      -0.00026832       0.00166456
N        2.81821925      11.88317332      10.51689534      -0.00067950       0.00025715       0.00086272
H        4.48846321      13.74511305      11.22025693      -0.00009593      -0.00036332       0.00050072
H        4.98788141      12.36433922      12.16459304      -0.00088503       0.00080114      -0.00049993
H        2.00178696      11.37514382      10.28277298       0.00040943      -0.00010903       0.00031733
H        3.53931676      11.97195941       9.84919282       0.00070145       0.00030509       0.00030807
H        4.10341551      13.66321298      12.93650959       0.00002429       0.00000475      -0.00050600
11
Lattice="30.0 0.0 0.0 0.0 30.0 0.0 0.0 0.0 30.0" Properties=species:S:1:pos:R:3:forces:R:3 label=AA energy=-3242.85400695426 chargeA=0 energyA=-3242.85400695426 chargeB=0 energyB=0.0 indexB=11 pbc="T T T"
C       -0.66705637     -12.09053582      19.55609846      -0.00039021      -0.00092437      -0.00097078
C        0.58159361     -11.50459028      18.96566122       0.00074993       0.00001138      -0.00011793
C       -0.99275543     -11.50086845      20.89670993      -0.00029682       0.00066310       0.00101660
H       -1.49565021     -11.93274486      18.88024499       0.00023443       0.00000046       0.00032081
H       -0.55538839     -13.16156034      19.64916704      -0.00020781       0.00011388       0.00007420
H        1.43006829     -11.67549473      19.61092367      -0.00061744       0.00010254      -0.00037024
H        0.48285198     -10.43735706      18.83638899      -0.00031614      -0.00012307       0.00010617
H       -1.89128406     -11.92751586      21.31322492       0.00041119       0.00022207       0.00009618
H       -0.19020509     -11.67169343      21.59825526       0.00017304       0.00008835      -0.00021268
H        0.80783179     -11.93392349      18.00267709       0.00003895       0.00020003       0.00018689
H       -1.13727841     -10.43352568      20.82354844       0.00022088      -0.00035437      -0.00012922
8
Lattice="30.0 0.0 0.0 0.0 30.0 0.0 0.0 0.0 30.0" Properties=species:S:1:pos:R:3:forces:R:3 label=AA energy=-2172.76014289322 chargeA=0 energyA=0.0 chargeB=0 energyB=-2172.76014289322 indexB=11 pbc="T T T"
C       -1.82246473     -10.29499454      16.48856876      -0.00044012      -0.00012614       0.00014812
C       -1.45774312      -9.18661419      15.54650550       0.00014425       0.00017156       0.00022830
H       -1.47063263     -11.24844116      16.12787694      -0.00001848       0.00014849      -0.00007406
H       -1.39201487     -10.13797095      17.46477949       0.00010914       0.00007368       0.00009792
H       -2.89114898     -10.36883273      16.61276121       0.00034480      -0.00000580      -0.00010002
H       -1.80961744      -8.23320289      15.90725266       0.00007971      -0.00005513      -0.00011608
H       -1.88820176      -9.34361143      14.57029473       0.00003575      -0.00011099      -0.00011369
H       -0.38906207      -9.11272310      15.42235072      -0.00025505      -0.00009567      -0.00007050
11
Lattice="30.0 0.0 0.0 0.0 30.0 0.0 0.0 0.0 30.0" Properties=species:S:1:pos:R:3:forces:R:3 label=AA energy=-3242.8537772702 chargeA=0 energyA=-3242.8537772702 chargeB=0 energyB=0.0 indexB=11 pbc="T T T"
C        0.83276383     -11.98422894      17.50512539       0.00108014      -0.00040539       0.00107276
C        1.20924644     -13.43477351      17.43123269      -0.00035901       0.00038285       0.00058759
C        0.63552683     -11.51966716      18.91811268      -0.00010662       0.00049660      -0.00007697
H        1.59878470     -11.38682626      17.03128028      -0.00001649      -0.00011345      -0.00020492
H       -0.07239332     -11.81578678      16.93902986      -0.00069439      -0.00013309      -0.00066584
H        0.44415783     -14.05466892      17.87376222       0.00015338       0.00051343      -0.00021736
H        1.53738507     -11.65159321      19.49666221      -0.00045188      -0.00000557      -0.00021148
H        0.36523565     -10.47663617      18.96182220       0.00037279      -0.00084278       0.00007086
H        2.12776439     -13.62223625      17.96663855      -0.00052500      -0.00019499      -0.00014317
H        1.34902801     -13.75997125      16.41263666      -0.00024586      -0.00018262       0.00009615
H       -0.14625423     -12.08397154      19.40378726       0.00079294       0.00048501      -0.00030762
8
Lattice="30.0 0.0 0.0 0.0 30.0 0.0 0.0 0.0 30.0" Properties=species:S:1:pos:R:3:forces:R:3 label=AA energy=-2172.76014313775 chargeA=0 energyA=0.0 chargeB=0 energyB=-2172.76014313775 indexB=11 pbc="T T T"
C       -1.82246473     -10.29499454      16.48856876      -0.00044020      -0.00012597       0.00014745
C       -1.45774310      -9.18661417      15.54650552       0.00014464       0.00017080       0.00022736
H       -1.47063265     -11.24844113      16.12787690      -0.00001857       0.00014844      -0.00007416
H       -1.39201486     -10.13797099      17.46477948       0.00010943       0.00007386       0.00009901
H       -2.89114898     -10.36883272      16.61276122       0.00034489      -0.00000564      -0.00010026
H       -1.80961745      -8.23320287      15.90725259       0.00007934      -0.00005495      -0.00011487
H       -1.88820176      -9.34361148      14.57029477       0.00003532      -0.00011106      -0.00011384
H       -0.38906206      -9.11272310      15.42235075      -0.00025485      -0.00009550      -0.00007069
11
Lattice="30.0 0.0 0.0 0.0 30.0 0.0 0.0 0.0 30.0" Properties=species:S:1:pos:R:3:forces:R:3 label=CA energy=-3242.85389336522 chargeA=0 energyA=-3242.85389336522 chargeB=-1 energyB=0.0 indexB=11 pbc="T T T"
C        6.16096811      -5.20768680       2.67634091       0.00064386      -0.00031519      -0.00155699
C        6.12688612      -4.56102082       1.32284421       0.00054163      -0.00178027       0.00112705
C        7.56005359      -5.36905458       3.19375688      -0.00064738      -0.00039016      -0.00072391
H        5.67914757      -6.17398286       2.62803392      -0.00006488      -0.00013341      -0.00000883
H        5.58264177      -4.61845374       3.37383170      -0.00025509       0.00086581       0.00035576
H        5.11801711      -4.44883484       0.95887501       0.00071833       0.00023880      -0.00007825
H        6.57818709      -3.58079518       1.35254044      -0.00013386       0.00072170      -0.00011301
H        8.05258103      -4.41211056       3.27799941      -0.00004956       0.00014831       0.00054525
H        6.67482898      -5.14807742       0.60131924      -0.00037381       0.00023911       0.00036763
H        8.14979173      -5.97905831       2.52624772      -0.00027803      -0.00010945       0.00023603
H        7.57534490      -5.83475988       4.16623916      -0.00010121       0.00051475      -0.00015073
7
Lattice="30.0 0.0 0.0 0.0 30.0 0.0 0.0 0.0 30.0" Properties=species:S:1:pos:R:3:forces:R:3 label=CA energy=-6221.39949714296 chargeA=0 energyA=0.0 chargeB=-1 energyB=-6221.39949714296 indexB=11 pbc="T T T"
C        3.98707894      -2.99948059       5.71232357      -0.00011913       0.00026407      -0.00105449
C        3.82524606      -2.60022533       4.24758908       0.00087064      -0.00126490       0.00313670
O        4.53909272      -1.68881233       3.85166706      -0.00205892      -0.00113398      -0.00153047
O        2.98753590      -3.24474044       3.62880900       0.00145363       0.00191473      -0.00067179
H        4.23520231      -4.04866352       5.77139584      -0.00035000       0.00135253       0.00044853
H        3.04409018      -2.86768011       6.22185906       0.00130380      -0.00015640      -0.00019334
H        4.74855288      -2.41679969       6.20410239      -0.00110001      -0.00097605      -0.00013514
9
Lattice="30.0 0.0 0.0 0.0 30.0 0.0 0.0 0.0 30.0" Properties=species:S:1:pos:R:3:forces:R:3 label=CP energy=-4220.60303683487 chargeA=0 energyA=-4220.60303683487 chargeB=-1 energyB=0.0 indexB=9 pbc="T T T"
C      -23.62605480      11.65971284     -15.37953767       0.00035992       0.00029074       0.00020242
C      -23.95978874      13.05013172     -14.96292932       0.00028551      -0.00034827       0.00069826
O      -22.34413247      11.65583060     -15.90070855       0.00075723      -0.00064339      -0.00171531
H      -23.69514583      10.99348604     -14.52796106       0.00021586      -0.00085392       0.00000213
H      -24.34032941      11.31474558     -16.11747612      -0.00129984      -0.00021832      -0.00047225
H      -24.95424297      13.09350036     -14.54927400      -0.00043409       0.00032154       0.00022881
H      -22.11037281      10.78979718     -16.17412806      -0.00024056       0.00119093       0.00126486
H      -23.90902310      13.71731855     -15.80760890       0.00013054       0.00051370      -0.00094240
H      -23.26194987      13.39632711     -14.21834631       0.00022542      -0.00025300       0.00073349
10
Lattice="30.0 0.0 0.0 0.0 30.0 0.0 0.0 0.0 30.0" Properties=species:S:1:pos:R:3:forces:R:3 label=CP energy=-7291.51867131314 chargeA=0 energyA=0.0 chargeB=-1 energyB=-7291.51867131314 indexB=9 pbc="T T T"
C      -24.94279020       9.18044024     -12.74697318      -0.00056793      -0.00114862       0.00085346
C      -23.61394422       8.74783088     -12.20679544       0.00025394       0.00090266      -0.00072787
C      -26.13402560       8.34250979     -12.27553743       0.00424367       0.00179938      -0.00140670
O      -25.88401712       7.41801365     -11.51452211      -0.00196005       0.00026152      -0.00037902
O      -27.21605199       8.70067876     -12.72197386      -0.00118304      -0.00087342       0.00076654
H      -25.15296323      10.20697030     -12.47910138       0.00027178      -0.00050628      -0.00056758
H      -24.94699585       9.15524555     -13.82817985       0.00006738       0.00046475       0.00065223
H      -23.61411367       8.78112326     -11.12920988       0.00019766      -0.00006621      -0.00058652
H      -22.80837705       9.37308291     -12.57202401      -0.00149013      -0.00161506       0.00123281
H      -23.40805107       7.72581266     -12.48138286       0.00016672       0.00078130       0.00016267
8
Lattice="30.0 0.0 0.0 0.0 30.0 0.0 0.0 0.0 30.0" Properties=species:S:1:pos:R:3:forces:R:3 label=AA energy=-2172.7601403243 chargeA=0 energyA=-2172.7601403243 chargeB=0 energyB=0.0 indexB=8 pbc="T T T"
C       23.11339795      -7.41139803      -6.51718195       0.00043000      -0.00121409      -0.00116394
C       24.37956442      -7.30746037      -5.72036155       0.00066605      -0.00085832      -0.00022732
H       23.04817655      -8.35876461      -7.02830575      -0.00040187       0.00107277       0.00018988
H       22.24370592      -7.32234834      -5.88578635       0.00039887       0.00022003       0.00008648
H       23.05419065      -6.63494389      -7.26322209       0.00019417      -0.00024542       0.00037763
H       24.44536381      -6.36016838      -5.20925828      -0.00099369       0.00042288      -0.00011691
H       25.24904253      -7.39687214      -6.35205177      -0.00043802       0.00002119       0.00141913
H       24.43866817      -8.08396325      -4.97434826       0.00014449       0.00058095      -0.00056495
8
Lattice="30.0 0.0 0.0 0.0 30.0 0.0 0.0 0.0 30.0" Properties=species:S:1:pos:R:3:forces:R:3 label=AA energy=-2172.76022660393 chargeA=0 energyA=0.0 chargeB=0 energyB=-2172.76022660393 indexB=8 pbc="T T T"
C       20.15194078      -9.81088501      -5.85513916      -0.00081813       0.00072898       0.00104280
C       20.60931111     -10.84365019      -6.84157736       0.00056840      -0.00079013      -0.00131514
H       19.22778618     -10.10213545      -5.38178511       0.00019152      -0.00043568      -0.00031819
H       20.88273958      -9.66118516      -5.07639024       0.00020864       0.00024638       0.00013514
H       19.98623451      -8.85829781      -6.33268799      -0.00009563       0.00019908       0.00008338
H       21.53322314     -10.55190474      -7.31512765      -0.00044233      -0.00078596       0.00006551
H       19.87837141     -10.99371605      -7.62016026       0.00049375       0.00026146       0.00051867
H       20.77556328     -11.79616559      -6.36403222      -0.00010622       0.00057587      -0.00021218
13
Lattice="30.0 0.0 0.0 0.0 30.0 0.0 0.0 0.0 30.0" Properties=species:S:1:pos:R:3:forces:R:3 label=CC energy=-6671.61312975369 chargeA=1 energyA=-6671.61312975369 chargeB=-1 energyB=0.0 indexB=13 pbc="T T T"
C       12.82472446      35.92169942       8.09164998      -0.00053589       0.00103422      -0.00088641
C       12.50307284      35.33076136       5.77259130       0.00009352      -0.00053038       0.00017798
N       13.25979227      34.27665155       5.92659408       0.00131372      -0.00113575      -0.00077974
N       12.28182541      36.12477599       6.78042038      -0.00087833       0.00157748       0.00183529
N       11.97064154      35.58238198       4.60286167       0.00036478      -0.00000220      -0.00112606
H       13.67299581      34.06675582       6.80162460      -0.00074093       0.00065883       0.00031322
H       13.44178366      33.65790707       5.17463654      -0.00035920       0.00102978      -0.00007050
H       11.70328454      36.91539491       6.62972934       0.00089732      -0.00102394       0.00001895
H       11.39396534      36.37457748       4.45842686      -0.00032582      -0.00034401       0.00023145
H       12.12966541      34.98974454       3.82552794      -0.00014414       0.00012814       0.00142653
H       12.48435079      36.71941872       8.72308912      -0.00038504      -0.00032145      -0.00064783
H       13.90159495      35.94858145       8.07405285       0.00076487      -0.00046075      -0.00037069
H       12.47982299      34.99286972       8.51474135      -0.00006484      -0.00060996      -0.00012220
7
Lattice="30.0 0.0 0.0 0.0 30.0 0.0 0.0 0.0 30.0" Properties=species:S:1:pos:R:3:forces:R:3 label=CC energy=-6221.39969973475 chargeA=1 energyA=0.0 chargeB=-1 energyB=-6221.39969973475 indexB=13 pbc="T T T"
C       13.54993778      30.80313541       8.81419167       0.00079871       0.00094988      -0.00041764
C       14.45602378      32.02934182       8.73435404      -0.00262781      -0.00318786       0.00029200
O       14.51955243      32.55378343       7.62951486       0.00130462       0.00054917       0.00172427
O       15.00410030      32.36404734       9.77593843      -0.00031466       0.00157412      -0.00211130
H       13.74229625      30.14569716       7.98052516      -0.00049205       0.00079654       0.00104173
H       12.52290315      31.12946764       8.73372536       0.00124955      -0.00106121       0.00070988
H       13.67721633      30.27378720       9.74421049       0.00008163       0.00037937      -0.00123894
13
Lattice="30.0 0.0 0.0 0.0 30.0 0.0 0.0 0.0 30.0" Properties=species:S:1:pos:R:3:forces:R:3 label=CA energy=-6671.61309356741 chargeA=1 energyA=-6671.61309356741 chargeB=0 energyB=0.0 indexB=13 pbc="T T T"
C       26.18844850      -6.79561535      -1.40557482       0.00045586      -0.00250094      -0.00097461
C       26.75368498      -8.65995676      -2.83202913      -0.00077532       0.00073038       0.00116986
N       26.62874423      -8.13871900      -1.64548238      -0.00077543       0.00195330      -0.00033059
N       26.47057793      -7.94759149      -3.89027832      -0.00038091      -0.00064363      -0.00104105
N       27.16199514      -9.89638141      -2.97191343       0.00148045      -0.00049254       0.00076549
H       26.85104190      -8.70604881      -0.86375263       0.00071089      -0.00095183       0.00039171
H       26.15951630      -7.01114290      -3.80842327      -0.00059730       0.00158715      -0.00014028
H       26.55718884      -8.32274087      -4.80306015       0.00064887      -0.00002098       0.00060295
H       27.38473396     -10.45783716      -2.18693175      -0.00078270       0.00075345      -0.00176999
H       27.26355316     -10.30778328      -3.86699592      -0.00031663       0.00027317       0.00023703
H       25.18813139      -6.64331016      -1.77556237      -0.00070350      -0.00067007       0.00027312
H       26.86375878      -6.08147815      -1.84674672       0.00124960       0.00054732      -0.00044485
H       26.17805489      -6.62992367      -0.34574871      -0.00021388      -0.00056478       0.00126121
11
Lattice="30.0 0.0 0.0 0.0 30.0 0.0 0.0 0.0 30.0" Properties=species:S:1:pos:R:3:forces:R:3 label=CA energy=-3242.8537156334 chargeA=1 energyA=0.0 chargeB=0 energyB=-3242.8537156334 indexB=13 pbc="T T T"
C       24.55079427     -11.05211813      -1.04306143      -0.00081900       0.00006195       0.00011723
C       24.15834456     -11.75719511       0.22188916      -0.00056264       0.00027533      -0.00020975
C       24.05105599     -11.76106254      -2.26736977      -0.00072488       0.00018342       0.00055038
H       25.62703106     -10.96428755      -1.08958984       0.00068417      -0.00022047      -0.00001495
H       24.16749586     -10.04165376      -1.02812234      -0.00008311       0.00035264       0.00003867
H       24.55475342     -12.76111385       0.24254279       0.00047434      -0.00032872      -0.00017751
H       24.52150716     -11.24111652       1.09630464       0.00008082      -0.00009293      -0.00019295
H       24.44398859     -12.76525850      -2.31863139       0.00035854      -0.00025609      -0.00000481
H       24.33808430     -11.24805102      -3.17138653      -0.00022315       0.00014238      -0.00008492
H       23.08448925     -11.83136052       0.30449392       0.00053606      -0.00013030       0.00004704
H       22.97406557     -11.83493250      -2.25734022       0.00027886       0.00001278      -0.00006842
13
Lattice="30.0 0.0 0.0 0.0 30.0 0.0 0.0 0.0 30.0" Properties=species:S:1:pos:R:3:forces:R:3 label=CA energy=-6671.61312974058 chargeA=1 energyA=-6671.61312974058 chargeB=0 energyB=0.0 indexB=13 pbc="T T T"
C       12.82473058      35.92170475       8.09165307      -0.00059016       0.00098580      -0.00110970
C       12.50306829      35.33075935       5.77259422       0.00004957      -0.00051868       0.00024269
N       12.28179289      36.12475470       6.78043256      -0.00059094       0.00122643       0.00189555
N       11.97064970      35.58238792       4.60286074       0.00050434      -0.00012443      -0.00104450
N       13.25980290      34.27665940       5.92658886       0.00109910      -0.00081432      -0.00080683
H       11.70316925      36.91530782       6.62976719       0.00065082      -0.00069123      -0.00002266
H       11.39404771      36.37462530       4.45839499      -0.00048389      -0.00011554       0.00025349
H       12.12961664      34.98971176       3.82554874      -0.00009916       0.00002560       0.00130709
H       13.67292377      34.06670051       6.80163437      -0.00058661       0.00062184       0.00069285
H       13.44189099      33.65799143       5.17460353      -0.00029697       0.00073620      -0.00042603
H       12.48444591      36.71948436       8.72305636      -0.00042865      -0.00020803      -0.00052727
H       13.90159909      35.94850878       8.07400220       0.00085305      -0.00045026      -0.00036396
H       12.47978226      34.99292392       8.51480918      -0.00008050      -0.00067340      -0.00009072
8
Lattice="30.0 0.0 0.0 0.0 30.0 0.0 0.0 0.0 30.0" Properties=species:S:1:pos:R:3:forces:R:3 label=CA energy=-2172.76012411267 chargeA=1 energyA=0.0 chargeB=0 energyB=-2172.76012411267 indexB=13 pbc="T T T"
C        9.46468354      33.06272913       6.36013837      -0.00053833      -0.00165499      -0.00134350
C        9.91813337      32.26592007       5.17327647      -0.00038151       0.00012186       0.00142328
H        8.98370810      32.43513994       7.09345646       0.00004771       0.00068619       0.00006036
H       10.29454709      33.55170020       6.84504485       0.00067115      -0.00001256       0.00000136
H        8.75959752      33.82677902       6.07371844       0.00025603      -0.00008324       0.00022603
H       10.39940843      32.89313552       4.43986961      -0.00005265       0.00080417       0.00011843
H        9.08802779      31.77727077       4.68842464       0.00018582      -0.00018547      -0.00034944
H       10.62284718      31.50154535       5.45976217      -0.00018821       0.00032404      -0.00013652
9
Lattice="30.0 0.0 0.0 0.0 30.0 0.0 0.0 0.0 30.0" Properties=species:S:1:pos:R:3:forces:R:3 label=CP energy=-5695.03637163302 chargeA=0 energyA=-5695.03637163302 chargeB=-1 energyB=0.0 indexB=9 pbc="T T T"
C       16.22973886      -0.45051624      15.83854497       0.00047782      -0.00020774      -0.00023413
C       16.80244623      -0.32560174      14.47033827      -0.00328784      -0.00221740       0.00022608
O       17.76729242       0.32265152      14.23294581       0.00246304       0.00153038      -0.00074423
N       16.13409570      -0.98651061      13.51602501       0.00148345       0.00164769       0.00032577
H       16.44661954      -0.91044075      12.58006302      -0.00090273      -0.00010305      -0.00012915
H       15.32495090      -1.51578452      13.71306940      -0.00062743      -0.00015046       0.00030057
H       15.94461211      -1.46565544      16.05909237       0.00021498       0.00003431       0.00004084
H       15.34987809       0.16904500      15.91092126      -0.00009417      -0.00036806       0.00018735
H       16.95389616      -0.10997492      16.55361988       0.00027289      -0.00016567       0.00002691
7
Lattice="30.0 0.0 0.0 0.0 30.0 0.0 0.0 0.0 30.0" Properties=species:S:1:pos:R:3:forces:R:3 label=CP energy=-6221.39948028899 chargeA=0 energyA=0.0 chargeB=-1 energyB=-6221.39948028899 indexB=9 pbc="T T T"
C       12.22632091      -1.09910640      15.36138500       0.00024210      -0.00102993      -0.00044805
C       12.47258379      -2.47051409      14.73718443      -0.00073728       0.00365597       0.00144125
O       13.60155480      -2.63818595      14.29299081      -0.00177013      -0.00145962      -0.00006058
O       11.52992114      -3.25038366      14.75283741       0.00273150      -0.00053864      -0.00054720
H       12.49877234      -0.32706414      14.65783016      -0.00040880      -0.00086224       0.00118800
H       12.86936604      -0.98557423      16.22187187      -0.00143364       0.00028810      -0.00097422
H       11.19931099      -0.97571182      15.66346032       0.00137625      -0.00005364      -0.00059920
9
Lattice="30.0 0.0 0.0 0.0 30.0 0.0 0.0 0.0 30.0" Properties=species:S:1:pos:R:3:forces:R:3 label=CP energy=-5695.03637153722 chargeA=0 energyA=-5695.03637153722 chargeB=-1 energyB=0.0 indexB=9 pbc="T T T"
C       16.22973888      -0.45051628      15.83854498       0.00047886      -0.00020721      -0.00023325
C       16.80244635      -0.32560191      14.47033832      -0.00328875      -0.00221672       0.00022475
O       17.76729259       0.32265127      14.23294590       0.00246303       0.00152948      -0.00074466
N       16.13409581      -0.98651079      13.51602501       0.00148434       0.00164837       0.00032670
H       16.44661947      -0.91044062      12.58006296      -0.00090328      -0.00010325      -0.00012821
H       15.32495049      -1.51578396      13.71306931      -0.00062683      -0.00015049       0.00030027
H       15.94461260      -1.46565555      16.05909266       0.00021538       0.00003423       0.00004054
H       15.34987782       0.16904456      15.91092101      -0.00009460      -0.00036846       0.00018743
H       16.95389599      -0.10997442      16.55361985       0.00027185      -0.00016595       0.00002645
7
Lattice="30.0 0.0 0.0 0.0 30.0 0.0 0.0 0.0 30.0" Properties=species:S:1:pos:R:3:forces:R:3 label=CP energy=-6221.39977171818 chargeA=0 energyA=0.0 chargeB=-1 energyB=-6221.39977171818 indexB=9 pbc="T T T"
C       19.90049840      -0.17535173      11.11771833      -0.00108053      -0.00033574      -0.00049400
C       18.56223196      -0.73715311      10.64439662       0.00389789       0.00135001       0.00148499
O       17.59240481      -0.01362735      10.83067847      -0.00021317      -0.00210969      -0.00086439
O       18.60135030      -1.85864350      10.15543958      -0.00220494       0.00117041       0.00068616
H       20.72129408      -0.60923936      10.56990319      -0.00094399       0.00078348       0.00054220
H       20.02158641      -0.43110759      12.16115207       0.00056579       0.00062844      -0.00139118
H       19.91738403       0.89977194      11.03810175      -0.00002105      -0.00148692       0.00003621
7
Lattice="30.0 0.0 0.0 0.0 30.0 0.0 0.0 0.0 30.0" Properties=species:S:1:pos:R:3:forces:R:3 label=CP energy=-6221.39946314337 chargeA=-1 energyA=-6221.39946314337 chargeB=0 energyB=0.0 indexB=7 pbc="T T T"
C       33.24245280      26.55912861       7.35623922      -0.00237490      -0.00024765       0.00079015
C       31.72124753      26.42937379       7.36173866       0.00420314      -0.00033753      -0.00127972
O       31.25916631      25.52770473       8.04789330      -0.00150277       0.00168467      -0.00187105
O       31.13092496      27.23997978       6.65875902      -0.00158874      -0.00142193       0.00202125
H       33.52637305      27.59408310       7.46761990       0.00080125      -0.00117292      -0.00023486
H       33.61139614      26.22759005       6.39617521       0.00061045       0.00012028       0.00152704
H       33.69569921      25.96191995       8.13036968      -0.00014843       0.00137508      -0.00095281
15
Lattice="30.0 0.0 0.0 0.0 30.0 0.0 0.0 0.0 30.0" Properties=species:S:1:pos:R:3:forces:R:3 label=CP energy=-8297.0397897034 chargeA=-1 energyA=0.0 chargeB=0 energyB=-8297.0397897034 indexB=7 pbc="T T T"
C       31.70006626      23.73714717       5.01046095       0.00112258       0.00125368      -0.00005354
C       31.65808047      22.34803892       5.58403390       0.00051796      -0.00100669       0.00037935
C       30.89411505      23.85495790       3.78387822      -0.00024310      -0.00054745      -0.00162961
C       29.83142133      24.64177085       3.54402106      -0.00127151       0.00071994       0.00011885
C       30.28563326      23.43519000       1.81360022      -0.00064511       0.00055385       0.00104500
N       31.16166545      23.10594705       2.68800543       0.00191493      -0.00073162      -0.00030120
N       29.45039224      24.36315683       2.27429668       0.00127447      -0.00021008       0.00089366
H       31.34787472      24.45591440       5.73449609      -0.00021756      -0.00057556      -0.00029311
H       32.72197452      24.00070763       4.77888145      -0.00034050      -0.00012136       0.00055461
H       31.99608750      21.63327523       4.85259951       0.00016615      -0.00023250      -0.00023074
H       29.32889800      25.35621030       4.15023648      -0.00013707       0.00005189      -0.00052034
H       30.20874909      23.03523207       0.82819353      -0.00106696       0.00084195      -0.00014219
H       28.69692842      24.76999341       1.78056520      -0.00094820       0.00046625       0.00064124
H       30.65205949      22.08111275       5.86672353      -0.00009302      -0.00014995      -0.00006874
H       32.28675422      22.26823550       6.45630275      -0.00003305      -0.00031235      -0.00039325
11
Lattice="30.0 0.0 0.0 0.0 30.0 0.0 0.0 0.0 30.0" Properties=species:S:1:pos:R:3:forces:R:3 label=PA energy=-3242.85367498927 chargeA=0 energyA=-3242.85367498927 chargeB=0 energyB=0.0 indexB=11 pbc="T T T"
C       43.37939433      36.96832425       0.02826170      -0.00001476      -0.00037363       0.00063933
C       42.11980147      37.36509575      -0.68383542      -0.00060530       0.00057827       0.00031457
C       44.06050930      38.13908099       0.67364738       0.00182669       0.00085672      -0.00016096
H       43.15205783      36.22356918       0.77785770       0.00012391       0.00017523      -0.00029778
H       44.05604085      36.49531228      -0.66930138      -0.00002338      -0.00005090      -0.00042350
H       42.32614709      38.08837172      -1.45828417       0.00027431      -0.00033289       0.00043019
H       43.41268465      38.61140893       1.39663366       0.00026642      -0.00001662      -0.00056662
H       41.41586708      37.81489598       0.00003350       0.00050543      -0.00022596      -0.00084472
H       41.63700890      36.51776738      -1.14401730       0.00019703       0.00006263      -0.00032826
H       44.96410859      37.84454349       1.18322565      -0.00134147       0.00068757      -0.00057786
H       44.32400992      38.88489004      -0.06115494      -0.00120887      -0.00136042       0.00181561
12
Lattice="30.0 0.0 0.0 0.0 30.0 0.0 0.0 0.0 30.0" Properties=species:S:1:pos:R:3:forces:R:3 label=PA energy=-6765.14344031873 chargeA=0 energyA=0.0 chargeB=0 energyB=-6765.14344031873 indexB=11 pbc="T T T"
C       45.00150526      33.29856740      -0.11318874       0.00071736      -0.00088131      -0.00106043
C       44.69110401      31.96564833      -0.71638592      -0.00123646       0.00054830      -0.00136141
C       46.21646909      33.92918801      -0.71347585      -0.00103152       0.00294970       0.00148414
O       46.85598632      33.41775192      -1.57227997       0.00134436      -0.00144737      -0.00148011
N       46.53321001      35.12704118      -0.20466329      -0.00073015      -0.00131904      -0.00008746
H       44.17484144      33.98401815      -0.23886045       0.00012022      -0.00036988       0.00062648
H       45.16310021      33.21467748       0.95255405      -0.00055816       0.00021774       0.00089270
H       43.81185181      31.53959053      -0.26236043       0.00027403       0.00007589      -0.00002900
H       45.51333273      31.28458424      -0.58096363       0.00111676      -0.00015346       0.00063435
H       47.32756716      35.59860554      -0.55912573      -0.00032724       0.00013986       0.00030843
H       45.99870554      35.54983938       0.50921230       0.00043931       0.00005222       0.00005698
H       44.52264642      32.05597784      -1.77552833      -0.00012852       0.00018734       0.00001532
8
Lattice="30.0 0.0 0.0 0.0 30.0 0.0 0.0 0.0 30.0" Properties=species:S:1:pos:R:3:forces:R:3 label=PA energy=-2172.76020299838 chargeA=0 energyA=-2172.76020299838 chargeB=0 energyB=0.0 indexB=8 pbc="T T T"
C       19.91246207      73.73010170       8.27327645      -0.00055217       0.00151604      -0.00003365
C       18.85870785      74.78955847       8.40039442       0.00111992      -0.00082204       0.00021420
H       20.81829445      74.12721936       7.84349184       0.00019228      -0.00034391       0.00018796
H       20.16536900      73.31063569       9.23399904      -0.00023864      -0.00007793       0.00056516
H       19.58117488      72.92074527       7.64233302      -0.00027550      -0.00072367      -0.00008372
H       17.95283267      74.39258690       8.83021602      -0.00005657      -0.00000565      -0.00017037
H       18.60588153      75.20891066       7.43960343      -0.00017046       0.00033937      -0.00049742
H       19.19006755      75.59900194       9.03122179      -0.00001886       0.00011778      -0.00018216
9
Lattice="30.0 0.0 0.0 0.0 30.0 0.0 0.0 0.0 30.0" Properties=species:S:1:pos:R:3:forces:R:3 label=PA energy=-5695.03607250504 chargeA=0 energyA=0.0 chargeB=0 energyB=-5695.03607250504 indexB=8 pbc="T T T"
C       18.23683175      70.49005032       9.80250527       0.00006655      -0.00054105       0.00024566
C       18.09894302      71.54939294      10.83903972       0.00377460      -0.00043542      -0.00072971
O       17.04742348      71.95549805      11.20900041      -0.00263557       0.00109534       0.00105342
N       19.25630787      72.02822627      11.31393404      -0.00072838      -0.00109492      -0.00083542
H       18.98338317      69.76281816      10.07522598      -0.00083909       0.00050273      -0.00067958
H       18.53438505      70.94370797       8.87035982      -0.00009231      -0.00026919       0.00049093
H       19.22857128      72.76066717      11.97892095      -0.00019710       0.00021371       0.00018323
H       20.13014572      71.69787275      10.99616432       0.00047855       0.00011075       0.00019361
H       17.28804867      70.00722638       9.66685350       0.00017276       0.00041805       0.00007786
8
Lattice="30.0 0.0 0.0 0.0 30.0 0.0 0.0 0.0 30.0" Properties=species:S:1:pos:R:3:forces:R:3 label=AA energy=-2172.7601799792 chargeA=0 energyA=-2172.7601799792 chargeB=0 energyB=0.0 indexB=8 pbc="T T T"
C       29.55497365      34.71096818      57.35042995       0.00050482      -0.00073969      -0.00028234
C       29.29166341      33.28961164      56.95099648       0.00042241       0.00039347       0.00044033
H       30.52135324      34.81468103      57.81766722      -0.00032470       0.00026359      -0.00013888
H       29.53472654      35.36895074      56.49626597       0.00004585      -0.00027300       0.00002174
H       28.81562829      35.06517644      58.05101985      -0.00015449       0.00008301       0.00023064
H       28.32531508      33.18570181      56.48377028      -0.00021126       0.00026847       0.00013176
H       29.31202793      32.63172509      57.80523748      -0.00026326       0.00002078      -0.00036222
H       30.03105186      32.93541506      56.25043279      -0.00001937      -0.00001663      -0.00004103
8
Lattice="30.0 0.0 0.0 0.0 30.0 0.0 0.0 0.0 30.0" Properties=species:S:1:pos:R:3:forces:R:3 label=AA energy=-2172.76012070306 chargeA=0 energyA=0.0 chargeB=0 energyB=-2172.76012070306 indexB=8 pbc="T T T"
C       28.82509817      38.02690766      58.52431200       0.00076125       0.00054103       0.00031450
C       29.07446276      39.37796441      59.12562225      -0.00035154      -0.00064747      -0.00014458
H       28.13576864      37.45232233      59.12232134       0.00009702      -0.00009255      -0.00004253
H       28.40575081      38.10936928      57.53421511       0.00020571      -0.00038710       0.00000157
H       29.73796126      37.45834971      58.44428610      -0.00072840       0.00036856      -0.00000773
H       29.76382723      39.95252452      58.52763323      -0.00000625       0.00012982       0.00000698
H       29.49373211      39.29557184      60.11575993      -0.00009389       0.00011273      -0.00013769
H       28.16161901      39.94653026      59.20557004       0.00011610      -0.00002502       0.00000948
11
Lattice="30.0 0.0 0.0 0.0 30.0 0.0 0.0 0.0 30.0" Properties=species:S:1:pos:R:3:forces:R:3 label=AA energy=-3242.8537193405 chargeA=0 energyA=-3242.8537193405 chargeB=0 energyB=0.0 indexB=11 pbc="T T T"
C       38.22841418      14.05504441      -6.91574529      -0.00064055       0.00077863       0.00018286
C       38.03389028      12.80109327      -7.71628092       0.00024152      -0.00069729      -0.00148931
C       39.56381471      14.09175191      -6.23273328       0.00005886       0.00015037      -0.00014095
H       38.12843472      14.91589689      -7.56164542      -0.00019133      -0.00030510       0.00049614
H       37.44229658      14.13977449      -6.17880581       0.00054662      -0.00046296      -0.00026898
H       38.10121070      11.92709387      -7.08612836       0.00018467       0.00066118      -0.00065496
H       39.67530221      13.25555732      -5.55908524      -0.00010902       0.00015770      -0.00003758
H       40.36646274      14.03685152      -6.95259793      -0.00015311       0.00021875       0.00021497
H       38.79206541      12.70939807      -8.47936509      -0.00090668       0.00001337       0.00135701
H       37.07193379      12.78317208      -8.20333946       0.00106339      -0.00028227       0.00030625
H       39.69530469      14.99619618      -5.66044420      -0.00009437      -0.00023240       0.00003456
11
Lattice="30.0 0.0 0.0 0.0 30.0 0.0 0.0 0.0 30.0" Properties=species:S:1:pos:R:3:forces:R:3 label=AA energy=-3242.85384669937 chargeA=0 energyA=0.0 chargeB=0 energyB=-3242.85384669937 indexB=11 pbc="T T T"
C       36.32546560      12.66510206      -3.88102944       0.00013339       0.00028070      -0.00005727
C       35.41892980      13.54862501      -3.07558203      -0.00005626       0.00013909       0.00017343
C       36.04783015      11.20827201      -3.65363239      -0.00006320      -0.00040493      -0.00010397
H       36.21552629      12.89498869      -4.93139631      -0.00008431       0.00003240       0.00001667
H       37.35511634      12.88048240      -3.63274137      -0.00004848      -0.00003997      -0.00007614
H       35.53239814      13.35662620      -2.01931031      -0.00000235       0.00001435      -0.00014081
H       36.17936500      10.94853705      -2.61407635       0.00011754       0.00006160       0.00006114
H       35.03147865      10.96303483      -3.92257641       0.00004776       0.00006421      -0.00001138
H       34.38428356      13.37135872      -3.32764142       0.00016628      -0.00003141       0.00011103
H       35.62529774      14.59341683      -3.24490581      -0.00011291      -0.00020513       0.00004251
H       36.70363872      10.58078620      -4.23588016      -0.00009746       0.00008910      -0.00001520
11
Lattice="30.0 0.0 0.0 0.0 30.0 0.0 0.0 0.0 30.0" Properties=species:S:1:pos:R:3:forces:R:3 label=AA energy=-3242.8537192068 chargeA=0 energyA=-3242.8537192068 chargeB=0 energyB=0.0 indexB=11 pbc="T T T"
C       38.22841414      14.05504445      -6.91574528      -0.00063995       0.00077791       0.00018299
C       38.03389027      12.80109326      -7.71628087       0.00024080      -0.00069692      -0.00148911
C       39.56381473      14.09175196      -6.23273339       0.00005958       0.00014951      -0.00014245
H       38.12843456      14.91589694      -7.56164536      -0.00019119      -0.00030499       0.00049563
H       37.44229662      14.13977443      -6.17880571       0.00054578      -0.00046275      -0.00026874
H       38.10121022      11.92709393      -7.08612814       0.00018468       0.00066115      -0.00065554
H       39.67530236      13.25555717      -5.55908560      -0.00010884       0.00015789      -0.00003781
H       40.36646270      14.03685185      -6.95259815      -0.00015396       0.00021880       0.00021633
H       38.79206573      12.70939778      -8.47936465      -0.00090613       0.00001330       0.00135661
H       37.07193399      12.78317219      -8.20333983       0.00106365      -0.00028209       0.00030706
H       39.69530469      14.99619604      -5.66044403      -0.00009441      -0.00023183       0.00003503
11
Lattice="30.0 0.0 0.0 0.0 30.0 0.0 0.0 0.0 30.0" Properties=species:S:1:pos:R:3:forces:R:3 label=AA energy=-3242.85371894249 chargeA=0 energyA=0.0 chargeB=0 energyB=-3242.85371894249 indexB=11 pbc="T T T"
C       35.82982708      16.96228344      -6.95562435      -0.00106719       0.00024753      -0.00134868
C       35.05609126      17.59984715      -5.83944369       0.00011950       0.00128675       0.00192604
C       35.24859247      17.27661334      -8.30266643      -0.00017457      -0.00058884      -0.00146878
H       36.85777957      17.29396679      -6.91866271       0.00189959       0.00145071       0.00013559
H       35.85463186      15.89118595      -6.81332758       0.00164331      -0.00147531       0.00046609
H       34.03098359      17.26147669      -5.83794379      -0.00151778      -0.00138010      -0.00143596
H       35.23193103      18.34200159      -8.47628168       0.00209688      -0.00013130      -0.00038954
H       35.81615896      16.82153904      -9.09869119      -0.00164552      -0.00071244       0.00041678
H       34.23211759      16.92058488      -8.37676976      -0.00023159       0.00180951       0.00173172
H       35.48115769      17.36847297      -4.87579952      -0.00086556      -0.00041565       0.00053072
H       35.04228891      18.67417817      -5.94466731      -0.00025706      -0.00009088      -0.00056399
8
Lattice="30.0 0.0 0.0 0.0 30.0 0.0 0.0 0.0 30.0" Properties=species:S:1:pos:R:3:forces:R:3 label=CC energy=-2619.71442086946 chargeA=1 energyA=-2619.71442086946 chargeB=-1 energyB=0.0 indexB=8 pbc="T T T"
C        9.14029892      -6.68039567      22.73780802      -0.00078206      -0.00006312      -0.00044205
N        7.97996836      -6.55085751      21.84023444       0.00032268       0.00001686      -0.00036296
H        8.20299605      -6.84194012      20.90402971       0.00004070       0.00016908       0.00078014
H        7.65700827      -5.60004644      21.78920208       0.00031299      -0.00003517       0.00026936
H        7.20711008      -7.11313557      22.15248385       0.00050624       0.00034925      -0.00007511
H        9.93362413      -6.06374232      22.36201428       0.00010579       0.00000892      -0.00013922
H        9.44441546      -7.70896965      22.75712629      -0.00018299      -0.00040613      -0.00019988
H        8.85070973      -6.35851972      23.71934132      -0.00032334      -0.00003969       0.00016973
7
Lattice="30.0 0.0 0.0 0.0 30.0 0.0 0.0 0.0 30.0" Properties=species:S:1:pos:R:3:forces:R:3 label=CC energy=-6221.39948622243 chargeA=1 energyA=0.0 chargeB=-1 energyB=-6221.39948622243 indexB=8 pbc="T T T"
C        7.94787866      -5.16422582      17.11207506       0.00066994       0.00086236       0.00150121
C        8.51655571      -4.92459859      18.50864645      -0.00176227      -0.00080021      -0.00389578
O        8.69833933      -5.93898799      19.17045753       0.00046510       0.00135708       0.00057240
O        8.72834695      -3.75932903      18.81566446       0.00054089      -0.00115178       0.00122837
H        7.00647575      -5.68646699      17.19573710       0.00075513       0.00035107      -0.00031548
H        8.61839841      -5.80619988      16.56042740      -0.00081744       0.00049858       0.00021272
H        7.80477619      -4.24138468      16.57441201       0.00014866      -0.00111708       0.00069657
8
Lattice="30.0 0.0 0.0 0.0 30.0 0.0 0.0 0.0 30.0" Properties=species:S:1:pos:R:3:forces:R:3 label=CP energy=-2619.71442437558 chargeA=1 energyA=-2619.71442437558 chargeB=0 energyB=0.0 indexB=8 pbc="T T T"
C       14.83587428       3.81423153       9.74542644      -0.00026156      -0.00036998      -0.00026176
N       13.46952183       3.34398199       9.46115516       0.00049150       0.00015682       0.00034496
H       12.94072419       3.21316285      10.30625150       0.00015315       0.00046600       0.00046873
H       12.96450059       3.99985136       8.89044863       0.00006347       0.00056116       0.00017723
H       13.47572081       2.46505039       8.97291636       0.00009677      -0.00015959      -0.00014769
H       14.77380806       4.75076256      10.26494727      -0.00006107       0.00020652       0.00002057
H       15.35549391       3.93744496       8.81502662      -0.00028372      -0.00031368      -0.00058438
H       15.32960633       3.08190836      10.35434802      -0.00019853      -0.00054726      -0.00001766
9
Lattice="30.0 0.0 0.0 0.0 30.0 0.0 0.0 0.0 30.0" Properties=species:S:1:pos:R:3:forces:R:3 label=CP energy=-5695.03644167814 chargeA=1 energyA=0.0 chargeB=0 energyB=-5695.03644167814 indexB=8 pbc="T T T"
C        9.91998082       2.35132743      12.17237661       0.00012904      -0.00104755       0.00079630
C       11.13721974       1.52461199      12.39709407      -0.00220233      -0.00200821       0.00076365
O       12.18418961       1.77008199      11.89599819       0.00218894       0.00098681      -0.00058334
N       10.95974796       0.46490429      13.19700111       0.00110456       0.00109980      -0.00073948
H        9.38818821       2.53178791      13.09171025       0.00015062       0.00014363       0.00026664
H        9.25809437       1.83139713      11.49803965      -0.00067228      -0.00036649      -0.00065207
H       11.72458990      -0.14320125      13.35409503      -0.00006562       0.00007617      -0.00013005
H       10.08503359       0.25469514      13.60243652      -0.00075915       0.00002752       0.00052015
H       10.20772581       3.28430136      11.72698857       0.00012621       0.00108833      -0.00024180
11
Lattice="30.0 0.0 0.0 0.0 30.0 0.0 0.0 0.0 30.0" Properties=species:S:1:pos:R:3:forces:R:3 label=AA energy=-3242.85370852837 chargeA=0 energyA=-3242.85370852837 chargeB=0 energyB=0.0 indexB=11 pbc="T T T"
C      -31.36448262       2.77815128       0.65218205      -0.00072979      -0.00035295       0.00106500
C      -32.84153586       2.97269172       0.83055802       0.00089754      -0.00032397       0.00017440
C      -30.60928015       2.94903213       1.93738562       0.00137829       0.00045029      -0.00107801
H      -31.17522589       1.79316613       0.24946631       0.00009861      -0.00003010      -0.00035143
H      -30.99303481       3.47911095      -0.08187686       0.00014094       0.00041560      -0.00038592
H      -33.05768235       3.96167698       1.20557172       0.00049360      -0.00000294       0.00003950
H      -30.76008859       3.93740810       2.34469086      -0.00031367      -0.00146244      -0.00020973
H      -30.94374700       2.23880403       2.67840866      -0.00070168      -0.00005551       0.00057933
H      -33.24080341       2.26312476       1.53950224       0.00008393       0.00076827      -0.00030771
H      -33.37601041       2.84777553      -0.09763518      -0.00006547       0.00029927      -0.00007164
H      -29.54914892       2.80734139       1.79968987      -0.00128230       0.00029448       0.00054621
11
Lattice="30.0 0.0 0.0 0.0 30.0 0.0 0.0 0.0 30.0" Properties=species:S:1:pos:R:3:forces:R:3 label=AA energy=-3242.85373607959 chargeA=0 energyA=0.0 chargeB=0 energyB=-3242.85373607959 indexB=11 pbc="T T T"
C      -29.05677889       3.20987641      -2.14875397       0.00030436       0.00009785      -0.00014266
C      -28.13721995       4.07564776      -2.95879143      -0.00019666      -0.00003093       0.00196361
C      -28.76243646       1.74899489      -2.32337829      -0.00024847       0.00105058       0.00115206
H      -28.97464075       3.47317591      -1.10369111      -0.00051867       0.00010716      -0.00041386
H      -30.08158004       3.40876570      -2.42886643       0.00059082      -0.00016484       0.00006340
H      -28.22316883       3.85046676      -4.01107659       0.00029822      -0.00058829      -0.00057021
H      -27.10782014       3.91469755      -2.67607784      -0.00084203      -0.00007193      -0.00075039
H      -29.42758279       1.13462592      -1.73776183      -0.00011117      -0.00045488      -0.00001800
H      -28.86630780       1.45562233      -3.35707445      -0.00006688       0.00024575      -0.00105258
H      -28.35549169       5.12339482      -2.82683910       0.00001485       0.00007414      -0.00025990
H      -27.75121266       1.52092095      -2.02204797       0.00077565      -0.00026463       0.00002852
19
Lattice="30.0 0.0 0.0 0.0 30.0 0.0 0.0 0.0 30.0" Properties=species:S:1:pos:R:3:forces:R:3 label=PP energy=-10971.5378229276 chargeA=0 energyA=-10971.5378229276 chargeB=0 energyB=0.0 indexB=19 pbc="T T T"
C       -2.76148204      22.28064344      31.54199024       0.00095583      -0.00041940       0.00036933
C       -1.60822702      22.64137659      29.32451519      -0.00006193      -0.00024409      -0.00015100
C        0.50048712      22.86183687      29.91787700      -0.00033163       0.00023910      -0.00060392
C       -1.60871960      22.51528252      30.65858149      -0.00022969       0.00001351       0.00005905
C       -0.25505638      22.65443240      31.06435255      -0.00002856       0.00014950       0.00103077
C        1.86347113      23.03616399      29.96483950      -0.00005136      -0.00040237      -0.00018961
C        2.45927247      22.99880340      31.18840729       0.00024202      -0.00014024      -0.00091203
C        0.37407410      22.62095890      32.29192969       0.00048308      -0.00002486      -0.00015029
C        1.72290720      22.79304398      32.34422330      -0.00069725      -0.00003897      -0.00000435
N       -0.34745964      22.84969978      28.86919484       0.00081893      -0.00000035       0.00115342
H       -0.09409955      22.97247731      27.92316533      -0.00027914      -0.00009830      -0.00035476
H       -2.42991540      22.59768830      28.64712179       0.00028317      -0.00007469      -0.00000314
H        2.43791685      23.19531681      29.07636212      -0.00036284       0.00017762      -0.00015672
H       -3.67632729      22.21414866      30.97754280      -0.00069741       0.00035833      -0.00043358
H       -2.87138595      23.07924214      32.25971934      -0.00018473       0.00026873      -0.00032670
H        3.51834356      23.13090487      31.25987403      -0.00007681       0.00010654       0.00060527
H       -0.19007184      22.46216198      33.18746147      -0.00031041       0.00036843      -0.00013467
H        2.22676972      22.76997870      33.28724538       0.00058100       0.00022137      -0.00014741
H       -2.64639544      21.36215937      32.09705664      -0.00005229      -0.00045987       0.00035034
6
Lattice="30.0 0.0 0.0 0.0 30.0 0.0 0.0 0.0 30.0" Properties=species:S:1:pos:R:3:forces:R:3 label=PP energy=-3150.39418609713 chargeA=0 energyA=0.0 chargeB=0 energyB=-3150.39418609713 indexB=19 pbc="T T T"
C       -0.54151313      21.70558925      25.55644489      -0.00012901       0.00066227      -0.00036306
O        0.41680060      22.52475155      26.11470380      -0.00011913      -0.00018337       0.00202844
H        0.84836294      23.01572766      25.44278364      -0.00026913       0.00023153      -0.00126776
H       -1.00995850      21.16068434      26.35690897      -0.00027273      -0.00031874      -0.00055124
H       -0.11602494      20.98891396      24.86760979       0.00026050      -0.00001513       0.00016125
H       -1.30804899      22.26634323      25.03956890       0.00052951      -0.00037656      -0.00000762
8
Lattice="30.0 0.0 0.0 0.0 30.0 0.0 0.0 0.0 30.0" Properties=species:S:1:pos:R:3:forces:R:3 label=AA energy=-2172.76021674389 chargeA=0 energyA=-2172.76021674389 chargeB=0 energyB=0.0 indexB=8 pbc="T T T"
C        1.16702095      -5.37757659       2.47970328       0.00118276      -0.00099344      -0.00022094
C        1.87202683      -6.68500218       2.27298571      -0.00071549       0.00107846       0.00002982
H        0.09975900      -5.48539626       2.36906044      -0.00038699       0.00013178      -0.00012704
H        1.35321566      -4.98284343       3.46583191       0.00010501      -0.00002386       0.00007900
H        1.49459450      -4.63802033       1.76648684      -0.00013090       0.00021229      -0.00010380
H        1.54459970      -7.42464556       2.98617141      -0.00033454       0.00001080       0.00033805
H        1.68576942      -7.07966480       1.28684248       0.00000436      -0.00025066      -0.00009456
H        2.93929794      -6.57712886       2.38353193       0.00027578      -0.00016537       0.00009948
15
Lattice="30.0 0.0 0.0 0.0 30.0 0.0 0.0 0.0 30.0" Properties=species:S:1:pos:R:3:forces:R:3 label=AA energy=-7390.56463532223 chargeA=0 energyA=0.0 chargeB=0 energyB=-7390.56463532223 indexB=8 pbc="T T T"
C        2.25280005      -0.95409369       5.45532242       0.00037290      -0.00079089       0.00020892
C        3.40673387      -2.67540712       4.08330605       0.00109440      -0.00186868      -0.00182603
C        3.14902028      -1.35185785       4.34339113      -0.00034591       0.00186543      -0.00041425
C        4.21251240      -3.04374464       3.03894514      -0.00011522       0.00072786       0.00068109
C        3.72441848      -0.40385011       3.53187975      -0.00070521      -0.00050366       0.00125933
C        4.77733634      -2.09034333       2.23557670       0.00061644      -0.00196495       0.00081445
C        4.53032703      -0.76695392       2.48694779      -0.00146044       0.00100508      -0.00003948
H        2.97201435      -3.42855853       4.70834835      -0.00029365       0.00172105       0.00137371
H        4.40218670      -4.08048968       2.85459245      -0.00011596      -0.00051755       0.00017797
H        2.56699401      -0.02268175       5.89599269      -0.00007563      -0.00096518      -0.00079851
H        2.23268618      -1.70338297       6.22860354       0.00054986       0.00139643      -0.00128888
H        3.53939795       0.63354314       3.72350228       0.00100317      -0.00023672      -0.00096634
H        5.40952129      -2.37618770       1.42162637      -0.00170284       0.00088042      -0.00078442
H        4.96984640      -0.01282916       1.86810677       0.00091728      -0.00096968       0.00032905
H        1.24162566      -0.82213878       5.10095556       0.00026080       0.00022103       0.00127339
8
Lattice="30.0 0.0 0.0 0.0 30.0 0.0 0.0 0.0 30.0" Properties=species:S:1:pos:R:3:forces:R:3 label=AA energy=-2172.76017543719 chargeA=0 energyA=-2172.76017543719 chargeB=0 energyB=0.0 indexB=8 pbc="T T T"
C        3.34141927      -6.51486687       2.53334365      -0.00103990       0.00004190      -0.00017263
C        1.87608929      -6.69416556       2.26948889       0.00024826      -0.00094268       0.00073702
H        3.78983766      -5.84470579       1.81726627       0.00072653      -0.00006452       0.00089697
H        3.51634157      -6.10546437       3.51553544      -0.00053449       0.00069294       0.00016057
H        3.86859198      -7.45372618       2.47412323       0.00066214      -0.00095704      -0.00013452
H        1.42738069      -7.36412111       2.98560506       0.00058828       0.00025553      -0.00074916
H        1.70146657      -7.10396261       1.28739726      -0.00045370       0.00047746      -0.00011095
H        1.34890197      -5.75527651       2.32838919      -0.00019712       0.00049642      -0.00062729
15
Lattice="30.0 0.0 0.0 0.0 30.0 0.0 0.0 0.0 30.0" Properties=species:S:1:pos:R:3:forces:R:3 label=AA energy=-7390.56466159099 chargeA=0 energyA=0.0 chargeB=0 energyB=-7390.56466159099 indexB=8 pbc="T T T"
C        2.25270860      -0.95427789       5.45526052       0.00037456       0.00015113       0.00033342
C        4.21017139      -3.04371984       3.03744927      -0.00030047       0.00001376       0.00034636
C        4.77721673      -2.09029298       2.23548255       0.00042179      -0.00164529       0.00052468
C        3.40459361      -2.67514357       4.08168339       0.00038493      -0.00044951      -0.00026453
C        3.14912289      -1.35131349       4.34325262      -0.00013011       0.00059698      -0.00006717
C        4.53269705      -0.76686100       2.48842957      -0.00138098       0.00084281       0.00016029
C        3.72680997      -0.40345425       3.53344447      -0.00008297      -0.00034854       0.00032802
H        4.39807884      -4.08059899       2.85197540      -0.00021136      -0.00004409      -0.00002059
H        5.40914806      -2.37632649       1.42141505      -0.00093482       0.00073633      -0.00068697
H        2.96812469      -3.42799952       4.70587365       0.00007296       0.00025783       0.00035224
H        4.97416093      -0.01276560       1.87095329       0.00076862      -0.00091790      -0.00025424
H        2.55591014      -0.01413918       5.88480430       0.00007265      -0.00046327      -0.00069621
H        2.24670627      -1.69579242       6.23625821       0.00023366       0.00101792      -0.00034092
H        3.54392167       0.63407670       3.72622825       0.00027886      -0.00008229      -0.00039299
H        1.23805014      -0.84036757       5.10458648       0.00043270       0.00033414       0.00067860
8
Lattice="30.0 0.0 0.0 0.0 30.0 0.0 0.0 0.0 30.0" Properties=species:S:1:pos:R:3:forces:R:3 label=PA energy=-2172.76021674433 chargeA=0 energyA=-2172.76021674433 chargeB=0 energyB=0.0 indexB=8 pbc="T T T"
C        1.16702096      -5.37757659       2.47970328       0.00118253      -0.00099425      -0.00022165
C        1.87202682      -6.68500218       2.27298569      -0.00071539       0.00107864       0.00002944
H        0.09975903      -5.48539624       2.36906029      -0.00038683       0.00013206      -0.00012692
H        1.35321554      -4.98284353       3.46583196       0.00010478      -0.00002341       0.00007966
H        1.49459461      -4.63802026       1.76648695      -0.00013090       0.00021255      -0.00010421
H        1.54459980      -7.42464545       2.98617152      -0.00033468       0.00000992       0.00033860
H        1.68576931      -7.07966492       1.28684252       0.00000456      -0.00025005      -0.00009431
H        2.93929792      -6.57712883       2.38353178       0.00027593      -0.00016546       0.00009939
12
Lattice="30.0 0.0 0.0 0.0 30.0 0.0 0.0 0.0 30.0" Properties=species:S:1:pos:R:3:forces:R:3 label=PA energy=-7226.94724496122 chargeA=0 energyA=0.0 chargeB=0 energyB=-7226.94724496122 indexB=8 pbc="T T T"
C       -1.59599523      -4.59847371       5.77777600       0.00035429      -0.00028332      -0.00020277
C       -0.46462258      -5.52347316       5.92700188      -0.00002827      -0.00012022       0.00015502
C       -0.42545760      -6.84773539       5.70111109       0.00088112      -0.00027173       0.00030056
C        1.50037424      -6.13574472       6.36409573       0.00013559      -0.00198742      -0.00022077
N        0.75135569      -5.09689034       6.34152086      -0.00059272       0.00113236       0.00004243
N        0.84291374      -7.22892943       5.98577688      -0.00067865       0.00182490      -0.00043169
H       -1.81946175      -4.11938542       6.71710299      -0.00010128       0.00021810       0.00046085
H       -2.47709602      -5.11642718       5.43963230      -0.00013004      -0.00008029      -0.00012367
H       -1.16965264      -7.53192259       5.37182532      -0.00004142      -0.00007559      -0.00005977
H        2.52836296      -6.15563026       6.64649353      -0.00008391       0.00003783       0.00001223
H        1.21276035      -8.14350230       5.92474604       0.00007674      -0.00055374       0.00051558
H       -1.35996016      -3.82349951       5.06680739       0.00020855       0.00015911      -0.00044800
8
Lattice="30.0 0.0 0.0 0.0 30.0 0.0 0.0 0.0 30.0" Properties=species:S:1:pos:R:3:forces:R:3 label=PA energy=-2172.76021674415 chargeA=0 energyA=-2172.76021674415 chargeB=0 energyB=0.0 indexB=8 pbc="T T T"
C        1.16702095      -5.37757658       2.47970329       0.00118342      -0.00099354      -0.00022073
C        1.87202682      -6.68500217       2.27298569      -0.00071591       0.00107846       0.00002946
H        0.09975901      -5.48539628       2.36906046      -0.00038739       0.00013193      -0.00012697
H        1.35321568      -4.98284339       3.46583191       0.00010476      -0.00002415       0.00007855
H        1.49459448      -4.63802033       1.76648684      -0.00013109       0.00021244      -0.00010415
H        1.54459969      -7.42464554       2.98617137      -0.00033482       0.00001010       0.00033906
H        1.68576945      -7.07966484       1.28684248       0.00000463      -0.00024983      -0.00009463
H        2.93929792      -6.57712888       2.38353196       0.00027640      -0.00016539       0.00009940
9
Lattice="30.0 0.0 0.0 0.0 30.0 0.0 0.0 0.0 30.0" Properties=species:S:1:pos:R:3:forces:R:3 label=PA energy=-4220.59862388975 chargeA=0 energyA=0.0 chargeB=0 energyB=-4220.59862388975 indexB=8 pbc="T T T"
C       -0.99448991      -3.62558014       0.24894040      -0.00017257       0.00018751      -0.00030940
C       -1.65364456      -2.42550852      -0.35080434       0.00106504      -0.00007966       0.00121666
O       -1.81172849      -4.29164230       1.14307520       0.00083351      -0.00015153      -0.00002811
H       -0.75100804      -4.33880448      -0.52147877      -0.00018096       0.00006144      -0.00057706
H       -0.06174985      -3.34118828       0.72115249       0.00025106       0.00006898      -0.00020290
H       -1.00628331      -1.95548228      -1.07413341      -0.00025878       0.00069493       0.00058079
H       -2.04799451      -3.71519841       1.84504501      -0.00023257      -0.00043791      -0.00014660
H       -1.88662262      -1.69190564       0.40698616      -0.00097750      -0.00040884      -0.00002592
H       -2.57161771      -2.70478495      -0.84164164      -0.00032725       0.00006507      -0.00050747
8
Lattice="30.0 0.0 0.0 0.0 30.0 0.0 0.0 0.0 30.0" Properties=species:S:1:pos:R:3:forces:R:3 label=PA energy=-2172.76014550704 chargeA=0 energyA=-2172.76014550704 chargeB=0 energyB=0.0 indexB=8 pbc="T T T"
C       37.32101025      22.75449967       7.19819758      -0.00110254      -0.00128984      -0.00123280
C       37.11636290      24.23336057       7.05651655       0.00091643       0.00085837      -0.00174321
H       36.70386646      22.20487217       6.50532763       0.00110301       0.00021190       0.00105388
H       38.34647436      22.48022496       7.00813671       0.00015381      -0.00027703      -0.00003130
H       37.07333330      22.41719559       8.19209909      -0.00021449       0.00078331      -0.00018133
H       37.73321969      24.78334419       7.74930586      -0.00013673      -0.00081094       0.00025566
H       36.09079458      24.50761495       7.24607774       0.00020375       0.00028077       0.00008609
H       37.36442847      24.57021789       6.06251183      -0.00092323       0.00024345       0.00179301
12
Lattice="30.0 0.0 0.0 0.0 30.0 0.0 0.0 0.0 30.0" Properties=species:S:1:pos:R:3:forces:R:3 label=PA energy=-5290.84564741276 chargeA=0 energyA=0.0 chargeB=0 energyB=-5290.84564741276 indexB=8 pbc="T T T"
C       38.94315845      20.40868771       5.12044793      -0.00163393      -0.00086080       0.00089658
C       39.12744500      19.44991372       3.98380058       0.00163370       0.00038932      -0.00089460
C       39.27811120      19.78477425       6.43502590      -0.00025652      -0.00039811      -0.00033252
O       39.76489021      21.51839551       4.97838791       0.00066791       0.00094085       0.00154202
H       37.90570788      20.72816842       5.14332070       0.00091084      -0.00001292      -0.00051241
H       40.15167187      19.11322383       3.94633277      -0.00094738      -0.00028601       0.00010154
H       40.30546524      19.45610077       6.43553651      -0.00003218       0.00007130      -0.00030229
H       39.15080184      20.49735641       7.23263828       0.00018544       0.00012970       0.00032519
H       38.64391063      18.93445843       6.62564919      -0.00011274       0.00020889      -0.00053748
H       39.60044778      21.93221765       4.15223464      -0.00005089       0.00051907      -0.00100372
H       38.88912250      19.91505613       3.03867689      -0.00004253      -0.00054150       0.00017024
H       38.48667742      18.59032716       4.09830371      -0.00032171      -0.00015979       0.00054744
10
Lattice="30.0 0.0 0.0 0.0 30.0 0.0 0.0 0.0 30.0" Properties=species:S:1:pos:R:3:forces:R:3 label=CP energy=-7291.51873689922 chargeA=-1 energyA=-7291.51873689922 chargeB=0 energyB=0.0 indexB=10 pbc="T T T"
C       33.60702102      10.18006987      27.96482983       0.00191864       0.00180367      -0.00045512
C       32.58362896      11.11876395      27.40253356      -0.00019529      -0.00044768      -0.00121586
C       34.99613438      10.78928776      28.17135826      -0.00382755      -0.00020108      -0.00151977
O       35.13359215      11.95933843      27.84204690       0.00068291      -0.00112296       0.00140330
O       35.82204814      10.02194825      28.64822529       0.00184401       0.00019507       0.00054394
H       33.28815575       9.78683124      28.92037811      -0.00094612       0.00066679       0.00052007
H       33.73344478       9.31846687      27.32335258      -0.00005566      -0.00067631       0.00014467
H       32.90746399      11.50469783      26.44944803      -0.00098656      -0.00089777       0.00105274
H       32.45489864      11.97117223      28.05008797      -0.00046663      -0.00019021      -0.00081188
H       31.62288221      10.63577359      27.27242946       0.00203225       0.00087046       0.00033792
12
Lattice="30.0 0.0 0.0 0.0 30.0 0.0 0.0 0.0 30.0" Properties=species:S:1:pos:R:3:forces:R:3 label=CP energy=-6765.10296481052 chargeA=-1 energyA=0.0 chargeB=0 energyB=-6765.10296481052 indexB=10 pbc="T T T"
C       32.52115688       7.01819385      27.37540712      -0.00007451      -0.00064726       0.00010328
C       32.10675071       5.98873363      28.38285764       0.00012497      -0.00030127      -0.00000657
C       33.63937353       6.66645260      26.44698193      -0.00084910      -0.00482311       0.00325671
O       34.01519379       7.43461130      25.62208053       0.00205860       0.00330739      -0.00335415
N       34.18743823       5.45652253      26.59277545      -0.00064496       0.00245222      -0.00050638
H       31.69292828       7.29002837      26.73988108      -0.00020697       0.00009611      -0.00012395
H       32.82594526       7.93170798      27.86163973       0.00013212       0.00005211       0.00023227
H       31.29601617       6.36151138      28.98634965       0.00050397      -0.00043207       0.00002713
H       32.91302484       5.73815575      29.05491291      -0.00086219       0.00013392      -0.00046075
H       34.92898217       5.20432489      25.98749105       0.00011503      -0.00017275      -0.00000410
H       33.88009199       4.81334932      27.27425927      -0.00024961      -0.00017206       0.00045221
H       31.75983814       5.08264139      27.91047363      -0.00004736       0.00050678       0.00038431
8
Lattice="30.0 0.0 0.0 0.0 30.0 0.0 0.0 0.0 30.0" Properties=species:S:1:pos:R:3:forces:R:3 label=AA energy=-2172.76010802848 chargeA=0 energyA=-2172.76010802848 chargeB=0 energyB=0.0 indexB=8 pbc="T T T"
C        5.89185413     -18.20747925       3.76860049       0.00062968       0.00193416      -0.00115989
C        6.16045153     -16.75852091       3.48984594      -0.00071367      -0.00177846       0.00059091
H        5.32070672     -18.66066543       2.97398974       0.00052015       0.00009582       0.00092864
H        6.80976340     -18.76478957       3.86773208      -0.00080465       0.00020846      -0.00004146
H        5.33423043     -18.33442329       4.68286690       0.00011118      -0.00027318      -0.00020016
H        6.71802328     -16.63152889       2.57554239      -0.00023454       0.00006700       0.00053863
H        6.73160581     -16.30531391       4.28442599      -0.00023714      -0.00009109      -0.00062127
H        5.24252671     -16.20122874       3.39076946       0.00072898      -0.00016272      -0.00003540
8
Lattice="30.0 0.0 0.0 0.0 30.0 0.0 0.0 0.0 30.0" Properties=species:S:1:pos:R:3:forces:R:3 label=AA energy=-2172.76010648555 chargeA=0 energyA=0.0 chargeB=0 energyB=-2172.76010648555 indexB=8 pbc="T T T"
C        7.65922603     -19.76113104       1.34777099       0.00007835       0.00015362       0.00012107
C        6.99417472     -20.40155657       0.16603081       0.00001933      -0.00010934      -0.00003904
H        8.73321004     -19.78143793       1.25245535      -0.00001733       0.00012490      -0.00007587
H        7.36191693     -18.73003208       1.45444823      -0.00001896      -0.00000278      -0.00022609
H        7.40473709     -20.26913661       2.26435149       0.00010526       0.00013429      -0.00009574
H        5.92019146     -20.38133118       0.26134419      -0.00004849      -0.00003981       0.00017642
H        7.29155974     -21.43262929       0.05933258      -0.00002393      -0.00008509       0.00014039
H        7.24862899     -19.89350529      -0.75053187      -0.00009422      -0.00017579      -0.00000114
8
Lattice="30.0 0.0 0.0 0.0 30.0 0.0 0.0 0.0 30.0" Properties=species:S:1:pos:R:3:forces:R:3 label=PA energy=-2172.76010819716 chargeA=0 energyA=-2172.76010819716 chargeB=0 energyB=0.0 indexB=8 pbc="T T T"
C        5.89185407     -18.20747929       3.76860049       0.00063197       0.00194282      -0.00115976
C        6.16045147     -16.75852086       3.48984596      -0.00071427      -0.00178606       0.00059042
H        5.32070880     -18.66066601       2.97398881       0.00051438       0.00009287       0.00092336
H        6.80976321     -18.76478911       3.86773426      -0.00079830       0.00020573      -0.00004176
H        5.33422862     -18.33442327       4.68286566       0.00010834      -0.00027330      -0.00019490
H        6.71802129     -16.63152877       2.57554141      -0.00023140       0.00006728       0.00053431
H        6.73160765     -16.30531448       4.28442474      -0.00023392      -0.00008810      -0.00061500
H        5.24252689     -16.20122822       3.39077165       0.00072320      -0.00016123      -0.00003667
9
Lattice="30.0 0.0 0.0 0.0 30.0 0.0 0.0 0.0 30.0" Properties=species:S:1:pos:R:3:forces:R:3 label=PA energy=-4220.59854028949 chargeA=0 energyA=0.0 chargeB=0 energyB=-4220.59854028949 indexB=8 pbc="T T T"
C        3.50782548     -20.51754256       3.30549774      -0.00057354       0.00038477       0.00015483
C        2.89276838     -21.73386633       3.91917309      -0.00085704      -0.00102308      -0.00198611
O        4.03987867     -20.76347447       2.05352624       0.00024949       0.00097437      -0.00048164
H        2.76049777     -19.75331395       3.16756764       0.00024559      -0.00077291       0.00024472
H        4.26053924     -20.10634153       3.96747537      -0.00014270      -0.00015913       0.00032720
H        2.45132789     -21.49846288       4.87463802       0.00064538      -0.00047101      -0.00018703
H        4.70716398     -21.42042411       2.11716832      -0.00085262       0.00105902       0.00020343
H        3.63343664     -22.50337546       4.08020886       0.00050482      -0.00051712       0.00033453
H        2.12637694     -22.13470871       3.27598972       0.00078063       0.00052510       0.00139006
8
Lattice="30.0 0.0 0.0 0.0 30.0 0.0 0.0 0.0 30.0" Properties=species:S:1:pos:R:3:forces:R:3 label=PA energy=-2172.76009460426 chargeA=0 energyA=-2172.76009460426 chargeB=0 energyB=0.0 indexB=8 pbc="T T T"
C        3.83983265     -16.55478893       2.58816984      -0.00090532       0.00037805       0.00070569
C        4.82615138     -15.96911762       3.55424826      -0.00034240       0.00059303      -0.00108207
H        4.23195643     -16.56315303       1.58363039      -0.00006382      -0.00010968      -0.00005093
H        3.59152913     -17.57140935       2.84857218       0.00062755       0.00057827      -0.00012669
H        2.92149812     -15.98957149       2.57384331       0.00114513      -0.00046584      -0.00027458
H        4.43401781     -15.96053865       4.55877264      -0.00016440      -0.00047027       0.00034037
H        5.07434582     -14.95250339       3.29369222       0.00018594      -0.00091809       0.00028141
H        5.74445866     -16.53433754       3.56865416      -0.00048268       0.00041453       0.00020679
16
Lattice="30.0 0.0 0.0 0.0 30.0 0.0 0.0 0.0 30.0" Properties=species:S:1:pos:R:3:forces:R:3 label=PA energy=-9438.64656087257 chargeA=0 energyA=0.0 chargeB=0 energyB=-9438.64656087257 indexB=8 pbc="T T T"
C        2.66440880     -18.61341292      -0.54815439      -0.00055067       0.00140019      -0.00045001
C        0.95635063     -17.81118368       1.07707745       0.00021178       0.00001630       0.00013788
C        1.55991196     -17.70877334      -0.14720728      -0.00052377      -0.00125618       0.00085037
C       -0.07397988     -16.98194728       1.44033819       0.00027740       0.00033180      -0.00024315
C       -0.51966138     -16.02512199       0.57081699       0.00047110      -0.00002696       0.00026586
C        1.09652824     -16.73758366      -1.00549718      -0.00189645       0.00107745      -0.00023200
C        0.07304075     -15.90440820      -0.66086177       0.00097966      -0.00011732      -0.00129947
O       -1.51424087     -15.19055841       0.86599268      -0.00023457      -0.00066102       0.00037677
H        1.29310726     -18.55385414       1.77101427       0.00018581       0.00023988       0.00013013
H       -0.52762669     -17.08382187       2.40598291       0.00014675       0.00041055       0.00009287
H        3.00092666     -19.20903070       0.28334570       0.00004855      -0.00076707       0.00070204
H        3.50929118     -18.05664019      -0.92075994       0.00077623       0.00060458       0.00049446
H        1.55024949     -16.63024209      -1.96994619       0.00097632      -0.00122008       0.00015454
H       -1.84324143     -15.36163105       1.72864021       0.00008726       0.00059989      -0.00050296
H       -0.27951633     -15.15208878      -1.33370804      -0.00062762       0.00011699       0.00037120
H        2.35088260     -19.28753171      -1.33034862      -0.00032777      -0.00074899      -0.00084853
8
Lattice="30.0 0.0 0.0 0.0 30.0 0.0 0.0 0.0 30.0" Properties=species:S:1:pos:R:3:forces:R:3 label=AA energy=-2172.76017515477 chargeA=0 energyA=-2172.76017515477 chargeB=0 energyB=0.0 indexB=8 pbc="T T T"
C       20.97492687      10.21547002       7.11276318      -0.00068951      -0.00034551      -0.00003310
C       19.59474295      10.58137785       6.65422855       0.00034713      -0.00038416       0.00030071
H       21.68411639      10.99495725       6.88389064       0.00006895       0.00010055      -0.00002949
H       21.00411055      10.05229047       8.17834443       0.00003410      -0.00010658      -0.00009885
H       21.32019364       9.31186599       6.63608312       0.00001433      -0.00006790       0.00001573
H       19.24933287      11.48489205       7.13096315       0.00027408       0.00031402       0.00007116
H       19.56552566      10.74458988       5.58865887       0.00008037       0.00019638      -0.00006939
H       18.88566106       9.80176949       6.88306905      -0.00012944       0.00029320      -0.00015677
8
Lattice="30.0 0.0 0.0 0.0 30.0 0.0 0.0 0.0 30.0" Properties=species:S:1:pos:R:3:forces:R:3 label=AA energy=-2172.76017813026 chargeA=0 energyA=0.0 chargeB=0 energyB=-2172.76017813026 indexB=8 pbc="T T T"
C       21.06098642      13.00788693       9.29183660       0.00056553       0.00058389       0.00011459
C       22.28015507      13.49509337      10.01662116      -0.00031850      -0.00027181      -0.00066671
H       21.14372479      13.17342672       8.22943595      -0.00031396      -0.00000956       0.00002336
H       20.90927265      11.95128653       9.44516797      -0.00016811      -0.00009040       0.00013542
H       20.17282691      13.51638438       9.63173019       0.00003920       0.00019052       0.00021372
H       22.19751278      13.32969868      11.07904263      -0.00008305      -0.00025922       0.00017723
H       22.43187864      14.55167382       9.86313384       0.00026287       0.00000981       0.00008359
H       23.16828274      12.98654956       9.67670966       0.00001602      -0.00015323      -0.00008121
8
Lattice="30.0 0.0 0.0 0.0 30.0 0.0 0.0 0.0 30.0" Properties=species:S:1:pos:R:3:forces:R:3 label=AA energy=-2172.76017515459 chargeA=0 energyA=-2172.76017515459 chargeB=0 energyB=0.0 indexB=8 pbc="T T T"
C       20.97492688      10.21547002       7.11276318      -0.00068959      -0.00034590      -0.00003286
C       19.59474295      10.58137784       6.65422855       0.00034722      -0.00038458       0.00030095
H       21.68411642      10.99495719       6.88389049       0.00006894       0.00010054      -0.00002917
H       21.00411059      10.05229062       8.17834443       0.00003407      -0.00010642      -0.00009896
H       21.32019358       9.31186588       6.63608328       0.00001428      -0.00006760       0.00001529
H       19.24933279      11.48489195       7.13096327       0.00027465       0.00031430       0.00007117
H       19.56552570      10.74459007       5.58865889       0.00008029       0.00019628      -0.00006981
H       18.88566108       9.80176942       6.88306892      -0.00012985       0.00029337      -0.00015660
8
Lattice="30.0 0.0 0.0 0.0 30.0 0.0 0.0 0.0 30.0" Properties=species:S:1:pos:R:3:forces:R:3 label=AA energy=-2172.76014591891 chargeA=0 energyA=0.0 chargeB=0 energyB=-2172.76014591891 indexB=8 pbc="T T T"
C       21.81929436       7.12783615       9.27971955      -0.00032724      -0.00156256      -0.00183089
C       22.37177843       8.00109782      10.36645212       0.00102435       0.00075592       0.00173885
H       21.20159533       6.34163112       9.68377287      -0.00097178       0.00068347       0.00026247
H       21.21408561       7.69469180       8.59028267       0.00054555       0.00025491      -0.00068175
H       22.60848693       6.66148840       8.71168644      -0.00038676      -0.00073312       0.00073572
H       22.99356131       8.78419088       9.96263055      -0.00081474       0.00107722      -0.00002367
H       22.97295898       7.43333519      11.05868725       0.00047680       0.00035299      -0.00066511
H       21.58267904       8.47143264      10.93131854       0.00045382      -0.00082881       0.00046438
11
Lattice="30.0 0.0 0.0 0.0 30.0 0.0 0.0 0.0 30.0" Properties=species:S:1:pos:R:3:forces:R:3 label=AA energy=-3242.85385006167 chargeA=0 energyA=-3242.85385006167 chargeB=0 energyB=0.0 indexB=11 pbc="T T T"
C        4.57510503     -10.02578106      -1.64230840      -0.00063024      -0.00060846       0.00080165
C        4.18569124      -9.83628524      -0.20575750      -0.00023264       0.00007437      -0.00114893
C        5.36428519     -11.28381744      -1.85617666      -0.00078291       0.00010965       0.00014099
H        3.68719451     -10.04634011      -2.25824965      -0.00002102       0.00014286      -0.00043178
H        5.15240765      -9.17519268      -1.97607006       0.00031801       0.00023970      -0.00025427
H        3.58171870     -10.66081744       0.14180754       0.00032126      -0.00050002       0.00035954
H        6.27213143     -11.27343642      -1.27212989       0.00024397       0.00031709       0.00062321
H        4.79590934     -12.15110991      -1.55583779      -0.00001307      -0.00006991       0.00027384
H        3.62029166      -8.92951009      -0.06125634      -0.00032464       0.00032819      -0.00001116
H        5.05892029      -9.78527259       0.42691634       0.00075912       0.00017751      -0.00001092
H        5.63926797     -11.41191101      -2.89095878       0.00036216      -0.00021098      -0.00034217
8
Lattice="30.0 0.0 0.0 0.0 30.0 0.0 0.0 0.0 30.0" Properties=species:S:1:pos:R:3:forces:R:3 label=AA energy=-2172.7601489234 chargeA=0 energyA=0.0 chargeB=0 energyB=-2172.7601489234 indexB=11 pbc="T T T"
C        6.85445587      -7.19324192      -2.96696744       0.00062013       0.00027234       0.00022208
C        7.73119711      -6.02210623      -2.63723190      -0.00049290      -0.00050541      -0.00003950
H        5.85631462      -7.05690813      -2.58218634      -0.00029909       0.00001973      -0.00017478
H        6.77507565      -7.33638834      -4.03286051       0.00006776       0.00012725      -0.00024700
H        7.24359265      -8.10600771      -2.54462198      -0.00005072      -0.00007553      -0.00021697
H        7.34212409      -5.10931713      -3.05957860      -0.00001690       0.00003763       0.00006393
H        7.81051707      -5.87898456      -1.57133346      -0.00002463       0.00000918       0.00036216
H        8.72936594      -6.15849398      -3.02192677       0.00019634       0.00011480       0.00003008
9
Lattice="30.0 0.0 0.0 0.0 30.0 0.0 0.0 0.0 30.0" Properties=species:S:1:pos:R:3:forces:R:3 label=PP energy=-4220.60284778263 chargeA=0 energyA=-4220.60284778263 chargeB=0 energyB=0.0 indexB=9 pbc="T T T"
C       -8.53930990      27.71015380       6.20775567       0.00034832      -0.00135934      -0.00103265
C       -9.56978309      26.90929286       5.49004062       0.00117636       0.00106321       0.00104681
O       -7.39273750      26.94386098       6.32266854      -0.00099577      -0.00133856      -0.00016375
H       -8.33614997      28.62344663       5.66145497      -0.00029009       0.00030938       0.00035562
H       -8.90910665      27.99477483       7.18551460      -0.00038409       0.00057815       0.00042033
H       -9.21542841      26.63382743       4.51035879       0.00009117      -0.00015600      -0.00085787
H       -6.72727582      27.42586120       6.77452081       0.00063589       0.00101830      -0.00009234
H      -10.48081798      27.47484420       5.38012436      -0.00043365       0.00041130       0.00007683
H       -9.78919369      26.00577808       6.03479162      -0.00014814      -0.00052643       0.00024701
12
Lattice="30.0 0.0 0.0 0.0 30.0 0.0 0.0 0.0 30.0" Properties=species:S:1:pos:R:3:forces:R:3 label=PP energy=-6765.14331024114 chargeA=0 energyA=0.0 chargeB=0 energyB=-6765.14331024114 indexB=9 pbc="T T T"
C       -5.75421793      28.56005059       4.25160377      -0.00017411       0.00044989       0.00005226
C       -5.71036371      27.30034591       3.44661374       0.00022773      -0.00054391       0.00010402
C       -5.57778656      29.78287664       3.41035082      -0.00007703       0.00169347       0.00361757
O       -5.44146229      29.74589262       2.23216104       0.00057870      -0.00072446      -0.00309492
N       -5.58608438      30.93580896       4.09205759      -0.00104340      -0.00075426      -0.00308030
H       -6.69492212      28.65278082       4.77660821      -0.00005675      -0.00018501      -0.00002572
H       -4.98470641      28.56348937       5.01100717      -0.00021546      -0.00012503       0.00011691
H       -5.84397279      26.44001636       4.08123192       0.00037018       0.00044230      -0.00004824
H       -5.48047506      31.78344254       3.59267071       0.00002298       0.00003080       0.00068888
H       -5.70427766      30.96341832       5.07148465       0.00004691      -0.00024886       0.00163246
H       -4.76856886      27.20728822       2.93400129       0.00009586       0.00014603       0.00019874
H       -6.48301124      27.29950965       2.69745808       0.00022439      -0.00018094      -0.00016165
12
Lattice="30.0 0.0 0.0 0.0 30.0 0.0 0.0 0.0 30.0" Properties=species:S:1:pos:R:3:forces:R:3 label=PA energy=-5290.84528380984 chargeA=0 energyA=-5290.84528380984 chargeB=0 energyB=0.0 indexB=12 pbc="T T T"
C       12.27278868      79.16026481      45.41606863       0.00072250       0.00071876       0.00036989
C       11.41976128      80.32468663      45.03393746      -0.00021026       0.00009514       0.00018469
C       12.85574786      79.32123650      46.78705145      -0.00033343      -0.00023907      -0.00022806
O       11.47065288      78.02981102      45.34157162      -0.00178111      -0.00000455      -0.00031581
H       13.08392158      79.07522169      44.69935758      -0.00020316      -0.00007355       0.00014643
H       11.99645966      81.23516314      45.03254861       0.00027992      -0.00006835       0.00009249
H       12.06613377      79.41543869      47.51601987       0.00005056      -0.00022580       0.00013644
H       13.46414828      78.47003662      47.05480315       0.00003092      -0.00015138      -0.00009653
H       13.47836281      80.20002900      46.83886760       0.00001387      -0.00021339       0.00010667
H       11.96361449      77.27263574      45.59555830       0.00068088      -0.00040321      -0.00010637
H       10.60736252      80.43172112      45.73541521       0.00026567       0.00020863      -0.00051084
H       11.00148619      80.17816506      44.05221053       0.00048363       0.00035678       0.00022101
8
Lattice="30.0 0.0 0.0 0.0 30.0 0.0 0.0 0.0 30.0" Properties=species:S:1:pos:R:3:forces:R:3 label=PA energy=-2172.76015224815 chargeA=0 energyA=0.0 chargeB=0 energyB=-2172.76015224815 indexB=12 pbc="T T T"
C       15.06023005      76.59615001      44.61808731       0.00009796      -0.00041523      -0.00123416
C       15.57677485      75.81186160      43.44883963      -0.00155404      -0.00061164       0.00025253
H       14.85025590      77.61763965      44.34349445       0.00006732       0.00015327       0.00015681
H       14.14833455      76.16961720      45.00470733       0.00026435       0.00026648       0.00007138
H       15.77644324      76.61697199      45.42401110       0.00039431      -0.00009271       0.00022521
H       15.78654706      74.79025711      43.72321622       0.00008234       0.00058160       0.00040351
H       16.48872553      76.23831600      43.06231153       0.00026634      -0.00010860      -0.00030454
H       14.86056881      75.79124644      42.64286243       0.00038141       0.00022683       0.00042925
8
Lattice="30.0 0.0 0.0 0.0 30.0 0.0 0.0 0.0 30.0" Properties=species:S:1:pos:R:3:forces:R:3 label=CA energy=-2172.76013077866 chargeA=0 energyA=-2172.76013077866 chargeB=-1 energyB=0.0 indexB=8 pbc="T T T"
C       12.83314660      79.32140035      46.79840643      -0.00054032      -0.00011328      -0.00152267
C       12.27615774      79.14530563      45.41713999       0.00012367       0.00035177       0.00125135
H       12.04645939      79.40124617      47.53165831      -0.00038247      -0.00020584       0.00012721
H       13.45607780      78.48727138      47.07966376       0.00025007      -0.00017845       0.00018407
H       13.43430809      80.21395323      46.86828933      -0.00013781       0.00029526       0.00026766
H       13.06285991      79.06646471      44.68379163       0.00025550      -0.00025511      -0.00010694
H       11.65244499      79.97899347      45.13625056       0.00036120      -0.00004443      -0.00018255
H       11.67578547      78.25223505      45.34694999       0.00007015       0.00015008      -0.00001812
10
Lattice="30.0 0.0 0.0 0.0 30.0 0.0 0.0 0.0 30.0" Properties=species:S:1:pos:R:3:forces:R:3 label=CA energy=-7291.51883901466 chargeA=0 energyA=0.0 chargeB=-1 energyB=-7291.51883901466 indexB=8 pbc="T T T"
C       15.74461455      81.15834235      45.14263283       0.00041063       0.00129607       0.00094624
C       17.03649761      81.11932250      44.38489013      -0.00150561      -0.00084282      -0.00157959
C       15.83223101      81.78934041      46.53457748      -0.00038689      -0.00103838      -0.00337213
O       16.93412184      82.18902494      46.88445173      -0.00106629       0.00007571       0.00086096
O       14.77227001      81.82100422      47.14604326       0.00115308       0.00053310       0.00125853
H       14.99125109      81.70692310      44.59386020       0.00050144      -0.00065158       0.00032893
H       15.34271788      80.16265592      45.27214002       0.00001102       0.00009793      -0.00024130
H       17.78124959      80.56659855      44.93451658       0.00046985       0.00005819      -0.00037051
H       17.42904942      82.11484754      44.25381007      -0.00036450      -0.00076500      -0.00005422
H       16.91717700      80.66347047      43.40957770       0.00077726       0.00123679       0.00222310
16
Lattice="30.0 0.0 0.0 0.0 30.0 0.0 0.0 0.0 30.0" Properties=species:S:1:pos:R:3:forces:R:3 label=PA energy=-9438.64661378573 chargeA=0 energyA=-9438.64661378573 chargeB=0 energyB=0.0 indexB=16 pbc="T T T"
C        3.75743046      22.84007583      14.20590874      -0.00027708      -0.00024503      -0.00114326
C        3.97051689      21.15962867      16.02662691       0.00028792      -0.00007593      -0.00014324
C        4.06376203      22.46786906      15.60829749       0.00051663      -0.00043324      -0.00089914
C        4.24482599      20.79625225      17.31213112       0.00140232       0.00033484       0.00009383
C        4.44518758      23.40183695      16.53305573      -0.00025618       0.00006811       0.00068092
C        4.62531716      21.74870804      18.22401888      -0.00111651      -0.00073131       0.00086421
C        4.72489757      23.05430583      17.83025464       0.00021480      -0.00064877       0.00055124
O        4.88361896      21.34953628      19.46772097       0.00025090      -0.00021993      -0.00093744
H        3.67519467      20.40501038      15.32595787      -0.00021186       0.00024762      -0.00026135
H        4.17046483      19.77758699      17.62806226      -0.00128612       0.00014212       0.00017873
H        3.90987755      23.89311934      14.04075591       0.00013982      -0.00121540       0.00002406
H        4.38574026      22.30217956      13.51345172      -0.00085040       0.00116710       0.00109503
H        4.52872760      24.42894429      16.24231919       0.00020753      -0.00003256      -0.00014031
H        5.02171274      23.80647982      18.53365039      -0.00041856       0.00094397      -0.00082815
H        5.13584013      22.07896202      20.00246996      -0.00070542       0.00028374       0.00084342
H        2.73271858      22.61177468      13.95711822       0.00210222       0.00041467       0.00002145
8
Lattice="30.0 0.0 0.0 0.0 30.0 0.0 0.0 0.0 30.0" Properties=species:S:1:pos:R:3:forces:R:3 label=PA energy=-2172.76008653649 chargeA=0 energyA=0.0 chargeB=0 energyB=-2172.76008653649 indexB=16 pbc="T T T"
C        5.53728437      18.70092062      13.84929095      -0.00017979       0.00008633       0.00004067
C        5.84604519      18.07416602      15.17626957      -0.00022208       0.00055673      -0.00003914
H        4.64226705      18.28286078      13.41664710       0.00110452       0.00050660      -0.00014795
H        5.38649860      19.76460338      13.94313613       0.00045801      -0.00042480       0.00013347
H        6.34043424      18.54732848      13.14620531      -0.00038752       0.00008739       0.00055615
H        5.04282398      18.22777138      15.87928109       0.00054369      -0.00055372      -0.00058755
H        5.99685262      17.01048981      15.08237427      -0.00036786       0.00054842       0.00027404
H        6.74098195      18.49228953      15.60902558      -0.00094897      -0.00080694      -0.00022971
16
Lattice="30.0 0.0 0.0 0.0 30.0 0.0 0.0 0.0 30.0" Properties=species:S:1:pos:R:3:forces:R:3 label=PA energy=-9438.64661379082 chargeA=0 energyA=-9438.64661379082 chargeB=0 energyB=0.0 indexB=16 pbc="T T T"
C        3.75742008      22.84007674      14.20591954       0.00033446      -0.00045211       0.00007227
C        3.97052198      21.15962676      16.02662709       0.00023098       0.00001477      -0.00024309
C        4.06376656      22.46786895      15.60830612       0.00043692      -0.00034747      -0.00105289
C        4.24482769      20.79624978      17.31212937       0.00126765       0.00048449       0.00003928
C        4.44519516      23.40184202      16.53305389      -0.00019043      -0.00002464       0.00060234
C        4.62532411      21.74871417      18.22400480      -0.00100875      -0.00097846       0.00128322
C        4.72492125      23.05430914      17.83024954       0.00019603      -0.00053870       0.00039671
O        4.88361878      21.34953206      19.46770954       0.00019205      -0.00030362      -0.00107089
H        3.67518820      20.40503190      15.32594009      -0.00022082       0.00009999      -0.00019249
H        4.17042682      19.77759700      17.62808462      -0.00119937       0.00005689       0.00014294
H        3.90979839      23.89309518      14.04076839       0.00025367       0.00006860      -0.00001736
H        4.38575369      22.30226110      13.51348621       0.00010148       0.00032417       0.00017462
H        4.52872975      24.42893918      16.24228421       0.00024632       0.00005113       0.00002629
H        5.02176296      23.80647185      18.53364292      -0.00044383       0.00100412      -0.00077753
H        5.13579994      22.07895104      20.00248221      -0.00066086       0.00042713       0.00087360
H        2.73277766      22.61170315      13.95711147       0.00046450       0.00011372      -0.00025703
8
Lattice="30.0 0.0 0.0 0.0 30.0 0.0 0.0 0.0 30.0" Properties=species:S:1:pos:R:3:forces:R:3 label=PA energy=-2172.76013556798 chargeA=0 energyA=0.0 chargeB=0 energyB=-2172.76013556798 indexB=16 pbc="T T T"
C        7.03179422      18.77933193      15.79924331      -0.00121729      -0.00119465       0.00017892
C        5.85487075      18.07203037      15.19617424       0.00083503       0.00067494       0.00096981
H        7.91668203      18.65356497      15.19584155       0.00011866       0.00012397       0.00011894
H        6.84873268      19.83810317      15.89083608      -0.00017879       0.00064222      -0.00012171
H        7.25399903      18.40158835      16.78456704       0.00011330      -0.00010551       0.00010347
H        4.97003566      18.19783885      15.79966545       0.00000188      -0.00018076      -0.00052324
H        6.03793074      17.01323787      15.10473562       0.00010304      -0.00036537      -0.00023988
H        5.63254589      18.44965449      14.21084673       0.00022417       0.00040515      -0.00048631
16
Lattice="30.0 0.0 0.0 0.0 30.0 0.0 0.0 0.0 30.0" Properties=species:S:1:pos:R:3:forces:R:3 label=PP energy=-9438.64661366532 chargeA=0 energyA=-9438.64661366532 chargeB=0 energyB=0.0 indexB=16 pbc="T T T"
C        3.75743192      22.84007573      14.20590857      -0.00025687      -0.00024540      -0.00113689
C        4.62531679      21.74870860      18.22401861      -0.00110785      -0.00074729       0.00088582
C        4.72490553      23.05430489      17.83025279       0.00021053      -0.00063186       0.00053194
C        4.24481521      20.79625394      17.31213389       0.00140190       0.00034203       0.00008988
C        4.44519301      23.40183602      16.53305423      -0.00025504       0.00006317       0.00068153
C        3.97050468      21.15963032      16.02663008       0.00028882      -0.00007838      -0.00014295
C        4.06375842      22.46786945      15.60829869       0.00051208      -0.00042869      -0.00090861
O        4.88362012      21.34953566      19.46772019       0.00024680      -0.00022715      -0.00094206
H        5.13585003      22.07895890      20.00246821      -0.00070453       0.00029374       0.00084339
H        5.02172833      23.80647870      18.53364536      -0.00041884       0.00093924      -0.00081914
H        4.17044709      19.77759008      17.62806765      -0.00128642       0.00013946       0.00017712
H        4.52873814      24.42894213      16.24231510       0.00021010      -0.00002818      -0.00013519
H        3.67517469      20.40501362      15.32596267      -0.00021432       0.00024422      -0.00025975
H        3.90982099      23.89313021      14.04077214       0.00013314      -0.00121648       0.00002296
H        4.38578854      22.30222591      13.51345770      -0.00084970       0.00116490       0.00109165
H        2.73273952      22.61171583      13.95709411       0.00209019       0.00041668       0.00002030
9
Lattice="30.0 0.0 0.0 0.0 30.0 0.0 0.0 0.0 30.0" Properties=species:S:1:pos:R:3:forces:R:3 label=PP energy=-5695.0364234836 chargeA=0 energyA=0.0 chargeB=0 energyB=-5695.0364234836 indexB=16 pbc="T T T"
C        9.23985793      18.59184147      21.14999770      -0.00122535      -0.00040243       0.00074902
C        8.99750005      19.71624063      20.20524882      -0.00356362      -0.00090460      -0.00047128
O        9.84458960      20.48248545      19.88462331       0.00129213       0.00131323      -0.00037045
N        7.74001104      19.81233388      19.75367614       0.00317967       0.00108331       0.00034698
H        7.50995215      20.56132748      19.14906859      -0.00044319      -0.00091660       0.00042886
H        7.03408398      19.18050179      20.02962614      -0.00073218      -0.00001325       0.00045683
H        8.79618518      17.67583862      20.79677221       0.00071574       0.00085405      -0.00000750
H        8.80116825      18.83048619      22.10594503       0.00027505      -0.00036942      -0.00068618
H       10.29766182      18.46135449      21.27504207       0.00050176      -0.00064429      -0.00044628
16
Lattice="30.0 0.0 0.0 0.0 30.0 0.0 0.0 0.0 30.0" Properties=species:S:1:pos:R:3:forces:R:3 label=PA energy=-9438.64661375794 chargeA=0 energyA=-9438.64661375794 chargeB=0 energyB=0.0 indexB=16 pbc="T T T"
C        3.75742193      22.84007674      14.20591766       0.00023587      -0.00042030      -0.00014268
C        4.44519393      23.40184112      16.53305407      -0.00020269      -0.00001268       0.00061768
C        4.06376496      22.46786891      15.60830496       0.00045099      -0.00035879      -0.00103733
C        4.72491761      23.05430860      17.83025028       0.00019869      -0.00055322       0.00041215
C        4.62532196      21.74871350      18.22400715      -0.00102821      -0.00094860       0.00123047
C        3.97051985      21.15962716      16.02662743       0.00024601      -0.00000629      -0.00021956
C        4.24482572      20.79625038      17.31213018       0.00128892       0.00046881       0.00003932
O        4.88361648      21.34953326      19.46771196       0.00020421      -0.00029414      -0.00105900
H        4.52872965      24.42893974      16.24228938       0.00024169       0.00003963      -0.00000052
H        5.02175609      23.80647291      18.53364364      -0.00044058       0.00099769      -0.00078177
H        3.90980708      23.89310093      14.04076866       0.00022888      -0.00016509      -0.00001265
H        4.38575676      22.30225152      13.51348086      -0.00007577       0.00047954       0.00034428
H        3.67518949      20.40502767      15.32594370      -0.00022569       0.00012647      -0.00020849
H        5.13581166      22.07895208      20.00247874      -0.00066871       0.00041006       0.00087346
H        4.17043069      19.77759570      17.62808128      -0.00121275       0.00006648       0.00015299
H        2.73276913      22.61170979      13.95711004       0.00075912       0.00017043      -0.00020838
8
Lattice="30.0 0.0 0.0 0.0 30.0 0.0 0.0 0.0 30.0" Properties=species:S:1:pos:R:3:forces:R:3 label=PA energy=-2172.76011866365 chargeA=0 energyA=0.0 chargeB=0 energyB=-2172.76011866365 indexB=16 pbc="T T T"
C        7.10396163      25.14737045      14.72703547      -0.00019962       0.00023385      -0.00085654
C        6.46392514      25.80483884      13.54080193       0.00062610      -0.00038350       0.00081951
H        6.61703837      25.43481490      15.64529587      -0.00011401       0.00011615       0.00023322
H        7.05313422      24.07258206      14.65494355       0.00002133       0.00014473       0.00012100
H        8.14423756      25.41846379      14.81220225       0.00026014       0.00014778       0.00001782
H        5.42363396      25.53383681      13.45559472      -0.00033541      -0.00034777       0.00008466
H        6.51485654      26.87961174      13.61287674      -0.00019385       0.00032447      -0.00003493
H        6.95088457      25.51737141      12.62256947      -0.00006468      -0.00023571      -0.00038475
16
Lattice="30.0 0.0 0.0 0.0 30.0 0.0 0.0 0.0 30.0" Properties=species:S:1:pos:R:3:forces:R:3 label=PA energy=-9438.64661813036 chargeA=0 energyA=-9438.64661813036 chargeB=0 energyB=0.0 indexB=16 pbc="T T T"
C        3.75721348      22.84009948      14.20597424      -0.00007407      -0.00004086      -0.00140796
C        4.72403895      23.05444552      17.83047317       0.00017373      -0.00065470       0.00047323
C        4.44451415      23.40194951      16.53323220      -0.00013617      -0.00006918       0.00040970
C        4.62535032      21.74870280      18.22400453      -0.00101362      -0.00070326       0.00095075
C        4.06415504      22.46780596      15.60820262       0.00042623      -0.00045092      -0.00076485
C        4.24605006      20.79606317      17.31182028       0.00094208       0.00043524       0.00009827
C        3.97192982      21.15941447      16.02626550       0.00015701       0.00015035      -0.00027268
O        4.88353443      21.34953971      19.46773374       0.00019430      -0.00017135      -0.00076097
H        5.02008840      23.80673947      18.53406278      -0.00042880       0.00091994      -0.00077351
H        4.52739221      24.42915174      16.24263425       0.00020789      -0.00002182       0.00003941
H        5.13461551      22.07912587      20.00280394      -0.00062950       0.00024612       0.00061880
H        4.17240302      19.77729072      17.62756772      -0.00096427       0.00006894       0.00013672
H        3.91637901      23.89187414      14.03898741      -0.00005433      -0.00167511       0.00005504
H        4.38023577      22.29696173      13.51285968      -0.00093355       0.00131860       0.00125675
H        3.67755877      20.40468026      15.32532018      -0.00010813       0.00010607      -0.00007319
H        2.73037404      22.61842545      13.95985774       0.00224120       0.00054195       0.00001449
8
Lattice="30.0 0.0 0.0 0.0 30.0 0.0 0.0 0.0 30.0" Properties=species:S:1:pos:R:3:forces:R:3 label=PA energy=-2172.76011905008 chargeA=0 energyA=0.0 chargeB=0 energyB=-2172.76011905008 indexB=16 pbc="T T T"
C        1.42089840      24.29262862      19.13720941      -0.00014043      -0.00057536       0.00055428
C        1.41367485      24.76996262      17.71557787      -0.00029062      -0.00053626      -0.00102042
H        1.15549121      25.08508297      19.81875621       0.00018542       0.00028758      -0.00007477
H        0.71796769      23.48820432      19.28468351      -0.00003290       0.00048200       0.00011278
H        2.39492806      23.92969874      19.42441233      -0.00000242      -0.00028295       0.00004711
H        1.67768296      23.97700329      17.03404696       0.00027761       0.00061481       0.00007489
H        2.11762131      25.57339913      17.56761002      -0.00035711       0.00009741       0.00040906
H        0.43996352      25.13410031      17.42878368       0.00036045      -0.00008724      -0.00010293
16
Lattice="30.0 0.0 0.0 0.0 30.0 0.0 0.0 0.0 30.0" Properties=species:S:1:pos:R:3:forces:R:3 label=PP energy=-9438.64666798898 chargeA=0 energyA=-9438.64666798898 chargeB=0 energyB=0.0 indexB=16 pbc="T T T"
C       16.84251858       7.46256667      15.93538856       0.00019095      -0.00027361       0.00075403
C       16.49963293       4.12088122      17.60254709      -0.00020896      -0.00021448       0.00018049
C       16.61545622       4.45056399      18.92974271       0.00029833       0.00093295      -0.00066047
C       16.57417767       5.09656641      16.65264942      -0.00082750       0.00119426      -0.00027188
C       16.76441248       6.41873126      16.98580496      -0.00019433      -0.00104071      -0.00024098
C       16.80461510       5.75772328      19.28349359       0.00044210      -0.00019389       0.00015299
C       16.87731255       6.72608147      18.31461228       0.00044697      -0.00007226       0.00067691
O       16.53689577       3.46652630      19.82319225      -0.00001592      -0.00098487       0.00039209
H       16.35176677       3.09651722      17.33454402       0.00007756      -0.00007445      -0.00007257
H       16.48173822       4.82421471      15.62071053       0.00098918      -0.00043641       0.00012367
H       16.89638563       6.02692391      20.31681107      -0.00002508       0.00009921      -0.00013578
H       16.62960565       3.80393987      20.69451623      -0.00034673       0.00019287      -0.00016638
H       16.99449073       8.43750224      16.36627957      -0.00001723       0.00108946       0.00090223
H       15.93603611       7.49686625      15.35164501      -0.00139458       0.00017453      -0.00048168
H       17.02615498       7.74443770      18.61003226      -0.00068722      -0.00023385      -0.00030031
H       17.65773061       7.27107149      15.25540044       0.00127245      -0.00015876      -0.00085237
6
Lattice="30.0 0.0 0.0 0.0 30.0 0.0 0.0 0.0 30.0" Properties=species:S:1:pos:R:3:forces:R:3 label=PP energy=-3150.3943483853 chargeA=0 energyA=0.0 chargeB=0 energyB=-3150.3943483853 indexB=16 pbc="T T T"
C       13.56156054       2.68953394      14.62435229      -0.00023124      -0.00033851       0.00025508
O       14.47010169       2.31778098      15.59255176      -0.00017382       0.00006132       0.00068664
H       14.20179757       2.65056538      16.42689392       0.00104246      -0.00058177      -0.00079665
H       12.57391356       2.29372066      14.81678024       0.00006403      -0.00007952       0.00048449
H       13.90384556       2.28947337      13.68634628      -0.00020771       0.00004455      -0.00049020
H       13.48814107       3.76356367      14.52349552      -0.00049370       0.00089393      -0.00013936
8
Lattice="30.0 0.0 0.0 0.0 30.0 0.0 0.0 0.0 30.0" Properties=species:S:1:pos:R:3:forces:R:3 label=PA energy=-2172.7600865657 chargeA=0 energyA=-2172.7600865657 chargeB=0 energyB=0.0 indexB=8 pbc="T T T"
C      -16.72770377      13.47478949     -12.05908373       0.00012853      -0.00012859       0.00004585
C      -18.17689750      13.83955908     -12.18469372      -0.00008957       0.00004860       0.00004135
H      -16.59051466      12.40515900     -12.06188684      -0.00005419       0.00001745      -0.00012629
H      -16.14912962      13.87873967     -12.87456520      -0.00015702      -0.00004060      -0.00020331
H      -16.30559245      13.85408775     -11.14207274       0.00006139      -0.00010969      -0.00017867
H      -18.31411212      14.90918461     -12.18196418       0.00014206       0.00005123       0.00019492
H      -18.75542143      13.43565152     -11.36915421       0.00003190       0.00008459       0.00009945
H      -18.59903846      13.46018889     -13.10165939      -0.00006310       0.00007701       0.00012670
16
Lattice="30.0 0.0 0.0 0.0 30.0 0.0 0.0 0.0 30.0" Properties=species:S:1:pos:R:3:forces:R:3 label=PA energy=-9438.64656211 chargeA=0 energyA=0.0 chargeB=0 energyB=-9438.64656211 indexB=8 pbc="T T T"
C      -12.41921055       8.97340493     -12.90219978       0.00017791       0.00075801      -0.00098895
C      -15.33832496      10.67373389     -10.31815384       0.00130184      -0.00026991      -0.00078069
C      -14.10557566      11.25326995     -10.43733922       0.00058432       0.00057727       0.00003511
C      -15.62450726       9.54236890     -11.04034375      -0.00005175      -0.00033436       0.00025017
C      -13.16766851      10.70271998     -11.27331660      -0.00030858      -0.00069213      -0.00081760
C      -14.67998572       9.00853740     -11.86669659       0.00000063      -0.00029556      -0.00020217
C      -13.43244525       9.57471283     -12.00172195       0.00002285      -0.00000145      -0.00001351
O      -16.28978959      11.16097043      -9.52438625      -0.00171284      -0.00105908      -0.00052358
H      -13.87104571      12.13754781      -9.87904321      -0.00118316      -0.00011012       0.00005183
H      -15.98725272      11.93176795      -9.08170395       0.00009112       0.00051612       0.00054444
H      -16.59106474       9.09612914     -10.94210051      -0.00008452       0.00012430      -0.00012006
H      -12.20784678      11.17024249     -11.35476493      -0.00032417       0.00039524       0.00052439
H      -14.91806600       8.12559723     -12.42467303       0.00019187      -0.00007704      -0.00004865
H      -11.52565108       9.57311624     -12.93813761      -0.00052663      -0.00062831       0.00079566
H      -12.79702597       8.88171074     -13.90830238       0.00101415       0.00063063       0.00119607
H      -12.14048949       7.98530809     -12.57035638       0.00080697       0.00046638       0.00009755
8
Lattice="30.0 0.0 0.0 0.0 30.0 0.0 0.0 0.0 30.0" Properties=species:S:1:pos:R:3:forces:R:3 label=CA energy=-2172.76018111352 chargeA=0 energyA=-2172.76018111352 chargeB=-1 energyB=0.0 indexB=8 pbc="T T T"
C        3.47827004      -9.86465593       4.15027850       0.00100024      -0.00123363      -0.00113864
C        2.89881785      -8.74526883       4.96269631      -0.00045490       0.00116285       0.00130783
H        3.33528252     -10.81690602       4.63578467      -0.00052735       0.00001982      -0.00013227
H        3.01664789      -9.92339802       3.17744431       0.00034145       0.00032105       0.00001616
H        4.53791986      -9.73265660       3.99963947      -0.00042400      -0.00017717       0.00046412
H        1.83876319      -8.87614588       5.11140674       0.00036565      -0.00010483       0.00044060
H        3.35886676      -8.68792569       5.93637462       0.00005330       0.00024341      -0.00084900
H        3.04378190      -7.79277803       4.47823838      -0.00035440      -0.00023151      -0.00010880
7
Lattice="30.0 0.0 0.0 0.0 30.0 0.0 0.0 0.0 30.0" Properties=species:S:1:pos:R:3:forces:R:3 label=CA energy=-6221.39942718329 chargeA=0 energyA=0.0 chargeB=-1 energyB=-6221.39942718329 indexB=8 pbc="T T T"
C        5.69261944     -11.19308177       1.10987348      -0.00117498      -0.00009243      -0.00038957
C        4.20774344     -11.02895491       0.79487848       0.00390634      -0.00002919       0.00108883
O        3.89091474     -10.01010051       0.19596657      -0.00178737      -0.00192171       0.00114662
O        3.49309623     -11.94088970       1.19182163      -0.00049011       0.00162270      -0.00152626
H        6.02531572     -12.17260499       0.80213692      -0.00026354       0.00146136       0.00072476
H        5.82929436     -11.13228204       2.17985116       0.00036201       0.00024543      -0.00167904
H        6.28858207     -10.43271607       0.63244205      -0.00055235      -0.00128617       0.00063467
8
Lattice="30.0 0.0 0.0 0.0 30.0 0.0 0.0 0.0 30.0" Properties=species:S:1:pos:R:3:forces:R:3 label=PA energy=-2172.76013836398 chargeA=0 energyA=-2172.76013836398 chargeB=0 energyB=0.0 indexB=8 pbc="T T T"
C       33.08612297      -6.46347374      13.14088565      -0.00183297      -0.00089416      -0.00112254
C       32.50022588      -5.47000440      12.18231162       0.00107075      -0.00054590       0.00000345
H       34.16225603      -6.48516922      13.07470355       0.00040342       0.00019199       0.00034504
H       32.82794010      -6.22463717      14.16032607       0.00026800      -0.00027992      -0.00040664
H       32.72808957      -7.46072711      12.94005724       0.00052452       0.00136508       0.00077072
H       32.85808065      -4.47267993      12.38296070      -0.00020351      -0.00078108       0.00015531
H       32.75849641      -5.70894938      11.16291569      -0.00021304       0.00048322       0.00029060
H       31.42406839      -5.44856305      12.24834946      -0.00001718       0.00046078      -0.00003595
16
Lattice="30.0 0.0 0.0 0.0 30.0 0.0 0.0 0.0 30.0" Properties=species:S:1:pos:R:3:forces:R:3 label=PA energy=-9438.64649857364 chargeA=0 energyA=0.0 chargeB=0 energyB=-9438.64649857364 indexB=8 pbc="T T T"
C       30.60070172     -10.64783575      10.75331404      -0.00090183       0.00065579      -0.00094098
C       31.52597715      -9.78644742      14.29161294       0.00067250      -0.00069558       0.00036190
C       30.94198453      -9.74854774      13.05095186       0.00033412       0.00006247      -0.00016737
C       32.41798834     -10.77680139      14.59674907      -0.00085183       0.00036844      -0.00107116
C       31.22950474     -10.68549112      12.09575616      -0.00020964       0.00041832       0.00095421
C       32.72022985     -11.72629942      13.65306564       0.00035349      -0.00032534      -0.00022946
C       32.13017913     -11.67327104      12.42471590       0.00020658       0.00002596      -0.00038030
O       33.01704524     -10.86686401      15.78240350      -0.00035797       0.00130503       0.00176672
H       31.28232826      -9.03939301      15.02043800      -0.00015554      -0.00019814       0.00031090
H       30.24596682      -8.96558284      12.82964545      -0.00037830      -0.00012229       0.00030032
H       32.73783657     -10.17023690      16.34673804       0.00080188      -0.00159891      -0.00120112
H       33.41867125     -12.49729560      13.89959647      -0.00010131       0.00025260      -0.00017365
H       29.92563789      -9.81381435      10.66319002       0.00081982      -0.00093585       0.00036267
H       30.04024986     -11.54905088      10.55979147       0.00022309       0.00033207       0.00025804
H       32.37603404     -12.42140805      11.69843739      -0.00009573       0.00038284       0.00005135
H       31.34422463     -10.55660048       9.97706306      -0.00035934       0.00007258      -0.00020208
8
Lattice="30.0 0.0 0.0 0.0 30.0 0.0 0.0 0.0 30.0" Properties=species:S:1:pos:R:3:forces:R:3 label=AA energy=-2172.76016355655 chargeA=0 energyA=-2172.76016355655 chargeB=0 energyB=0.0 indexB=8 pbc="T T T"
C      -34.98383734       6.44649250      -2.12916632       0.00045659      -0.00112386       0.00030771
C      -35.33159580       5.07262102      -2.61969112       0.00065855       0.00036481       0.00075088
H      -34.18517644       6.88009117      -2.70975702      -0.00018422      -0.00016845       0.00023008
H      -35.83004647       7.11194476      -2.19270631      -0.00026770      -0.00021512      -0.00029061
H      -34.66319758       6.42604891      -1.09972936       0.00028336       0.00047163      -0.00056178
H      -35.65244276       5.09270988      -3.64904525      -0.00020874       0.00073684      -0.00023732
H      -34.48512317       4.40746786      -2.55617243      -0.00087738      -0.00024743      -0.00002476
H      -36.13000042       4.63886990      -2.03886418       0.00013954       0.00018157      -0.00017420
8
Lattice="30.0 0.0 0.0 0.0 30.0 0.0 0.0 0.0 30.0" Properties=species:S:1:pos:R:3:forces:R:3 label=AA energy=-2172.76019161855 chargeA=0 energyA=0.0 chargeB=0 energyB=-2172.76019161855 indexB=8 pbc="T T T"
C      -31.85987029       8.74983504      -1.75600128      -0.00087825      -0.00175736       0.00015633
C      -30.61665651       8.77284824      -0.91760800      -0.00033897      -0.00122049       0.00168550
H      -32.72725444       8.50260510      -1.16480539       0.00045751      -0.00004155      -0.00090780
H      -32.04194527       9.70863776      -2.21477233       0.00062484       0.00045061       0.00008510
H      -31.78665756       8.02002667      -2.54659750      -0.00034290       0.00080531       0.00118129
H      -29.74897359       9.01962735      -1.50847545      -0.00022405       0.00080587      -0.00094381
H      -30.43520394       7.81387920      -0.45880221       0.00039177       0.00188114      -0.00005304
H      -30.68980840       9.50267366      -0.12702144       0.00031006      -0.00092354      -0.00120356
8
Lattice="30.0 0.0 0.0 0.0 30.0 0.0 0.0 0.0 30.0" Properties=species:S:1:pos:R:3:forces:R:3 label=AA energy=-2172.76016434285 chargeA=0 energyA=-2172.76016434285 chargeB=0 energyB=0.0 indexB=8 pbc="T T T"
C      -36.47525932       4.48275423      -1.80542147       0.00108016      -0.00008210       0.00123483
C      -35.34832923       5.04725852      -2.61805713       0.00101912       0.00002572       0.00127560
H      -36.19714923       4.37781915      -0.76876922      -0.00103706       0.00001315      -0.00078363
H      -37.34532889       5.11861204      -1.84567332       0.00047680      -0.00006122      -0.00031018
H      -36.76789286       3.50853321      -2.16351011       0.00010205       0.00054748      -0.00004979
H      -35.62579120       5.15220076      -3.65483183      -0.00112346      -0.00043612      -0.00028126
H      -34.47827743       4.41136000      -2.57729214      -0.00074720       0.00116139      -0.00038596
H      -35.05586183       6.02148609      -2.25978279       0.00022960      -0.00116831      -0.00069962
11
Lattice="30.0 0.0 0.0 0.0 30.0 0.0 0.0 0.0 30.0" Properties=species:S:1:pos:R:3:forces:R:3 label=AA energy=-3242.85367392708 chargeA=0 energyA=0.0 chargeB=0 energyB=-3242.85367392708 indexB=8 pbc="T T T"
C      -36.71521639       6.38315269       1.49713346       0.00070652       0.00130429       0.00016256
C      -35.41253611       6.10022510       2.18578323      -0.00100054       0.00022428      -0.00069997
C      -37.33031271       7.67352865       1.95307216       0.00100369      -0.00102435      -0.00087541
H      -37.40408344       5.57005953       1.67740879      -0.00059383      -0.00038824       0.00045447
H      -36.56028828       6.41388501       0.42790792       0.00013523      -0.00007259      -0.00016283
H      -35.54773807       6.03625802       3.25492073       0.00001578      -0.00027050       0.00042611
H      -34.97749643       5.17165189       1.85215222      -0.00001081      -0.00019577       0.00025370
H      -37.52076077       7.65543713       3.01553135      -0.00035575       0.00013534       0.00048457
H      -38.26582471       7.86878773       1.45356491      -0.00006932       0.00023210       0.00008132
H      -34.69766287       6.88667251       1.99630737       0.00007750      -0.00001701      -0.00006100
H      -36.67103023       8.50545074       1.75640086       0.00009155       0.00007245      -0.00006353
8
Lattice="30.0 0.0 0.0 0.0 30.0 0.0 0.0 0.0 30.0" Properties=species:S:1:pos:R:3:forces:R:3 label=AA energy=-2172.76008656634 chargeA=0 energyA=-2172.76008656634 chargeB=0 energyB=0.0 indexB=8 pbc="T T T"
C      -16.72770378      13.47478949     -12.05908373       0.00012908      -0.00012980       0.00004613
C      -18.17689749      13.83955909     -12.18469373      -0.00009237       0.00004815       0.00004222
H      -16.59051461      12.40515898     -12.06188716      -0.00005460       0.00001897      -0.00012634
H      -16.14912956      13.87873997     -12.87456502      -0.00015682      -0.00004115      -0.00020319
H      -16.30559251      13.85408745     -11.14207258       0.00006128      -0.00010946      -0.00017912
H      -18.31411208      14.90918463     -12.18196452       0.00014239       0.00005091       0.00019496
H      -18.75542141      13.43565180     -11.36915404       0.00003347       0.00008487       0.00009848
H      -18.59903856      13.46018859     -13.10165923      -0.00006243       0.00007750       0.00012686
8
Lattice="30.0 0.0 0.0 0.0 30.0 0.0 0.0 0.0 30.0" Properties=species:S:1:pos:R:3:forces:R:3 label=AA energy=-2172.76019519363 chargeA=0 energyA=0.0 chargeB=0 energyB=-2172.76019519363 indexB=8 pbc="T T T"
C      -13.78462951      15.20864240     -10.25365566      -0.00054802       0.00189321       0.00001853
C      -13.00598713      14.66149062     -11.41266374       0.00066863       0.00038174      -0.00084305
H      -13.34954849      16.12437826      -9.88607364      -0.00050932      -0.00053205       0.00033901
H      -14.80446123      15.42223942     -10.53169137       0.00067485      -0.00058237       0.00008669
H      -13.81113953      14.50931190      -9.43321005       0.00004099      -0.00093200      -0.00004721
H      -13.44099550      13.74596884     -11.78078490      -0.00039951      -0.00044297       0.00065951
H      -11.98620485      14.44781479     -11.13450887      -0.00063585       0.00043873      -0.00058608
H      -12.97938376      15.36120377     -12.23282177       0.00070823      -0.00022429       0.00037260
8
Lattice="30.0 0.0 0.0 0.0 30.0 0.0 0.0 0.0 30.0" Properties=species:S:1:pos:R:3:forces:R:3 label=PA energy=-2172.76011255317 chargeA=0 energyA=-2172.76011255317 chargeB=0 energyB=0.0 indexB=8 pbc="T T T"
C      -18.75306445      13.34163898     -13.51176223       0.00136448      -0.00033409       0.00098228
C      -18.20661845      13.83921577     -12.20683597      -0.00025307      -0.00146451      -0.00067252
H      -19.77380337      13.65808302     -13.65615635      -0.00061366       0.00031204       0.00013125
H      -18.17717209      13.71168401     -14.34506480      -0.00052514      -0.00023228       0.00033039
H      -18.73710574      12.26437288     -13.55863744      -0.00020846       0.00026958      -0.00022719
H      -18.22243996      14.91644385     -12.15972451      -0.00038983       0.00068659      -0.00031558
H      -18.78244163      13.46898847     -11.37356426       0.00039478       0.00070636      -0.00026288
H      -17.18588431      13.52264302     -12.06256442       0.00023091       0.00005631       0.00003426
16
Lattice="30.0 0.0 0.0 0.0 30.0 0.0 0.0 0.0 30.0" Properties=species:S:1:pos:R:3:forces:R:3 label=PA energy=-9438.64598401122 chargeA=0 energyA=0.0 chargeB=0 energyB=-9438.64598401122 indexB=8 pbc="T T T"
C      -13.74033563      11.84104831     -14.85705955      -0.00012786       0.00090650       0.00027388
C      -16.06547659      10.97299940     -15.01601014       0.00070373       0.00001226      -0.00039921
C      -14.72763699      10.83038561     -15.30741678      -0.00009361       0.00055812       0.00078467
C      -16.99074659      10.05914956     -15.42673898       0.00064743       0.00041515       0.00025668
C      -14.35140056       9.72993062     -16.02885459      -0.00013664      -0.00150022      -0.00146291
C      -16.59244541       8.96303908     -16.15009879      -0.00100238       0.00019253      -0.00015928
C      -15.26830701       8.80075181     -16.45016357       0.00092926       0.00040401       0.00002561
O      -17.52882221       8.09602347     -16.52991954      -0.00052324      -0.00074782      -0.00061257
H      -16.39115640      11.82316752     -14.45145930       0.00007589       0.00035471       0.00054254
H      -18.02770766      10.17783056     -15.19516997      -0.00015324      -0.00012388      -0.00017955
H      -12.73556943      11.53706339     -15.09662047       0.00042774      -0.00024899       0.00045556
H      -13.79546972      11.99213766     -13.79057757       0.00104111      -0.00062329      -0.00164805
H      -13.31866046       9.58624558     -16.27239244      -0.00068364      -0.00022461       0.00037212
H      -14.94544755       7.94792758     -17.01329635      -0.00068399       0.00015793       0.00023251
H      -17.14639640       7.38921222     -17.01557903      -0.00050411       0.00113325       0.00088513
H      -13.91727140      12.79542763     -15.32840294       0.00008356      -0.00066563       0.00063285
13
Lattice="30.0 0.0 0.0 0.0 30.0 0.0 0.0 0.0 30.0" Properties=species:S:1:pos:R:3:forces:R:3 label=CP energy=-6671.6130760593 chargeA=1 energyA=-6671.6130760593 chargeB=0 energyB=0.0 indexB=13 pbc="T T T"
C       -0.20368254      26.85983662       9.19502790      -0.00069857      -0.00143965      -0.00128826
C       -2.31206469      25.82571261       9.75724194      -0.00045969       0.00147786       0.00024145
N       -3.06571374      24.75724345       9.83093436      -0.00166425      -0.00252839      -0.00021382
N       -1.09324970      25.74116504       9.30727399       0.00116423      -0.00005639       0.00103893
N       -2.78813483      26.98161151      10.13774067       0.00028672       0.00242450       0.00032982
H       -2.73063028      23.86919679       9.54788372       0.00080002       0.00151534       0.00006427
H       -3.99430577      24.80338502      10.17197629       0.00013939       0.00240179       0.00008968
H       -0.76240231      24.84920620       9.02909835      -0.00000354      -0.00006424      -0.00033118
H       -2.23624785      27.80248671      10.09224830       0.00096989      -0.00143181      -0.00016077
H       -3.71281697      27.07073887      10.48190139       0.00078197      -0.00148729      -0.00023739
H       -0.59743415      27.60216992       8.52079603      -0.00039784      -0.00039900      -0.00063812
H        0.72736690      26.50939981       8.79347618      -0.00053875      -0.00065610       0.00068032
H       -0.00621936      27.29696747      10.15973087      -0.00037957       0.00024338       0.00042506
6
Lattice="30.0 0.0 0.0 0.0 30.0 0.0 0.0 0.0 30.0" Properties=species:S:1:pos:R:3:forces:R:3 label=CP energy=-3150.39425325283 chargeA=1 energyA=0.0 chargeB=0 energyB=-3150.39425325283 indexB=13 pbc="T T T"
C       -0.19421617      21.95856189       8.07601800       0.00012176      -0.00049393       0.00014560
O       -1.04562857      22.96634636       7.67536958      -0.00084700       0.00038792      -0.00017855
H       -1.89341779      22.61272500       7.48812035       0.00139531       0.00068023       0.00032035
H       -0.05854374      21.20872164       7.30888303      -0.00035772       0.00000820       0.00013856
H        0.76360777      22.40381278       8.27962366       0.00004994      -0.00074511       0.00018737
H       -0.53491379      21.46991232       8.97841138      -0.00036229       0.00016269      -0.00061334
11
Lattice="30.0 0.0 0.0 0.0 30.0 0.0 0.0 0.0 30.0" Properties=species:S:1:pos:R:3:forces:R:3 label=AA energy=-3242.85370519032 chargeA=0 energyA=-3242.85370519032 chargeB=0 energyB=0.0 indexB=11 pbc="T T T"
C        0.59356629      26.67138991      11.63479343      -0.00042096       0.00096052      -0.00074203
C        1.82076378      25.83385689      11.42573207       0.00004654       0.00061498      -0.00007333
C        0.30002229      27.55326029      10.45690520       0.00153644      -0.00160651       0.00043307
H       -0.25461239      26.02944914      11.82635474       0.00034484      -0.00066020       0.00058928
H        0.71641023      27.27884379      12.52031590      -0.00024640       0.00006966      -0.00086915
H        1.70984900      25.19691377      10.56114218       0.00046072      -0.00010775       0.00112544
H       -0.58302441      28.15137234      10.61582774      -0.00039671       0.00111046      -0.00027980
H        1.12308003      28.22442603      10.26300208      -0.00048613      -0.00060373       0.00059700
H        2.02385211      25.20299827      12.27638955      -0.00001623       0.00030109      -0.00059720
H        2.68804131      26.45530089      11.26088943      -0.00113964      -0.00083651       0.00044105
H        0.14445508      26.96538868       9.56490668       0.00031753       0.00075799      -0.00062434
11
Lattice="30.0 0.0 0.0 0.0 30.0 0.0 0.0 0.0 30.0" Properties=species:S:1:pos:R:3:forces:R:3 label=AA energy=-3242.85372281362 chargeA=0 energyA=0.0 chargeB=0 energyB=-3242.85372281362 indexB=11 pbc="T T T"
C       -1.63176252      24.46436014      13.72152542       0.00074101      -0.00001228      -0.00068629
C       -2.46755508      23.98712062      14.87249610      -0.00060906      -0.00057898       0.00037903
C       -1.88059227      23.67196695      12.47199276       0.00005191      -0.00102337      -0.00045716
H       -1.83600476      25.50908866      13.53437704      -0.00017826       0.00015758      -0.00044700
H       -0.58522702      24.40565206      13.98518751       0.00014424      -0.00028789      -0.00004736
H       -2.25778822      22.95243254      15.09805449      -0.00040968       0.00019016       0.00000771
H       -2.91528463      23.74068637      12.17172238       0.00058313      -0.00052768       0.00022749
H       -1.27498093      24.02021273      11.65049358      -0.00057926      -0.00001034       0.00094460
H       -1.65714106      22.62722991      12.62726645       0.00004951       0.00101939      -0.00061678
H       -2.28429368      24.56308769      15.76549314       0.00060463       0.00028451       0.00070036
H       -3.51954082      24.06134234      14.64176114      -0.00039817       0.00078890      -0.00000460
13
Lattice="30.0 0.0 0.0 0.0 30.0 0.0 0.0 0.0 30.0" Properties=species:S:1:pos:R:3:forces:R:3 label=CA energy=-6671.61307610334 chargeA=1 energyA=-6671.61307610334 chargeB=0 energyB=0.0 indexB=13 pbc="T T T"
C       -0.20368255      26.85983661       9.19502798      -0.00069953      -0.00143925      -0.00128788
C       -2.31206467      25.82571257       9.75724194      -0.00045887       0.00147725       0.00024092
N       -1.09324961      25.74116495       9.30727415       0.00116338      -0.00005523       0.00103911
N       -2.78813491      26.98161156      10.13774025       0.00028721       0.00242438       0.00033023
N       -3.06571369      24.75724341       9.83093458      -0.00166389      -0.00252814      -0.00021425
H       -0.76240210      24.84920609       9.02909875      -0.00000347      -0.00006480      -0.00033126
H       -2.23624778      27.80248667      10.09224812       0.00096958      -0.00143150      -0.00016073
H       -3.71281687      27.07073886      10.48190142       0.00078168      -0.00148697      -0.00023740
H       -2.73063028      23.86919673       9.54788396       0.00080014       0.00151528       0.00006418
H       -3.99430598      24.80338522      10.17197573       0.00013887       0.00240142       0.00009027
H       -0.59743467      27.60217017       8.52079669      -0.00039751      -0.00039929      -0.00063901
H        0.72736662      26.50940005       8.79347543      -0.00053866      -0.00065625       0.00068071
H       -0.00621883      27.29696713      10.15973099      -0.00037892       0.00024310       0.00042511
8
Lattice="30.0 0.0 0.0 0.0 30.0 0.0 0.0 0.0 30.0" Properties=species:S:1:pos:R:3:forces:R:3 label=CA energy=-2172.7601354099 chargeA=1 energyA=0.0 chargeB=0 energyB=-2172.7601354099 indexB=13 pbc="T T T"
C       -1.87866936      23.65738184      12.48284510       0.00015528       0.00037703       0.00046824
C       -1.64684172      24.50528114      13.69785175       0.00002818      -0.00038667      -0.00034844
H       -2.90232449      23.72056168      12.14958925      -0.00022821       0.00014359      -0.00006569
H       -1.25029168      23.96652086      11.66277201      -0.00019123       0.00001649      -0.00002073
H       -1.66535398      22.61925943      12.68219647      -0.00009351      -0.00006094      -0.00011786
H       -1.86017068      25.54340172      13.49851769       0.00013422       0.00014052       0.00002686
H       -0.62318903      24.44210620      14.03112920       0.00012190      -0.00013207      -0.00007854
H       -2.27521805      24.19613712      14.51791852       0.00007337      -0.00009796       0.00013616
7
Lattice="30.0 0.0 0.0 0.0 30.0 0.0 0.0 0.0 30.0" Properties=species:S:1:pos:R:3:forces:R:3 label=CP energy=-6221.39957870799 chargeA=-1 energyA=-6221.39957870799 chargeB=0 energyB=0.0 indexB=7 pbc="T T T"
C       36.18101972      42.08384402      30.49005030      -0.00155250      -0.00115454      -0.00041975
C       34.80574303      41.47026619      30.74124886       0.00422274       0.00284806      -0.00097698
O       34.81643854      40.40165403      31.33917559      -0.00203272       0.00058693      -0.00094875
O       33.84701306      42.11567424      30.33902953       0.00005724      -0.00216291       0.00199103
H       36.55216333      42.48230557      31.42362141       0.00002018      -0.00007039      -0.00155155
H       36.13369028      42.88160725      29.76699568       0.00038999      -0.00141141       0.00080702
H       36.87566204      41.32446870      30.16653863      -0.00110493       0.00136425       0.00109897
6
Lattice="30.0 0.0 0.0 0.0 30.0 0.0 0.0 0.0 30.0" Properties=species:S:1:pos:R:3:forces:R:3 label=CP energy=-3150.3943501233 chargeA=-1 energyA=0.0 chargeB=0 energyB=-3150.3943501233 indexB=7 pbc="T T T"
C       33.42722029      39.54406139      34.43727205       0.00081497       0.00028215      -0.00074849
O       34.70476199      39.86817599      34.03235195       0.00054446      -0.00022625       0.00188584
H       34.71522984      40.03384322      33.10973158      -0.00064159      -0.00010661      -0.00078199
H       32.72472625      40.34555536      34.25491694       0.00017669      -0.00002990      -0.00020012
H       33.06028589      38.64851003      33.95509659      -0.00008201       0.00026371      -0.00014232
H       33.45818574      39.36294401      35.49715088      -0.00081251      -0.00018310      -0.00001293
7
Lattice="30.0 0.0 0.0 0.0 30.0 0.0 0.0 0.0 30.0" Properties=species:S:1:pos:R:3:forces:R:3 label=CC energy=-6221.39948677989 chargeA=-1 energyA=-6221.39948677989 chargeB=1 energyB=0.0 indexB=7 pbc="T T T"
C       34.43065729      12.62086240      24.96453714      -0.00101075      -0.00072854       0.00156301
C       33.69163175      11.92328622      26.10396901       0.00233719       0.00185380      -0.00420487
O       32.61180900      11.43463333      25.79568423       0.00099597       0.00031611       0.00270999
O       34.25686346      11.91417960      27.18916304      -0.00212260      -0.00149343      -0.00066931
H       33.75821225      13.28192828      24.43986068       0.00110405      -0.00101738       0.00031511
H       34.75900698      11.87274907      24.25740214       0.00012341       0.00162424       0.00089287
H       35.28760927      13.16835109      25.32123376      -0.00142728      -0.00055479      -0.00060679
13
Lattice="30.0 0.0 0.0 0.0 30.0 0.0 0.0 0.0 30.0" Properties=species:S:1:pos:R:3:forces:R:3 label=CC energy=-6671.61348261015 chargeA=-1 energyA=0.0 chargeB=1 energyB=-6671.61348261015 indexB=7 pbc="T T T"
C       30.11474412      11.10650727      28.53372535       0.00019822      -0.00126525      -0.00001181
C       29.75917656       9.61186183      26.67105854       0.00027991      -0.00043724      -0.00062132
N       30.44119427      10.55765953      27.25021621       0.00033662       0.00167127       0.00088029
N       28.70947305       9.10786445      27.26402549      -0.00068761      -0.00098968       0.00057842
N       30.11943081       9.16135879      25.49532876       0.00016111      -0.00045735      -0.00177792
H       31.23187004      10.91811009      26.77337495      -0.00072557      -0.00062078       0.00029161
H       30.83678816      11.86447477      28.76822971       0.00059681       0.00050662      -0.00053041
H       30.16341138      10.35257464      29.30179650       0.00001616      -0.00065462      -0.00021624
H       28.41857571       9.43300035      28.15293402       0.00036616      -0.00014380      -0.00067618
H       28.17498254       8.38790756      26.84282400       0.00099731       0.00077693       0.00021217
H       30.91057509       9.52556125      25.02368435      -0.00031562       0.00024392       0.00096492
H       29.61202578       8.44252876      25.04080514       0.00023191       0.00088434       0.00130200
H       29.14106249      11.56744072      28.52228697      -0.00145541       0.00048562      -0.00039553
9
Lattice="30.0 0.0 0.0 0.0 30.0 0.0 0.0 0.0 30.0" Properties=species:S:1:pos:R:3:forces:R:3 label=PP energy=-5695.03635503515 chargeA=0 energyA=-5695.03635503515 chargeB=0 energyB=0.0 indexB=9 pbc="T T T"
C        5.57711482       1.38063678      53.81200308       0.00069476      -0.00005948      -0.00052142
C        6.79664359       1.37407745      52.95861853      -0.00213758       0.00239543       0.00031608
O        7.40523352       0.38556197      52.71363786       0.00160555      -0.00259198      -0.00035746
N        7.14826212       2.56916862      52.46654073       0.00026745      -0.00088671       0.00003534
H        7.92885770       2.62046860      51.86031289      -0.00003679       0.00007695      -0.00035395
H        6.63410594       3.38845647      52.66160215      -0.00062373       0.00075031      -0.00029333
H        5.53213883       0.46205813      54.36516737       0.00003447      -0.00012455       0.00032913
H        4.70585473       1.44915575      53.17993907       0.00000713       0.00033655       0.00052484
H        5.56797474       2.21846623      54.48893833       0.00018874       0.00010349       0.00032075
9
Lattice="30.0 0.0 0.0 0.0 30.0 0.0 0.0 0.0 30.0" Properties=species:S:1:pos:R:3:forces:R:3 label=PP energy=-5695.03628844213 chargeA=0 energyA=0.0 chargeB=0 energyB=-5695.03628844213 indexB=9 pbc="T T T"
C        6.18585625       5.40302425      50.51781349      -0.00089061       0.00012480      -0.00120666
C        7.09166904       6.02077454      51.52454374      -0.00032135       0.00304816      -0.00068789
O        7.69629416       5.38555814      52.32355552       0.00019532       0.00008002       0.00013529
N        7.18900382       7.35484626      51.45163839       0.00179162      -0.00327086       0.00147881
H        6.01028957       4.37892949      50.78622387      -0.00023528       0.00131887      -0.00011145
H        6.65639378       5.43581158      49.54787286      -0.00127776      -0.00031648       0.00161081
H        7.80183735       7.81977998      52.07432223      -0.00056768      -0.00018412      -0.00078469
H        6.69321645       7.88083734      50.77989648      -0.00041771       0.00028806      -0.00078030
H        5.24898358       5.93124943      50.45377341       0.00172347      -0.00108845       0.00034609
9
Lattice="30.0 0.0 0.0 0.0 30.0 0.0 0.0 0.0 30.0" Properties=species:S:1:pos:R:3:forces:R:3 label=CP energy=-5695.03604592595 chargeA=0 energyA=-5695.03604592595 chargeB=-1 energyB=0.0 indexB=9 pbc="T T T"
C        7.58826562     -11.90818282       4.54412594       0.00002075       0.00102168       0.00041756
C        7.27267850     -10.75937897       5.43651378       0.00477184      -0.00087533      -0.00020150
O        6.16831845     -10.36153729       5.60847466      -0.00303385       0.00132591       0.00069472
N        8.33130514     -10.21456224       6.05043490      -0.00288853      -0.00033549      -0.00048666
H        8.17974444      -9.46883375       6.68318554       0.00043352      -0.00043675       0.00023127
H        9.24803951     -10.55339803       5.91454314       0.00091410      -0.00038895      -0.00016422
H        7.81332752     -12.77393820       5.14659137       0.00017150      -0.00057587       0.00006335
H        8.44236920     -11.70215011       3.92071366       0.00006010       0.00015774      -0.00014553
H        6.73253562     -12.12219859       3.93294501      -0.00044943       0.00010707      -0.00040900
7
Lattice="30.0 0.0 0.0 0.0 30.0 0.0 0.0 0.0 30.0" Properties=species:S:1:pos:R:3:forces:R:3 label=CP energy=-6221.3995451198 chargeA=0 energyA=0.0 chargeB=-1 energyB=-6221.3995451198 indexB=9 pbc="T T T"
C        7.50157240      -6.46166187       5.76359517      -0.00090878      -0.00185737       0.00189834
C        6.67720142      -6.99071422       6.93471664       0.00355409       0.00166787      -0.00302284
O        7.26686006      -7.71237974       7.72768031      -0.00188416       0.00111980       0.00027001
O        5.51134615      -6.61648785       6.95633914      -0.00035184      -0.00109039       0.00111568
H        8.45475630      -6.95910525       5.69045536      -0.00147565       0.00047171      -0.00021014
H        7.66723651      -5.40392403       5.90984234       0.00040619      -0.00089462      -0.00041920
H        6.95013416      -6.57401905       4.84296804       0.00066016       0.00058299       0.00036815
7
Lattice="30.0 0.0 0.0 0.0 30.0 0.0 0.0 0.0 30.0" Properties=species:S:1:pos:R:3:forces:R:3 label=CP energy=-6221.39951859138 chargeA=-1 energyA=-6221.39951859138 chargeB=0 energyB=0.0 indexB=7 pbc="T T T"
C       31.29108907      -2.76998801       5.69759200       0.00070072      -0.00036708      -0.00113686
C       32.05804614      -2.79818230       4.37769169      -0.00194189      -0.00006288       0.00376344
O       31.88914240      -1.81722148       3.66410952       0.00104644      -0.00120000      -0.00066979
O       32.75006628      -3.78629263       4.17337805      -0.00020238       0.00172827      -0.00169903
H       30.23275937      -2.71111349       5.49081726       0.00118866      -0.00019455       0.00074165
H       31.55665089      -1.87906877       6.24670846      -0.00046760      -0.00114790      -0.00041312
H       31.49423585      -3.64200031       6.29719702      -0.00032395       0.00124414      -0.00058629
6
Lattice="30.0 0.0 0.0 0.0 30.0 0.0 0.0 0.0 30.0" Properties=species:S:1:pos:R:3:forces:R:3 label=CP energy=-3150.3942425863 chargeA=-1 energyA=0.0 chargeB=0 energyB=-3150.3942425863 indexB=7 pbc="T T T"
C       29.16398011       0.44022263       3.31919018      -0.00111284       0.00001004      -0.00075560
O       30.47908359       0.47932824       3.73148183       0.00025273      -0.00035916       0.00048293
H       30.95830507      -0.22332615       3.33719744       0.00083872       0.00085172       0.00069908
H       28.67112392      -0.47697285       3.61071135       0.00023640      -0.00024956      -0.00015908
H       28.65049243       1.25896814       3.79148514      -0.00029746       0.00013953       0.00021706
H       29.06745488       0.55743759       2.24863606       0.00008244      -0.00039257      -0.00048439
8
Lattice="30.0 0.0 0.0 0.0 30.0 0.0 0.0 0.0 30.0" Properties=species:S:1:pos:R:3:forces:R:3 label=PA energy=-2172.76012866358 chargeA=0 energyA=-2172.76012866358 chargeB=0 energyB=0.0 indexB=8 pbc="T T T"
C       10.48132706      21.62975329      18.85761657      -0.00009006      -0.00012548       0.00030401
C       10.90119109      22.65212605      19.87123606      -0.00005071       0.00000689      -0.00011656
H        9.44358095      21.36184748      18.97695466       0.00000705      -0.00011939       0.00024643
H       10.60806190      21.99878422      17.85227547      -0.00012236      -0.00024102       0.00004547
H       11.06269969      20.72596514      18.94764359      -0.00006506      -0.00008184       0.00026117
H       11.93892358      22.92008381      19.75191962       0.00007958       0.00002770      -0.00035774
H       10.77446522      22.28302578      20.87655570       0.00020396       0.00042550      -0.00004198
H       10.31978050      23.55589422      19.78126834       0.00003761       0.00010765      -0.00034081
16
Lattice="30.0 0.0 0.0 0.0 30.0 0.0 0.0 0.0 30.0" Properties=species:S:1:pos:R:3:forces:R:3 label=PA energy=-9438.6462177796 chargeA=0 energyA=0.0 chargeB=0 energyB=-9438.6462177796 indexB=8 pbc="T T T"
C       10.79657939      16.17331852      20.64668805       0.00029912      -0.00009702       0.00147306
C        8.26783643      18.94809599      20.49162505      -0.00087153      -0.00037590      -0.00041876
C        9.22948023      18.08517248      20.95241657      -0.00015478      -0.00010578      -0.00034234
C        7.81468681      18.84198868      19.20593940       0.00021645      -0.00014504       0.00026099
C        9.75635837      17.10757721      20.15266301      -0.00032077      -0.00052260      -0.00076675
C        8.32988564      17.86836979      18.38732333       0.00000225      -0.00011767       0.00016972
C        9.28541547      17.01908101      18.86209140       0.00042058      -0.00005731      -0.00017065
O        6.88366528      19.64893600      18.70115143      -0.00012300      -0.00038157      -0.00034991
H        7.87255689      19.70427373      21.14014874       0.00017137       0.00029080      -0.00013449
H        9.57231752      18.18270574      21.96208054      -0.00008872       0.00041198      -0.00004575
H        6.60438546      20.27322810      19.34452654      -0.00043521      -0.00013535      -0.00057456
H        7.96986388      17.79224619      17.38352699       0.00013591      -0.00025829       0.00002325
H       10.46560546      15.14900263      20.57644789       0.00057688       0.00100586       0.00054197
H       11.04012391      16.37150350      21.67663966       0.00001722       0.00046640      -0.00077220
H        9.67802378      16.26401272      18.21145681       0.00015570      -0.00023385       0.00025894
H       11.70410549      16.26000771      20.06988459      -0.00000145       0.00025533       0.00084747
11
Lattice="30.0 0.0 0.0 0.0 30.0 0.0 0.0 0.0 30.0" Properties=species:S:1:pos:R:3:forces:R:3 label=PA energy=-3242.85373945438 chargeA=0 energyA=-3242.85373945438 chargeB=0 energyB=0.0 indexB=11 pbc="T T T"
C       11.39751399      26.34040491      18.27470850       0.00042817       0.00089973      -0.00071568
C       10.68541401      27.66056633      18.31079260       0.00008804      -0.00091959      -0.00018962
C       12.51535887      26.32516004      17.27402674      -0.00074673      -0.00011963       0.00070700
H       11.78750803      26.11239798      19.25659722      -0.00005391       0.00004854       0.00038821
H       10.69242851      25.55502989      18.04186247      -0.00004551      -0.00051076       0.00014372
H       10.26245220      27.89672455      17.34602480      -0.00005405       0.00024899       0.00018280
H       13.24790989      27.08432976      17.50308822       0.00036944       0.00022646      -0.00033108
H       11.36504371      28.45812201      18.57042601       0.00061790       0.00046617       0.00010105
H        9.88363048      27.66263053      19.03186385      -0.00004490      -0.00002046       0.00041058
H       13.02181536      25.37334410      17.25500227      -0.00008913      -0.00047800      -0.00022692
H       12.14504897      26.52211991      16.27930732      -0.00046932       0.00015854      -0.00047005
12
Lattice="30.0 0.0 0.0 0.0 30.0 0.0 0.0 0.0 30.0" Properties=species:S:1:pos:R:3:forces:R:3 label=PA energy=-7226.94709048894 chargeA=0 energyA=0.0 chargeB=0 energyB=-7226.94709048894 indexB=11 pbc="T T T"
C        8.03616007      21.53085786      19.36084799      -0.00111864       0.00010577       0.00125596
C        9.46608717      23.46501505      16.80964849       0.00030726      -0.00029176      -0.00022756
C        8.71649879      22.03754945      18.16156915       0.00103544       0.00092066      -0.00136310
C        9.30158311      21.34413894      17.17006285       0.00007879       0.00081926      -0.00049850
N        8.83041159      23.36406774      17.91711241      -0.00072066       0.00030930       0.00032692
N        9.77928643      22.27323523      16.30768938      -0.00088163      -0.00112943       0.00188262
H        9.72777829      24.37714834      16.32339893       0.00013593      -0.00068917      -0.00061452
H       10.26802868      22.10183349      15.46582174      -0.00028374       0.00063319      -0.00022125
H        9.41563465      20.29948901      17.00852449       0.00043981      -0.00012414      -0.00002613
H        8.04321552      20.45454440      19.38386061      -0.00010116       0.00063163      -0.00001513
H        7.01251348      21.86756339      19.38581810       0.00103362      -0.00097198      -0.00016853
H        8.51926822      21.89582710      20.25260588       0.00007499      -0.00021335      -0.00033077
8
Lattice="30.0 0.0 0.0 0.0 30.0 0.0 0.0 0.0 30.0" Properties=species:S:1:pos:R:3:forces:R:3 label=CA energy=-2172.7601447945 chargeA=0 energyA=-2172.7601447945 chargeB=-1 energyB=0.0 indexB=8 pbc="T T T"
C        2.13450452       7.61274176      18.05717512       0.00078583      -0.00006529       0.00166762
C        1.68456349       6.51963588      18.98011153       0.00121126       0.00046364      -0.00017317
H        3.17814905       7.50941515      17.80603181      -0.00004672       0.00037100      -0.00013319
H        1.57583760       7.60259973      17.13485637      -0.00074860      -0.00018903      -0.00056446
H        2.00297255       8.58441776      18.50609064       0.00007660      -0.00066952      -0.00030994
H        0.64100164       6.62279618      19.23156313      -0.00082973       0.00029356      -0.00051885
H        2.24348359       6.52995944      19.90231948      -0.00023405      -0.00060707      -0.00026923
H        1.81618057       5.54796809      18.53122191      -0.00021460       0.00040272       0.00030122
10
Lattice="30.0 0.0 0.0 0.0 30.0 0.0 0.0 0.0 30.0" Properties=species:S:1:pos:R:3:forces:R:3 label=CA energy=-7291.51879465886 chargeA=0 energyA=0.0 chargeB=-1 energyB=-7291.51879465886 indexB=8 pbc="T T T"
C        2.41916086       7.48566261      14.26178862      -0.00084300      -0.00151642      -0.00002090
C        3.67196883       6.72560402      13.94953286       0.00007602       0.00131123      -0.00005482
C        1.15588922       6.62828200      14.37337226       0.00360555       0.00263983      -0.00026191
O        1.29589874       5.42515602      14.20245777      -0.00202458       0.00037755       0.00038822
O        0.13573249       7.25627022      14.62501230      -0.00018846      -0.00159304       0.00019050
H        2.51735808       8.02597418      15.19352451       0.00019068      -0.00007506      -0.00067238
H        2.22545410       8.23730299      13.50868698       0.00018160      -0.00012782       0.00101760
H        3.57016524       6.19415777      13.01705522       0.00026551       0.00036810       0.00020477
H        3.86217351       5.98185534      14.70646596       0.00037522       0.00032075      -0.00068945
H        4.53305491       7.37931386      13.88279352      -0.00163853      -0.00170511      -0.00010162
8
Lattice="30.0 0.0 0.0 0.0 30.0 0.0 0.0 0.0 30.0" Properties=species:S:1:pos:R:3:forces:R:3 label=AA energy=-2172.76017401693 chargeA=0 energyA=-2172.76017401693 chargeB=0 energyB=0.0 indexB=8 pbc="T T T"
C       45.60988699      23.51205421      -1.30596602       0.00026500      -0.00044300      -0.00030752
C       45.98483873      22.35757421      -2.18668314      -0.00015079       0.00034229       0.00048369
H       45.95319858      24.44767338      -1.71790161      -0.00005811      -0.00000448      -0.00002129
H       44.54055723      23.58285251      -1.18569499       0.00008575       0.00010862       0.00000465
H       46.04152158      23.41203017      -0.32279898       0.00002813       0.00008340       0.00011430
H       45.55321567      22.45752939      -3.16986084      -0.00014480       0.00003267      -0.00005406
H       47.05416930      22.28681185      -2.30693350       0.00008558      -0.00011169      -0.00013827
H       45.64159191      21.42195428      -1.77469593      -0.00011076      -0.00000780      -0.00008150
11
Lattice="30.0 0.0 0.0 0.0 30.0 0.0 0.0 0.0 30.0" Properties=species:S:1:pos:R:3:forces:R:3 label=AA energy=-3242.85376481932 chargeA=0 energyA=0.0 chargeB=0 energyB=-3242.85376481932 indexB=8 pbc="T T T"
C       42.59046696      23.32968112      -3.45341291       0.00041961      -0.00005928       0.00020197
C       41.29758317      22.63753267      -3.13653673      -0.00086054      -0.00009354       0.00039221
C       42.47649790      24.22525417      -4.65175380      -0.00029122       0.00012538      -0.00042620
H       42.91043765      23.90811061      -2.59827555       0.00022731       0.00003596      -0.00026093
H       43.36309804      22.59333859      -3.62386863      -0.00016906       0.00000777      -0.00014770
H       40.97201381      22.02985579      -3.96733544       0.00018495       0.00039229       0.00063395
H       41.72905815      24.98792481      -4.49326719       0.00007603      -0.00020462       0.00003888
H       40.51620857      23.35438631      -2.93388790       0.00066292      -0.00054774      -0.00016206
H       41.38841019      21.99613169      -2.27444118       0.00002547       0.00030258      -0.00025544
H       43.40965787      24.71873482      -4.87205296      -0.00015524      -0.00002456      -0.00018186
H       42.18553770      23.66346942      -5.52650471      -0.00012023       0.00006575       0.00016719
8
Lattice="30.0 0.0 0.0 0.0 30.0 0.0 0.0 0.0 30.0" Properties=species:S:1:pos:R:3:forces:R:3 label=AA energy=-2172.76015831063 chargeA=0 energyA=-2172.76015831063 chargeB=0 energyB=0.0 indexB=8 pbc="T T T"
C       45.38337360      21.06763003      -1.67042266       0.00000139       0.00185909       0.00006835
C       45.98680484      22.33675319      -2.19415943       0.00029386      -0.00068597       0.00186018
H       45.79749276      20.80332041      -0.71043689      -0.00064755      -0.00043451       0.00036221
H       44.31589284      21.16141161      -1.54923383       0.00105541      -0.00031935       0.00020179
H       45.56304157      20.24184316      -2.34026252       0.00022904      -0.00031980      -0.00077853
H       45.57293580      22.60137498      -3.15413680      -0.00034997      -0.00054427      -0.00121000
H       47.05432077      22.24298296      -2.31512499      -0.00136238       0.00064893      -0.00014361
H       45.80693781      23.16239367      -1.52412988       0.00078020      -0.00020411      -0.00036040
8
Lattice="30.0 0.0 0.0 0.0 30.0 0.0 0.0 0.0 30.0" Properties=species:S:1:pos:R:3:forces:R:3 label=AA energy=-2172.76014430079 chargeA=0 energyA=0.0 chargeB=0 energyB=-2172.76014430079 indexB=8 pbc="T T T"
C       44.45366072      21.69059321       1.79216392      -0.00096737       0.00010773       0.00013854
C       43.31607869      22.66753654       1.76862232       0.00047970      -0.00069180       0.00017313
H       44.47972377      21.09671576       0.89240894       0.00010419       0.00015686      -0.00022603
H       45.40291894      22.19536864       1.87598166       0.00023371       0.00025539      -0.00012404
H       44.37139594      21.01256742       2.62671121       0.00033965      -0.00000311      -0.00021979
H       43.39826539      23.34566547       0.93416679       0.00008718       0.00011080      -0.00014312
H       42.36686900      22.16267408       1.68472906      -0.00028100      -0.00004206       0.00013149
H       43.28991756      23.26127887       2.66845810       0.00000394       0.00010618       0.00026982
8
Lattice="30.0 0.0 0.0 0.0 30.0 0.0 0.0 0.0 30.0" Properties=species:S:1:pos:R:3:forces:R:3 label=AA energy=-2172.76017402221 chargeA=0 energyA=-2172.76017402221 chargeB=0 energyB=0.0 indexB=8 pbc="T T T"
C       45.60988700      23.51205420      -1.30596602       0.00026529      -0.00044279      -0.00030838
C       45.98483871      22.35757420      -2.18668315      -0.00015111       0.00034147       0.00048493
H       45.95319839      24.44767341      -1.71790173      -0.00005803      -0.00000452      -0.00002047
H       44.54055726      23.58285241      -1.18569481       0.00008545       0.00010844       0.00000443
H       46.04152174      23.41203026      -0.32279903       0.00002780       0.00008345       0.00011439
H       45.55321587      22.45752948      -3.16986092      -0.00014534       0.00003273      -0.00005460
H       47.05416928      22.28681174      -2.30693334       0.00008642      -0.00011173      -0.00013831
H       45.64159174      21.42195429      -1.77469601      -0.00011048      -0.00000705      -0.00008199
8
Lattice="30.0 0.0 0.0 0.0 30.0 0.0 0.0 0.0 30.0" Properties=species:S:1:pos:R:3:forces:R:3 label=AA energy=-2172.76014430096 chargeA=0 energyA=0.0 chargeB=0 energyB=-2172.76014430096 indexB=8 pbc="T T T"
C       44.45366071      21.69059320       1.79216394      -0.00096823       0.00010833       0.00013772
C       43.31607868      22.66753655       1.76862235       0.00047991      -0.00069295       0.00017180
H       44.47972378      21.09671580       0.89240894       0.00010413       0.00015700      -0.00022634
H       45.40291889      22.19536869       1.87598169       0.00023477       0.00025568      -0.00012400
H       44.37139595      21.01256735       2.62671115       0.00033955      -0.00000374      -0.00021850
H       43.39826543      23.34566541       0.93416676       0.00008682       0.00011111      -0.00014290
H       42.36686900      22.16267409       1.68472911      -0.00028103      -0.00004212       0.00013145
H       43.28991756      23.26127892       2.66845807       0.00000407       0.00010669       0.00027079
8
Lattice="30.0 0.0 0.0 0.0 30.0 0.0 0.0 0.0 30.0" Properties=species:S:1:pos:R:3:forces:R:3 label=AA energy=-2172.76015833075 chargeA=0 energyA=-2172.76015833075 chargeB=0 energyB=0.0 indexB=8 pbc="T T T"
C       45.38337360      21.06763003      -1.67042265       0.00000168       0.00185885       0.00006801
C       45.98680483      22.33675318      -2.19415943       0.00029473      -0.00068529       0.00186043
H       45.79749299      20.80332022      -0.71043705      -0.00064770      -0.00043424       0.00036288
H       44.31589289      21.16141171      -1.54923352       0.00105484      -0.00031917       0.00020184
H       45.56304129      20.24184324      -2.34026267       0.00022934      -0.00032028      -0.00077908
H       45.57293607      22.60137481      -3.15413695      -0.00035044      -0.00054445      -0.00121036
H       47.05432081      22.24298308      -2.31512470      -0.00136285       0.00064892      -0.00014352
H       45.80693752      23.16239373      -1.52413004       0.00078039      -0.00020432      -0.00036019
11
Lattice="30.0 0.0 0.0 0.0 30.0 0.0 0.0 0.0 30.0" Properties=species:S:1:pos:R:3:forces:R:3 label=AA energy=-3242.85368046282 chargeA=0 energyA=0.0 chargeB=0 energyB=-3242.85368046282 indexB=8 pbc="T T T"
C       45.51688076      17.63888781       0.03144701       0.00022011       0.00051287       0.00127429
C       44.43155066      16.70854596      -0.42422085      -0.00164504       0.00018156       0.00011607
C       46.73756502      16.90303766       0.50014508      -0.00049368       0.00066888       0.00138160
H       45.78405730      18.30623519      -0.77566995       0.00013046       0.00051160      -0.00020135
H       45.14435862      18.26624089       0.82885463       0.00010666       0.00041224      -0.00000962
H       44.12929447      16.04821798       0.37456246      -0.00000744       0.00025188       0.00048753
H       44.77039954      16.09213297      -1.24315378       0.00143050      -0.00019902       0.00046485
H       47.51111964      17.57986349       0.82622231       0.00099826      -0.00033463      -0.00021906
H       46.50041390      16.25010652       1.32652045      -0.00023808      -0.00037810      -0.00057502
H       43.55769612      17.24632536      -0.75591498       0.00033052      -0.00053040      -0.00085646
H       47.14599398      16.29074618      -0.28955647      -0.00083228      -0.00109687      -0.00186284
11
Lattice="30.0 0.0 0.0 0.0 30.0 0.0 0.0 0.0 30.0" Properties=species:S:1:pos:R:3:forces:R:3 label=CA energy=-3242.85361093728 chargeA=0 energyA=-3242.85361093728 chargeB=-1 energyB=0.0 indexB=11 pbc="T T T"
C       28.93056692      37.04830648      19.17112112      -0.00021964      -0.00096203       0.00017428
C       30.18483868      37.48986620      19.86601441       0.00055921      -0.00012943      -0.00017189
C       28.21647362      38.18887479      18.50763612      -0.00179748       0.00083353      -0.00090862
H       29.17103757      36.29451466      18.43481244       0.00044104      -0.00005633      -0.00061326
H       28.27056174      36.57290910      19.88286769      -0.00016352      -0.00044691      -0.00014760
H       29.96597870      38.22204164      20.62850126      -0.00089353       0.00116403       0.00071828
H       27.93762709      38.94154016      19.22958611       0.00106880      -0.00011675       0.00002441
H       28.84840168      38.66380478      17.77241335       0.00004089      -0.00025641      -0.00053482
H       30.87219217      37.94436417      19.16858456       0.00051915      -0.00012880      -0.00049665
H       30.69220350      36.66370360      20.33803577       0.00001230      -0.00059033       0.00101592
H       27.31823833      37.86179441      18.00856716       0.00043278       0.00068943       0.00093994
10
Lattice="30.0 0.0 0.0 0.0 30.0 0.0 0.0 0.0 30.0" Properties=species:S:1:pos:R:3:forces:R:3 label=CA energy=-7291.51878805902 chargeA=0 energyA=0.0 chargeB=-1 energyB=-7291.51878805902 indexB=11 pbc="T T T"
C       26.81092407      37.13567981      22.30297997       0.00087021       0.00100289       0.00136459
C       25.67226407      36.70218211      23.17494961       0.00027495      -0.00044442      -0.00029276
C       27.56449328      38.37395220      22.79515169      -0.00252163      -0.00213558      -0.00106439
O       27.16510177      38.87824390      23.83560831       0.00234698       0.00047651      -0.00175920
O       28.49420983      38.72156789      22.07876474      -0.00046632       0.00049817       0.00172988
H       27.53970999      36.34365246      22.19717280      -0.00048467      -0.00002595      -0.00041335
H       26.46881616      37.35209945      21.30009285      -0.00013034      -0.00052329       0.00018070
H       24.94695452      37.49386881      23.27213911       0.00015200      -0.00053579      -0.00013383
H       26.02065635      36.48233251      24.17125297      -0.00066706       0.00000971      -0.00056161
H       25.17528995      35.82418086      22.78077796       0.00062587       0.00167775       0.00094996
11
Lattice="30.0 0.0 0.0 0.0 30.0 0.0 0.0 0.0 30.0" Properties=species:S:1:pos:R:3:forces:R:3 label=AA energy=-3242.85361092314 chargeA=0 energyA=-3242.85361092314 chargeB=0 energyB=0.0 indexB=11 pbc="T T T"
C       28.93056692      37.04830650      19.17112120      -0.00022027      -0.00096148       0.00017410
C       30.18483876      37.48986614      19.86601441       0.00055822      -0.00012935      -0.00017127
C       28.21647365      38.18887480      18.50763611      -0.00179792       0.00083354      -0.00090979
H       29.17103742      36.29451461      18.43481254       0.00044130      -0.00005645      -0.00061320
H       28.27056168      36.57290932      19.88286783      -0.00016300      -0.00044729      -0.00014775
H       29.96597882      38.22204145      20.62850137      -0.00089353       0.00116474       0.00071886
H       27.93762680      38.94154012      19.22958602       0.00106970      -0.00011680       0.00002491
H       28.84840168      38.66380490      17.77241337       0.00004109      -0.00025646      -0.00053409
H       30.87219211      37.94436429      19.16858456       0.00051954      -0.00012901      -0.00049744
H       30.69220367      36.66370353      20.33803565       0.00001242      -0.00059054       0.00101533
H       27.31823849      37.86179433      18.00856695       0.00043245       0.00068910       0.00094033
8
Lattice="30.0 0.0 0.0 0.0 30.0 0.0 0.0 0.0 30.0" Properties=species:S:1:pos:R:3:forces:R:3 label=AA energy=-2172.76010426753 chargeA=0 energyA=0.0 chargeB=0 energyB=-2172.76010426753 indexB=11 pbc="T T T"
C       27.22477300      33.61083126      18.99938131      -0.00074227      -0.00037764       0.00057426
C       25.98309556      33.70600389      19.83493847       0.00027331       0.00031729      -0.00096740
H       27.30285856      32.64768532      18.52064881       0.00008211      -0.00006565       0.00012718
H       27.23471956      34.36065943      18.22439243       0.00019689      -0.00023917      -0.00008828
H       28.11162073      33.74952266      19.59705385      -0.00001181      -0.00023520      -0.00018522
H       25.09626057      33.56718622      19.23726292       0.00020215       0.00023111       0.00027406
H       25.90486946      34.66917892      20.31358969       0.00027764      -0.00001521       0.00000950
H       25.97321256      32.95620229      20.60995252      -0.00027802       0.00038446       0.00025590
15
Lattice="30.0 0.0 0.0 0.0 30.0 0.0 0.0 0.0 30.0" Properties=species:S:1:pos:R:3:forces:R:3 label=AA energy=-7390.5647087839 chargeA=0 energyA=-7390.5647087839 chargeB=0 energyB=0.0 indexB=15 pbc="T T T"
C        3.22216274      19.82483477      28.88420658      -0.00083116       0.00042925       0.00110193
C        5.42996495      20.05161325      27.76659352      -0.00026776      -0.00031977       0.00071193
C        4.07510386      19.84705422      27.67185391       0.00031170       0.00002520      -0.00037507
C        6.22298473      20.04458307      26.65030655      -0.00012660      -0.00024828      -0.00109238
C        3.53264688      19.64005079      26.42661650       0.00009737      -0.00007348      -0.00067564
C        5.67135645      19.83375276      25.41530346       0.00075204      -0.00029918       0.00067171
C        4.32122207      19.63204628      25.30775398      -0.00068443      -0.00014218       0.00032675
H        5.86981277      20.22081815      28.72827832       0.00007147       0.00037102       0.00002037
H        7.27607395      20.20793363      26.74593431      -0.00015467      -0.00033312       0.00019187
H        2.23217395      20.19252149      28.67205440       0.00109454      -0.00019379       0.00023513
H        3.64463966      20.42736606      29.67055778      -0.00054214      -0.00012345      -0.00090246
H        2.47710384      19.48504986      26.33248438      -0.00000737       0.00011933       0.00029967
H        6.28864072      19.83076463      24.54193123      -0.00009948      -0.00037427      -0.00004095
H        3.87847713      19.47087265      24.34711697       0.00036929      -0.00019377      -0.00021202
H        3.12220929      18.81821840      29.26140810       0.00001719       0.00135648      -0.00026084
8
Lattice="30.0 0.0 0.0 0.0 30.0 0.0 0.0 0.0 30.0" Properties=species:S:1:pos:R:3:forces:R:3 label=AA energy=-2172.76011825084 chargeA=0 energyA=0.0 chargeB=0 energyB=-2172.76011825084 indexB=15 pbc="T T T"
C        7.92832961      22.66080713      28.87634005      -0.00048051      -0.00072827       0.00098165
C        7.85043804      23.22448238      30.26390686       0.00154577      -0.00023881      -0.00076840
H        8.05733528      21.59028763      28.89443113       0.00009406       0.00068089      -0.00058670
H        7.03088409      22.87048612      28.31637366      -0.00029502       0.00032903       0.00060631
H        8.75801357      23.07888366      28.32885688       0.00055030       0.00017068      -0.00019613
H        7.72137095      24.29498141      30.24615508      -0.00000443      -0.00009140      -0.00052554
H        8.74808979      23.01469350      30.82355512      -0.00115435       0.00019952       0.00007652
H        7.02087866      22.80623817      30.81145121      -0.00025583      -0.00032163       0.00041229
15
Lattice="30.0 0.0 0.0 0.0 30.0 0.0 0.0 0.0 30.0" Properties=species:S:1:pos:R:3:forces:R:3 label=AA energy=-7390.56471026329 chargeA=0 energyA=-7390.56471026329 chargeB=0 energyB=0.0 indexB=15 pbc="T T T"
C        3.22213061      19.82483070      28.88421378      -0.00007474      -0.00059788       0.00007907
C        5.42986494      20.05270239      27.76653053       0.00196719       0.00125949      -0.00093201
C        4.07525029      19.84700614      27.67197080      -0.00097031      -0.00009894      -0.00055137
C        6.22286955      20.04571667      26.65012583      -0.00019527      -0.00081549       0.00050974
C        3.53284065      19.63885766      26.42679789      -0.00010791       0.00028818       0.00099694
C        5.67137164      19.83381084      25.41535450      -0.00094854      -0.00083368      -0.00049630
C        4.32130934      19.63096693      25.30796140       0.00180740      -0.00039351      -0.00067081
H        5.86978434      20.22308908      28.72796976      -0.00096669      -0.00069564       0.00054305
H        7.27584344      20.20982672      26.74564260       0.00003190       0.00018213       0.00020646
H        2.23446090      20.19951758      28.67359068      -0.00009440       0.00052146      -0.00011220
H        3.64822656      20.42129486      29.67316663      -0.00008794       0.00049853      -0.00016979
H        2.47740351      19.48293239      26.33291077       0.00012910       0.00009244      -0.00004483
H        6.28853809      19.83078773      24.54190116       0.00022878      -0.00022237       0.00010175
H        3.87889124      19.46892169      24.34731584      -0.00092104      -0.00019470       0.00054134
H        3.11578790      18.81721861      29.25694783       0.00020248       0.00100998      -0.00000104
8
Lattice="30.0 0.0 0.0 0.0 30.0 0.0 0.0 0.0 30.0" Properties=species:S:1:pos:R:3:forces:R:3 label=AA energy=-2172.760110507 chargeA=0 energyA=0.0 chargeB=0 energyB=-2172.760110507 indexB=15 pbc="T T T"
C        4.19058912      23.55487424      26.59989075      -0.00023751      -0.00038111      -0.00024695
C        4.81524096      24.22526182      25.41277621      -0.00037837      -0.00013552      -0.00009615
H        4.68068851      22.62133612      26.82635781      -0.00030773       0.00049500       0.00016472
H        4.25249373      24.17602905      27.47923854       0.00030030       0.00050012      -0.00001989
H        3.14805286      23.34068584      26.42613779       0.00004432       0.00008500       0.00009132
H        4.32512625      25.15878410      25.18627977       0.00031925      -0.00048745      -0.00016129
H        4.75320136      23.60400203      24.53350035       0.00000344       0.00006010      -0.00003477
H        5.85779320      24.43943680      25.58637877       0.00025630      -0.00013615       0.00030301
11
Lattice="30.0 0.0 0.0 0.0 30.0 0.0 0.0 0.0 30.0" Properties=species:S:1:pos:R:3:forces:R:3 label=AA energy=-3242.8538671213 chargeA=0 energyA=-3242.8538671213 chargeB=0 energyB=0.0 indexB=11 pbc="T T T"
C      -18.24490996      12.16812641      -6.58166801       0.00004467      -0.00008032      -0.00107772
C      -19.47171080      11.41586932      -7.00628559       0.00044225       0.00012840      -0.00110242
C      -18.11795586      13.48936693      -7.28127398       0.00029095      -0.00076148      -0.00102036
H      -17.36701332      11.56894074      -6.77775529       0.00055895      -0.00045276       0.00009964
H      -18.26845394      12.32525306      -5.51260829      -0.00042939       0.00043688       0.00095421
H      -19.55507665      10.46811311      -6.49869983       0.00011328       0.00010616      -0.00008572
H      -20.36492518      11.98380003      -6.79408497      -0.00029066       0.00038880       0.00046004
H      -18.97195751      14.11734815      -7.07701921      -0.00045013       0.00030471       0.00052324
H      -19.45626016      11.22148858      -8.06811536      -0.00024671      -0.00006258       0.00068888
H      -18.06322549      13.35520917      -8.35108809       0.00009878       0.00020567       0.00059273
H      -17.23410114      14.02307450      -6.97017439      -0.00013198      -0.00021348      -0.00003253
8
Lattice="30.0 0.0 0.0 0.0 30.0 0.0 0.0 0.0 30.0" Properties=species:S:1:pos:R:3:forces:R:3 label=AA energy=-2172.76007723902 chargeA=0 energyA=0.0 chargeB=0 energyB=-2172.76007723902 indexB=11 pbc="T T T"
C      -16.50817273       8.82258993      -6.54407770      -0.00012072      -0.00060999      -0.00073249
C      -15.37002969       9.50593278      -5.84653933       0.00091170      -0.00049459       0.00012598
H      -16.21555549       7.85352639      -6.91589344      -0.00020138       0.00018156       0.00011796
H      -17.34497354       8.67657734      -5.87971510       0.00012097       0.00010362       0.00032514
H      -16.85762458       9.40106579      -7.38445401       0.00024662      -0.00036460       0.00048109
H      -15.66236607      10.47508755      -5.47479689      -0.00057172       0.00024643      -0.00015637
H      -14.53322375       9.65164107      -6.51098984      -0.00028911       0.00025012       0.00046776
H      -15.02068414       8.92742315      -5.00613268      -0.00009636       0.00068744      -0.00062907
11
Lattice="30.0 0.0 0.0 0.0 30.0 0.0 0.0 0.0 30.0" Properties=species:S:1:pos:R:3:forces:R:3 label=AA energy=-3242.85351440143 chargeA=0 energyA=-3242.85351440143 chargeB=0 energyB=0.0 indexB=11 pbc="T T T"
C        3.92264420     -17.73471135      18.92935210      -0.00076623       0.00047255       0.00045327
C        3.39695159     -18.77332504      19.87598608      -0.00055862       0.00018073       0.00053821
C        4.88295733     -16.79351601      19.59501693       0.00018233       0.00118432       0.00069421
H        3.09776081     -17.17486224      18.51187306      -0.00059483       0.00035721      -0.00059862
H        4.40982033     -18.21878790      18.09480647       0.00070960      -0.00084677      -0.00041219
H        2.70821749     -19.44552631      19.38954917      -0.00010595       0.00014942      -0.00013509
H        4.20202385     -19.36475895      20.28523108       0.00070642      -0.00007061      -0.00002469
H        5.25575955     -16.05064563      18.90798796      -0.00042510      -0.00051206       0.00012318
H        5.73110292     -17.32785044      19.99574646      -0.00002935      -0.00024293      -0.00019991
H        2.87971273     -18.31317476      20.70433361      -0.00002793      -0.00029687       0.00048765
H        4.40908419     -16.27616138      20.41557708       0.00090965      -0.00037498      -0.00092599
8
Lattice="30.0 0.0 0.0 0.0 30.0 0.0 0.0 0.0 30.0" Properties=species:S:1:pos:R:3:forces:R:3 label=AA energy=-2172.76014379689 chargeA=0 energyA=0.0 chargeB=0 energyB=-2172.76014379689 indexB=11 pbc="T T T"
C        4.60638670     -15.37649951      16.16485236       0.00078205       0.00033462      -0.00091015
C        5.60119869     -15.39722250      15.04279146      -0.00092360       0.00013049       0.00061359
H        4.49206499     -16.35375064      16.60622352       0.00028670      -0.00050910       0.00024268
H        4.91141950     -14.70011660      16.94740708       0.00019083      -0.00019660       0.00020398
H        3.63450006     -15.05922479      15.82175402      -0.00022406      -0.00012657       0.00034780
H        6.57312518     -15.71444642      15.38581484       0.00017631       0.00003633      -0.00011642
H        5.29614345     -16.07359057      14.26023688      -0.00014701       0.00000380      -0.00023728
H        5.71543644     -14.41995897      14.60140983      -0.00014120       0.00032704      -0.00014421
11
Lattice="30.0 0.0 0.0 0.0 30.0 0.0 0.0 0.0 30.0" Properties=species:S:1:pos:R:3:forces:R:3 label=AA energy=-3242.85377540467 chargeA=0 energyA=-3242.85377540467 chargeB=0 energyB=0.0 indexB=11 pbc="T T T"
C      -18.18098145      19.08193977      -1.31923765      -0.00096163       0.00027877      -0.00059399
C      -19.38175011      18.27060713      -0.93052829      -0.00025402       0.00047592      -0.00055912
C      -18.42493490      20.55655888      -1.18809921      -0.00054166      -0.00035346      -0.00030672
H      -17.90181640      18.85038928      -2.33738262       0.00030323      -0.00021473      -0.00060582
H      -17.33809977      18.79839324      -0.70499001       0.00048051      -0.00024779       0.00092372
H      -19.19761208      17.21253412      -1.02740366       0.00015246      -0.00013571      -0.00016949
H      -19.66283025      18.46442423       0.09359898       0.00015227       0.00022763       0.00061864
H      -17.55725420      21.13181667      -1.46920275       0.00035792      -0.00005789      -0.00014037
H      -18.67820849      20.81646898      -0.17138162       0.00016729      -0.00015756       0.00059126
H      -20.23018553      18.51629036      -1.55120561      -0.00014266      -0.00004273       0.00008426
H      -19.24567682      20.86870733      -1.81612155       0.00028627       0.00022755       0.00015764
8
Lattice="30.0 0.0 0.0 0.0 30.0 0.0 0.0 0.0 30.0" Properties=species:S:1:pos:R:3:forces:R:3 label=AA energy=-2172.76015861186 chargeA=0 energyA=0.0 chargeB=0 energyB=-2172.76015861186 indexB=11 pbc="T T T"
C      -17.46307001      19.25422010       2.51027975       0.00052728      -0.00000763       0.00011885
C      -16.16433113      19.91158791       2.87107704      -0.00036584      -0.00028416      -0.00007712
H      -18.02357998      18.98293686       3.39071514       0.00004672      -0.00014084       0.00008783
H      -18.08343144      19.90891187       1.91911758      -0.00001784      -0.00007004      -0.00005412
H      -17.30191609      18.35471367       1.93769852      -0.00002565      -0.00013741       0.00008455
H      -16.32538970      20.81113334       3.44361574      -0.00030209       0.00019616      -0.00002876
H      -15.54404592      19.25685704       3.46227945       0.00016409       0.00023154       0.00002543
H      -15.60377573      20.18276923       1.99064179      -0.00002667       0.00021240      -0.00015666
9
Lattice="30.0 0.0 0.0 0.0 30.0 0.0 0.0 0.0 30.0" Properties=species:S:1:pos:R:3:forces:R:3 label=PA energy=-4220.59839068813 chargeA=0 energyA=-4220.59839068813 chargeB=0 energyB=0.0 indexB=9 pbc="T T T"
C       12.68052316       2.63797997      22.02899906       0.00039378      -0.00055856      -0.00078538
C       12.63579627       1.53112953      21.02534355       0.00007760       0.00035896       0.00014284
O       12.00289453       2.32930736      23.19369733      -0.00022837       0.00013250       0.00058948
H       13.70841897       2.90513092      22.24326734       0.00023273       0.00029590      -0.00022255
H       12.20414501       3.51896119      21.63093403       0.00000527       0.00035050      -0.00048590
H       11.61547878       1.27584661      20.78996292      -0.00021678       0.00006035      -0.00000432
H       12.38450545       1.56851711      23.58921571       0.00003721       0.00032350      -0.00007257
H       13.12599879       0.64565612      21.40258327      -0.00039988      -0.00029419       0.00053270
H       13.13649904       1.82041399      20.11494679       0.00009844      -0.00066897       0.00030569
8
Lattice="30.0 0.0 0.0 0.0 30.0 0.0 0.0 0.0 30.0" Properties=species:S:1:pos:R:3:forces:R:3 label=PA energy=-2172.76018834815 chargeA=0 energyA=0.0 chargeB=0 energyB=-2172.76018834815 indexB=9 pbc="T T T"
C       15.37613090       3.73528415      24.39869702       0.00121870      -0.00111397      -0.00030805
C       16.62535645       3.75750626      25.22812758      -0.00117623       0.00032957       0.00000596
H       14.49828884       3.88339275      25.00727055      -0.00059792      -0.00023690       0.00020992
H       15.26154540       2.79303159      23.88686015      -0.00002330       0.00002048       0.00040606
H       15.38771315       4.51201102      23.65069517       0.00016243       0.00003562       0.00004521
H       16.74012090       4.69967251      25.74005496      -0.00060278       0.00047362      -0.00031913
H       16.61357219       2.98067790      25.97602765       0.00054189       0.00035445       0.00019123
H       17.50320218       3.60930682      24.61957692       0.00047720       0.00013714      -0.00023120
8
Lattice="30.0 0.0 0.0 0.0 30.0 0.0 0.0 0.0 30.0" Properties=species:S:1:pos:R:3:forces:R:3 label=AA energy=-2172.76018788671 chargeA=0 energyA=-2172.76018788671 chargeB=0 energyB=0.0 indexB=8 pbc="T T T"
C      -30.88065902       3.98790384      -7.75293935      -0.00025874       0.00013993       0.00159270
C      -31.77628203       3.56683478      -6.62613593       0.00048095       0.00105147      -0.00065551
H      -30.03416097       4.55026420      -7.39211013      -0.00056371      -0.00039236      -0.00106033
H      -30.49861439       3.13473305      -8.29059486      -0.00026036      -0.00017435       0.00001122
H      -31.40587988       4.60941609      -8.46058466      -0.00040838       0.00024981      -0.00029549
H      -32.62292654       3.00461221      -6.98678919       0.00046790       0.00005831       0.00036323
H      -32.15810748       4.42015351      -6.08852055       0.00008048      -0.00063977      -0.00000208
H      -31.25109969       2.94532631      -5.91845433       0.00046185      -0.00029304       0.00004626
8
Lattice="30.0 0.0 0.0 0.0 30.0 0.0 0.0 0.0 30.0" Properties=species:S:1:pos:R:3:forces:R:3 label=AA energy=-2172.76022232306 chargeA=0 energyA=0.0 chargeB=0 energyB=-2172.76022232306 indexB=8 pbc="T T T"
C      -29.54213009       5.57004804     -10.62097596       0.00081400      -0.00047467      -0.00070433
C      -28.25122576       5.10982647     -10.01201295      -0.00023848       0.00014996      -0.00019997
H      -29.45990756       5.66163751     -11.69236638      -0.00054635       0.00007766       0.00134743
H      -30.34249759       4.87738346     -10.41456520       0.00058409       0.00052102       0.00009149
H      -29.83742026       6.53245620     -10.23429705      -0.00008105      -0.00028137       0.00000082
H      -28.33330608       5.01816671      -8.94062761       0.00015386       0.00024878      -0.00105261
H      -27.45094046       5.80257898     -10.21852592      -0.00063885      -0.00114788       0.00037223
H      -27.95590220       4.14743462     -10.39875892      -0.00004722       0.00090650       0.00014494
6
Lattice="30.0 0.0 0.0 0.0 30.0 0.0 0.0 0.0 30.0" Properties=species:S:1:pos:R:3:forces:R:3 label=CP energy=-3150.39398495966 chargeA=0 energyA=-3150.39398495966 chargeB=1 energyB=0.0 indexB=6 pbc="T T T"
C       11.54920659       0.46470157      21.60360942       0.00120058      -0.00133034      -0.00049103
O       12.06882108      -0.69738697      21.07381688      -0.00216498      -0.00028000      -0.00005536
H       13.00425805      -0.64437709      21.04333038       0.00086198       0.00056958       0.00029587
H       11.88563826       0.63855572      22.61639634       0.00020380       0.00016480      -0.00012808
H       11.79418256       1.33187044      21.00599782       0.00020132       0.00005432       0.00005737
H       10.47841346       0.36377523      21.62098917      -0.00030271       0.00082163       0.00032124
8
Lattice="30.0 0.0 0.0 0.0 30.0 0.0 0.0 0.0 30.0" Properties=species:S:1:pos:R:3:forces:R:3 label=CP energy=-2619.71448005662 chargeA=0 energyA=0.0 chargeB=1 energyB=-2619.71448005662 indexB=6 pbc="T T T"
C        9.95793658      -4.32513197      19.83938027       0.00013038       0.00160276       0.00020485
N       11.17715109      -3.81004205      20.48522208      -0.00147443      -0.00083741      -0.00082672
H       11.78082242      -4.55700995      20.78283185       0.00017165       0.00094361      -0.00002174
H       11.70759296      -3.22709609      19.86092006      -0.00060288      -0.00011605      -0.00021072
H       10.95997666      -3.25885182      21.29760450      -0.00023166      -0.00005367      -0.00055548
H        9.43049501      -4.93810912      20.54428609       0.00056089      -0.00029431       0.00055276
H       10.24348617      -4.90355655      18.98220475       0.00053056      -0.00039115       0.00023954
H        9.35083211      -3.49218745      19.54175040       0.00091549      -0.00085377       0.00061751
8
Lattice="30.0 0.0 0.0 0.0 30.0 0.0 0.0 0.0 30.0" Properties=species:S:1:pos:R:3:forces:R:3 label=AA energy=-2172.76017217997 chargeA=0 energyA=-2172.76017217997 chargeB=0 energyB=0.0 indexB=8 pbc="T T T"
C       28.75935339      35.01580408      -2.79213009      -0.00010778      -0.00015403      -0.00005919
C       29.62530025      36.18527064      -2.42948779       0.00012195       0.00008486       0.00012257
H       27.95621595      34.88757604      -2.08398788      -0.00004742       0.00008350      -0.00003157
H       28.31589839      35.14306273      -3.76685530      -0.00000128       0.00016003       0.00001066
H       29.32607786      34.09850082      -2.81026657      -0.00013405       0.00008160      -0.00000302
H       30.42849017      36.31346825      -3.13757515       0.00001730      -0.00011510      -0.00002678
H       30.06868371      36.05802507      -1.45472741       0.00004732      -0.00009916      -0.00004914
H       29.05859027      37.10258236      -2.41141380       0.00010395      -0.00004169       0.00003646
8
Lattice="30.0 0.0 0.0 0.0 30.0 0.0 0.0 0.0 30.0" Properties=species:S:1:pos:R:3:forces:R:3 label=AA energy=-2172.76014390716 chargeA=0 energyA=0.0 chargeB=0 energyB=-2172.76014390716 indexB=8 pbc="T T T"
C       29.91381088      32.69337092      -5.66585830       0.00045703       0.00000943      -0.00081293
C       31.40304499      32.77005116      -5.50666242      -0.00035883       0.00042236      -0.00074252
H       29.59259309      33.16071177      -6.58310859      -0.00002745      -0.00011539      -0.00006121
H       29.57333804      31.67033068      -5.68582458       0.00007097      -0.00007754      -0.00012436
H       29.40623747      33.18894679      -4.85363694      -0.00024210      -0.00005126       0.00017704
H       31.72448316      32.30255625      -4.58960604      -0.00031975      -0.00032380       0.00125608
H       31.74346254      33.79310893      -5.48658221       0.00000886       0.00003473       0.00020095
H       31.91050984      32.27467348      -6.31908192       0.00041127       0.00010148       0.00010695
12
Lattice="30.0 0.0 0.0 0.0 30.0 0.0 0.0 0.0 30.0" Properties=species:S:1:pos:R:3:forces:R:3 label=CP energy=-5290.8456824908 chargeA=0 energyA=-5290.8456824908 chargeB=-1 energyB=0.0 indexB=12 pbc="T T T"
C      -11.67324321       0.58890897     -21.61982562       0.00056271       0.00169081      -0.00046270
C      -12.02335210       1.80512400     -20.81754663       0.00073865      -0.00005732      -0.00135888
C      -10.19772295       0.44639912     -21.79897598      -0.00152021      -0.00056938       0.00017227
O      -12.11822201      -0.56882214     -20.99654749      -0.00031422      -0.00089296       0.00184057
H      -12.13468587       0.67187471     -22.59911286       0.00035972       0.00000996      -0.00032725
H      -11.56947936       1.74721935     -19.84062193       0.00042220      -0.00031859       0.00055219
H       -9.97185200      -0.43999218     -22.36771176       0.00012239      -0.00030094      -0.00004408
H       -9.79218836       1.30161529     -22.31437153       0.00014151       0.00029751      -0.00104480
H       -9.71683343       0.36293978     -20.83709048       0.00103663       0.00075908       0.00049688
H      -13.04254851      -0.51291046     -20.84372519      -0.00012448       0.00053032      -0.00095946
H      -13.09205746       1.89419832     -20.68981187      -0.00024454      -0.00094878       0.00036377
H      -11.67461473       2.70075924     -21.30627867      -0.00118036      -0.00019972       0.00077150
7
Lattice="30.0 0.0 0.0 0.0 30.0 0.0 0.0 0.0 30.0" Properties=species:S:1:pos:R:3:forces:R:3 label=CP energy=-6221.39985202186 chargeA=0 energyA=0.0 chargeB=-1 energyB=-6221.39985202186 indexB=12 pbc="T T T"
C      -14.03788068      -1.14024243     -24.74602568      -0.00085124      -0.00016957       0.00085476
C      -14.60875590      -1.31727138     -23.34127598       0.00123468       0.00019225      -0.00310550
O      -14.48428909      -0.35360778     -22.59661504      -0.00099997      -0.00143082       0.00067364
O      -15.15150446      -2.39236496     -23.12212990      -0.00016810       0.00152449       0.00114265
H      -13.76682762      -2.08982305     -25.17843334       0.00000247       0.00102691       0.00039028
H      -13.19221206      -0.47154924     -24.73830229      -0.00065490      -0.00059814      -0.00011464
H      -14.80464018      -0.69741296     -25.36635778       0.00143706      -0.00054512       0.00015881
8
Lattice="30.0 0.0 0.0 0.0 30.0 0.0 0.0 0.0 30.0" Properties=species:S:1:pos:R:3:forces:R:3 label=AA energy=-2172.76007052214 chargeA=0 energyA=-2172.76007052214 chargeB=0 energyB=0.0 indexB=8 pbc="T T T"
C       -4.07035299     -11.73097594       7.63660395       0.00033566       0.00010706       0.00106757
C       -3.18509780     -11.53273652       8.83077546      -0.00068066      -0.00014166      -0.00081753
H       -3.89026741     -12.68573501       7.16869636      -0.00001170      -0.00006799      -0.00009173
H       -5.11277374     -11.69480813       7.91045178       0.00004917       0.00000277      -0.00002500
H       -3.90307658     -10.96803206       6.89306786       0.00004906       0.00029237      -0.00036047
H       -3.35237730     -12.29563214       9.57436810      -0.00007244      -0.00025237       0.00008979
H       -2.14268645     -11.56890834       8.55693622       0.00033572      -0.00010622      -0.00009545
H       -3.36517672     -10.57795185       9.29862626      -0.00000482       0.00016602       0.00023282
11
Lattice="30.0 0.0 0.0 0.0 30.0 0.0 0.0 0.0 30.0" Properties=species:S:1:pos:R:3:forces:R:3 label=AA energy=-3242.85379033249 chargeA=0 energyA=0.0 chargeB=0 energyB=-3242.85379033249 indexB=8 pbc="T T T"
C       -6.97364855     -10.91853939       5.66548104       0.00091196       0.00069779      -0.00087479
C       -6.47596840     -10.81188504       4.25403521       0.00052774       0.00001756       0.00055927
C       -7.57632976      -9.63434799       6.15411251       0.00040776      -0.00007201      -0.00078170
H       -7.70605089     -11.71053812       5.73240088      -0.00014834      -0.00099653       0.00037455
H       -6.15951249     -11.20674278       6.31534266      -0.00004141       0.00021650       0.00036355
H       -5.72014165     -10.04575790       4.16891976      -0.00075385      -0.00009144      -0.00035834
H       -8.41458403      -9.34339681       5.53920144       0.00083679       0.00070702      -0.00077650
H       -7.27857425     -10.55120522       3.58077536      -0.00098814       0.00006883       0.00013415
H       -6.04567916     -11.73920399       3.91090321      -0.00006633      -0.00017940      -0.00015009
H       -7.92649479      -9.71852426       7.17051208      -0.00143101      -0.00051533       0.00079758
H       -6.85492703      -8.83200451       6.11887685       0.00074484       0.00014702       0.00071233
8
Lattice="30.0 0.0 0.0 0.0 30.0 0.0 0.0 0.0 30.0" Properties=species:S:1:pos:R:3:forces:R:3 label=AA energy=-2172.76016469518 chargeA=0 energyA=-2172.76016469518 chargeB=0 energyB=0.0 indexB=8 pbc="T T T"
C        5.38845145      27.28184386       8.48464232      -0.00022295      -0.00060280      -0.00144720
C        4.80202515      27.59319779       9.82931940      -0.00107195      -0.00005729       0.00103422
H        4.65157896      27.37849304       7.70319726       0.00051181       0.00007853       0.00044051
H        6.20270710      27.94799753       8.24764883      -0.00019629       0.00021628       0.00025246
H        5.77144363      26.27442484       8.44724601      -0.00003900       0.00052896      -0.00008836
H        5.53882715      27.49670680      10.61083031      -0.00001078      -0.00020381      -0.00033612
H        3.98786829      26.92685778      10.06621228       0.00065968       0.00026093       0.00012499
H        4.41875727      28.60050835       9.86667559       0.00036949      -0.00022081       0.00001951
15
Lattice="30.0 0.0 0.0 0.0 30.0 0.0 0.0 0.0 30.0" Properties=species:S:1:pos:R:3:forces:R:3 label=AA energy=-7390.564597953 chargeA=0 energyA=0.0 chargeB=0 energyB=-7390.564597953 indexB=8 pbc="T T T"
C        7.99449701      24.70081673       5.36905530      -0.00093838       0.00086739       0.00132081
C        8.39720562      26.32913579       7.19978630      -0.00009340      -0.00025830       0.00059634
C        8.67162402      25.11246286       6.62205790      -0.00124028       0.00019227      -0.00075610
C        9.03711867      26.72586799       8.34225017      -0.00048281      -0.00040436       0.00156224
C        9.96571499      25.90876277       8.93098001       0.00163028       0.00017403      -0.00013482
C        9.60171050      24.30097338       7.22309927      -0.00005138      -0.00006619      -0.00003646
C       10.24500459      24.69372122       8.36702746       0.00046052      -0.00010394      -0.00014845
H        7.66995411      26.97288645       6.74826336       0.00007742       0.00030451      -0.00010356
H        8.80757464      27.67607551       8.77728901       0.00034327       0.00059890      -0.00113670
H        6.96391142      25.01493021       5.36167000       0.00091117       0.00009510      -0.00058645
H        8.02192039      23.63188465       5.24251051      -0.00009701      -0.00061128       0.00034894
H       10.46511430      26.21636731       9.82530383      -0.00053230      -0.00039375       0.00053043
H        9.82441078      23.34681245       6.79093862      -0.00010298       0.00010849      -0.00067046
H       10.96531911      24.04539883       8.82050274      -0.00008669      -0.00051847      -0.00067254
H        8.47602485      25.14543385       4.51132052       0.00020255       0.00001562      -0.00011324
13
Lattice="30.0 0.0 0.0 0.0 30.0 0.0 0.0 0.0 30.0" Properties=species:S:1:pos:R:3:forces:R:3 label=CC energy=-6671.61326050425 chargeA=1 energyA=-6671.61326050425 chargeB=-1 energyB=0.0 indexB=13 pbc="T T T"
C        0.01239495     -12.20584834       2.36924555       0.00130998       0.00135822      -0.00064081
C        0.22671684      -9.85792279       1.84753149      -0.00022863      -0.00191994       0.00019410
N        0.66802606     -11.08040167       1.77014859      -0.00091501       0.00004829       0.00054403
N       -0.87361799      -9.60191713       2.50420035      -0.00288278       0.00025670      -0.00105797
N        0.88013488      -8.88090993       1.27001810       0.00262471       0.00316656       0.00001115
H        1.50726646     -11.23948121       1.26735066      -0.00019083      -0.00050343      -0.00014506
H        0.58608282     -13.08510692       2.14866973       0.00042892       0.00050715      -0.00064858
H       -0.97497279     -12.34219344       1.96032070      -0.00025197       0.00035429      -0.00019444
H       -1.38429353     -10.32445929       2.94874440       0.00140495      -0.00042995      -0.00016252
H       -1.23164759      -8.68065831       2.57146048       0.00140124      -0.00036334       0.00115529
H        1.71562823      -9.04692261       0.76465611      -0.00072718      -0.00167600       0.00021818
H        0.56116381      -7.94485138       1.32286876      -0.00192471      -0.00105559       0.00073320
H       -0.03676537     -12.10129698       3.44040408      -0.00004870       0.00025705      -0.00000658
7
Lattice="30.0 0.0 0.0 0.0 30.0 0.0 0.0 0.0 30.0" Properties=species:S:1:pos:R:3:forces:R:3 label=CC energy=-6221.39942688485 chargeA=1 energyA=0.0 chargeB=-1 energyB=-6221.39942688485 indexB=13 pbc="T T T"
C        5.69261942     -11.19308179       1.10987347      -0.00117419      -0.00009244      -0.00038976
C        4.20774344     -11.02895492       0.79487847       0.00390584      -0.00002900       0.00108915
O        3.49309621     -11.94088967       1.19182167      -0.00049012       0.00162255      -0.00152658
O        3.89091475     -10.01010051       0.19596656      -0.00178722      -0.00192191       0.00114667
H        6.02531579     -12.17260500       0.80213690      -0.00026413       0.00146174       0.00072520
H        5.82929434     -11.13228205       2.17985115       0.00036179       0.00024530      -0.00167881
H        6.28858204     -10.43271607       0.63244207      -0.00055197      -0.00128624       0.00063413
13
Lattice="30.0 0.0 0.0 0.0 30.0 0.0 0.0 0.0 30.0" Properties=species:S:1:pos:R:3:forces:R:3 label=CC energy=-6671.61331471705 chargeA=1 energyA=-6671.61331471705 chargeB=-1 energyB=0.0 indexB=13 pbc="T T T"
C        3.72896884       1.17122034       9.67997889       0.00160172       0.00207364       0.00137190
C        5.88420914       2.09466027      10.25725372      -0.00031206      -0.00056724      -0.00019496
N        6.46013888       0.95954420       9.96178523       0.00041452      -0.00083439      -0.00032350
N        4.59428027       2.22062439      10.13327006      -0.00250193      -0.00137270      -0.00137813
N        6.60994448       3.10066520      10.67714578       0.00195538       0.00179437       0.00091929
H        5.93166338       0.18524438       9.64296922      -0.00042335       0.00071828      -0.00005080
H        7.43988824       0.84055192      10.04747636      -0.00055015       0.00024052       0.00016505
H        4.18906921       3.09474353      10.36600881       0.00092821      -0.00003378       0.00043412
H        6.19949562       3.97214081      10.90751658      -0.00076198      -0.00116661      -0.00030763
H        7.59187867       3.02138504      10.77856300      -0.00111173      -0.00094545      -0.00078419
H        3.76451967       0.32460227      10.34531154       0.00030495      -0.00025707       0.00056192
H        3.97796544       0.86966630       8.67610950       0.00034980      -0.00033677      -0.00041978
H        2.72332118       1.54470135       9.67346131       0.00010660       0.00068718       0.00000670
7
Lattice="30.0 0.0 0.0 0.0 30.0 0.0 0.0 0.0 30.0" Properties=species:S:1:pos:R:3:forces:R:3 label=CC energy=-6221.39977859685 chargeA=1 energyA=0.0 chargeB=-1 energyB=-6221.39977859685 indexB=13 pbc="T T T"
C       11.23934795      -0.38235680       8.68931866      -0.00105454       0.00217438       0.00157384
C       10.20325849       0.00122939       9.74289883       0.00230189      -0.00115150      -0.00324352
O        9.21480968       0.58814779       9.32208508       0.00048583      -0.00084281       0.00270032
O       10.46203849      -0.34389097      10.88852482      -0.00165566       0.00085430      -0.00084523
H       11.22683264       0.31008625       7.86307383       0.00033133      -0.00165792       0.00118449
H       10.98265041      -1.36059704       8.30729343       0.00113645       0.00051212      -0.00081655
H       12.22620235      -0.44246052       9.11919336      -0.00154530       0.00011144      -0.00055334
13
Lattice="30.0 0.0 0.0 0.0 30.0 0.0 0.0 0.0 30.0" Properties=species:S:1:pos:R:3:forces:R:3 label=CA energy=-6671.61331472476 chargeA=1 energyA=-6671.61331472476 chargeB=0 energyB=0.0 indexB=13 pbc="T T T"
C        3.72896883       1.17122039       9.67997887       0.00159908       0.00207171       0.00137098
C        5.88420920       2.09466025      10.25725365      -0.00031244      -0.00056759      -0.00019458
N        4.59428038       2.22062447      10.13326957      -0.00250179      -0.00137085      -0.00137704
N        6.46013895       0.95954418       9.96178521       0.00041919      -0.00083487      -0.00032275
N        6.60994441       3.10066505      10.67714625       0.00195625       0.00179568       0.00091887
H        4.18906939       3.09474384      10.36600762       0.00092894      -0.00003399       0.00043391
H        5.93166349       0.18524456       9.64296863      -0.00042271       0.00071814      -0.00005078
H        7.43988821       0.84055139      10.04747801      -0.00055540       0.00024105       0.00016412
H        6.19949545       3.97214063      10.90751709      -0.00076156      -0.00116762      -0.00030763
H        7.59187878       3.02138539      10.77856229      -0.00111298      -0.00094568      -0.00078418
H        3.76452068       0.32460197      10.34531106       0.00030528      -0.00025626       0.00056140
H        3.97796425       0.86966684       8.67610901       0.00035018      -0.00033650      -0.00041885
H        2.72332098       1.54470104       9.67346276       0.00010796       0.00068680       0.00000651
8
Lattice="30.0 0.0 0.0 0.0 30.0 0.0 0.0 0.0 30.0" Properties=species:S:1:pos:R:3:forces:R:3 label=CA energy=-2172.76018853518 chargeA=1 energyA=0.0 chargeB=0 energyB=-2172.76018853518 indexB=13 pbc="T T T"
C        7.01507130       3.87509797       7.38257852      -0.00010557       0.00019639      -0.00097180
C        5.67241320       3.69967941       6.73800092       0.00017730       0.00062964       0.00026666
H        6.99052987       4.64527476       8.13700429       0.00027756       0.00004927       0.00038648
H        7.34430756       2.96492488       7.85806410      -0.00022918      -0.00081614      -0.00028575
H        7.76457047       4.15315587       6.65875902      -0.00019762      -0.00065880       0.00052078
H        4.92283758       3.42170810       7.46175944       0.00019258       0.00043503      -0.00012185
H        5.34333001       4.60994983       6.26255485      -0.00001313       0.00006493       0.00031111
H        5.69688502       2.92954519       5.98351987      -0.00010194       0.00009967      -0.00010563
7
Lattice="30.0 0.0 0.0 0.0 30.0 0.0 0.0 0.0 30.0" Properties=species:S:1:pos:R:3:forces:R:3 label=CP energy=-6221.39943674243 chargeA=-1 energyA=-6221.39943674243 chargeB=0 energyB=0.0 indexB=7 pbc="T T T"
C       25.64195855      -5.17989847      -2.24547740      -0.00006900       0.00104131       0.00111390
C       25.42831805      -3.83328431      -1.55838581      -0.00013093      -0.00353323      -0.00188105
O       24.27208473      -3.44021177      -1.48319652       0.00233632       0.00080089       0.00113998
O       26.45081348      -3.29587844      -1.15131639      -0.00185517       0.00076780       0.00005062
H       26.35693571      -5.06622852      -3.04632417      -0.00071615      -0.00002593       0.00101640
H       24.72009470      -5.58264979      -2.63170344       0.00125585       0.00038692       0.00012237
H       26.06851478      -5.87323169      -1.53558226      -0.00082091       0.00056224      -0.00156222
9
Lattice="30.0 0.0 0.0 0.0 30.0 0.0 0.0 0.0 30.0" Properties=species:S:1:pos:R:3:forces:R:3 label=CP energy=-5695.03609197543 chargeA=-1 energyA=0.0 chargeB=0 energyB=-5695.03609197543 indexB=7 pbc="T T T"
C       20.48020640      -3.50294392      -4.98133566       0.00043326       0.00011996      -0.00007291
C       21.84584019      -3.53127782      -4.38968119      -0.00193149       0.00290656       0.00256585
O       22.72310304      -4.20385313      -4.82015866       0.00219206      -0.00169319      -0.00138912
N       22.01566832      -2.72907631      -3.33014309       0.00122449      -0.00136205      -0.00049415
H       22.90717179      -2.69158974      -2.90212227      -0.00131043       0.00022115       0.00000380
H       21.28683998      -2.16495150      -2.97746284      -0.00080831      -0.00022150       0.00000758
H       20.27939173      -2.52714857      -5.39382684       0.00013806      -0.00012989      -0.00019057
H       19.73391577      -3.70835899      -4.23135334      -0.00008613       0.00033926      -0.00024352
H       20.42073277      -4.23718202      -5.76147810       0.00014849      -0.00018030      -0.00018697
7
Lattice="30.0 0.0 0.0 0.0 30.0 0.0 0.0 0.0 30.0" Properties=species:S:1:pos:R:3:forces:R:3 label=CC energy=-6221.39943674357 chargeA=-1 energyA=-6221.39943674357 chargeB=1 energyB=0.0 indexB=7 pbc="T T T"
C       25.64195857      -5.17989846      -2.24547738      -0.00006939       0.00104040       0.00111372
C       25.42831806      -3.83328431      -1.55838582      -0.00013014      -0.00353335      -0.00188084
O       26.45081347      -3.29587842      -1.15131635      -0.00185546       0.00076796       0.00005059
O       24.27208473      -3.44021180      -1.48319659       0.00233583       0.00080124       0.00114023
H       26.35693568      -5.06622853      -3.04632421      -0.00071587      -0.00002589       0.00101653
H       24.72009468      -5.58264973      -2.63170337       0.00125578       0.00038687       0.00012179
H       26.06851480      -5.87323174      -1.53558228      -0.00082076       0.00056277      -0.00156202
13
Lattice="30.0 0.0 0.0 0.0 30.0 0.0 0.0 0.0 30.0" Properties=species:S:1:pos:R:3:forces:R:3 label=CC energy=-6671.61319355759 chargeA=-1 energyA=0.0 chargeB=1 energyB=-6671.61319355759 indexB=7 pbc="T T T"
C       25.03436768       1.38088053       1.83938072      -0.00025492      -0.00008909      -0.00023689
C       25.43221926       0.27109832      -0.26792278       0.00035855      -0.00112926      -0.00004357
N       25.91031544      -0.77029122       0.36015109       0.00037249      -0.00038611       0.00066984
N       25.01160437       1.30120373       0.40815532      -0.00018278       0.00143063       0.00066369
N       25.37905934       0.27205983      -1.57645466       0.00012429       0.00053124      -0.00052969
H       25.96014813      -0.79319564       1.34881565       0.00008903       0.00041305      -0.00003730
H       26.23562594      -1.56565507      -0.13278916      -0.00022578       0.00105456      -0.00041105
H       24.65564306       2.07490308      -0.09891980      -0.00015345      -0.00068521      -0.00019651
H       25.02085148       1.04774654      -2.07744479       0.00044323      -0.00052922       0.00021510
H       25.69479695      -0.50294487      -2.10601492       0.00002700       0.00050238       0.00090969
H       24.63285557       2.33257746       2.12906020      -0.00060312       0.00025466      -0.00066434
H       26.04196789       1.31720702       2.21542332       0.00054920      -0.00037926      -0.00003195
H       24.42058489       0.61317938       2.28049081      -0.00054374      -0.00098837      -0.00030701
8
Lattice="30.0 0.0 0.0 0.0 30.0 0.0 0.0 0.0 30.0" Properties=species:S:1:pos:R:3:forces:R:3 label=PA energy=-2172.76016232285 chargeA=0 energyA=-2172.76016232285 chargeB=0 energyB=0.0 indexB=8 pbc="T T T"
C        6.62398984      31.80701336       8.90939035       0.00115955      -0.00163967       0.00102833
C        7.00395317      30.66121939       9.79933696      -0.00061133       0.00133122      -0.00136066
H        6.73938567      31.55034751       7.86836380      -0.00009892       0.00022064      -0.00013647
H        5.59650122      32.09742001       9.06052513      -0.00039667       0.00007928      -0.00003970
H        7.23785440      32.67277977       9.10059460      -0.00011693       0.00003786      -0.00010747
H        6.39023392      29.79538187       9.60799426      -0.00007000       0.00001906       0.00019712
H        6.88850819      30.91772186      10.84039239      -0.00009599       0.00019930       0.00017441
H        8.03149060      30.37096624       9.64819451       0.00023030      -0.00024770       0.00024444
9
Lattice="30.0 0.0 0.0 0.0 30.0 0.0 0.0 0.0 30.0" Properties=species:S:1:pos:R:3:forces:R:3 label=PA energy=-4220.59885532022 chargeA=0 energyA=0.0 chargeB=0 energyB=-4220.59885532022 indexB=8 pbc="T T T"
C        4.91759475      30.63106422       5.74595080      -0.00149597      -0.00006285      -0.00036388
C        3.79208569      29.64932785       5.80787606       0.00024857       0.00068568      -0.00033734
O        6.15350223      30.03690752       5.92023981       0.00121268       0.00013823       0.00249814
H        4.88386794      31.17773598       4.81114191       0.00024401       0.00031292      -0.00023511
H        4.82084636      31.35657107       6.53701496      -0.00048076       0.00033395       0.00021565
H        3.86541811      28.92466667       5.01028454       0.00052021      -0.00021303      -0.00061013
H        6.29433637      29.39712726       5.24816129      -0.00034973      -0.00012022      -0.00068827
H        2.84211549      30.15036616       5.70942382      -0.00005674      -0.00060067      -0.00043576
H        3.80500206      29.11880325       6.74596183       0.00015773      -0.00047403      -0.00004329
8
Lattice="30.0 0.0 0.0 0.0 30.0 0.0 0.0 0.0 30.0" Properties=species:S:1:pos:R:3:forces:R:3 label=PA energy=-2172.76013569654 chargeA=0 energyA=-2172.76013569654 chargeB=0 energyB=0.0 indexB=8 pbc="T T T"
C       33.81939221      35.84636606      23.03969898       0.00027419       0.00019855      -0.00085290
C       32.74035351      36.60222636      23.75618571       0.00053398       0.00047462       0.00055060
H       33.55459507      35.66540515      22.01008361      -0.00028861       0.00000388       0.00073425
H       34.74999946      36.39124802      23.04486640      -0.00019635       0.00003721       0.00002836
H       34.00092817      34.88898043      23.50164653      -0.00007393      -0.00018947      -0.00029542
H       32.55876076      37.55960920      23.29425624       0.00005643       0.00006607      -0.00016580
H       33.00531888      36.78330228      24.78573139      -0.00023734      -0.00042449      -0.00027056
H       31.80977195      36.05732249      23.75111114      -0.00006838      -0.00016636       0.00027147
16
Lattice="30.0 0.0 0.0 0.0 30.0 0.0 0.0 0.0 30.0" Properties=species:S:1:pos:R:3:forces:R:3 label=PA energy=-9438.64648409756 chargeA=0 energyA=0.0 chargeB=0 energyB=-9438.64648409756 indexB=8 pbc="T T T"
C       40.86353289      35.33996113      22.76649409       0.00005505       0.00028863       0.00007249
C       37.19886461      34.55479128      22.63312622      -0.00017535      -0.00010718      -0.00002595
C       37.07538901      33.60086077      23.61203049       0.00061039      -0.00003815       0.00035929
C       38.41903989      35.10575966      22.37325149      -0.00050762      -0.00023921       0.00031207
C       39.54583315      34.73109077      23.06975274      -0.00077526      -0.00011691       0.00039479
C       38.18137615      33.21412446      24.31694707      -0.00059510       0.00042674       0.00004064
C       39.40079355      33.77897049      24.04211272       0.00058649       0.00028638      -0.00032139
O       35.86563966      33.09029443      23.83255910      -0.00009131      -0.00031558       0.00090523
H       36.32888036      34.85209534      22.08746124       0.00008360       0.00038250      -0.00030282
H       38.49973574      35.84971448      21.60669364       0.00043342      -0.00005048      -0.00023792
H       38.09683879      32.47088847      25.08447369      -0.00004537       0.00001089      -0.00053645
H       35.89775383      32.45101085      24.51955946      -0.00037794       0.00079438      -0.00093386
H       41.62393569      34.97523748      23.43584184       0.00090048      -0.00080372       0.00103011
H       40.82781762      36.41389632      22.85992300      -0.00013802       0.00038147       0.00043858
H       40.25606701      33.46454149      24.60435589      -0.00046418      -0.00047503       0.00025778
H       41.17477205      35.11339258      21.75863732       0.00050073      -0.00042472      -0.00145259
11
Lattice="30.0 0.0 0.0 0.0 30.0 0.0 0.0 0.0 30.0" Properties=species:S:1:pos:R:3:forces:R:3 label=AA energy=-3242.85374252103 chargeA=0 energyA=-3242.85374252103 chargeB=0 energyB=0.0 indexB=11 pbc="T T T"
C       32.74867130      36.59213013      23.81187802      -0.00069656      -0.00030871      -0.00005769
C       31.50257343      35.77867153      24.00356137       0.00048350       0.00028741       0.00011847
C       33.81485233      35.83337103      23.07792652      -0.00005764      -0.00039105       0.00039941
H       32.51062697      37.49698150      23.27077588       0.00003082      -0.00002090       0.00004768
H       33.12630682      36.90820103      24.77399787       0.00014152      -0.00002633       0.00025092
H       30.74189389      36.33124930      24.53163542      -0.00015707      -0.00017442      -0.00004404
H       33.46934202      35.53117230      22.10082369       0.00021892       0.00013366      -0.00051658
H       34.70640987      36.42498366      22.94408458       0.00018824       0.00057303       0.00028957
H       34.09004062      34.93830093      23.61511980       0.00008300       0.00038699       0.00011671
H       31.09037361      35.47526454      23.05306904      -0.00022103      -0.00027250      -0.00057626
H       31.71063916      34.88190406      24.56742781      -0.00001371      -0.00018717      -0.00002820
8
Lattice="30.0 0.0 0.0 0.0 30.0 0.0 0.0 0.0 30.0" Properties=species:S:1:pos:R:3:forces:R:3 label=AA energy=-2172.76022462323 chargeA=0 energyA=0.0 chargeB=0 energyB=-2172.76022462323 indexB=11 pbc="T T T"
C       35.36788672      38.85874086      22.92889770       0.00058402       0.00149975      -0.00015317
C       36.22333974      40.08860633      22.99770874      -0.00102356      -0.00106200      -0.00003805
H       34.59176871      38.96150259      22.18727552       0.00004488      -0.00015153      -0.00033787
H       35.95085240      37.98898101      22.67086786       0.00036182      -0.00008713      -0.00030270
H       34.88929471      38.66022593      23.87467860      -0.00005776      -0.00032089      -0.00034903
H       36.99943133      39.98604054      23.73937625      -0.00002427      -0.00035618       0.00050757
H       35.64025262      40.95833042      23.25560878      -0.00002451       0.00012594       0.00032541
H       36.70194377      40.28708231      22.05192655       0.00013938       0.00035204       0.00034785
8
Lattice="30.0 0.0 0.0 0.0 30.0 0.0 0.0 0.0 30.0" Properties=species:S:1:pos:R:3:forces:R:3 label=AA energy=-2172.76016025657 chargeA=0 energyA=-2172.76016025657 chargeB=0 energyB=0.0 indexB=8 pbc="T T T"
C        2.98428142      -2.87152308       7.14504870       0.00044747      -0.00040118       0.00063952
C        4.25237037      -3.20625084       7.87228406      -0.00058894       0.00026078      -0.00036072
H        2.36119494      -2.21068266       7.72641939      -0.00031447      -0.00028028       0.00002168
H        3.18795358      -2.38302080       6.20545752      -0.00021982      -0.00010416      -0.00008523
H        2.40809903      -3.75788441       6.93223241      -0.00002920      -0.00038073       0.00025590
H        4.87555329      -3.86703615       7.29095947       0.00013035       0.00022013      -0.00030675
H        4.04859687      -3.69482454       8.81181924       0.00051909       0.00017407       0.00012927
H        4.82850049      -2.31989051       8.08522921       0.00005551       0.00051138      -0.00029367
15
Lattice="30.0 0.0 0.0 0.0 30.0 0.0 0.0 0.0 30.0" Properties=species:S:1:pos:R:3:forces:R:3 label=AA energy=-7390.56436228914 chargeA=0 energyA=0.0 chargeB=0 energyB=-7390.56436228914 indexB=8 pbc="T T T"
C        3.06260600      -4.96284442       3.68794433      -0.00076292      -0.00065576      -0.00005159
C        4.36185519      -4.29528542       3.94102580       0.00098819      -0.00145059       0.00051826
C        4.52659802      -2.95581459       3.68402718       0.00108999       0.00138284      -0.00061076
C        5.43784798      -5.00494256       4.41583005      -0.00159487      -0.00024021      -0.00075695
C        5.73312017      -2.34261521       3.88988243      -0.00149928       0.00025483      -0.00056937
C        6.64661167      -4.39619465       4.62319047       0.00019117       0.00006000       0.00005063
C        6.79942481      -3.06142793       4.36004931       0.00014935      -0.00029911       0.00051473
H        2.23929707      -4.28424301       3.83566444       0.00072571      -0.00010789      -0.00030649
H        2.92414869      -5.80848275       4.34043347      -0.00011614       0.00148614      -0.00087547
H        3.69715895      -2.38489829       3.31915675      -0.00026246      -0.00035940       0.00086236
H        5.32658042      -6.04875200       4.62803968       0.00007858      -0.00008554      -0.00015695
H        5.83970354      -1.29786739       3.68503348       0.00052102      -0.00004581       0.00032036
H        7.47167654      -4.96686858       4.99523277       0.00043151       0.00042460       0.00022311
H        7.74200452      -2.58343099       4.52407722       0.00039003      -0.00086478       0.00022650
H        3.01066944      -5.32258322       2.67138461      -0.00032987       0.00050068       0.00061162
8
Lattice="30.0 0.0 0.0 0.0 30.0 0.0 0.0 0.0 30.0" Properties=species:S:1:pos:R:3:forces:R:3 label=CA energy=-2172.76021612109 chargeA=0 energyA=-2172.76021612109 chargeB=1 energyB=0.0 indexB=8 pbc="T T T"
C       18.04317617       0.30684256      -5.34432370       0.00129432       0.00096115       0.00112760
C       18.74702841       1.34031698      -4.51627111      -0.00054683      -0.00141296      -0.00105641
H       17.27619503      -0.19530466      -4.77639830       0.00007395      -0.00018273      -0.00033122
H       17.57131053       0.74975073      -6.20692906      -0.00003695       0.00017292      -0.00034261
H       18.72939434      -0.44533470      -5.69964404       0.00014744      -0.00006282      -0.00021192
H       18.06094416       2.09249048      -4.16073018      -0.00092058       0.00016567      -0.00002155
H       19.21902000       0.89727647      -3.65380125       0.00004167       0.00005836       0.00051021
H       19.51396136       1.84247963      -5.08424634      -0.00005302       0.00030041       0.00032590
11
Lattice="30.0 0.0 0.0 0.0 30.0 0.0 0.0 0.0 30.0" Properties=species:S:1:pos:R:3:forces:R:3 label=CA energy=-3690.01637313088 chargeA=0 energyA=0.0 chargeB=1 energyB=-3690.01637313088 indexB=8 pbc="T T T"
C       18.32780056      -2.99945757      -3.36997551       0.00044853      -0.00017637      -0.00060241
C       17.75513206      -3.03123519      -1.99639013      -0.00023271       0.00051382       0.00033106
N       19.34997907      -4.06375907      -3.52114405       0.00014344      -0.00035954       0.00047213
H       17.58637975      -3.17876348      -4.12811446       0.00001767      -0.00051672      -0.00007777
H       18.82181539      -2.06917365      -3.58716753       0.00036326      -0.00027855      -0.00017840
H       18.50871603      -2.85506969      -1.24588946       0.00051370       0.00023426       0.00006306
H       17.26650242      -3.96964953      -1.78953037      -0.00001087      -0.00036244      -0.00006818
H       18.95048107      -4.97222341      -3.35892057      -0.00027816       0.00018545       0.00036963
H       19.75706963      -4.06774790      -4.44066476      -0.00032235      -0.00013333       0.00034081
H       20.09517620      -3.94412239      -2.85661732      -0.00029064       0.00033234       0.00025576
H       17.01718783      -2.25358412      -1.90443485      -0.00035186       0.00056109      -0.00090569
8
Lattice="30.0 0.0 0.0 0.0 30.0 0.0 0.0 0.0 30.0" Properties=species:S:1:pos:R:3:forces:R:3 label=PA energy=-2172.76019792474 chargeA=0 energyA=-2172.76019792474 chargeB=0 energyB=0.0 indexB=8 pbc="T T T"
C       26.47112586       7.46999317      23.20918801      -0.00045982      -0.00125262      -0.00187272
C       26.31638997       7.33685691      24.69487494      -0.00004991      -0.00185463       0.00131282
H       26.58809356       6.50652935      22.73901373       0.00006495       0.00120818       0.00004113
H       25.61067141       7.94550969      22.76590770       0.00065223      -0.00034361       0.00061689
H       27.33605656       8.06222898      22.95602671       0.00000201       0.00008591       0.00037350
H       26.19904490       8.30004690      25.16540586       0.00030533       0.00077135      -0.00050958
H       27.17698499       6.86140050      25.13798389      -0.00129101       0.00081637      -0.00013921
H       25.45162276       6.74421350      24.94775917       0.00077621       0.00056904       0.00017717
12
Lattice="30.0 0.0 0.0 0.0 30.0 0.0 0.0 0.0 30.0" Properties=species:S:1:pos:R:3:forces:R:3 label=PA energy=-6765.10287278241 chargeA=0 energyA=0.0 chargeB=0 energyB=-6765.10287278241 indexB=8 pbc="T T T"
C       29.90954009       6.33301247      22.09082372       0.00012872       0.00011663       0.00006161
C       29.99277519       5.76905008      20.70465065      -0.00027231      -0.00008758       0.00004256
C       31.15361680       6.31626150      22.92038194       0.00039957      -0.00260360      -0.00428597
O       31.15734418       6.74743420      24.02757699       0.00063132       0.00162151       0.00351083
N       32.24817035       5.79654623      22.35703940      -0.00086342       0.00102756       0.00104657
H       29.59106397       7.36349215      22.06864659       0.00030742      -0.00010779       0.00005672
H       29.16651538       5.81209614      22.67423989       0.00004442       0.00001292      -0.00002822
H       30.26934478       4.72600570      20.71226639      -0.00013254       0.00018070      -0.00008800
H       30.70175355       6.30739233      20.09473102      -0.00005360       0.00009820       0.00005985
H       33.08230510       5.77660892      22.88969010      -0.00053089      -0.00052863      -0.00035986
H       32.25268770       5.43709607      21.43869881      -0.00013164       0.00011555      -0.00003907
H       29.03607290       5.83918820      20.21450450       0.00047297       0.00015453       0.00002299
8
Lattice="30.0 0.0 0.0 0.0 30.0 0.0 0.0 0.0 30.0" Properties=species:S:1:pos:R:3:forces:R:3 label=AA energy=-2172.76014578559 chargeA=0 energyA=-2172.76014578559 chargeB=0 energyB=0.0 indexB=8 pbc="T T T"
C        1.00263587      -8.38444977       3.17490790       0.00120644      -0.00010329       0.00115700
C        0.05916219      -9.49726979       2.82792377      -0.00027588      -0.00171704       0.00065260
H        1.92348150      -8.76510464       3.58742673      -0.00086064       0.00108951      -0.00057666
H        1.25405239      -7.79738660       2.30596094      -0.00045159      -0.00047263      -0.00058095
H        0.57129939      -7.71724589       3.90412856       0.00026775      -0.00007563      -0.00055472
H       -0.86171613      -9.11699656       2.41521470       0.00027428       0.00040106       0.00042764
H       -0.19216710     -10.08401927       3.69715469       0.00003264       0.00047506      -0.00102934
H        0.49062700     -10.16474748       2.09902272      -0.00019300       0.00040297       0.00050443
8
Lattice="30.0 0.0 0.0 0.0 30.0 0.0 0.0 0.0 30.0" Properties=species:S:1:pos:R:3:forces:R:3 label=AA energy=-2172.76009913493 chargeA=0 energyA=0.0 chargeB=0 energyB=-2172.76009913493 indexB=8 pbc="T T T"
C        2.78068499      -8.37477229       6.56594450       0.00044906       0.00127950       0.00103537
C        3.28749422      -7.21622628       7.37221232      -0.00045798      -0.00125224      -0.00084503
H        1.75533185      -8.22607468       6.26682587      -0.00008780      -0.00020050      -0.00008062
H        3.36372786      -8.51409474       5.66952507       0.00024981       0.00002859      -0.00018523
H        2.82506675      -9.29371454       7.12853880      -0.00016080      -0.00011805      -0.00019897
H        3.24320432      -6.29726594       6.80964187      -0.00000053       0.00004098       0.00005911
H        4.31280594      -7.36492980       7.67146974       0.00010484       0.00001381      -0.00005816
H        2.70433606      -7.07692573       8.26856082      -0.00009660       0.00020790       0.00027354
8
Lattice="30.0 0.0 0.0 0.0 30.0 0.0 0.0 0.0 30.0" Properties=species:S:1:pos:R:3:forces:R:3 label=AA energy=-2172.7601939499 chargeA=0 energyA=-2172.7601939499 chargeB=0 energyB=0.0 indexB=8 pbc="T T T"
C       24.52457555      -3.36184575       9.77046051       0.00062691       0.00156693       0.00025805
C       25.14772259      -2.00854582       9.59902474      -0.00040601      -0.00143579       0.00073803
H       24.84802366      -3.82960004      10.68671032       0.00008443      -0.00024437       0.00001914
H       23.44852649      -3.29744262       9.80077788       0.00011878      -0.00018440      -0.00000104
H       24.78789303      -4.02093907       8.95856613       0.00015816      -0.00019114      -0.00027155
H       24.82425578      -1.54055694       8.68292212      -0.00047964      -0.00012477      -0.00074894
H       26.22376507      -2.07300403       9.56864757      -0.00002545       0.00027873      -0.00009812
H       24.88450783      -1.34959373      10.41107274      -0.00007717       0.00033480       0.00010442
8
Lattice="30.0 0.0 0.0 0.0 30.0 0.0 0.0 0.0 30.0" Properties=species:S:1:pos:R:3:forces:R:3 label=AA energy=-2172.76015448081 chargeA=0 energyA=0.0 chargeB=0 energyB=-2172.76015448081 indexB=8 pbc="T T T"
C       21.32026495      -4.86868517      11.36479941      -0.00018910      -0.00016431      -0.00103065
C       21.16835425      -4.26236464      12.72798263      -0.00008216       0.00063995       0.00098166
H       22.28802658      -5.32931200      11.24561111       0.00010330       0.00064327       0.00020201
H       20.57508562      -5.62785041      11.18771021       0.00071138       0.00011948       0.00001045
H       21.21676541      -4.12504394      10.59069216       0.00002218      -0.00011436       0.00033121
H       20.20003210      -3.80299315      12.84753326       0.00036498      -0.00017556      -0.00006713
H       21.91260117      -3.50214960      12.90454623      -0.00047822      -0.00091007       0.00012376
H       21.27319993      -5.00570909      13.50219498      -0.00045236      -0.00003841      -0.00055130
8
Lattice="30.0 0.0 0.0 0.0 30.0 0.0 0.0 0.0 30.0" Properties=species:S:1:pos:R:3:forces:R:3 label=CA energy=-2172.76012070325 chargeA=0 energyA=-2172.76012070325 chargeB=-1 energyB=0.0 indexB=8 pbc="T T T"
C       -2.30075643       5.22567854     -21.19859496       0.00047900       0.00100007      -0.00056102
C       -3.12079949       5.30072942     -19.94529914      -0.00038179       0.00093862       0.00070396
H       -1.28020928       4.95105335     -20.98412462      -0.00008117      -0.00018231       0.00023991
H       -2.69712798       4.49345831     -21.88392886      -0.00025419      -0.00022752       0.00043508
H       -2.28104527       6.17390666     -21.71190307       0.00049114      -0.00110287       0.00007605
H       -3.14084858       4.35261178     -19.43185466       0.00029626       0.00003757      -0.00029005
H       -2.72410978       6.03294106     -19.26009963      -0.00075034      -0.00056862      -0.00030356
H       -4.14126718       5.57569388     -20.15973507       0.00020109       0.00010507      -0.00030037
10
Lattice="30.0 0.0 0.0 0.0 30.0 0.0 0.0 0.0 30.0" Properties=species:S:1:pos:R:3:forces:R:3 label=CA energy=-7291.51890314531 chargeA=0 energyA=0.0 chargeB=-1 energyB=-7291.51890314531 indexB=8 pbc="T T T"
C       -0.30070360       8.37165085     -22.37802035       0.00261675       0.00100463       0.00105972
C        0.00859747       9.55738954     -23.24003668      -0.00007960       0.00138309      -0.00065661
C        0.92455730       7.61707010     -21.85575639      -0.00393796       0.00239975      -0.00073635
O        2.01744673       8.05051827     -22.19343781       0.00058419      -0.00188840       0.00094640
O        0.66424287       6.65178032     -21.14943572       0.00193582       0.00020345      -0.00091032
H       -0.88362069       8.66319748     -21.51500148      -0.00085467      -0.00058319      -0.00006413
H       -0.90959809       7.65453749     -22.91149608      -0.00020241      -0.00060444      -0.00088800
H        0.58600776       9.25978890     -24.10052595      -0.00177190       0.00072740       0.00205485
H        0.60954490      10.27155804     -22.70033326      -0.00138516      -0.00150590      -0.00164396
H       -0.89232664      10.05199901     -23.58211628       0.00309494      -0.00113639       0.00083842
8
Lattice="30.0 0.0 0.0 0.0 30.0 0.0 0.0 0.0 30.0" Properties=species:S:1:pos:R:3:forces:R:3 label=AA energy=-2172.76012912032 chargeA=0 energyA=-2172.76012912032 chargeB=0 energyB=0.0 indexB=8 pbc="T T T"
C       13.82262505      65.72603113       6.39708382       0.00009291      -0.00030258       0.00054013
C       14.57401217      64.49645357       6.81258912      -0.00010689       0.00044962      -0.00004891
H       13.14667891      66.05317794       7.17103974       0.00003500       0.00010485       0.00002376
H       14.49363138      66.54314913       6.18497536       0.00021308       0.00012330      -0.00000343
H       13.23757115      65.54712794       5.50902863      -0.00002361       0.00003252      -0.00007972
H       15.24994089      64.16918409       6.03867803      -0.00006423       0.00007798      -0.00036251
H       13.90298191      63.67938984       7.02482810      -0.00016322      -0.00021827      -0.00008894
H       15.15908855      64.67545636       7.70061420       0.00001695      -0.00026742       0.00001961
8
Lattice="30.0 0.0 0.0 0.0 30.0 0.0 0.0 0.0 30.0" Properties=species:S:1:pos:R:3:forces:R:3 label=AA energy=-2172.76012512988 chargeA=0 energyA=0.0 chargeB=0 energyB=-2172.76012512988 indexB=8 pbc="T T T"
C       15.17139656      66.18187814       2.95323487       0.00003044      -0.00076566       0.00014719
C       15.06034381      64.87593066       2.22431243       0.00033015       0.00039180       0.00037487
H       15.70218976      66.06738490       3.88494466      -0.00001456       0.00006104       0.00005562
H       15.70042802      66.91542918       2.36590430       0.00010512       0.00015141      -0.00004867
H       14.19879705      66.58813126       3.18114080      -0.00008502      -0.00009449       0.00008692
H       14.52950756      64.99026115       1.29261928      -0.00017689       0.00041746      -0.00025649
H       14.53142031      64.14237976       2.81174737      -0.00013580      -0.00015944      -0.00017487
H       16.03297694      64.46974494       1.99641530      -0.00005344      -0.00000212      -0.00018456
8
Lattice="30.0 0.0 0.0 0.0 30.0 0.0 0.0 0.0 30.0" Properties=species:S:1:pos:R:3:forces:R:3 label=AA energy=-2172.76017812848 chargeA=0 energyA=-2172.76017812848 chargeB=0 energyB=0.0 indexB=8 pbc="T T T"
C       37.43202009      -0.68019153      57.58854383       0.00088700      -0.00013181       0.00064053
C       38.59070418      -1.59417621      57.32191016      -0.00066419       0.00001057       0.00020837
H       37.50766396      -0.22461965      58.56306300      -0.00001446       0.00006015      -0.00039430
H       37.38345767       0.11450136      56.86119597       0.00016165       0.00015319       0.00001226
H       36.49516376      -1.21291731      57.55076006      -0.00037281       0.00001326       0.00005256
H       38.51514026      -2.04985780      56.34744892      -0.00030162       0.00003573      -0.00002742
H       38.63923115      -2.38879361      58.04935429      -0.00003310      -0.00013847      -0.00031573
H       39.52755895      -1.06144723      57.35972377       0.00033754      -0.00000263      -0.00017628
11
Lattice="30.0 0.0 0.0 0.0 30.0 0.0 0.0 0.0 30.0" Properties=species:S:1:pos:R:3:forces:R:3 label=AA energy=-3242.85383203991 chargeA=0 energyA=0.0 chargeB=0 energyB=-3242.85383203991 indexB=8 pbc="T T T"
C       34.50755594       1.59061247      57.95493400      -0.00059464       0.00093625      -0.00023991
C       33.46245497       2.49973403      58.53158176       0.00014148      -0.00105163      -0.00008294
C       34.91027099       1.99613752      56.56762703      -0.00023476      -0.00011431       0.00042501
H       35.37681436       1.58496323      58.59723472       0.00024102      -0.00000821       0.00007781
H       34.13704703       0.57536006      57.94216714       0.00007885      -0.00047401       0.00010730
H       32.57212898       2.49958034      57.92104877      -0.00003290       0.00011415      -0.00003160
H       35.31113662       2.99847678      56.56016423       0.00002180       0.00015131       0.00002135
H       35.66104068       1.33761660      56.16079946       0.00026505      -0.00005623       0.00006707
H       33.82110477       3.51677087      58.58096225      -0.00005685       0.00024226       0.00007869
H       33.17893139       2.20123595      59.52826312       0.00019218       0.00022222      -0.00028258
H       34.06177429       1.98172014      55.90033751      -0.00002123       0.00003821      -0.00014019
8
Lattice="30.0 0.0 0.0 0.0 30.0 0.0 0.0 0.0 30.0" Properties=species:S:1:pos:R:3:forces:R:3 label=AA energy=-2172.76009767284 chargeA=0 energyA=-2172.76009767284 chargeB=0 energyB=0.0 indexB=8 pbc="T T T"
C       16.04753366       9.16981078      21.24680612       0.00072825      -0.00028647       0.00027297
C       17.09712722       8.38355516      21.97428094      -0.00038119       0.00057289      -0.00046778
H       16.45460310       9.65344298      20.37310591      -0.00019285       0.00001115       0.00031498
H       15.23850924       8.53602431      20.92008143      -0.00006609       0.00047719       0.00000146
H       15.62542404       9.93718143      21.87600619       0.00003627       0.00005270       0.00010193
H       17.51928376       7.61621546      21.34506811      -0.00013224       0.00002129       0.00002052
H       17.90612406       9.01735331      22.30106880      -0.00002777      -0.00055819      -0.00018339
H       16.69004491       7.89990557      22.84795249       0.00003562      -0.00029057      -0.00006068
11
Lattice="30.0 0.0 0.0 0.0 30.0 0.0 0.0 0.0 30.0" Properties=species:S:1:pos:R:3:forces:R:3 label=AA energy=-3242.85381801462 chargeA=0 energyA=0.0 chargeB=0 energyB=-3242.85381801462 indexB=8 pbc="T T T"
C       13.29801947      11.42166388      19.99324061       0.00017413       0.00029797       0.00016997
C       13.92663462      11.91616359      18.72378719       0.00043782       0.00011054       0.00014977
C       11.85089971      11.06970765      19.81109664       0.00015677      -0.00023210      -0.00004048
H       13.83844571      10.55709453      20.35195502       0.00003233       0.00027516      -0.00001396
H       13.39330299      12.17549261      20.76193553      -0.00024995      -0.00025760      -0.00026256
H       13.42060785      12.79818067      18.36125558      -0.00012101      -0.00010133      -0.00012378
H       11.73294410      10.29633345      19.06718493       0.00020917      -0.00015062      -0.00021794
H       11.40717266      10.71583636      20.72799407       0.00003634      -0.00030457       0.00005181
H       11.28457189      11.92694349      19.47961553      -0.00009146      -0.00016617      -0.00007754
H       14.96619534      12.16638362      18.86363874      -0.00057763      -0.00005700       0.00000789
H       13.86866565      11.16766015      17.94798617      -0.00000650       0.00058572       0.00035683
8
Lattice="30.0 0.0 0.0 0.0 30.0 0.0 0.0 0.0 30.0" Properties=species:S:1:pos:R:3:forces:R:3 label=AA energy=-2172.76015268805 chargeA=0 energyA=-2172.76015268805 chargeB=0 energyB=0.0 indexB=8 pbc="T T T"
C       29.82626745      13.30062872      -0.88503573      -0.00009516      -0.00119888      -0.00073949
C       30.79889448      12.25711021      -1.34787058      -0.00083043       0.00027543      -0.00022078
H       28.90748381      13.25795984      -1.44809953       0.00103808       0.00033215       0.00112944
H       29.57596125      13.16988287       0.15574581       0.00023098      -0.00000509      -0.00070712
H       30.23174803      14.29332503      -0.99952396      -0.00055728      -0.00030558       0.00017305
H       31.71780717      12.29986116      -0.78505123      -0.00063589       0.00010449      -0.00096791
H       31.04884735      12.38774449      -2.38877671       0.00023291      -0.00025637       0.00173174
H       30.39351046      11.26437767      -1.23314507       0.00061679       0.00105385      -0.00039894
8
Lattice="30.0 0.0 0.0 0.0 30.0 0.0 0.0 0.0 30.0" Properties=species:S:1:pos:R:3:forces:R:3 label=AA energy=-2172.76012319903 chargeA=0 energyA=0.0 chargeB=0 energyB=-2172.76012319903 indexB=8 pbc="T T T"
C       30.71314948      15.10657317       2.27399980      -0.00019957      -0.00133947       0.00083976
C       30.27500705      13.87413845       3.00765310       0.00087576       0.00091916      -0.00104619
H       31.40192961      14.86643322       1.47974908       0.00006991       0.00004220      -0.00044218
H       29.87381762      15.61962564       1.83219336      -0.00057018       0.00027977      -0.00012903
H       31.20783092      15.80121102       2.93407673      -0.00013423       0.00028321      -0.00000322
H       29.78029479      13.17951405       2.34757687      -0.00009689      -0.00003211       0.00024527
H       29.58636081      14.11421991       3.80202835      -0.00046029       0.00010025       0.00028960
H       31.11439973      13.36105452       3.44931471       0.00051550      -0.00025301       0.00024599
8
Lattice="30.0 0.0 0.0 0.0 30.0 0.0 0.0 0.0 30.0" Properties=species:S:1:pos:R:3:forces:R:3 label=AA energy=-2172.7601605868 chargeA=0 energyA=-2172.7601605868 chargeB=0 energyB=0.0 indexB=8 pbc="T T T"
C        2.98428141      -2.87152310       7.14504871       0.00044776      -0.00040106       0.00064023
C        4.25237036      -3.20625083       7.87228409      -0.00058760       0.00026245      -0.00036054
H        2.36119476      -2.21068294       7.72641950      -0.00031428      -0.00027987       0.00002141
H        3.18795358      -2.38302048       6.20545770      -0.00021970      -0.00010463      -0.00008561
H        2.40809921      -3.75788447       6.93223208      -0.00002964      -0.00038032       0.00025619
H        4.87555307      -3.86703640       7.29095960       0.00013096       0.00021902      -0.00030765
H        4.04859689      -3.69482421       8.81181941       0.00051870       0.00017342       0.00012967
H        4.82850074      -2.31989056       8.08522892       0.00005380       0.00051098      -0.00029369
8
Lattice="30.0 0.0 0.0 0.0 30.0 0.0 0.0 0.0 30.0" Properties=species:S:1:pos:R:3:forces:R:3 label=AA energy=-2172.76016282478 chargeA=0 energyA=0.0 chargeB=0 energyB=-2172.76016282478 indexB=8 pbc="T T T"
C        3.08236120       0.63411902       5.59428069      -0.00062663       0.00035072       0.00047248
C        1.89226730       1.40588897       6.08119314       0.00065142      -0.00051197       0.00024833
H        3.32952904      -0.17182148       6.26681594      -0.00032632      -0.00009438      -0.00014334
H        2.89972453       0.20252017       4.62304211      -0.00013803      -0.00030620       0.00023155
H        3.95231781       1.26589295       5.51066532       0.00013984      -0.00039503      -0.00002042
H        1.02227833       0.77415102       6.16481498       0.00010431       0.00044588      -0.00006303
H        2.07493222       1.83747876       7.05243689       0.00005950       0.00011265      -0.00030258
H        1.64513358       2.21186359       5.40871293       0.00013592       0.00039833      -0.00042299
8
Lattice="30.0 0.0 0.0 0.0 30.0 0.0 0.0 0.0 30.0" Properties=species:S:1:pos:R:3:forces:R:3 label=PA energy=-2172.76013854161 chargeA=0 energyA=-2172.76013854161 chargeB=0 energyB=0.0 indexB=8 pbc="T T T"
C       15.41265202      64.76481390       8.06543740      -0.00087615       0.00007641      -0.00085303
C       14.60104674      64.48720062       6.83526140       0.00039025       0.00007595       0.00096508
H       15.99259660      63.90321914       8.35569443       0.00015679      -0.00002236       0.00023040
H       16.09987627      65.58052514       7.90649603       0.00001445       0.00019611      -0.00012667
H       14.78265472      65.02860266       8.89997308       0.00008155       0.00003437       0.00016244
H       15.23093284      64.22350941       6.00062183       0.00044947      -0.00016636      -0.00007123
H       13.91389556      63.67143650       6.99424928      -0.00008710      -0.00020679      -0.00005294
H       14.02099525      65.34876262       6.54511455      -0.00012926       0.00001267      -0.00025405
12
Lattice="30.0 0.0 0.0 0.0 30.0 0.0 0.0 0.0 30.0" Properties=species:S:1:pos:R:3:forces:R:3 label=PA energy=-7226.94719243503 chargeA=0 energyA=0.0 chargeB=0 energyB=-7226.94719243503 indexB=8 pbc="T T T"
C       18.82871032      63.73139016       9.75457695      -0.00091289       0.00056434      -0.00051061
C       17.97184906      64.16003329      10.86814546      -0.00008759      -0.00063752      -0.00011547
C       17.81021580      65.39245175      11.37928515      -0.00150520       0.00048306       0.00174974
C       16.58464787      63.96713639      12.43839934      -0.00045208       0.00136550       0.00062599
N       17.19568733      63.28171933      11.54533697       0.00048264      -0.00061553      -0.00094307
N       16.91618283      65.25473376      12.38766829       0.00071727      -0.00120480      -0.00103862
H       18.23719491      63.28206095       8.97354373       0.00032076       0.00046843      -0.00014175
H       19.54066751      62.99364433      10.08712603       0.00077689      -0.00020084       0.00040035
H       18.24170863      66.32883246      11.11967367       0.00078352      -0.00036902      -0.00080264
H       15.88962641      63.58325635      13.15006990      -0.00025171      -0.00021795      -0.00019085
H       16.57330952      65.97174095      12.97529915       0.00014108       0.00057328       0.00030988
H       19.36838981      64.56493029       9.33868036      -0.00001270      -0.00020896       0.00065704
8
Lattice="30.0 0.0 0.0 0.0 30.0 0.0 0.0 0.0 30.0" Properties=species:S:1:pos:R:3:forces:R:3 label=PA energy=-2172.76015853437 chargeA=0 energyA=-2172.76015853437 chargeB=0 energyB=0.0 indexB=8 pbc="T T T"
C       25.04782042       6.54671347      25.01969156       0.00025302      -0.00016419       0.00018570
C       26.29407138       7.32246498      24.71303216      -0.00012222      -0.00001847       0.00006651
H       24.88630835       6.46772412      26.08299249       0.00009434      -0.00001176       0.00006193
H       24.17695666       7.01831258      24.59292561      -0.00008169      -0.00000998       0.00000224
H       25.10164689       5.54501296      24.62391271       0.00005403       0.00002203       0.00009324
H       26.24024288       8.32417662      25.10877857      -0.00009047       0.00001926      -0.00007796
H       27.16489850       6.85085808      25.13987416       0.00008354       0.00015873      -0.00013918
H       26.45565492       7.40141218      23.64974273      -0.00019056       0.00000439      -0.00019249
16
Lattice="30.0 0.0 0.0 0.0 30.0 0.0 0.0 0.0 30.0" Properties=species:S:1:pos:R:3:forces:R:3 label=PA energy=-9438.64683590519 chargeA=0 energyA=0.0 chargeB=0 energyB=-9438.64683590519 indexB=8 pbc="T T T"
C       21.90731393       9.44642848      20.43856959      -0.00078878       0.00040850       0.00042764
C       22.58117103       9.09667096      24.11834416       0.00026701      -0.00044971      -0.00007793
C       23.52557158      10.06399737      24.32328506      -0.00112599      -0.00038842       0.00015900
C       22.06276122       8.89985455      22.86368261      -0.00010774       0.00007835      -0.00097694
C       22.46809428       9.65353433      21.79567668       0.00000821       0.00030296      -0.00017502
C       23.94642679      10.83039885      23.26551854       0.00038512       0.00049778      -0.00033086
C       23.42024374      10.62100877      22.02487280       0.00017451       0.00018419       0.00062832
O       24.06554012      10.30244041      25.51676943       0.00091053      -0.00024321      -0.00042439
H       22.24547329       8.49142901      24.93665865       0.00020592       0.00055886       0.00029743
H       21.32428819       8.13764740      22.72177800      -0.00015726      -0.00008648       0.00074838
H       24.68569246      11.58414624      23.43400026       0.00000800      -0.00017958      -0.00012254
H       23.70683719       9.72298648      26.16269851       0.00039548       0.00042282      -0.00002843
H       21.20230871       8.63267623      20.42907639      -0.00035867      -0.00020651      -0.00012878
H       22.68444081       9.21914923      19.72588840       0.00038226      -0.00012581       0.00015104
H       23.75885043      11.22692348      21.20888355      -0.00040358      -0.00018160      -0.00033274
H       21.39648622      10.33005820      20.08896738       0.00020497      -0.00059215       0.00018582
8
Lattice="30.0 0.0 0.0 0.0 30.0 0.0 0.0 0.0 30.0" Properties=species:S:1:pos:R:3:forces:R:3 label=PA energy=-2172.76012510483 chargeA=0 energyA=-2172.76012510483 chargeB=0 energyB=0.0 indexB=8 pbc="T T T"
C       -4.57322095       5.61768738     -20.27316226      -0.00124671       0.00154367      -0.00082232
C       -3.14595234       5.30432085     -19.93599899       0.00186615       0.00137181      -0.00059589
H       -4.65703404       6.56360756     -20.78426486      -0.00034899      -0.00116044       0.00048679
H       -4.99999145       4.86294932     -20.91441829       0.00059589       0.00024170       0.00033937
H       -5.18329291       5.67280740     -19.38559953       0.00069471      -0.00026051      -0.00057581
H       -3.06163920       4.35843407     -19.42503214      -0.00091165      -0.00048431       0.00035440
H       -2.71938852       6.05921975     -19.29476258      -0.00021719      -0.00113149      -0.00053371
H       -2.53600659       5.24958066     -20.82369135      -0.00043220      -0.00012044       0.00134718
16
Lattice="30.0 0.0 0.0 0.0 30.0 0.0 0.0 0.0 30.0" Properties=species:S:1:pos:R:3:forces:R:3 label=PA energy=-9438.6466433473 chargeA=0 energyA=0.0 chargeB=0 energyB=-9438.6466433473 indexB=8 pbc="T T T"
C       -9.73599839       5.96688572     -17.22469154       0.00172516      -0.00119813       0.00110704
C       -7.96415902       7.33197995     -20.23490293       0.00000522      -0.00044002       0.00017187
C       -7.89901965       8.67178339     -19.94479650       0.00035044      -0.00089272      -0.00047558
C       -8.55449342       6.47526921     -19.35319714      -0.00025944      -0.00004589       0.00047595
C       -9.09459265       6.91625609     -18.16618390      -0.00079303       0.00043842      -0.00001500
C       -8.42862159       9.13180068     -18.77112245       0.00013272      -0.00003451      -0.00025236
C       -9.01874568       8.25573467     -17.89597880      -0.00001579       0.00003405       0.00000100
O       -7.31345702       9.47178461     -20.83356751      -0.00020658       0.00080156       0.00010124
H       -7.54702703       6.98055201     -21.15441164       0.00025135      -0.00031947      -0.00012510
H       -8.59747874       5.43210407     -19.59312421       0.00001238      -0.00007597       0.00026886
H       -8.38280513      10.17586080     -18.53347419      -0.00002712       0.00002478      -0.00039824
H       -7.32506320      10.36168734     -20.53417858       0.00030680      -0.00119007      -0.00082995
H      -10.06217204       6.46764557     -16.32900187      -0.00030345      -0.00035531      -0.00147413
H       -9.05353552       5.18310732     -16.93583385      -0.00065973       0.00171486       0.00051602
H       -9.42782051       8.63353880     -16.98142981       0.00016319       0.00043085      -0.00027642
H      -10.59747041       5.49633078     -17.67246508      -0.00068211       0.00110758       0.00120480
15
Lattice="30.0 0.0 0.0 0.0 30.0 0.0 0.0 0.0 30.0" Properties=species:S:1:pos:R:3:forces:R:3 label=AA energy=-7390.56452769755 chargeA=0 energyA=-7390.56452769755 chargeB=0 energyB=0.0 indexB=15 pbc="T T T"
C        9.05197227      82.16344303      38.26716982       0.00057047      -0.00031480      -0.00008290
C        8.90567629      85.83410502      36.13756114      -0.00101953       0.00088486       0.00158332
C        9.33944969      85.80432633      37.43658468      -0.00019826       0.00014962      -0.00012439
C        8.53011392      84.66812730      35.52765647       0.00047988      -0.00074426      -0.00014078
C        9.39449147      84.61821895      38.11660513      -0.00033374      -0.00090264       0.00006917
C        8.58689732      83.48319595      36.21269734      -0.00040242       0.00072640      -0.00118700
C        9.01679242      83.44102037      37.51592378       0.00063732      -0.00012954       0.00020913
H        8.86429565      86.76003416      35.60389580       0.00061942      -0.00026351      -0.00045923
H        9.63957839      86.70947823      37.92182040      -0.00028723      -0.00000215       0.00020657
H        8.19370093      84.67869504      34.51201817      -0.00033080       0.00042942       0.00011915
H        9.73824677      84.60369420      39.13090290      -0.00008416       0.00002177      -0.00012321
H        8.29393624      82.57527128      35.72623698       0.00042358      -0.00017164      -0.00002965
H        9.90427234      82.12105084      38.92484691      -0.00063784       0.00033349      -0.00029397
H        9.09810651      81.31897148      37.60067348       0.00039156       0.00026176       0.00053338
H        8.16655179      82.05387782      38.87491699       0.00017176      -0.00027877      -0.00027960
8
Lattice="30.0 0.0 0.0 0.0 30.0 0.0 0.0 0.0 30.0" Properties=species:S:1:pos:R:3:forces:R:3 label=AA energy=-2172.76013885085 chargeA=0 energyA=0.0 chargeB=0 energyB=-2172.76013885085 indexB=15 pbc="T T T"
C        6.73541711      88.35510588      34.98921773      -0.00163075       0.00112427       0.00008037
C        5.75640223      89.47251367      34.78426412       0.00095908      -0.00143593      -0.00011400
H        7.59143599      88.45963381      34.34172469       0.00022660      -0.00014109       0.00024364
H        7.09716267      88.33147917      36.00485216      -0.00018090       0.00003180       0.00003152
H        6.28626592      87.39687900      34.78183335       0.00022452      -0.00005736       0.00034590
H        6.20536740      90.43079980      34.99172132       0.00044186       0.00011702      -0.00025600
H        5.39470207      89.49613382      33.76861161       0.00017926       0.00003467      -0.00000023
H        4.90034961      89.36783485      35.43169502      -0.00021966       0.00032662      -0.00033119
15
Lattice="30.0 0.0 0.0 0.0 30.0 0.0 0.0 0.0 30.0" Properties=species:S:1:pos:R:3:forces:R:3 label=PA energy=-7390.56466751131 chargeA=0 energyA=-7390.56466751131 chargeB=0 energyB=0.0 indexB=15 pbc="T T T"
C       25.64544824      36.82539685      60.02921919      -0.00111088       0.00048593      -0.00056442
C       25.90503773      37.84965968      62.27527885       0.00005752       0.00004051      -0.00031012
C       26.31385960      36.91912438      61.34918934       0.00029288       0.00005196       0.00085444
C       26.50126798      37.92824011      63.50378496       0.00009589      -0.00031199       0.00028721
C       27.33993863      36.07219758      61.68612878      -0.00049241      -0.00053503      -0.00016849
C       27.52292281      37.07509073      63.82972361      -0.00055682       0.00130473       0.00008879
C       27.94057003      36.14707189      62.91560592      -0.00008350      -0.00035851       0.00002023
H       25.10901411      38.52229725      62.02784493       0.00021559      -0.00015729      -0.00048580
H       26.16909751      38.66035064      64.20985401       0.00057675      -0.00012319       0.00011061
H       26.23839132      36.26170112      59.32938289       0.00061385       0.00040477      -0.00025686
H       25.47036125      37.80319508      59.61135866      -0.00007886       0.00016241       0.00033515
H       27.67526509      35.34424315      60.97597767       0.00045067      -0.00005090       0.00058527
H       27.99163277      37.13683571      64.78907633      -0.00013612      -0.00038847      -0.00005318
H       28.73990134      35.47828875      63.15767493      -0.00030730      -0.00026238      -0.00033835
H       24.68802157      36.33534709      60.11972990       0.00046274      -0.00026254      -0.00010448
9
Lattice="30.0 0.0 0.0 0.0 30.0 0.0 0.0 0.0 30.0" Properties=species:S:1:pos:R:3:forces:R:3 label=PA energy=-4220.59886311995 chargeA=0 energyA=0.0 chargeB=0 energyB=-4220.59886311995 indexB=15 pbc="T T T"
C       25.99191542      41.41214478      62.43846614      -0.00099573       0.00013877       0.00010872
C       24.59462527      41.90060952      62.23016323       0.00124374       0.00035099       0.00026665
O       26.94315709      42.34295060      62.06462047       0.00020594       0.00017902      -0.00007208
H       26.13242009      41.11428157      63.47066282      -0.00011439      -0.00007609      -0.00017008
H       26.17390360      40.53941409      61.83286521      -0.00046406      -0.00032141       0.00005393
H       23.87973629      41.13669551      62.49199855      -0.00039636       0.00043537       0.00044946
H       26.83549996      43.12569067      62.57119854       0.00046508      -0.00096748      -0.00062683
H       24.44077762      42.17634627      61.19967765      -0.00021211       0.00017032      -0.00009482
H       24.39075467      42.76552698      62.84419740       0.00026789       0.00009051       0.00008504
9
Lattice="30.0 0.0 0.0 0.0 30.0 0.0 0.0 0.0 30.0" Properties=species:S:1:pos:R:3:forces:R:3 label=PA energy=-4220.59884410919 chargeA=0 energyA=-4220.59884410919 chargeB=0 energyB=0.0 indexB=9 pbc="T T T"
C       20.21384657      17.21232756      22.41195043      -0.00080320      -0.00018218      -0.00072169
C       20.24864188      18.35506745      21.44897781       0.00021357       0.00064120       0.00042477
O       20.95467451      17.45460644      23.55362605       0.00058779      -0.00059997       0.00068935
H       19.18871304      16.96941546      22.66490088       0.00018023       0.00026416      -0.00003451
H       20.64180453      16.33279648      21.95937604      -0.00028347       0.00018298      -0.00038433
H       21.26485860      18.58690465      21.17475906      -0.00038085      -0.00014362      -0.00008092
H       20.61645740      18.21049689      23.99534560       0.00030526      -0.00046762      -0.00018422
H       19.80646151      19.24035526      21.88194576       0.00036434      -0.00013805      -0.00004591
H       19.69664196      18.11722981      20.55347836      -0.00018368       0.00044310       0.00033746
8
Lattice="30.0 0.0 0.0 0.0 30.0 0.0 0.0 0.0 30.0" Properties=species:S:1:pos:R:3:forces:R:3 label=PA energy=-2172.76024459935 chargeA=0 energyA=0.0 chargeB=0 energyB=-2172.76024459935 indexB=9 pbc="T T T"
C       17.16840052      15.99546139      24.36618755       0.00124282       0.00111114      -0.00025870
C       16.01880989      15.94798874      25.32801847      -0.00028563       0.00126531       0.00131875
H       18.11093447      15.86796666      24.87448142      -0.00073713       0.00000872      -0.00050833
H       17.09170409      15.21710030      23.62376349      -0.00062566      -0.00065524       0.00040016
H       17.20526576      16.93892073      23.84507608       0.00056431      -0.00120426       0.00068185
H       15.98166314      15.00456346      25.84912679       0.00006730       0.00053688      -0.00049368
H       16.09602118      16.72638727      26.07041969      -0.00070207      -0.00102275      -0.00084021
H       15.07623095      16.07588145      24.81994651       0.00047605      -0.00003980      -0.00029983
16
Lattice="30.0 0.0 0.0 0.0 30.0 0.0 0.0 0.0 30.0" Properties=species:S:1:pos:R:3:forces:R:3 label=PA energy=-9438.64663016014 chargeA=0 energyA=-9438.64663016014 chargeB=0 energyB=0.0 indexB=16 pbc="T T T"
C       36.27346002      37.01647090      32.03146065      -0.00014335      -0.00028585      -0.00011035
C       36.52187374      34.75640418      33.03892498       0.00023234      -0.00014671      -0.00011340
C       36.43774095      36.12075661      33.20182531      -0.00002311       0.00073435       0.00009660
C       36.67826505      33.91533828      34.10103728       0.00031240       0.00016001      -0.00091524
C       36.51578884      36.61138433      34.47706520      -0.00147392      -0.00004256      -0.00037388
C       36.75520613      34.42804036      35.37171256       0.00017484       0.00002886       0.00072904
C       36.67314215      35.78030355      35.55694407      -0.00022710      -0.00019380       0.00029158
O       36.90761850      33.57082017      36.37906117      -0.00022302      -0.00131907      -0.00159418
H       36.46295270      34.34167148      32.05296110      -0.00028286      -0.00023236      -0.00000236
H       36.74221875      32.85683061      33.96509649       0.00000157      -0.00010247       0.00000928
H       36.16906860      38.04308483      32.33888408      -0.00054130       0.00014023       0.00005974
H       35.39934680      36.75217646      31.45748102       0.00007829       0.00057478       0.00106743
H       36.45245260      37.66760420      34.64093433       0.00117708      -0.00000051       0.00019789
H       36.73074099      36.19194375      36.54481394       0.00035235      -0.00040537      -0.00028244
H       36.94623343      34.02803290      37.19824653       0.00058479       0.00091325       0.00114862
H       37.12453076      36.95470738      31.37119129       0.00000101       0.00017722      -0.00020834
8
Lattice="30.0 0.0 0.0 0.0 30.0 0.0 0.0 0.0 30.0" Properties=species:S:1:pos:R:3:forces:R:3 label=PA energy=-2172.76011817129 chargeA=0 energyA=0.0 chargeB=0 energyB=-2172.76011817129 indexB=16 pbc="T T T"
C       35.11454562      32.82543710      30.10049580      -0.00012987      -0.00086109      -0.00115943
C       35.07696814      31.85875363      28.95455680      -0.00051072       0.00082466       0.00110831
H       34.30849534      32.64408409      30.79353292      -0.00024226      -0.00013244       0.00045450
H       36.03921211      32.74728465      30.64984904       0.00042802      -0.00027617       0.00016717
H       35.02534650      33.84401147      29.75772371       0.00003555       0.00014553       0.00032718
H       35.88290967      32.04011019      28.26140570       0.00062592       0.00025973      -0.00033123
H       34.15223146      31.93690353      28.40531570      -0.00033620       0.00018687      -0.00028965
H       35.16618115      30.84017535      29.29731032       0.00012956      -0.00014710      -0.00027686
8
Lattice="30.0 0.0 0.0 0.0 30.0 0.0 0.0 0.0 30.0" Properties=species:S:1:pos:R:3:forces:R:3 label=PA energy=-2172.76010005937 chargeA=0 energyA=-2172.76010005937 chargeB=0 energyB=0.0 indexB=8 pbc="T T T"
C       54.10373382      24.82799270      -1.86751407      -0.00138005       0.00035388      -0.00049997
C       52.65633971      25.01184051      -2.21447013       0.00147640      -0.00007294      -0.00061959
H       54.44804005      23.84056464      -2.13096239       0.00037192       0.00052765       0.00013664
H       54.72557652      25.53867105      -2.38828218      -0.00032467      -0.00014322       0.00025851
H       54.27385941      24.96025964      -0.81085681       0.00032504       0.00007887      -0.00050052
H       52.31198950      25.99923201      -1.95094910      -0.00036354      -0.00052991       0.00020355
H       52.03454428      24.30106399      -1.69379837      -0.00002665       0.00013302      -0.00010414
H       52.48620669      24.87972545      -3.27116395      -0.00007845      -0.00034735       0.00112552
12
Lattice="30.0 0.0 0.0 0.0 30.0 0.0 0.0 0.0 30.0" Properties=species:S:1:pos:R:3:forces:R:3 label=PA energy=-6765.10281099646 chargeA=0 energyA=0.0 chargeB=0 energyB=-6765.10281099646 indexB=8 pbc="T T T"
C       54.61633104      28.23469654      -0.17909296       0.00008998       0.00011427       0.00082321
C       53.14526434      28.14228248       0.09272716      -0.00016487      -0.00026793       0.00016203
C       55.06197324      28.16719421      -1.60489682      -0.00517217      -0.00074864      -0.00170465
O       56.21370292      28.22924677      -1.89034779       0.00329549       0.00053178      -0.00031834
N       54.10716654      28.03559257      -2.53042036       0.00358805       0.00071545       0.00125079
H       55.02170508      29.15700454       0.20679582      -0.00015144      -0.00026172      -0.00028046
H       55.15173542      27.44759694       0.32842736      -0.00003026       0.00007018      -0.00051205
H       52.73218889      27.20650346      -0.25100833       0.00004674       0.00010296       0.00012779
H       52.60017776      28.94920609      -0.37229909      -0.00005778      -0.00021987       0.00010595
H       54.38172464      27.98881544      -3.48032795      -0.00100548      -0.00011094       0.00042877
H       53.14952413      27.98190192      -2.30108246      -0.00042863       0.00013516       0.00024736
H       52.95634600      28.20180903       1.15159841      -0.00000962      -0.00006070      -0.00033039
8
Lattice="30.0 0.0 0.0 0.0 30.0 0.0 0.0 0.0 30.0" Properties=species:S:1:pos:R:3:forces:R:3 label=AA energy=-2172.76020201571 chargeA=0 energyA=-2172.76020201571 chargeB=0 energyB=0.0 indexB=8 pbc="T T T"
C       11.08006143       6.41659511      20.55590539       0.00079274       0.00023400       0.00093780
C        9.70206731       5.82942121      20.62850396      -0.00049700      -0.00074989       0.00084753
H       11.10794027       7.27310784      19.90127823      -0.00050417      -0.00013474      -0.00030278
H       11.42096763       6.73865467      21.52702383       0.00008611      -0.00007129      -0.00112550
H       11.79334171       5.69901352      20.18273812      -0.00019391       0.00016388      -0.00033141
H        9.36087303       5.50741345      19.65749854       0.00040298      -0.00000233       0.00005056
H        9.67446328       4.97284567      21.28309986      -0.00021849       0.00066159      -0.00029426
H        8.98885335       6.54691654      21.00196207       0.00013173      -0.00010122       0.00021805
8
Lattice="30.0 0.0 0.0 0.0 30.0 0.0 0.0 0.0 30.0" Properties=species:S:1:pos:R:3:forces:R:3 label=AA energy=-2172.76012001729 chargeA=0 energyA=0.0 chargeB=0 energyB=-2172.76012001729 indexB=8 pbc="T T T"
C       12.60115272       6.30672293      17.20621956      -0.00028133      -0.00036454      -0.00060674
C       12.03490346       5.09649550      16.52523172       0.00019556       0.00074925      -0.00003204
H       11.87699698       6.76259261      17.86251733       0.00015910       0.00001491       0.00008491
H       13.46493849       6.05459615      17.80054142       0.00028193      -0.00029377       0.00011732
H       12.90602346       7.05326651      16.49021471       0.00023646       0.00006381       0.00006210
H       11.72990245       4.34991687      17.24112793      -0.00010912      -0.00009644       0.00046761
H       12.75910256       4.64064885      15.86896551      -0.00021139      -0.00018029      -0.00005901
H       11.17119987       5.34871458      15.93082181      -0.00027123       0.00010706      -0.00003415
8
Lattice="30.0 0.0 0.0 0.0 30.0 0.0 0.0 0.0 30.0" Properties=species:S:1:pos:R:3:forces:R:3 label=AA energy=-2172.76009110977 chargeA=0 energyA=-2172.76009110977 chargeB=0 energyB=0.0 indexB=8 pbc="T T T"
C       -9.41298260       6.11242211     -19.76159917      -0.00070682       0.00049230      -0.00000232
C       -9.98318571       6.10456101     -21.14860279       0.00020687       0.00027100      -0.00032130
H       -9.56344644       7.06587650     -19.28073869      -0.00015031      -0.00004833      -0.00008202
H       -9.87536147       5.35989557     -19.14286988      -0.00004546      -0.00026595       0.00017629
H       -8.35237439       5.91767808     -19.77223258       0.00023851      -0.00013797       0.00048608
H       -9.52095444       6.85718918     -21.76733620       0.00030738      -0.00010079       0.00014654
H       -9.83259754       5.15114395     -21.62948732       0.00004654      -0.00005942      -0.00007747
H      -11.04382642       6.29919460     -21.13797338       0.00010330      -0.00015083      -0.00032579
15
Lattice="30.0 0.0 0.0 0.0 30.0 0.0 0.0 0.0 30.0" Properties=species:S:1:pos:R:3:forces:R:3 label=AA energy=-7390.56457481307 chargeA=0 energyA=0.0 chargeB=0 energyB=-7390.56457481307 indexB=8 pbc="T T T"
C      -10.94607387      10.14991848     -15.38751725       0.00027301      -0.00016716       0.00008946
C       -8.26348179       8.20381931     -17.13397890      -0.00003654      -0.00014006      -0.00005757
C       -7.12555451       8.76087088     -16.61406289      -0.00022013      -0.00101854      -0.00122043
C       -9.49349086       8.64668213     -16.72886330      -0.00130609       0.00186598       0.00081625
C       -9.61183709       9.65304159     -15.80071049      -0.00017576      -0.00057079      -0.00035185
C       -7.23059203       9.76136993     -15.68598258       0.00045023      -0.00152687       0.00157540
C       -8.46360574      10.20114566     -15.28386579      -0.00074486      -0.00038465       0.00022157
H       -8.19333956       7.41775630     -17.85648658       0.00045426       0.00015206      -0.00012468
H       -6.16351383       8.41418494     -16.92730650       0.00038097      -0.00013266       0.00013504
H      -10.37816271       8.20273787     -17.13796944       0.00010855      -0.00004314      -0.00022595
H       -6.34823309      10.20020088     -15.26921076      -0.00043838       0.00123930      -0.00066240
H      -10.91421733      10.58223277     -14.40172339       0.00003815      -0.00001010       0.00014940
H      -11.67438535       9.35623906     -15.38450825       0.00001234       0.00012185      -0.00011686
H       -8.53618513      10.98188126     -14.55444154       0.00093093       0.00035849      -0.00017560
H      -11.29677711      10.91129896     -16.06774232       0.00027332       0.00025628      -0.00005179
8
Lattice="30.0 0.0 0.0 0.0 30.0 0.0 0.0 0.0 30.0" Properties=species:S:1:pos:R:3:forces:R:3 label=AA energy=-2172.76015943019 chargeA=0 energyA=-2172.76015943019 chargeB=0 energyB=0.0 indexB=8 pbc="T T T"
C       11.01661734       3.06320500      16.59606581       0.00022968       0.00003160       0.00037685
C       11.96408527       4.14054252      17.03268139      -0.00023024      -0.00022924      -0.00007546
H       10.46618627       2.66209240      17.43218953       0.00012916       0.00010372      -0.00049468
H       11.54118369       2.24455814      16.12958904      -0.00012654       0.00017323       0.00011379
H       10.29857359       3.43707664      15.88362986      -0.00012165      -0.00002219      -0.00003325
H       11.43952374       4.95916816      17.49918240      -0.00006424       0.00004522       0.00000608
H       12.68216363       3.76669301      17.74509134       0.00008009      -0.00015037       0.00011080
H       12.51448646       4.54168312      16.19657064       0.00010374       0.00004803      -0.00000412
11
Lattice="30.0 0.0 0.0 0.0 30.0 0.0 0.0 0.0 30.0" Properties=species:S:1:pos:R:3:forces:R:3 label=AA energy=-3242.85361376188 chargeA=0 energyA=0.0 chargeB=0 energyB=-3242.85361376188 indexB=8 pbc="T T T"
C       12.13360839       1.27668444      13.70538593       0.00069566      -0.00168577      -0.00089935
C       11.62565246       0.69457511      12.41916210      -0.00019909       0.00001936       0.00084999
C       13.49075704       0.75096439      14.07012945      -0.00083189      -0.00008481       0.00083815
H       12.17219650       2.35380191      13.62505902       0.00017337       0.00111017      -0.00024895
H       11.43544096       1.05975258      14.50140088      -0.00079235       0.00029139       0.00082993
H       11.54975310      -0.38022437      12.48610403       0.00073671      -0.00050398      -0.00065867
H       13.84772731       1.17371243      14.99569781      -0.00023735       0.00011027      -0.00019955
H       14.21281531       0.98179868      13.30150574       0.00018285       0.00006375      -0.00005902
H       13.47056535      -0.32243133      14.18348958      -0.00013590      -0.00033740       0.00031200
H       10.65086381       1.07865220      12.16409132      -0.00060203       0.00038893      -0.00011521
H       12.29411977       0.92178474      11.60252414       0.00101001       0.00062809      -0.00064931
8
Lattice="30.0 0.0 0.0 0.0 30.0 0.0 0.0 0.0 30.0" Properties=species:S:1:pos:R:3:forces:R:3 label=PA energy=-2172.76019484927 chargeA=0 energyA=-2172.76019484927 chargeB=0 energyB=0.0 indexB=8 pbc="T T T"
C        8.69316289       6.89336682      21.05134912       0.00107836      -0.00162104      -0.00077902
C        9.66692497       5.83289146      20.63134854      -0.00126247       0.00114274       0.00064943
H        8.71323444       7.73421739      20.37644845       0.00024133       0.00015791      -0.00011998
H        7.68362680       6.51457900      21.06856252       0.00002388       0.00014646       0.00024682
H        8.91817183       7.26380427      22.03879925      -0.00038687       0.00032480       0.00038681
H        9.44216250       5.46242586      19.64384994      -0.00024861       0.00013474      -0.00030528
H        9.64664029       4.99204238      21.30624304       0.00018135      -0.00033761       0.00008111
H       10.67647828       6.21160982      20.61434915       0.00037303       0.00005200      -0.00015989
9
Lattice="30.0 0.0 0.0 0.0 30.0 0.0 0.0 0.0 30.0" Properties=species:S:1:pos:R:3:forces:R:3 label=PA energy=-4220.59833644697 chargeA=0 energyA=0.0 chargeB=0 energyB=-4220.59833644697 indexB=8 pbc="T T T"
C        9.77187613      10.13391876      21.64834222       0.00052155       0.00065721       0.00108553
C        9.74711471      11.55195076      22.12057676      -0.00007338      -0.00057078      -0.00036839
O        9.20996248       9.97973281      20.39478057      -0.00000891      -0.00040983      -0.00094150
H       10.78652244       9.75420963      21.66262719      -0.00006971       0.00016325       0.00001722
H        9.19497157       9.51162724      22.31276844       0.00024971       0.00015700       0.00041355
H        8.73741754      11.92878438      22.13121656      -0.00002844       0.00006750       0.00001028
H        9.68339659      10.49650588      19.77051815      -0.00070634      -0.00065005       0.00061951
H       10.33632050      12.18599047      21.47441418      -0.00015617       0.00012035      -0.00034611
H       10.15381804      11.63029006      23.11639593       0.00027167       0.00046535      -0.00049009
8
Lattice="30.0 0.0 0.0 0.0 30.0 0.0 0.0 0.0 30.0" Properties=species:S:1:pos:R:3:forces:R:3 label=AA energy=-2172.76014048489 chargeA=0 energyA=-2172.76014048489 chargeB=0 energyB=0.0 indexB=8 pbc="T T T"
C        2.19397362     -12.17471123      15.83180502      -0.00159228      -0.00038069      -0.00115955
C        2.98605951     -11.59473667      16.96542677      -0.00016300       0.00101831       0.00155484
H        1.13455662     -12.04655715      15.98734591       0.00061161      -0.00024099      -0.00015512
H        2.44443851     -11.70172224      14.89556563      -0.00018654      -0.00036448       0.00072133
H        2.38082857     -13.23114016      15.72230990       0.00036001       0.00017919       0.00042688
H        4.04550957     -11.72253128      16.80999393       0.00001143      -0.00026739      -0.00045823
H        2.73559679     -12.06787153      17.90160140       0.00059820       0.00059126      -0.00076639
H        2.79880682     -10.53836973      17.07498144       0.00036057      -0.00053521      -0.00016377
11
Lattice="30.0 0.0 0.0 0.0 30.0 0.0 0.0 0.0 30.0" Properties=species:S:1:pos:R:3:forces:R:3 label=AA energy=-3242.85369061885 chargeA=0 energyA=0.0 chargeB=0 energyB=-3242.85369061885 indexB=8 pbc="T T T"
C       -0.49509651      -9.74440794      14.92869578      -0.00110343       0.00162027      -0.00045968
C       -1.39266962     -10.40892060      13.92673402      -0.00016306      -0.00049009       0.00080787
C       -1.03586380      -8.42197058      15.38691130       0.00110988      -0.00128862      -0.00032516
H       -0.35974808     -10.39504237      15.78103641       0.00046128      -0.00044433       0.00107693
H        0.48663406      -9.60468740      14.49875117       0.00041943      -0.00002750      -0.00055040
H       -2.37304271     -10.58356528      14.34365786       0.00038409      -0.00050349       0.00009439
H       -0.38406506      -7.95105379      16.10536772       0.00028374       0.00065796       0.00068616
H       -1.15408703      -7.74463753      14.55467262       0.00022516       0.00097671      -0.00104199
H       -0.99739555     -11.35887644      13.60405091       0.00039097      -0.00035765       0.00000229
H       -1.51865571      -9.78935330      13.05170416      -0.00044022       0.00046028      -0.00051829
H       -2.00469600      -8.54050178      15.84805805      -0.00156785      -0.00060353       0.00022790
7
Lattice="30.0 0.0 0.0 0.0 30.0 0.0 0.0 0.0 30.0" Properties=species:S:1:pos:R:3:forces:R:3 label=CP energy=-6221.39954593844 chargeA=-1 energyA=-6221.39954593844 chargeB=0 energyB=0.0 indexB=7 pbc="T T T"
C        9.38976831      19.14996004      29.33997806       0.00248973      -0.00062604       0.00181837
C       10.34382089      18.77823870      30.47259428      -0.00321733      -0.00012738      -0.00321912
O       10.56656375      17.58470397      30.62400328       0.00143290       0.00284210       0.00222991
O       10.77843145      19.72836636      31.11164435       0.00008410      -0.00254299      -0.00067391
H        9.86629539      19.86645992      28.68804986      -0.00139214      -0.00063302       0.00053714
H        8.51832488      19.63198539      29.75812344       0.00099827      -0.00075203      -0.00074974
H        9.08505134      18.28510561      28.77395674      -0.00039553       0.00183937       0.00005736
6
Lattice="30.0 0.0 0.0 0.0 30.0 0.0 0.0 0.0 30.0" Properties=species:S:1:pos:R:3:forces:R:3 label=CP energy=-3150.39409001294 chargeA=-1 energyA=0.0 chargeB=0 energyB=-3150.39409001294 indexB=7 pbc="T T T"
C        9.75921276      16.26064589      34.41048227      -0.00063127       0.00067635      -0.00090228
O       10.06787987      17.45159810      33.78804306       0.00110404       0.00106167       0.00029214
H       10.47250193      18.03608040      34.39918950      -0.00054271      -0.00080310      -0.00063982
H        9.06097991      16.39399922      35.22519567      -0.00080025       0.00036763       0.00071504
H        9.29876344      15.62096267      33.67845700      -0.00066049      -0.00085328      -0.00010507
H       10.63802308      15.75748371      34.78936250       0.00153068      -0.00044927       0.00063998
10
Lattice="30.0 0.0 0.0 0.0 30.0 0.0 0.0 0.0 30.0" Properties=species:S:1:pos:R:3:forces:R:3 label=CA energy=-7291.51898718372 chargeA=-1 energyA=-7291.51898718372 chargeB=0 energyB=0.0 indexB=10 pbc="T T T"
C        9.41051187      19.13642568      29.29975108       0.00049442      -0.00103385       0.00060516
C        8.90931519      17.97651445      28.49473519      -0.00082662       0.00108464      -0.00061351
C       10.29199547      18.75995871      30.49332425      -0.00263167       0.00094262      -0.00349974
O       10.49791177      17.56643386      30.66489006       0.00106143       0.00167539       0.00149951
O       10.69520137      19.71241640      31.14804892       0.00082234      -0.00187628       0.00052063
H        9.98573554      19.81417371      28.68372697      -0.00065316      -0.00021039       0.00040092
H        8.58787996      19.72223341      29.68674921       0.00084924      -0.00004575      -0.00043264
H        8.29289604      18.29941913      27.66464382       0.00131687      -0.00132074       0.00196839
H        8.33181040      17.30789705      29.11261637       0.00019577       0.00056089      -0.00047592
H        9.73381338      17.39990760      28.10742413      -0.00062861       0.00022347       0.00002719
8
Lattice="30.0 0.0 0.0 0.0 30.0 0.0 0.0 0.0 30.0" Properties=species:S:1:pos:R:3:forces:R:3 label=CA energy=-2172.76011825568 chargeA=-1 energyA=0.0 chargeB=0 energyB=-2172.76011825568 indexB=10 pbc="T T T"
C        7.92832962      22.66080714      28.87634005      -0.00048023      -0.00072841       0.00098182
C        7.85043806      23.22448238      30.26390687       0.00154496      -0.00023931      -0.00076876
H        8.05733547      21.59028764      28.89443113       0.00009395       0.00068162      -0.00058668
H        7.03088398      22.87048595      28.31637379      -0.00029468       0.00032896       0.00060614
H        8.75801348      23.07888381      28.32885680       0.00054987       0.00017021      -0.00019621
H        7.72137116      24.29498143      30.24615508      -0.00000436      -0.00009138      -0.00052550
H        8.74808972      23.01469334      30.82355519      -0.00115396       0.00019954       0.00007671
H        7.02087851      22.80623830      30.81145108      -0.00025554      -0.00032124       0.00041248
8
Lattice="30.0 0.0 0.0 0.0 30.0 0.0 0.0 0.0 30.0" Properties=species:S:1:pos:R:3:forces:R:3 label=AA energy=-2172.76017027292 chargeA=0 energyA=-2172.76017027292 chargeB=0 energyB=0.0 indexB=8 pbc="T T T"
C       20.49551974      -8.99927892       0.97879305       0.00023331       0.00049593      -0.00130125
C       21.37180600      -9.92904028       0.19348820       0.00018695       0.00048521       0.00036231
H       19.97132475      -8.31392977       0.33188560       0.00028097      -0.00030234       0.00052566
H       19.75550263      -9.54192770       1.54521903      -0.00018921      -0.00028900      -0.00023286
H       21.07174642      -8.41190925       1.67584720       0.00014473       0.00034944       0.00000466
H       21.89606599     -10.61451721       0.84017915      -0.00033739       0.00033162       0.00046499
H       22.11178917      -9.38613145      -0.37277290      -0.00001588      -0.00080946       0.00016052
H       20.79565529     -10.51627642      -0.50373941      -0.00030349      -0.00026140       0.00001598
8
Lattice="30.0 0.0 0.0 0.0 30.0 0.0 0.0 0.0 30.0" Properties=species:S:1:pos:R:3:forces:R:3 label=AA energy=-2172.76020996386 chargeA=0 energyA=0.0 chargeB=0 energyB=-2172.76020996386 indexB=8 pbc="T T T"
C       18.86291742      -6.16935054       2.97343432       0.00047127      -0.00064523      -0.00167982
C       18.24354524      -5.67582924       4.24689426      -0.00010795       0.00062718       0.00166760
H       19.60714169      -5.48067936       2.60625500      -0.00000650      -0.00022707       0.00035239
H       19.34510846      -7.12342806       3.11551938      -0.00042416       0.00006934      -0.00018662
H       18.12288963      -6.29151975       2.19858412       0.00009863       0.00044234       0.00028910
H       17.49816611      -6.36374472       4.61313387       0.00032785      -0.00001607       0.00027165
H       17.76276463      -4.72097522       4.10523815      -0.00008406      -0.00044978      -0.00002267
H       18.98332682      -5.55527010       5.02224389      -0.00027507       0.00019927      -0.00069164
8
Lattice="30.0 0.0 0.0 0.0 30.0 0.0 0.0 0.0 30.0" Properties=species:S:1:pos:R:3:forces:R:3 label=AA energy=-2172.76017134226 chargeA=0 energyA=-2172.76017134226 chargeB=0 energyB=0.0 indexB=8 pbc="T T T"
C        1.90051640       9.33224174     -15.34040891      -0.00086396       0.00149230      -0.00139426
C        2.32421856       9.40018770     -16.77741605      -0.00054848       0.00171983       0.00024761
H        0.95235513       8.82957600     -15.23415419       0.00056077       0.00034943       0.00015452
H        2.62113762       8.79631831     -14.74342404       0.00062999      -0.00048046      -0.00031973
H        1.79523927      10.31783174     -14.91551272      -0.00023084      -0.00143013       0.00045284
H        2.42929378       8.41485853     -17.20286429       0.00010717      -0.00043251       0.00057286
H        1.60344673       9.93649597     -17.37396763       0.00111505      -0.00066677       0.00011046
H        3.27237751       9.90286501     -16.88373217      -0.00076969      -0.00055169       0.00017571
15
Lattice="30.0 0.0 0.0 0.0 30.0 0.0 0.0 0.0 30.0" Properties=species:S:1:pos:R:3:forces:R:3 label=AA energy=-7390.56400443496 chargeA=0 energyA=0.0 chargeB=0 energyB=-7390.56400443496 indexB=8 pbc="T T T"
C        4.02160637       3.90562514     -15.10192121       0.00159338      -0.00047621       0.00060111
C        1.55576962       6.18770883     -13.43513965       0.00041839      -0.00023696       0.00005667
C        0.96145666       5.34725130     -12.53486215       0.00113700       0.00178595      -0.00031359
C        2.54706893       5.72384786     -14.26053574       0.00145170      -0.00011588       0.00034362
C        2.96029204       4.41687881     -14.20187737      -0.00094635       0.00103685      -0.00015538
C        1.36697082       4.03968897     -12.46571114      -0.00081355      -0.00021432      -0.00019005
C        2.35632688       3.58181482     -13.29101908      -0.00019361      -0.00022104       0.00069781
H        1.24970393       7.21111463     -13.49639540      -0.00093586      -0.00050748      -0.00050628
H        0.18897991       5.70729584     -11.88873895      -0.00077235      -0.00167814       0.00025275
H        3.00797666       6.38983923     -14.96096071      -0.00097826       0.00011616      -0.00017897
H        0.91026494       3.37413735     -11.76333441       0.00061945       0.00000530       0.00003404
H        4.50169917       4.70755554     -15.63605042       0.00015260      -0.00020310       0.00017193
H        3.61138049       3.22206932     -15.82913618      -0.00068387       0.00029433      -0.00044235
H        2.66825702       2.55894232     -13.22884381       0.00062904       0.00043117      -0.00034900
H        4.77677255       3.37238606     -14.54731376      -0.00067772      -0.00001663      -0.00002231
15
Lattice="30.0 0.0 0.0 0.0 30.0 0.0 0.0 0.0 30.0" Properties=species:S:1:pos:R:3:forces:R:3 label=AA energy=-7390.56462429706 chargeA=0 energyA=-7390.56462429706 chargeB=0 energyB=0.0 indexB=15 pbc="T T T"
C       25.54179611      -3.15867562       3.85703518      -0.00061464       0.00026081       0.00026681
C       27.44105356      -2.85345695       2.28337696      -0.00074323      -0.00015227       0.00048384
C       26.92239619      -3.45343009       3.40451318       0.00034714       0.00002585      -0.00013223
C       28.72580963      -3.10437771       1.88081158       0.00004038      -0.00020274      -0.00021404
C       29.51530173      -3.96463424       2.59501376       0.00003262       0.00050660      -0.00039908
C       27.72347411      -4.31783104       4.11117959       0.00010865       0.00002884      -0.00009208
C       29.00800117      -4.57187254       3.71285972      -0.00054081      -0.00033224       0.00029487
H       26.82950568      -2.18159852       1.71636761       0.00009093      -0.00001605      -0.00034152
H       29.10993080      -2.62767458       1.00330098       0.00031719      -0.00049300      -0.00003007
H       25.08712548      -4.02298767       4.31165177       0.00024459       0.00048556      -0.00015991
H       24.92021013      -2.84302372       3.03623512       0.00028173      -0.00044091       0.00024083
H       30.51792228      -4.16407714       2.28067899      -0.00000927      -0.00004274       0.00019401
H       27.33379810      -4.80002498       4.98453228       0.00026125       0.00011250       0.00015466
H       29.61453945      -5.24995316       4.27601490       0.00029629       0.00074653       0.00045529
H       25.54203558      -2.36689803       4.59089839      -0.00011282      -0.00048674      -0.00072137
8
Lattice="30.0 0.0 0.0 0.0 30.0 0.0 0.0 0.0 30.0" Properties=species:S:1:pos:R:3:forces:R:3 label=AA energy=-2172.76011558647 chargeA=0 energyA=0.0 chargeB=0 energyB=-2172.76011558647 indexB=15 pbc="T T T"
C       28.95789436       0.64688109       1.78710877       0.00001166       0.00061073       0.00057929
C       29.15002885       0.47182944       3.26408266      -0.00083841       0.00002634      -0.00042486
H       29.25763994       1.63194006       1.46646728      -0.00025723      -0.00096464      -0.00032729
H       29.54029532      -0.06805161       1.22800409       0.00005784      -0.00032806       0.00004272
H       27.92490770       0.51444182       1.50725397      -0.00019839      -0.00032913      -0.00005494
H       28.85020579      -0.51317502       3.58480188       0.00042957       0.00069304       0.00015617
H       28.56760540       1.18682899       3.82309441       0.00013223       0.00011630       0.00004306
H       30.18298264       0.60429593       3.54399795       0.00066272       0.00017543      -0.00001416
15
Lattice="30.0 0.0 0.0 0.0 30.0 0.0 0.0 0.0 30.0" Properties=species:S:1:pos:R:3:forces:R:3 label=AA energy=-7390.56461446667 chargeA=0 energyA=-7390.56461446667 chargeB=0 energyB=0.0 indexB=15 pbc="T T T"
C       25.54178954      -3.15876702       3.85705144      -0.00175101       0.00076878       0.00056877
C       27.44021910      -2.85527409       2.28179440       0.00145461      -0.00036493      -0.00108579
C       26.92241435      -3.45299822       3.40433175       0.00081368      -0.00113238       0.00070541
C       28.72503657      -3.10657168       1.87913116      -0.00050922       0.00059148      -0.00005549
C       29.51520033      -3.96474984       2.59481130      -0.00003576      -0.00032366       0.00095515
C       27.72435141      -4.31548374       4.11265884      -0.00161927       0.00076800       0.00016191
C       29.00869045      -4.56974010       3.71441393       0.00146192       0.00028929      -0.00041429
H       26.82823570      -2.18487736       1.71356623      -0.00046660       0.00006334      -0.00016382
H       29.10863123      -2.63160172       1.00045333      -0.00040094      -0.00023876      -0.00024399
H       25.08119120      -4.02839177       4.29545136       0.00048835       0.00106971      -0.00055810
H       24.92464860      -2.82616578       3.03961085       0.00067064      -0.00086652       0.00120067
H       30.51778687      -4.16434136       2.28046725       0.00008281      -0.00024336       0.00054714
H       27.33526175      -4.79582666       4.98731197       0.00037226       0.00015254       0.00016044
H       29.61597678      -5.24600679       4.27897692      -0.00041175       0.00065436      -0.00020399
H       25.54346612      -2.37971987       4.60443929      -0.00014973      -0.00118788      -0.00157402
8
Lattice="30.0 0.0 0.0 0.0 30.0 0.0 0.0 0.0 30.0" Properties=species:S:1:pos:R:3:forces:R:3 label=AA energy=-2172.76020179177 chargeA=0 energyA=0.0 chargeB=0 energyB=-2172.76020179177 indexB=15 pbc="T T T"
C       26.87204601      -3.13966180      -1.18415659       0.00055185      -0.00038420      -0.00010874
C       26.37633961      -3.79987222      -2.43609902       0.00006172      -0.00053377       0.00047278
H       27.92005841      -2.89619992      -1.25728706      -0.00038779       0.00009678      -0.00018330
H       26.33867076      -2.22363915      -0.98581632       0.00011678       0.00032954      -0.00021726
H       26.74654641      -3.78095251      -0.32627144       0.00037543       0.00052312      -0.00003302
H       26.50178000      -3.15865029      -3.29402549      -0.00034279       0.00001198      -0.00017833
H       26.90980911      -4.71586475      -2.63438282      -0.00038012      -0.00009907       0.00009037
H       25.32836969      -4.04346336      -2.36293227       0.00000493       0.00005561       0.00015751
15
Lattice="30.0 0.0 0.0 0.0 30.0 0.0 0.0 0.0 30.0" Properties=species:S:1:pos:R:3:forces:R:3 label=AA energy=-7390.56462372382 chargeA=0 energyA=-7390.56462372382 chargeB=0 energyB=0.0 indexB=15 pbc="T T T"
C       25.54178074      -3.15868168       3.85703977       0.00098266      -0.00009642      -0.00022608
C       29.51530440      -3.96465957       2.59498306      -0.00007166       0.00031635       0.00027600
C       28.72576177      -3.10453504       1.88073208      -0.00075652       0.00042824      -0.00030556
C       29.00804434      -4.57175717       3.71295610      -0.00017386      -0.00038910      -0.00017972
C       27.44098919      -2.85352760       2.28331742       0.00096246       0.00011117      -0.00076628
C       27.72352846      -4.31771012       4.11122366      -0.00055466       0.00037074       0.00018418
C       26.92238032      -3.45337549       3.40449827       0.00054605      -0.00091656       0.00061316
H       30.51791543      -4.16401743       2.28056519       0.00003598      -0.00054105       0.00068111
H       29.10989728      -2.62796336       1.00315721      -0.00003630      -0.00024697      -0.00011885
H       29.61454127      -5.24974145       4.27628073       0.00061816       0.00089932      -0.00007543
H       26.82950649      -2.18167121       1.71623478      -0.00021756      -0.00023994      -0.00017690
H       27.33392211      -4.79985360       4.98463668      -0.00004629       0.00031722       0.00015032
H       25.08684678      -4.02321790       4.31082917      -0.00053729      -0.00146316       0.00068738
H       24.92042494      -2.84220990       3.03646086      -0.00084711       0.00020070      -0.00150788
H       25.54205649      -2.36759447       4.59155503       0.00009592       0.00124947       0.00076455
8
Lattice="30.0 0.0 0.0 0.0 30.0 0.0 0.0 0.0 30.0" Properties=species:S:1:pos:R:3:forces:R:3 label=AA energy=-2172.76012674152 chargeA=0 energyA=0.0 chargeB=0 energyB=-2172.76012674152 indexB=15 pbc="T T T"
C       30.08200577      -6.87278026       0.47974500       0.00013557      -0.00077825       0.00083655
C       29.99709059      -8.20356935      -0.20636287       0.00040478      -0.00016765       0.00035896
H       29.67026489      -6.91766091       1.47544456       0.00017140       0.00028308      -0.00037420
H       31.10416208      -6.53990017       0.56550633      -0.00042666      -0.00020571       0.00011890
H       29.53827989      -6.11590968      -0.06289564      -0.00000662      -0.00028647      -0.00006330
H       30.40910783      -8.15915408      -1.20195444      -0.00020762       0.00105258      -0.00000108
H       28.97490452      -8.53633144      -0.29223522       0.00056589      -0.00002626      -0.00019757
H       30.54061442      -8.96033012       0.33667417      -0.00063675       0.00012869      -0.00067825
15
Lattice="30.0 0.0 0.0 0.0 30.0 0.0 0.0 0.0 30.0" Properties=species:S:1:pos:R:3:forces:R:3 label=AA energy=-7390.56454566713 chargeA=0 energyA=-7390.56454566713 chargeB=0 energyB=0.0 indexB=15 pbc="T T T"
C        6.22353137       4.06049868      24.81359782       0.00041902       0.00016001       0.00062234
C        7.94004146       4.91589173      26.39267603      -0.00064132      -0.00010299      -0.00079273
C        6.63383833       4.89601705      25.96744921      -0.00094586      -0.00062412      -0.00037755
C        8.32753585       5.70834954      27.43957751       0.00050229      -0.00014442      -0.00110684
C        5.72262317       5.68759789      26.62320962       0.00021340      -0.00012061       0.00022934
C        7.41075941       6.49595400      28.08288850      -0.00031521       0.00158511      -0.00046550
C        6.10525224       6.48173224      27.67083622       0.00136951       0.00023195       0.00187121
H        8.66310744       4.30024389      25.89755926       0.00061359       0.00006871       0.00019649
H        9.34961562       5.70817167      27.75607458      -0.00013305      -0.00035115       0.00065246
H        5.19200011       3.76166906      24.89472110      -0.00017459       0.00002826      -0.00001050
H        6.82758163       3.17174980      24.74046549      -0.00012913       0.00017851      -0.00008844
H        4.69853767       5.68013685      26.30991865      -0.00007571       0.00004490       0.00005734
H        7.71098257       7.11395052      28.90252773       0.00037782      -0.00104759       0.00068572
H        5.37961194       7.08956778      28.16963984      -0.00097875      -0.00004638      -0.00132365
H        6.33367119       4.60698130      23.88911845      -0.00010203       0.00013980      -0.00014971
8
Lattice="30.0 0.0 0.0 0.0 30.0 0.0 0.0 0.0 30.0" Properties=species:S:1:pos:R:3:forces:R:3 label=AA energy=-2172.76010361803 chargeA=0 energyA=0.0 chargeB=0 energyB=-2172.76010361803 indexB=15 pbc="T T T"
C        8.93928849       1.54434622      27.58348134       0.00012923      -0.00010919      -0.00039092
C        9.15274338       1.46126315      26.10141602      -0.00003841      -0.00009620       0.00033520
H        7.92326909       1.81851638      27.81898205      -0.00016477       0.00019775      -0.00011889
H        9.14012694       0.59925544      28.06245585      -0.00008999       0.00019488       0.00026513
H        9.58691942       2.28035734      28.03268854       0.00003737       0.00027703      -0.00005911
H        8.95186135       2.40629826      25.62235252       0.00004707      -0.00006290      -0.00001500
H       10.16878837       1.18713757      25.86597014       0.00013206      -0.00019285      -0.00003065
H        8.50517996       0.72517005      25.65224353      -0.00005256      -0.00020851       0.00001424
12
Lattice="30.0 0.0 0.0 0.0 30.0 0.0 0.0 0.0 30.0" Properties=species:S:1:pos:R:3:forces:R:3 label=PA energy=-5290.83946312259 chargeA=0 energyA=-5290.83946312259 chargeB=0 energyB=0.0 indexB=12 pbc="T T T"
C      -18.13655800     -10.02869094     -18.48635395      -0.00035030       0.00127675      -0.00066734
C      -18.38293505     -10.15433050     -19.95917272       0.00004315       0.00086587       0.00040848
C      -19.33423070      -9.49065367     -17.76399066       0.00051184      -0.00045564       0.00005659
O      -17.72658155     -11.23767742     -17.94317567      -0.00024378      -0.00183068       0.00041789
H      -17.30426074      -9.35876627     -18.32817777      -0.00024540       0.00037001      -0.00039357
H      -18.62267984      -9.19752302     -20.39466683      -0.00067317      -0.00119753      -0.00008263
H      -20.18573171     -10.14135393     -17.90660423       0.00003801      -0.00040536       0.00018485
H      -19.13657449      -9.41861599     -16.70741747       0.00022892       0.00017996       0.00009730
H      -19.60224010      -8.51357050     -18.13277782      -0.00093929       0.00026018      -0.00024201
H      -18.41014915     -11.87408706     -18.04694907       0.00167093       0.00172648       0.00016121
H      -19.21384156     -10.81964919     -20.14820836      -0.00010885      -0.00035921       0.00021740
H      -17.51238711     -10.55074150     -20.45475545       0.00006794      -0.00043084      -0.00015817
8
Lattice="30.0 0.0 0.0 0.0 30.0 0.0 0.0 0.0 30.0" Properties=species:S:1:pos:R:3:forces:R:3 label=PA energy=-2172.76013249345 chargeA=0 energyA=0.0 chargeB=0 energyB=-2172.76013249345 indexB=12 pbc="T T T"
C      -15.43313526      -9.07470998     -16.00146134      -0.00012688      -0.00008952      -0.00033692
C      -14.66960608      -8.03434309     -15.23754890       0.00032284       0.00040187      -0.00036927
H      -15.85673532      -8.66601465     -16.90505943      -0.00013606      -0.00027702       0.00020742
H      -14.79790275      -9.89896747     -16.28434179      -0.00005015      -0.00006999       0.00014519
H      -16.24424530      -9.47598449     -15.41494710      -0.00006814       0.00007044       0.00042499
H      -14.24588537      -8.44299964     -14.33400968       0.00008612      -0.00012268       0.00034711
H      -15.30484820      -7.21010834     -14.95462378       0.00009793       0.00007068      -0.00013836
H      -13.85855171      -7.63304734     -15.82413798      -0.00012566       0.00001622      -0.00028015
8
Lattice="30.0 0.0 0.0 0.0 30.0 0.0 0.0 0.0 30.0" Properties=species:S:1:pos:R:3:forces:R:3 label=AA energy=-2172.76013117878 chargeA=0 energyA=-2172.76013117878 chargeB=0 energyB=0.0 indexB=8 pbc="T T T"
C       -4.73864334      -4.92613981       3.66458773      -0.00089945      -0.00073029       0.00001530
C       -3.63208955      -5.64423622       4.37796784       0.00003677      -0.00068846      -0.00005549
H       -5.67712478      -5.44651225       3.77156217       0.00052207       0.00038438      -0.00037470
H       -4.87388323      -3.92913179       4.05271171       0.00010533      -0.00024717       0.00013142
H       -4.53383424      -4.83899355       2.60941752       0.00013137      -0.00022581      -0.00016622
H       -2.69352252      -5.12400548       4.27129890      -0.00026622       0.00061444      -0.00028622
H       -3.49695250      -6.64116980       3.98956456       0.00036138       0.00062925       0.00067730
H       -3.83707885      -5.73165610       5.43308457       0.00000874       0.00026366       0.00005861
8
Lattice="30.0 0.0 0.0 0.0 30.0 0.0 0.0 0.0 30.0" Properties=species:S:1:pos:R:3:forces:R:3 label=AA energy=-2172.76014416193 chargeA=0 energyA=0.0 chargeB=0 energyB=-2172.76014416193 indexB=8 pbc="T T T"
C       -6.94688051      -3.21894905       6.18006041       0.00086232       0.00082062      -0.00008285
C       -5.93084661      -2.42001295       6.94061927      -0.00101202       0.00027042      -0.00045113
H       -6.82808324      -3.09338524       5.11559514      -0.00010335      -0.00021135       0.00040189
H       -6.85906631      -4.27207164       6.39482589       0.00049154      -0.00039564       0.00033482
H       -7.95131805      -2.91850356       6.43256692      -0.00043536      -0.00014579      -0.00011948
H       -4.92634942      -2.72027078       6.68815466       0.00040520      -0.00046909      -0.00018437
H       -6.01882299      -1.36690930       6.72573909      -0.00017147      -0.00000174       0.00025765
H       -6.04963587      -2.54550148       8.00508561      -0.00003687       0.00013256      -0.00015653
8
Lattice="30.0 0.0 0.0 0.0 30.0 0.0 0.0 0.0 30.0" Properties=species:S:1:pos:R:3:forces:R:3 label=AA energy=-2172.76016875871 chargeA=0 energyA=-2172.76016875871 chargeB=0 energyB=0.0 indexB=8 pbc="T T T"
C       20.15184513      15.46408528      15.90136149       0.00002198      -0.00045867       0.00058900
C       20.80012663      15.97349903      17.15408829       0.00074826      -0.00033785      -0.00067134
H       19.55211037      16.22730692      15.43152082      -0.00000018      -0.00017107      -0.00019015
H       20.88754998      15.14045343      15.18238416       0.00007345      -0.00002199      -0.00014526
H       19.50689823      14.62452188      16.10666281       0.00016245       0.00056513      -0.00015991
H       21.39963149      15.21016131      17.62406109      -0.00039757       0.00034348       0.00015836
H       20.06446443      16.29744014      17.87295764      -0.00018909       0.00001373       0.00033519
H       21.44539373      16.81279201      16.94873371      -0.00041929       0.00006725       0.00008410
11
Lattice="30.0 0.0 0.0 0.0 30.0 0.0 0.0 0.0 30.0" Properties=species:S:1:pos:R:3:forces:R:3 label=AA energy=-3242.85380471874 chargeA=0 energyA=0.0 chargeB=0 energyB=-3242.85380471874 indexB=8 pbc="T T T"
C       18.51147205      15.83406795      12.57890060      -0.00164413      -0.00168521      -0.00016434
C       17.06002735      15.52114705      12.79508082       0.00198446      -0.00034954       0.00014329
C       19.31071703      14.61206383      12.23359261      -0.00118139       0.00109461       0.00045527
H       18.61040779      16.56617023      11.78996476       0.00027025      -0.00023891      -0.00043172
H       18.91889498      16.29393586      13.46812930       0.00033180       0.00037553      -0.00035837
H       16.93388477      14.81549024      13.60228294       0.00043674      -0.00059772      -0.00057145
H       19.24836318      13.87559651      13.02046610       0.00023295       0.00015971       0.00046965
H       18.94049499      14.15230559      11.32972065      -0.00004132      -0.00063473       0.00003486
H       16.62463386      15.08202821      11.91017726      -0.00079146       0.00074000      -0.00049509
H       16.49234450      16.40515087      13.03805008       0.00010246       0.00082337       0.00125760
H       20.35252951      14.84544367      12.08208487       0.00029963       0.00031289      -0.00033970
8
Lattice="30.0 0.0 0.0 0.0 30.0 0.0 0.0 0.0 30.0" Properties=species:S:1:pos:R:3:forces:R:3 label=CA energy=-2172.76013572373 chargeA=0 energyA=-2172.76013572373 chargeB=-1 energyB=0.0 indexB=8 pbc="T T T"
C       -3.90537286      -5.69449732       5.87199142      -0.00023207      -0.00011024      -0.00023747
C       -3.61937814      -5.65458775       4.40039836      -0.00009729      -0.00009408       0.00016133
H       -3.10350833      -6.16899872       6.41494633      -0.00000057      -0.00009603       0.00002026
H       -4.02783945      -4.70180393       6.27510753      -0.00011213      -0.00000084      -0.00005646
H       -4.80931525      -6.24402395       6.08138335       0.00000619      -0.00000499       0.00001652
H       -2.71549266      -5.10502136       4.19089937       0.00023432       0.00012831       0.00027272
H       -3.49687900      -6.64730222       3.99733956       0.00011049       0.00009822      -0.00008002
H       -4.42131130      -5.18017174       3.85746708       0.00009106       0.00007965      -0.00009687
10
Lattice="30.0 0.0 0.0 0.0 30.0 0.0 0.0 0.0 30.0" Properties=species:S:1:pos:R:3:forces:R:3 label=CA energy=-7291.51886850894 chargeA=0 energyA=0.0 chargeB=-1 energyB=-7291.51886850894 indexB=8 pbc="T T T"
C       -1.07526319      -3.17900748       6.56788797       0.00040597       0.00200335      -0.00102467
C        0.12714386      -3.86547702       5.99549170      -0.00084515      -0.00038302       0.00025032
C       -1.12163146      -1.66550103       6.34286981      -0.00085576      -0.00398359       0.00116444
O       -0.18344734      -1.17584032       5.72937607      -0.00175732       0.00126805       0.00074160
O       -2.10810184      -1.11189895       6.81070479       0.00274647       0.00034001      -0.00124281
H       -1.98698948      -3.58798286       6.15417108       0.00065407       0.00010953       0.00107649
H       -1.14142278      -3.34179840       7.63504321      -0.00011882      -0.00015572      -0.00059177
H        1.03212626      -3.45733525       6.41588218      -0.00039200      -0.00052639      -0.00024817
H        0.18438743      -3.70426857       4.93104877      -0.00001632      -0.00041536       0.00022874
H        0.10890122      -4.93208212       6.18323343       0.00017887       0.00174314      -0.00035417
8
Lattice="30.0 0.0 0.0 0.0 30.0 0.0 0.0 0.0 30.0" Properties=species:S:1:pos:R:3:forces:R:3 label=AA energy=-2172.76013534572 chargeA=0 energyA=-2172.76013534572 chargeB=0 energyB=0.0 indexB=8 pbc="T T T"
C       -3.90537286      -5.69449736       5.87199142      -0.00023257      -0.00010932      -0.00023848
C       -3.61937813      -5.65458774       4.40039835      -0.00009696      -0.00009511       0.00016260
H       -3.10350828      -6.16899862       6.41494636      -0.00000040      -0.00009653       0.00002059
H       -4.02783953      -4.70180395       6.27510742      -0.00011228      -0.00000053      -0.00005580
H       -4.80931523      -6.24402404       6.08138334       0.00000684      -0.00000503       0.00001657
H       -2.71549260      -5.10502143       4.19089938       0.00023409       0.00012868       0.00027278
H       -3.49687909      -6.64730224       3.99733957       0.00011055       0.00009851      -0.00008080
H       -4.42131129      -5.18017163       3.85746716       0.00009074       0.00007933      -0.00009746
8
Lattice="30.0 0.0 0.0 0.0 30.0 0.0 0.0 0.0 30.0" Properties=species:S:1:pos:R:3:forces:R:3 label=AA energy=-2172.7601309052 chargeA=0 energyA=0.0 chargeB=0 energyB=-2172.7601309052 indexB=8 pbc="T T T"
C       -4.89854977      -6.49865448       9.19586869       0.00033217       0.00009218       0.00034327
C       -3.43011642      -6.35940040       9.46672155      -0.00042845      -0.00001688       0.00019884
H       -5.48681360      -6.08226342       9.99805596      -0.00005818      -0.00009877      -0.00004600
H       -5.18027885      -5.98926811       8.28807293       0.00003924      -0.00000274      -0.00003113
H       -5.18149479      -7.53374966       9.08883971      -0.00004322      -0.00002832       0.00007126
H       -2.84176786      -6.77582824       8.66462806      -0.00005526      -0.00005213      -0.00036019
H       -3.14848888      -6.86874814      10.37457271       0.00019198       0.00001770      -0.00004497
H       -3.14716684      -5.32430755       9.57375140       0.00002172       0.00008896      -0.00013109
8
Lattice="30.0 0.0 0.0 0.0 30.0 0.0 0.0 0.0 30.0" Properties=species:S:1:pos:R:3:forces:R:3 label=AA energy=-2172.76013918673 chargeA=0 energyA=-2172.76013918673 chargeB=0 energyB=0.0 indexB=8 pbc="T T T"
C       21.80699252      17.07084091      16.82778227      -0.00060351      -0.00025643       0.00010856
C       20.82327949      15.99249633      17.17219387       0.00012160       0.00052823      -0.00004188
H       22.36804992      17.38169639      17.69470667      -0.00007380      -0.00005565      -0.00065463
H       22.51426709      16.73472936      16.08633858      -0.00025883       0.00008922       0.00013264
H       21.31092172      17.94276281      16.43199990       0.00058075      -0.00050930       0.00001671
H       21.31929783      15.12056821      17.56800407      -0.00028153       0.00034034       0.00008014
H       20.11597283      16.32863330      17.91360553       0.00045421      -0.00016170      -0.00024601
H       20.26223860      15.68164269      16.30525912       0.00006111       0.00002529       0.00060447
11
Lattice="30.0 0.0 0.0 0.0 30.0 0.0 0.0 0.0 30.0" Properties=species:S:1:pos:R:3:forces:R:3 label=AA energy=-3242.85381572553 chargeA=0 energyA=0.0 chargeB=0 energyB=-3242.85381572553 indexB=8 pbc="T T T"
C       20.90265160      18.97164708      13.97182021       0.00006158       0.00031103       0.00001283
C       21.55777203      19.50966887      12.73385376       0.00019106      -0.00050580      -0.00007686
C       19.56508670      19.60191923      14.22647867       0.00070281      -0.00028201      -0.00028278
H       20.78734055      17.90055451      13.88410638       0.00000108       0.00033556       0.00014549
H       21.54800272      19.13539877      14.82326034      -0.00044118      -0.00013739      -0.00032374
H       21.70945961      20.57578340      12.81038650      -0.00008356      -0.00050783      -0.00017581
H       18.89271937      19.42636575      13.40032517      -0.00013870       0.00012863      -0.00026658
H       19.10176242      19.20985828      15.11779806      -0.00014554      -0.00003853       0.00012506
H       19.65911495      20.67070689      14.34602531      -0.00005434       0.00002695       0.00005576
H       22.51815713      19.05160164      12.55863225      -0.00075726       0.00030417       0.00001007
H       20.94336292      19.33154558      11.86421335       0.00066405       0.00036522       0.00077657
8
Lattice="30.0 0.0 0.0 0.0 30.0 0.0 0.0 0.0 30.0" Properties=species:S:1:pos:R:3:forces:R:3 label=AA energy=-2172.76013568831 chargeA=0 energyA=-2172.76013568831 chargeB=0 energyB=0.0 indexB=8 pbc="T T T"
C       -3.90537287      -5.69449735       5.87199145      -0.00023219      -0.00011014      -0.00023820
C       -3.61937815      -5.65458776       4.40039838      -0.00009661      -0.00009482       0.00016137
H       -3.10350828      -6.16899864       6.41494636      -0.00000088      -0.00009644       0.00002019
H       -4.02783951      -4.70180393       6.27510743      -0.00011228      -0.00000002      -0.00005603
H       -4.80931524      -6.24402403       6.08138336       0.00000675      -0.00000524       0.00001674
H       -2.71549262      -5.10502142       4.19089940       0.00023382       0.00012876       0.00027283
H       -3.49687908      -6.64730221       3.99733950       0.00011044       0.00009817      -0.00007992
H       -4.42131127      -5.18017167       3.85746711       0.00009095       0.00007973      -0.00009698
8
Lattice="30.0 0.0 0.0 0.0 30.0 0.0 0.0 0.0 30.0" Properties=species:S:1:pos:R:3:forces:R:3 label=AA energy=-2172.76018166776 chargeA=0 energyA=0.0 chargeB=0 energyB=-2172.76018166776 indexB=8 pbc="T T T"
C       -6.61481005      -8.45633167       6.15509768      -0.00053370      -0.00146018       0.00139267
C       -7.59771837      -9.58870580       6.18231626       0.00101078       0.00073249       0.00048956
H       -6.30935665      -8.22579609       5.14691520       0.00020415      -0.00004647      -0.00083636
H       -7.03734287      -7.55958254       6.57970197       0.00041084      -0.00040072      -0.00040767
H       -5.72604424      -8.69457574       6.71750248      -0.00020452       0.00024700      -0.00047884
H       -8.48658430      -9.35072105       5.62000449       0.00009261       0.00056713      -0.00040277
H       -7.17500502     -10.48542520       5.75781967      -0.00100143       0.00031945       0.00027582
H       -7.90307450      -9.81919990       7.19056724       0.00002127       0.00004129      -0.00003241
8
Lattice="30.0 0.0 0.0 0.0 30.0 0.0 0.0 0.0 30.0" Properties=species:S:1:pos:R:3:forces:R:3 label=CA energy=-2172.76016478515 chargeA=0 energyA=-2172.76016478515 chargeB=-1 energyB=0.0 indexB=8 pbc="T T T"
C        3.74434299      31.27266754      12.84463604       0.00069149      -0.00106653      -0.00046443
C        4.84304004      31.85160825      12.00398136       0.00067947      -0.00101872      -0.00026502
H        3.83936346      30.20190756      12.93095647      -0.00114147       0.00087277       0.00064119
H        3.75646807      31.68142308      13.84248800       0.00012994       0.00045959      -0.00035310
H        2.77475271      31.47965398      12.42035680       0.00051315       0.00035389       0.00032762
H        4.74863925      32.92237207      11.91740412      -0.00072399      -0.00003985       0.00040588
H        4.83066846      31.44263429      11.00619225       0.00075137       0.00032144       0.00095586
H        5.81255403      31.64420323      12.42829496      -0.00089996       0.00011740      -0.00124800
10
Lattice="30.0 0.0 0.0 0.0 30.0 0.0 0.0 0.0 30.0" Properties=species:S:1:pos:R:3:forces:R:3 label=CA energy=-7291.51884563393 chargeA=0 energyA=0.0 chargeB=-1 energyB=-7291.51884563393 indexB=8 pbc="T T T"
C        1.94572301      29.07174960      15.06929238      -0.00067948       0.00182722       0.00027664
C        2.82885346      28.82445996      16.25402957       0.00031840      -0.00148765       0.00016390
C        1.25578052      30.43823176      15.05362065       0.00325221      -0.00448863       0.00142290
O        1.49142697      31.17959266      15.99766130      -0.00143072       0.00045302      -0.00205027
O        0.53660301      30.63354900      14.08254313      -0.00077118       0.00180731       0.00002356
H        2.50456337      28.98935951      14.14701034      -0.00078191      -0.00009776       0.00088580
H        1.16691971      28.32403522      15.00529963       0.00108938       0.00037255      -0.00026122
H        2.26495709      28.90238928      17.16960018       0.00058841      -0.00021438      -0.00082904
H        3.60615936      29.56950872      16.30899650      -0.00036027      -0.00066545       0.00021150
H        3.29047651      27.84536430      16.21439633      -0.00122484       0.00249378       0.00015623
8
Lattice="30.0 0.0 0.0 0.0 30.0 0.0 0.0 0.0 30.0" Properties=species:S:1:pos:R:3:forces:R:3 label=AA energy=-2172.76012864312 chargeA=0 energyA=-2172.76012864312 chargeB=0 energyB=0.0 indexB=8 pbc="T T T"
C       17.40600542       9.86238590      15.98039264       0.00128094       0.00033531       0.00052226
C       17.46617715       8.37327318      15.81342683       0.00131714      -0.00056407       0.00077166
H       16.39461846      10.19857540      16.14470791      -0.00035823      -0.00052273      -0.00042593
H       17.77947080      10.37090734      15.10581936      -0.00025953      -0.00041783       0.00001359
H       17.99701940      10.18688108      16.82207859      -0.00095516       0.00061750      -0.00120227
H       16.87557118       8.04839449      14.97164850      -0.00018346       0.00031662       0.00018689
H       17.09263941       7.86478697      16.68800207       0.00045676       0.00043478      -0.00036958
H       18.47777819       8.03741764      15.64947410      -0.00129846      -0.00019957       0.00050338
8
Lattice="30.0 0.0 0.0 0.0 30.0 0.0 0.0 0.0 30.0" Properties=species:S:1:pos:R:3:forces:R:3 label=AA energy=-2172.76015161067 chargeA=0 energyA=0.0 chargeB=0 energyB=-2172.76015161067 indexB=8 pbc="T T T"
C       15.13830653      10.69597776      13.00189041       0.00090679       0.00073722      -0.00054134
C       16.06191480      11.69351644      12.36870303      -0.00085223      -0.00072460       0.00032227
H       15.62446981       9.74334930      13.13994208       0.00026393      -0.00022262       0.00003064
H       14.26382266      10.52932941      12.39325422      -0.00012108      -0.00024186      -0.00003982
H       14.80139283      11.03212117      13.96958251       0.00003131      -0.00012377       0.00020371
H       16.39881660      11.35733837      11.40101545       0.00003215       0.00020070      -0.00010971
H       16.93640524      11.86021614      12.97731548       0.00008001       0.00009261       0.00012015
H       15.57574153      12.64613143      12.23060683      -0.00034088       0.00028233       0.00001411
8
Lattice="30.0 0.0 0.0 0.0 30.0 0.0 0.0 0.0 30.0" Properties=species:S:1:pos:R:3:forces:R:3 label=AA energy=-2172.7601545668 chargeA=0 energyA=-2172.7601545668 chargeB=0 energyB=0.0 indexB=8 pbc="T T T"
C       29.32009855      28.98670864      26.69249691      -0.00034034       0.00007432      -0.00025744
C       28.92318319      28.73914704      25.26765025       0.00016911       0.00025644       0.00024842
H       28.50905989      29.41939903      27.25634946      -0.00006084      -0.00004472       0.00001796
H       29.60607210      28.07100100      27.18507478      -0.00012026      -0.00012380      -0.00001382
H       30.15684100      29.66414820      26.75478458      -0.00002460       0.00002653       0.00010700
H       29.73415266      28.30641729      24.70373613       0.00030064      -0.00002726       0.00016074
H       28.63726542      29.65490128      24.77511979       0.00006107      -0.00004427      -0.00010683
H       28.08637720      28.06178751      25.20537811       0.00001523      -0.00011726      -0.00015603
15
Lattice="30.0 0.0 0.0 0.0 30.0 0.0 0.0 0.0 30.0" Properties=species:S:1:pos:R:3:forces:R:3 label=AA energy=-7390.56452166591 chargeA=0 energyA=0.0 chargeB=0 energyB=-7390.56452166591 indexB=8 pbc="T T T"
C       27.81016430      29.89475688      32.21553932      -0.00101764       0.00002755       0.00098832
C       30.40794965      30.76646173      29.65834802      -0.00060756      -0.00032602      -0.00003088
C       31.31532068      29.75511212      29.82281889       0.00079777       0.00012869       0.00156670
C       29.27286838      30.80471700      30.42386605       0.00051591       0.00026930      -0.00040294
C       29.02406704      29.83765316      31.36651638       0.00096524      -0.00082763      -0.00063547
C       31.07648046      28.78287230      30.75746978       0.00040529       0.00090370      -0.00081096
C       29.94080945      28.82545077      31.51994639      -0.00034157       0.00007214       0.00011016
H       30.58180290      31.52883544      28.92801703       0.00029778       0.00027751       0.00049345
H       32.20110252      29.72213889      29.22437070      -0.00048130      -0.00032411      -0.00064578
H       28.56682001      31.59798363      30.28568865       0.00000543      -0.00001812       0.00013855
H       31.77680485      27.98511347      30.89139506      -0.00003402      -0.00026593       0.00053398
H       27.44296289      28.90683998      32.43835708      -0.00008199       0.00019528      -0.00008229
H       27.02133403      30.44707646      31.73354279      -0.00006095      -0.00024588      -0.00036679
H       29.76043016      28.05899716      32.24599397      -0.00008959       0.00017813      -0.00013504
H       28.02445268      30.38190102      33.15480989      -0.00027280      -0.00004459      -0.00072102
8
Lattice="30.0 0.0 0.0 0.0 30.0 0.0 0.0 0.0 30.0" Properties=species:S:1:pos:R:3:forces:R:3 label=AA energy=-2172.76012894727 chargeA=0 energyA=-2172.76012894727 chargeB=0 energyB=0.0 indexB=8 pbc="T T T"
C       17.40600537       9.86238588      15.98039265       0.00128272       0.00033625       0.00052262
C       17.46617711       8.37327319      15.81342683       0.00131797      -0.00056478       0.00077161
H       16.39461849      10.19857544      16.14470823      -0.00035888      -0.00052303      -0.00042601
H       17.77947052      10.37090729      15.10581925      -0.00025943      -0.00041758       0.00001388
H       17.99701969      10.18688100      16.82207837      -0.00095628       0.00061772      -0.00120296
H       16.87557148       8.04839447      14.97164828      -0.00018432       0.00031668       0.00018755
H       17.09263911       7.86478701      16.68800199       0.00045719       0.00043445      -0.00037048
H       18.47777824       8.03741773      15.64947440      -0.00129898      -0.00019970       0.00050380
8
Lattice="30.0 0.0 0.0 0.0 30.0 0.0 0.0 0.0 30.0" Properties=species:S:1:pos:R:3:forces:R:3 label=AA energy=-2172.76014383758 chargeA=0 energyA=0.0 chargeB=0 energyB=-2172.76014383758 indexB=8 pbc="T T T"
C       14.76538891      12.34293599      17.16314921       0.00050187      -0.00181403       0.00141505
C       14.52854306      13.45377285      16.18401548       0.00011281       0.00171972      -0.00121905
H       15.80960480      12.07783528      17.21095939      -0.00020120      -0.00029281      -0.00051611
H       14.21701995      11.45542575      16.89009243      -0.00028333       0.00021936       0.00009272
H       14.45554813      12.62327457      18.15732090       0.00038386       0.00003927      -0.00027056
H       14.83654561      13.17255436      15.18952063       0.00007669       0.00069291       0.00018863
H       15.07857544      14.34063341      16.45587504      -0.00067273      -0.00026582       0.00039594
H       13.48462410      13.72028779      16.13765692       0.00008202      -0.00029862      -0.00008662
13
Lattice="30.0 0.0 0.0 0.0 30.0 0.0 0.0 0.0 30.0" Properties=species:S:1:pos:R:3:forces:R:3 label=CC energy=-6671.61317432778 chargeA=1 energyA=-6671.61317432778 chargeB=-1 energyB=0.0 indexB=13 pbc="T T T"
C       32.54227234     -10.38027275      58.75998417      -0.00206674       0.00013759       0.00062926
C       31.00039090     -11.46826231      60.26649941       0.00072537      -0.00092656       0.00014350
N       29.81854037     -11.53118526      60.82713690       0.00011488      -0.00111823       0.00006428
N       31.27595131     -10.52065329      59.41726850       0.00129218       0.00078932      -0.00121559
N       31.90618416     -12.36229413      60.56275635      -0.00013307      -0.00038843       0.00052688
H       29.11300649     -10.86787977      60.61919510       0.00074156       0.00057334       0.00025494
H       29.59201622     -12.24614177      61.47386402       0.00013088       0.00057062       0.00030775
H       30.56651458      -9.85879183      59.21460110      -0.00022264       0.00032161       0.00020321
H       32.80654545     -12.33431826      60.15168130       0.00047545       0.00095837      -0.00114843
H       31.71953647     -13.09228241      61.20592567      -0.00091319       0.00038950       0.00025165
H       32.49451757      -9.52106574      58.11940460      -0.00065287       0.00055421       0.00003529
H       32.75872364     -11.23964934      58.14741078       0.00017739      -0.00181686      -0.00043644
H       33.33365049     -10.21936714      59.47308210       0.00033079      -0.00004447       0.00038370
7
Lattice="30.0 0.0 0.0 0.0 30.0 0.0 0.0 0.0 30.0" Properties=species:S:1:pos:R:3:forces:R:3 label=CC energy=-6221.399808259 chargeA=1 energyA=0.0 chargeB=-1 energyB=-6221.399808259 indexB=13 pbc="T T T"
C       28.96281541      -8.00238699      57.60779823      -0.00022076       0.00023429       0.00129814
C       28.55859582      -7.97067339      59.07959132       0.00125513      -0.00050384      -0.00428941
O       29.20229562      -8.70514843      59.81780382      -0.00172383       0.00094710       0.00110535
O       27.61949081      -7.23573535      59.35574467       0.00015348      -0.00120848       0.00168305
H       28.42632716      -8.81018419      57.12981691       0.00093031       0.00123642      -0.00019265
H       30.01750737      -8.19949874      57.50170000      -0.00107320       0.00031587      -0.00005823
H       28.69661782      -7.08386791      57.11027504       0.00067888      -0.00102137       0.00045375
13
Lattice="30.0 0.0 0.0 0.0 30.0 0.0 0.0 0.0 30.0" Properties=species:S:1:pos:R:3:forces:R:3 label=CA energy=-6671.61317431524 chargeA=1 energyA=-6671.61317431524 chargeB=0 energyB=0.0 indexB=13 pbc="T T T"
C       32.54227350     -10.38027212      58.75998254      -0.00210398       0.00004553       0.00063863
C       31.00038948     -11.46826261      60.26649932       0.00078046      -0.00088175       0.00009324
N       31.27595337     -10.52065246      59.41726918       0.00121268       0.00076969      -0.00116436
N       29.81853889     -11.53118449      60.82713673       0.00019079      -0.00114672       0.00004959
N       31.90618102     -12.36229648      60.56275449      -0.00009688      -0.00041483       0.00054631
H       30.56651482      -9.85879116      59.21460498      -0.00018539       0.00031942       0.00018970
H       29.11300491     -10.86788113      60.61919273       0.00070121       0.00059598       0.00025572
H       29.59201874     -12.24614307      61.47386240       0.00009412       0.00057019       0.00032173
H       32.80654669     -12.33431543      60.15168823       0.00044969       0.00096290      -0.00114836
H       31.71953600     -13.09228175      61.20592855      -0.00091994       0.00040261       0.00023835
H       32.49451804      -9.52106447      58.11940713      -0.00065258       0.00061359      -0.00000876
H       32.75872124     -11.23964783      58.14740567       0.00017474      -0.00180053      -0.00042424
H       33.33365330     -10.21937099      59.47307806       0.00035509      -0.00003606       0.00041246
11
Lattice="30.0 0.0 0.0 0.0 30.0 0.0 0.0 0.0 30.0" Properties=species:S:1:pos:R:3:forces:R:3 label=CA energy=-3242.8536800301 chargeA=1 energyA=0.0 chargeB=0 energyB=-3242.8536800301 indexB=13 pbc="T T T"
C       32.74821231     -10.50833526      63.24621891       0.00073220       0.00075800      -0.00008341
C       33.95597679     -11.33240471      62.90948325      -0.00056930      -0.00129561      -0.00033138
C       32.93816084      -9.70807882      64.50109782       0.00081840       0.00126715      -0.00063411
H       31.88837780     -11.15406497      63.35522273      -0.00058528      -0.00018783       0.00037803
H       32.52250329      -9.84404028      62.42406592      -0.00017719       0.00000137      -0.00069518
H       34.18435405     -12.02489141      63.70556906      -0.00025440       0.00011244       0.00009371
H       33.81082231     -11.90397363      62.00667122      -0.00032466      -0.00006593       0.00023663
H       32.06558241      -9.11955668      64.73579994       0.00028280      -0.00015505      -0.00026217
H       34.82303551     -10.70520188      62.76724255       0.00086052       0.00047824       0.00022601
H       33.77537010      -9.03332738      64.40463154      -0.00069063      -0.00041695       0.00105399
H       33.13763459     -10.35325497      65.34334706      -0.00009246      -0.00049582       0.00001789
9
Lattice="30.0 0.0 0.0 0.0 30.0 0.0 0.0 0.0 30.0" Properties=species:S:1:pos:R:3:forces:R:3 label=CP energy=-5695.03625329212 chargeA=0 energyA=-5695.03625329212 chargeB=-1 energyB=0.0 indexB=9 pbc="T T T"
C       17.36132169      21.77144901      14.48968050      -0.00049765       0.00046505      -0.00044649
C       18.12681585      21.30556845      13.30116955      -0.00107328      -0.00295019       0.00263672
O       18.38619358      22.01251518      12.38442436       0.00092558       0.00177213      -0.00294425
N       18.48822825      20.01612054      13.33282575      -0.00078094       0.00150604       0.00059654
H       18.96877361      19.63976961      12.55378656      -0.00024351      -0.00038865       0.00061188
H       18.26200370      19.42670388      14.09120879       0.00021297      -0.00018390      -0.00104145
H       17.80377430      21.42262482      15.40788665       0.00001541      -0.00001396      -0.00008273
H       16.35459048      21.38832325      14.43508853       0.00115668       0.00029150       0.00043814
H       17.32600855      22.84403526      14.48495932       0.00028473      -0.00049801       0.00023164
7
Lattice="30.0 0.0 0.0 0.0 30.0 0.0 0.0 0.0 30.0" Properties=species:S:1:pos:R:3:forces:R:3 label=CP energy=-6221.39980591853 chargeA=0 energyA=0.0 chargeB=-1 energyB=-6221.39980591853 indexB=9 pbc="T T T"
C       17.61735676      16.28744180      14.65562109       0.00050263       0.00023937       0.00076573
C       18.36390037      17.17987574      15.64400980      -0.00290564      -0.00170761      -0.00285132
O       19.30911154      17.81077007      15.19000934      -0.00033035       0.00084875       0.00209432
O       17.91634136      17.18002736      16.78382218       0.00189386       0.00063874       0.00012050
H       16.69501486      16.78033079      14.38254079       0.00093708      -0.00052219      -0.00040793
H       17.35567859      15.34959050      15.11988907       0.00014718       0.00079057      -0.00060860
H       18.19466653      16.11649375      13.76176773      -0.00024476      -0.00028764       0.00088729
7
Lattice="30.0 0.0 0.0 0.0 30.0 0.0 0.0 0.0 30.0" Properties=species:S:1:pos:R:3:forces:R:3 label=CP energy=-6221.39936870573 chargeA=-1 energyA=-6221.39936870573 chargeB=0 energyB=0.0 indexB=7 pbc="T T T"
C       12.10842514      67.83649830       8.68968368      -0.00086209      -0.00070614       0.00043502
C       10.93019705      66.94003145       9.06287204       0.00295041       0.00231376      -0.00099330
O       10.26425349      66.50454992       8.13341446      -0.00006412      -0.00063083       0.00250403
O       10.78660313      66.75370492      10.26482282      -0.00107299      -0.00073543      -0.00169631
H       12.01728205      68.78169190       9.20342233       0.00033092      -0.00120112      -0.00072328
H       12.16408300      68.00215875       7.62635533       0.00001073      -0.00003118       0.00131511
H       13.02380613      67.37666475       9.03189134      -0.00129285       0.00099095      -0.00084126
9
Lattice="30.0 0.0 0.0 0.0 30.0 0.0 0.0 0.0 30.0" Properties=species:S:1:pos:R:3:forces:R:3 label=CP energy=-5695.03610993073 chargeA=-1 energyA=0.0 chargeB=0 energyB=-5695.03610993073 indexB=7 pbc="T T T"
C       11.05371675      62.77131233      10.28640176      -0.00076053       0.00114334      -0.00046113
C        9.60764479      62.74821274       9.93438846       0.00049285      -0.00251085       0.00289195
O        9.12107292      63.50769668       9.16366596      -0.00125233       0.00138798      -0.00167099
N        8.89422093      61.78868489      10.53804258       0.00173920       0.00076406      -0.00120942
H       11.21137805      62.61611759      11.34058579      -0.00031541       0.00018071       0.00015759
H       11.47143286      63.71385124       9.98809171       0.00009577      -0.00047002       0.00006242
H        7.93497088      61.69872571      10.31177898      -0.00117347       0.00007371      -0.00042492
H        9.30307452      61.14946472      11.16882411       0.00069633      -0.00050497       0.00019831
H       11.55803830      61.98255410       9.75085765       0.00047758      -0.00006396       0.00045620
10
Lattice="30.0 0.0 0.0 0.0 30.0 0.0 0.0 0.0 30.0" Properties=species:S:1:pos:R:3:forces:R:3 label=CP energy=-7291.51890955111 chargeA=-1 energyA=-7291.51890955111 chargeB=0 energyB=0.0 indexB=10 pbc="T T T"
C       12.94935118      17.67271923      25.94610227      -0.00109363      -0.00009037      -0.00107005
C       12.31983359      16.82790287      27.01131433       0.00035543      -0.00018277       0.00058818
C       12.10493467      17.85063570      24.68170678       0.00178870      -0.00046697       0.00338742
O       11.01704036      17.29146754      24.66874322       0.00101635       0.00135604      -0.00209448
O       12.62475263      18.54294297      23.81630895      -0.00129454      -0.00064476      -0.00025770
H       13.17161934      18.66306700      26.31955647       0.00021225      -0.00057570      -0.00005442
H       13.89920007      17.25888284      25.63592018      -0.00036592       0.00030219       0.00053102
H       12.10567353      15.84075244      26.63451051       0.00039034       0.00084502       0.00070711
H       11.37661980      17.24879854      27.32038133       0.00081388      -0.00048312       0.00008401
H       12.95870483      16.73511088      27.88109596      -0.00182285      -0.00005955      -0.00182108
9
Lattice="30.0 0.0 0.0 0.0 30.0 0.0 0.0 0.0 30.0" Properties=species:S:1:pos:R:3:forces:R:3 label=CP energy=-4220.6029386854 chargeA=-1 energyA=0.0 chargeB=0 energyB=-4220.6029386854 indexB=10 pbc="T T T"
C       16.12540580      18.93659299      24.34349933      -0.00013930       0.00031490       0.00000694
C       15.74293439      20.36286655      24.14930574      -0.00010889      -0.00030811       0.00027413
O       17.48433740      18.81372745      24.11286756       0.00007969       0.00060691      -0.00015507
H       15.87807922      18.62271421      25.35054579      -0.00009197      -0.00019830      -0.00003949
H       15.56324265      18.30845768      23.66287820      -0.00019742      -0.00003405      -0.00001374
H       16.28698302      20.99356182      24.83303431       0.00013305       0.00002759       0.00002311
H       17.75120781      17.92225541      24.22868308       0.00009126      -0.00052073       0.00016251
H       14.68749682      20.49904041      24.32099077       0.00000699       0.00013046      -0.00004696
H       15.97182289      20.67924346      23.14493522       0.00022661      -0.00001867      -0.00021143
7
Lattice="30.0 0.0 0.0 0.0 30.0 0.0 0.0 0.0 30.0" Properties=species:S:1:pos:R:3:forces:R:3 label=CC energy=-6221.39971819201 chargeA=-1 energyA=-6221.39971819201 chargeB=1 energyB=0.0 indexB=7 pbc="T T T"
C       12.97430462      17.69017500      25.94090369      -0.00058181       0.00024410      -0.00069203
C       12.12384810      17.80626787      24.67843846       0.00358592       0.00125580       0.00299108
O       11.27585720      16.93707373      24.52538909      -0.00000975       0.00082640      -0.00224147
O       12.40287332      18.74535887      23.94403173      -0.00231669      -0.00245060      -0.00014312
H       13.23366781      18.66650750      26.31820706      -0.00024424      -0.00124038      -0.00048045
H       13.89418855      17.18489916      25.68163226      -0.00121316       0.00042499       0.00107420
H       12.47330039      17.11171787      26.69998770       0.00077973       0.00093969      -0.00050821
13
Lattice="30.0 0.0 0.0 0.0 30.0 0.0 0.0 0.0 30.0" Properties=species:S:1:pos:R:3:forces:R:3 label=CC energy=-6671.61304320625 chargeA=-1 energyA=0.0 chargeB=1 energyB=-6671.61304320625 indexB=7 pbc="T T T"
C        8.78691489      17.00615371      21.57977884      -0.00005005       0.00059387       0.00164139
C        8.16117026      16.81454129      23.90416769      -0.00048280      -0.00011366      -0.00067102
N        9.06907397      16.97649850      22.98513000       0.00021096       0.00019534      -0.00203544
N        6.90806569      16.66722103      23.56427287      -0.00078613       0.00030802       0.00001162
N        8.49652199      16.79821504      25.17000531      -0.00003819      -0.00010307       0.00068653
H       10.01007554      17.08556295      23.27679630      -0.00025458      -0.00008044       0.00046579
H        6.63116133      16.67678575      22.61364401       0.00062016      -0.00003858      -0.00009140
H        6.19991728      16.54307722      24.24582570       0.00062926      -0.00037699      -0.00042456
H        9.43869822      16.90716531      25.45537929      -0.00036135       0.00007581      -0.00055259
H        7.81863397      16.67634621      25.88156917      -0.00027448      -0.00021304      -0.00037023
H        8.13225769      17.82539026      21.33273516       0.00065658      -0.00004387       0.00050579
H        8.36063715      16.07328264      21.25002421      -0.00002880      -0.00042523       0.00002644
H        9.71116302      17.15137009      21.05482145       0.00015941       0.00022184       0.00080768
7
Lattice="30.0 0.0 0.0 0.0 30.0 0.0 0.0 0.0 30.0" Properties=species:S:1:pos:R:3:forces:R:3 label=CA energy=-6221.39982083117 chargeA=-1 energyA=-6221.39982083117 chargeB=0 energyB=0.0 indexB=7 pbc="T T T"
C       19.58723469      14.01410628      29.62687497       0.00071154      -0.00011186       0.00174335
C       19.89713210      13.24839161      30.91078512      -0.00132496       0.00293465      -0.00379308
O       20.18714372      12.06743296      30.77300858      -0.00065821       0.00036980       0.00218474
O       19.79761411      13.89990558      31.94274261       0.00075509      -0.00221870       0.00001463
H       19.97065080      15.02056344      29.68444785      -0.00080524      -0.00134114      -0.00036667
H       18.51326453      14.08165768      29.52433010       0.00160953      -0.00033398      -0.00052487
H       19.98217005      13.50878245      28.76068078      -0.00028775       0.00070123       0.00074191
11
Lattice="30.0 0.0 0.0 0.0 30.0 0.0 0.0 0.0 30.0" Properties=species:S:1:pos:R:3:forces:R:3 label=CA energy=-3242.85360433948 chargeA=-1 energyA=0.0 chargeB=0 energyB=-3242.85360433948 indexB=7 pbc="T T T"
C       16.33946174      12.21750396      30.86615447       0.00033268      -0.00004399      -0.00040881
C       15.03860852      12.17134305      31.61237572      -0.00036163       0.00009829      -0.00024376
C       16.89807457      10.84818430      30.61289047      -0.00061607       0.00009416      -0.00033140
H       16.19913363      12.73089743      29.92544197      -0.00000273      -0.00011863      -0.00008451
H       17.05621016      12.80345393      31.42394710       0.00014735      -0.00012150       0.00002245
H       15.16038431      11.68777246      32.56984403       0.00027354      -0.00008750       0.00039188
H       14.29715337      11.61393018      31.06010460      -0.00003953       0.00016021       0.00017975
H       16.21030987      10.25288036      30.03146809       0.00016312      -0.00012972       0.00020958
H       17.83251566      10.89065358      30.07639916       0.00025257       0.00013029      -0.00021983
H       14.64417909      13.15919337      31.78952152       0.00006703       0.00019703       0.00034254
H       17.07377907      10.32582740      31.54117288      -0.00021634      -0.00017865       0.00014212
7
Lattice="30.0 0.0 0.0 0.0 30.0 0.0 0.0 0.0 30.0" Properties=species:S:1:pos:R:3:forces:R:3 label=CC energy=-6221.39982083313 chargeA=-1 energyA=-6221.39982083313 chargeB=1 energyB=0.0 indexB=7 pbc="T T T"
C       19.58723466      14.01410628      29.62687497       0.00071277      -0.00011222       0.00174383
C       19.89713209      13.24839161      30.91078512      -0.00132492       0.00293420      -0.00379353
O       20.18714381      12.06743298      30.77300857      -0.00065826       0.00037007       0.00218486
O       19.79761405      13.89990557      31.94274261       0.00075504      -0.00221846       0.00001501
H       19.97065087      15.02056342      29.68444784      -0.00080543      -0.00134134      -0.00036679
H       18.51326451      14.08165774      29.52433011       0.00160894      -0.00033379      -0.00052516
H       19.98217001      13.50878242      28.76068079      -0.00028814       0.00070154       0.00074179
8
Lattice="30.0 0.0 0.0 0.0 30.0 0.0 0.0 0.0 30.0" Properties=species:S:1:pos:R:3:forces:R:3 label=CC energy=-2619.71443902856 chargeA=-1 energyA=0.0 chargeB=1 energyB=-2619.71443902856 indexB=7 pbc="T T T"
C       17.00678676       9.99875973      31.88724017       0.00087210      -0.00000241       0.00151905
N       18.16698897      10.38874604      32.70620162      -0.00155828      -0.00023029      -0.00223864
H       18.07288983      11.32635590      33.05681756      -0.00018793       0.00077785       0.00049562
H       18.27907362       9.78211969      33.50013898       0.00027074      -0.00080579       0.00070262
H       19.02146799      10.35114928      32.17766931       0.00036532      -0.00048255      -0.00070083
H       16.12474805      10.05516776      32.49526819       0.00030696       0.00058356       0.00026324
H       17.15614458       8.99514277      31.53896371       0.00025628      -0.00022820       0.00007972
H       16.93171020      10.67433882      31.05731046      -0.00032518       0.00038781      -0.00012079
8
Lattice="30.0 0.0 0.0 0.0 30.0 0.0 0.0 0.0 30.0" Properties=species:S:1:pos:R:3:forces:R:3 label=AA energy=-2172.76010977237 chargeA=0 energyA=-2172.76010977237 chargeB=0 energyB=0.0 indexB=8 pbc="T T T"
C       13.65938093       0.16941697      -3.10714762      -0.00053632      -0.00001957      -0.00029934
C       14.58659907       1.23869592      -3.60297287       0.00007146       0.00045942      -0.00008540
H       12.95357033      -0.12211147      -3.86859498      -0.00012817       0.00047550       0.00044907
H       14.20187983      -0.71442884      -2.81144791       0.00019193      -0.00027986      -0.00052675
H       13.09461208       0.50526761      -2.25204643       0.00030257      -0.00046528       0.00009445
H       15.14950844       0.90378159      -4.45966524       0.00037202      -0.00001714       0.00056730
H       15.29405725       1.52841462      -2.84237004      -0.00050050       0.00035268       0.00003641
H       14.04425207       2.12346660      -3.89624291       0.00022700      -0.00050575      -0.00023573
11
Lattice="30.0 0.0 0.0 0.0 30.0 0.0 0.0 0.0 30.0" Properties=species:S:1:pos:R:3:forces:R:3 label=AA energy=-3242.85351926017 chargeA=0 energyA=0.0 chargeB=0 energyB=-3242.85351926017 indexB=8 pbc="T T T"
C       16.57500227      -2.01257963      -1.90863748      -0.00006388      -0.00036788       0.00052209
C       15.89558728      -2.05090314      -0.57141547       0.00014254       0.00054969      -0.00023958
C       17.72919167      -2.96803341      -1.98702228      -0.00093291      -0.00017141      -0.00015293
H       15.85963644      -2.24466419      -2.68488994      -0.00023270       0.00020183      -0.00031488
H       16.92156574      -1.00884141      -2.11006533       0.00025306       0.00048727       0.00015257
H       15.51556424      -3.03906010      -0.36038637      -0.00007449      -0.00062773       0.00016673
H       15.06737513      -1.36196740      -0.52403720      -0.00002236       0.00019710       0.00006975
H       18.47169856      -2.73764569      -1.23798807       0.00031151      -0.00037088       0.00016564
H       17.40184283      -3.98265567      -1.81717468       0.00033954       0.00034493      -0.00012035
H       16.58478928      -1.79345639       0.21862877       0.00026366      -0.00021457       0.00000318
H       18.21150657      -2.93402897      -2.95088116       0.00001603      -0.00002835      -0.00025223
8
Lattice="30.0 0.0 0.0 0.0 30.0 0.0 0.0 0.0 30.0" Properties=species:S:1:pos:R:3:forces:R:3 label=AA energy=-2172.76010740997 chargeA=0 energyA=-2172.76010740997 chargeB=0 energyB=0.0 indexB=8 pbc="T T T"
C       35.13788554      19.13378911      -5.86414044      -0.00030654       0.00033891       0.00002327
C       35.03864587      17.63883401      -5.79903756       0.00014079      -0.00020095       0.00003300
H       36.16101895      19.46334244      -5.77730743      -0.00013771       0.00014470       0.00005449
H       34.75267219      19.51247875      -6.79749539       0.00000163      -0.00017177       0.00008194
H       34.57795019      19.59936336      -5.06874328       0.00000220      -0.00019142      -0.00002291
H       34.01552694      17.30925463      -5.88593542       0.00007876      -0.00005415      -0.00002729
H       35.42379137      17.26018646      -4.86564101       0.00009828       0.00000191      -0.00006278
H       35.59863895      17.17325123      -6.59438247       0.00012258       0.00013276      -0.00007972
8
Lattice="30.0 0.0 0.0 0.0 30.0 0.0 0.0 0.0 30.0" Properties=species:S:1:pos:R:3:forces:R:3 label=AA energy=-2172.76017452223 chargeA=0 energyA=0.0 chargeB=0 energyB=-2172.76017452223 indexB=8 pbc="T T T"
C       36.86778219      22.20858562      -7.13947731       0.00003456      -0.00043998      -0.00031862
C       37.91226546      21.51446967      -7.96187276      -0.00050848       0.00019193      -0.00008244
H       36.14217727      22.70474361      -7.76419406      -0.00014742      -0.00006878       0.00023761
H       36.33452167      21.51164821      -6.51270634       0.00009400      -0.00014825      -0.00002247
H       37.30655537      22.95441405      -6.49593003       0.00006629      -0.00008182       0.00015471
H       38.63785695      21.01819792      -7.33724304       0.00022122       0.00017347       0.00012875
H       38.44553590      22.21139323      -8.58864415       0.00000844       0.00028056       0.00003516
H       37.47338519      20.76871769      -8.60544531       0.00023139       0.00009287      -0.00013271
8
Lattice="30.0 0.0 0.0 0.0 30.0 0.0 0.0 0.0 30.0" Properties=species:S:1:pos:R:3:forces:R:3 label=AA energy=-2172.76015523974 chargeA=0 energyA=-2172.76015523974 chargeB=0 energyB=0.0 indexB=8 pbc="T T T"
C       35.23954652      17.25734762      -8.32205148       0.00068222      -0.00033334       0.00153862
C       35.84413955      16.97496959      -6.97897945      -0.00038550       0.00064839      -0.00147173
H       35.20196007      18.31663689      -8.52059694      -0.00000857       0.00013919      -0.00036066
H       35.81011359      16.79839423      -9.11371393       0.00025850      -0.00018546      -0.00010794
H       34.23181979      16.87878395      -8.38623408       0.00006770       0.00000561      -0.00021558
H       36.85187267      17.35353673      -6.91482911      -0.00018750      -0.00014083       0.00022842
H       35.88171676      15.91570579      -6.78030869      -0.00010906      -0.00023793       0.00006105
H       35.27359105      17.43402521      -6.18736732      -0.00031780       0.00010436       0.00032782
8
Lattice="30.0 0.0 0.0 0.0 30.0 0.0 0.0 0.0 30.0" Properties=species:S:1:pos:R:3:forces:R:3 label=AA energy=-2172.76016341828 chargeA=0 energyA=0.0 chargeB=0 energyB=-2172.76016341828 indexB=8 pbc="T T T"
C       37.28639585      20.43754194      -8.83169072       0.00014085       0.00105676       0.00079104
C       37.91800405      21.49695266      -7.97854417      -0.00055197      -0.00063531      -0.00103159
H       38.00680117      19.98770144      -9.49622797      -0.00029676      -0.00030215       0.00003847
H       36.86315695      19.64930546      -8.22962606      -0.00005484       0.00017580       0.00017479
H       36.49345289      20.84393393      -9.43916640      -0.00018571      -0.00022914       0.00020252
H       38.71101524      21.09068064      -7.37109007       0.00009688      -0.00014412      -0.00000280
H       38.34115009      22.28518360      -8.58066985       0.00031273       0.00005941      -0.00027467
H       37.19757375      21.94682032      -7.31404377       0.00053882       0.00001874       0.00010224
8
Lattice="30.0 0.0 0.0 0.0 30.0 0.0 0.0 0.0 30.0" Properties=species:S:1:pos:R:3:forces:R:3 label=PA energy=-2172.76010737994 chargeA=0 energyA=-2172.76010737994 chargeB=0 energyB=0.0 indexB=8 pbc="T T T"
C       35.13788557      19.13378910      -5.86414044      -0.00030669       0.00033990       0.00002259
C       35.03864586      17.63883402      -5.79903756       0.00014206      -0.00020193       0.00003363
H       36.16101898      19.46334249      -5.77730745      -0.00013866       0.00014409       0.00005434
H       34.75267215      19.51247877      -6.79749537       0.00000215      -0.00017199       0.00008238
H       34.57795021      19.59936335      -5.06874328       0.00000231      -0.00019127      -0.00002260
H       34.01552694      17.30925461      -5.88593545       0.00007882      -0.00005409      -0.00002708
H       35.42379134      17.26018647      -4.86564098       0.00009777       0.00000226      -0.00006364
H       35.59863895      17.17325119      -6.59438248       0.00012225       0.00013304      -0.00007961
16
Lattice="30.0 0.0 0.0 0.0 30.0 0.0 0.0 0.0 30.0" Properties=species:S:1:pos:R:3:forces:R:3 label=PA energy=-9438.64665650279 chargeA=0 energyA=0.0 chargeB=0 energyB=-9438.64665650279 indexB=8 pbc="T T T"
C       32.70557913      23.82436966      -5.89540037       0.00073083       0.00170924      -0.00066682
C       31.57050903      20.37032964      -6.81512448       0.00004932       0.00015290      -0.00133159
C       32.13494299      20.20498062      -8.05509745      -0.00040130      -0.00108710      -0.00020863
C       31.76332599      21.53505753      -6.13228902       0.00089274       0.00022934      -0.00024749
C       32.51513087      22.56395501      -6.65316223      -0.00028720      -0.00071068       0.00071787
C       32.88637100      21.21362871      -8.59145239       0.00041745       0.00187663       0.00082223
C       33.06978785      22.37840873      -7.89051573       0.00046146      -0.00059094       0.00025316
O       31.92159087      19.05190909      -8.68580001       0.00032549       0.00053869      -0.00116806
H       30.98551668      19.57620842      -6.40261295      -0.00006709       0.00022630       0.00081079
H       31.31734213      21.64939706      -5.16502239      -0.00059969      -0.00023327       0.00026319
H       33.33332551      21.09527457      -9.55832185      -0.00064975      -0.00087901      -0.00034811
H       32.35203255      19.04790247      -9.52029776      -0.00059134      -0.00014668       0.00117088
H       33.37703045      24.49022924      -6.41038844      -0.00094952      -0.00041871       0.00033511
H       33.11553438      23.63277791      -4.91638685      -0.00038886       0.00033355      -0.00023922
H       33.66197737      23.15720720      -8.32554896      -0.00039857      -0.00007385      -0.00036283
H       31.76873320      24.34184413      -5.75814613       0.00145601      -0.00092640       0.00019951
8
Lattice="30.0 0.0 0.0 0.0 30.0 0.0 0.0 0.0 30.0" Properties=species:S:1:pos:R:3:forces:R:3 label=AA energy=-2172.76012553663 chargeA=0 energyA=-2172.76012553663 chargeB=0 energyB=0.0 indexB=8 pbc="T T T"
C      -28.68947642      14.93219244      -9.52126378       0.00162757       0.00001633       0.00100912
C      -29.01085937      13.46906637      -9.44996332      -0.00115050       0.00041403       0.00099480
H      -29.57755797      15.52148762      -9.68554048       0.00037329       0.00029637       0.00007942
H      -28.23380501      15.27894571      -8.60739427      -0.00102675      -0.00047229      -0.00111944
H      -28.00470712      15.14493826     -10.32675039      -0.00071102      -0.00054731       0.00016590
H      -28.12283892      12.87971131      -9.28557134      -0.00004112      -0.00002206      -0.00053183
H      -29.46652316      13.12229013     -10.36379849       0.00039489       0.00010034       0.00072232
H      -29.69557203      13.25647816      -8.64435994       0.00053364       0.00021458      -0.00132028
11
Lattice="30.0 0.0 0.0 0.0 30.0 0.0 0.0 0.0 30.0" Properties=species:S:1:pos:R:3:forces:R:3 label=AA energy=-3242.85370066394 chargeA=0 energyA=0.0 chargeB=0 energyB=-3242.85370066394 indexB=8 pbc="T T T"
C      -30.19925888      18.16242027      -8.69427522      -0.00041739       0.00078591       0.00022139
C      -31.10864288      18.63603341      -7.59884874       0.00110427       0.00142814      -0.00024382
C      -30.18845580      19.09688133      -9.86810829       0.00016153      -0.00049862       0.00015708
H      -29.19524077      18.05336110      -8.30922011       0.00005746      -0.00029168      -0.00041217
H      -30.50514377      17.17772288      -9.01832680      -0.00002782       0.00001930       0.00014546
H      -32.12453034      18.72583912      -7.95299005       0.00094073      -0.00017022       0.00034680
H      -29.85830251      20.08167202      -9.57372011      -0.00031633      -0.00018001      -0.00017867
H      -29.53204678      18.74897840     -10.64974067      -0.00070507       0.00027372       0.00016487
H      -30.80440227      19.60706793      -7.23819099      -0.00064671      -0.00119462      -0.00072872
H      -31.11042182      17.95840266      -6.76002898      -0.00017980      -0.00007388       0.00016543
H      -31.17747418      19.19916087     -10.28862103       0.00002912      -0.00009806       0.00036233
8
Lattice="30.0 0.0 0.0 0.0 30.0 0.0 0.0 0.0 30.0" Properties=species:S:1:pos:R:3:forces:R:3 label=AA energy=-2172.7601501966 chargeA=0 energyA=-2172.7601501966 chargeB=0 energyB=0.0 indexB=8 pbc="T T T"
C      -11.95263172      -9.02142950     -19.12536193      -0.00060140      -0.00051138      -0.00027444
C      -13.28080690      -9.69550031     -19.30023416       0.00050550       0.00055815      -0.00027798
H      -11.93411025      -8.05884409     -19.61119506       0.00031241       0.00001017       0.00011899
H      -11.72684659      -8.86354451     -18.08275511       0.00017747      -0.00021189       0.00000269
H      -11.15418708      -9.61253773     -19.54489890      -0.00002923      -0.00014810       0.00017491
H      -14.07925775      -9.10443661     -18.88064942       0.00007041       0.00010935       0.00003574
H      -13.29931698     -10.65815556     -18.81454710      -0.00030374       0.00003274       0.00019219
H      -13.50661273      -9.85326170     -20.34285832      -0.00013141       0.00016097       0.00002789
8
Lattice="30.0 0.0 0.0 0.0 30.0 0.0 0.0 0.0 30.0" Properties=species:S:1:pos:R:3:forces:R:3 label=AA energy=-2172.76010746074 chargeA=0 energyA=0.0 chargeB=0 energyB=-2172.76010746074 indexB=8 pbc="T T T"
C      -13.42787693      -7.52098884     -16.01500565      -0.00077171       0.00013680      -0.00009463
C      -14.61847475      -7.99115527     -15.23366354       0.00021321       0.00038978      -0.00052798
H      -12.86487992      -6.78285989     -15.46624002       0.00017459      -0.00011592      -0.00009768
H      -12.75994527      -8.33673135     -16.24158358       0.00011939      -0.00048308       0.00006361
H      -13.72410449      -7.07408462     -16.95066924       0.00021693      -0.00012827      -0.00013150
H      -14.32242352      -8.43796841     -14.29791985       0.00042331      -0.00005764       0.00045687
H      -15.28642724      -7.17536826     -15.00728060      -0.00014061       0.00021582       0.00015273
H      -15.18141788      -8.72931136     -15.78244752      -0.00023510       0.00004251       0.00017858
8
Lattice="30.0 0.0 0.0 0.0 30.0 0.0 0.0 0.0 30.0" Properties=species:S:1:pos:R:3:forces:R:3 label=AA energy=-2172.76013218887 chargeA=0 energyA=-2172.76013218887 chargeB=0 energyB=0.0 indexB=8 pbc="T T T"
C      -14.86812551       8.63885866      -4.69285315       0.00014607      -0.00013199      -0.00051385
C      -15.35545183       9.49747540      -5.82169355       0.00019437      -0.00016749       0.00024048
H      -14.10256779       9.13916410      -4.12140261       0.00003700      -0.00003987       0.00005404
H      -15.66903692       8.38983839      -4.01502045      -0.00017699      -0.00008131      -0.00002979
H      -14.45006112       7.71343442      -5.05585058      -0.00022863       0.00010282       0.00028508
H      -15.77341208      10.42296965      -5.45878306       0.00015645       0.00009598       0.00003674
H      -14.55453420       9.74633525      -6.49958322       0.00003364       0.00026325       0.00008337
H      -16.12107055       8.99719514      -6.39307638      -0.00016191      -0.00004138      -0.00015606
11
Lattice="30.0 0.0 0.0 0.0 30.0 0.0 0.0 0.0 30.0" Properties=species:S:1:pos:R:3:forces:R:3 label=AA energy=-3242.85387978922 chargeA=0 energyA=0.0 chargeB=0 energyB=-3242.85387978922 indexB=8 pbc="T T T"
C      -13.68913460       6.77316335      -1.61101317       0.00090761       0.00104170       0.00008259
C      -13.49011498       5.85749268      -2.78274882      -0.00003859      -0.00103229      -0.00138438
C      -15.07592814       6.67890540      -1.04627623      -0.00139285      -0.00069241      -0.00092045
H      -12.96787132       6.53809592      -0.84111332      -0.00036273      -0.00042614      -0.00008780
H      -13.48810079       7.79231619      -1.90958221      -0.00030336      -0.00035444       0.00001602
H      -14.18075490       6.09384204      -3.57812918       0.00049348      -0.00043070       0.00017165
H      -13.66002295       4.82918063      -2.50133965       0.00089405       0.00042880      -0.00027410
H      -15.21091358       7.33972404      -0.20491357       0.00041395       0.00037578       0.00035469
H      -15.81351887       6.93753934      -1.79098014       0.00010719      -0.00002492       0.00128269
H      -12.49073491       5.92956822      -3.18137624      -0.00060913       0.00062328       0.00012039
H      -15.28936496       5.67398919      -0.71455676      -0.00010964       0.00049135       0.00063870
8
Lattice="30.0 0.0 0.0 0.0 30.0 0.0 0.0 0.0 30.0" Properties=species:S:1:pos:R:3:forces:R:3 label=AA energy=-2172.76007306841 chargeA=0 energyA=-2172.76007306841 chargeB=0 energyB=0.0 indexB=8 pbc="T T T"
C       15.52210602      11.17571500      10.18535762       0.00010415       0.00056325      -0.00069306
C       16.00701341      12.03685347       9.05736430      -0.00028539      -0.00001975       0.00088144
H       14.53246303      10.79417538       9.99052907      -0.00018798       0.00015949      -0.00004221
H       16.17200139      10.32922623      10.34036125       0.00004714      -0.00018041      -0.00015419
H       15.48122655      11.72768326      11.11088254      -0.00040733      -0.00016265       0.00015296
H       16.04781319      11.48505381       8.13174783       0.00025243      -0.00046067      -0.00020966
H       15.35711003      12.88337657       8.90255134       0.00021524       0.00020539      -0.00014460
H       16.99667638      12.41835628       9.25214803       0.00026174      -0.00010465       0.00020931
8
Lattice="30.0 0.0 0.0 0.0 30.0 0.0 0.0 0.0 30.0" Properties=species:S:1:pos:R:3:forces:R:3 label=AA energy=-2172.76009439381 chargeA=0 energyA=0.0 chargeB=0 energyB=-2172.76009439381 indexB=8 pbc="T T T"
C       12.76416007      12.69195900      12.03577612      -0.00021881      -0.00004567       0.00113663
C       12.59732418      12.06803796      13.38924535       0.00042036       0.00056454      -0.00064896
H       13.50392899      12.16887735      11.45093654       0.00029026      -0.00019112      -0.00026629
H       11.84019716      12.67663637      11.47990700      -0.00009475      -0.00013001      -0.00008743
H       13.07932887      13.72031087      12.11384645       0.00022499       0.00005698      -0.00018877
H       11.85768007      12.59122668      13.97415613      -0.00034063       0.00005575       0.00005081
H       13.52134980      12.08333855      13.94501984      -0.00006699      -0.00007875       0.00015414
H       12.28206086      11.03971322      13.31129256      -0.00021442      -0.00023172      -0.00015012
8
Lattice="30.0 0.0 0.0 0.0 30.0 0.0 0.0 0.0 30.0" Properties=species:S:1:pos:R:3:forces:R:3 label=AA energy=-2172.76012276668 chargeA=0 energyA=-2172.76012276668 chargeB=0 energyB=0.0 indexB=8 pbc="T T T"
C       17.39719807      12.57596133       9.36296315      -0.00085118       0.00074261       0.00097714
C       16.02699907      12.05270089       9.05025028      -0.00069177       0.00053697       0.00171642
H       17.38929154      13.19204563      10.24804852       0.00064723      -0.00062171      -0.00073917
H       18.09523857      11.77175974       9.53308790      -0.00037692      -0.00019919      -0.00036329
H       17.78277500      13.17511271       8.55344965      -0.00026884      -0.00010429       0.00037550
H       16.03414842      11.43744692       8.16464342       0.00110930      -0.00016943      -0.00070283
H       15.32888988      12.85714688       8.88145275       0.00023818      -0.00079679      -0.00056271
H       15.64189945      11.45282590       9.85948034       0.00019400       0.00061182      -0.00070106
8
Lattice="30.0 0.0 0.0 0.0 30.0 0.0 0.0 0.0 30.0" Properties=species:S:1:pos:R:3:forces:R:3 label=AA energy=-2172.76017840731 chargeA=0 energyA=0.0 chargeB=0 energyB=-2172.76017840731 indexB=8 pbc="T T T"
C       21.06098641      13.00788692       9.29183660       0.00056602       0.00058476       0.00011401
C       22.28015507      13.49509337      10.01662117      -0.00031851      -0.00027216      -0.00066764
H       21.14372470      13.17342698       8.22943597      -0.00031417      -0.00000976       0.00002416
H       20.90927281      11.95128646       9.44516773      -0.00016822      -0.00009054       0.00013589
H       20.17282688      13.51638419       9.63173041       0.00003920       0.00019031       0.00021335
H       22.19751267      13.32969896      11.07904267      -0.00008305      -0.00025966       0.00017765
H       22.43187879      14.55167377       9.86313362       0.00026278       0.00000975       0.00008350
H       23.16828267      12.98654935       9.67670983       0.00001595      -0.00015271      -0.00008091
8
Lattice="30.0 0.0 0.0 0.0 30.0 0.0 0.0 0.0 30.0" Properties=species:S:1:pos:R:3:forces:R:3 label=PA energy=-2172.76007305986 chargeA=0 energyA=-2172.76007305986 chargeB=0 energyB=0.0 indexB=8 pbc="T T T"
C       15.52210601      11.17571498      10.18535762       0.00010385       0.00056288      -0.00069296
C       16.00701340      12.03685347       9.05736430      -0.00028573      -0.00001902       0.00088212
H       14.53246302      10.79417537       9.99052909      -0.00018793       0.00015936      -0.00004248
H       16.17200140      10.32922622      10.34036124       0.00004743      -0.00017962      -0.00015436
H       15.48122656      11.72768329      11.11088251      -0.00040736      -0.00016256       0.00015326
H       16.04781320      11.48505383       8.13174785       0.00025251      -0.00046174      -0.00021019
H       15.35711002      12.88337658       8.90255132       0.00021589       0.00020520      -0.00014451
H       16.99667639      12.41835626       9.25214806       0.00026133      -0.00010450       0.00020913
16
Lattice="30.0 0.0 0.0 0.0 30.0 0.0 0.0 0.0 30.0" Properties=species:S:1:pos:R:3:forces:R:3 label=PA energy=-9438.64672196882 chargeA=0 energyA=0.0 chargeB=0 energyB=-9438.64672196882 indexB=8 pbc="T T T"
C       17.21393000       6.01366499      10.12152769       0.00092436      -0.00091584       0.00055697
C       14.06069315       7.85743829       9.24081954       0.00023628      -0.00009668      -0.00006234
C       15.30803276       7.29306177       9.15455494       0.00031137      -0.00026021       0.00041241
C       13.34629792       7.76061862      10.40266420       0.00041760      -0.00024378       0.00042495
C       15.86660610       6.62659506      10.21133782      -0.00051645       0.00006364       0.00039819
C       13.88827730       7.09656028      11.47449342      -0.00052692       0.00037011      -0.00019874
C       15.12965549       6.54153596      11.37105970       0.00069212      -0.00009036      -0.00030636
O       12.13205857       8.28721546      10.54802457      -0.00049608       0.00022822      -0.00049126
H       13.64775261       8.37394650       8.39741506      -0.00018090      -0.00010974       0.00008532
H       15.85331065       7.37884470       8.23707329      -0.00058220       0.00033034      -0.00022402
H       11.86137177       8.71519105       9.75730117      -0.00001167      -0.00019866       0.00083148
H       13.32307585       7.02578746      12.37923728       0.00015477      -0.00009340       0.00004062
H       17.87719458       6.41887174      10.86954329      -0.00003855       0.00019902      -0.00138038
H       17.65789635       6.18951363       9.15645131      -0.00071355      -0.00027099       0.00094891
H       15.53977814       6.02648032      12.21611059       0.00013302       0.00001443       0.00014601
H       17.16770876       4.94672017      10.27456312       0.00019680       0.00107390      -0.00118175
8
Lattice="30.0 0.0 0.0 0.0 30.0 0.0 0.0 0.0 30.0" Properties=species:S:1:pos:R:3:forces:R:3 label=PA energy=-2172.76007689543 chargeA=0 energyA=-2172.76007689543 chargeB=0 energyB=0.0 indexB=8 pbc="T T T"
C      -16.50817275       8.82258992      -6.54407773      -0.00011937      -0.00060937      -0.00073168
C      -15.37002966       9.50593277      -5.84653932       0.00090969      -0.00049435       0.00012519
H      -16.21555552       7.85352636      -6.91589340      -0.00020156       0.00018101       0.00011794
H      -17.34497353       8.67657744      -5.87971506       0.00012110       0.00010343       0.00032462
H      -16.85762454       9.40106576      -7.38445410       0.00024637      -0.00036417       0.00048191
H      -15.66236613      10.47508750      -5.47479682      -0.00057141       0.00024644      -0.00015643
H      -14.53322378       9.65164113      -6.51098986      -0.00028820       0.00025032       0.00046748
H      -15.02068409       8.92742313      -5.00613271      -0.00009661       0.00068668      -0.00062903
16
Lattice="30.0 0.0 0.0 0.0 30.0 0.0 0.0 0.0 30.0" Properties=species:S:1:pos:R:3:forces:R:3 label=PA energy=-9438.64626562655 chargeA=0 energyA=0.0 chargeB=0 energyB=-9438.64626562655 indexB=8 pbc="T T T"
C      -20.82096287       7.16194893      -5.77473078      -0.00126023       0.00135374       0.00119323
C      -19.42374280       7.52621781      -7.80417957      -0.00038352      -0.00065656       0.00073456
C      -20.60857124       7.69785398      -7.14101330       0.00125689      -0.00099535      -0.00000650
C      -19.23210496       8.01909866      -9.06987833      -0.00075319       0.00046367      -0.00074320
C      -20.23836535       8.70019829      -9.69696653       0.00083701      -0.00073667       0.00008665
C      -21.60738163       8.38693003      -7.79112470      -0.00023720       0.00073073      -0.00065660
C      -21.43428937       8.88373067      -9.04934594      -0.00017864       0.00062894       0.00047181
O      -20.11311556       9.20264745     -10.92360340      -0.00005326       0.00011803      -0.00020564
H      -18.62464615       6.99573502      -7.32824844      -0.00014513       0.00036128      -0.00014355
H      -18.29355260       7.87040468      -9.56549431      -0.00013125      -0.00029257      -0.00011292
H      -21.10321002       7.94455954      -5.08818782       0.00165827      -0.00107703      -0.00111972
H      -19.92685987       6.69659084      -5.39603199      -0.00086959       0.00065076      -0.00001571
H      -22.54624590       8.53860516      -7.29803663       0.00023667      -0.00006035       0.00013419
H      -19.25930604       9.02028312     -11.26914683      -0.00014638      -0.00025360      -0.00023493
H      -22.21541137       9.41814473      -9.54661528      -0.00054739      -0.00010484       0.00043533
H      -21.60745425       6.42343309      -5.76388015       0.00071695      -0.00013017       0.00018300
8
Lattice="30.0 0.0 0.0 0.0 30.0 0.0 0.0 0.0 30.0" Properties=species:S:1:pos:R:3:forces:R:3 label=PA energy=-2172.76016713644 chargeA=0 energyA=-2172.76016713644 chargeB=0 energyB=0.0 indexB=8 pbc="T T T"
C       33.27877299       8.11203942      23.72836306       0.00022135      -0.00057908       0.00059528
C       34.15820044       7.73753683      24.88396632      -0.00036922      -0.00033354      -0.00074440
H       33.44349200       7.46260175      22.88334921      -0.00025490       0.00029697      -0.00021135
H       32.23511449       8.04461748      23.99135479       0.00000844       0.00024927       0.00017487
H       33.46728567       9.12272857      23.40297816       0.00007710       0.00054911       0.00022335
H       33.99347706       8.38680748      25.72909329       0.00005314       0.00025601       0.00019967
H       35.20185127       7.80499114      24.62097246       0.00017515      -0.00013258      -0.00013920
H       33.96970608       6.72678433      25.20919271       0.00008894      -0.00030616      -0.00009821
12
Lattice="30.0 0.0 0.0 0.0 30.0 0.0 0.0 0.0 30.0" Properties=species:S:1:pos:R:3:forces:R:3 label=PA energy=-7226.94739201863 chargeA=0 energyA=0.0 chargeB=0 energyB=-7226.94739201863 indexB=8 pbc="T T T"
C       32.38984923       9.60413003      20.17389027      -0.00061671      -0.00040675       0.00073976
C       30.49748483       8.93957618      21.72719145       0.00006182      -0.00165447      -0.00043141
C       31.45470548       8.67470980      20.82173013       0.00096598       0.00119820       0.00004946
C       30.54204323       6.83201111      21.26732842      -0.00120158      -0.00085613       0.00115914
N       29.91844345       7.74688880      22.00518606       0.00031246       0.00112894      -0.00051457
N       31.46642523       7.34925043      20.54708886       0.00051243       0.00066211      -0.00072154
H       30.18742276       9.84793864      22.18446305       0.00000538       0.00072079      -0.00001726
H       29.17451566       7.58387344      22.63521672      -0.00095473       0.00007653       0.00090907
H       33.40900910       9.32576446      20.38741984       0.00006700      -0.00030839       0.00011759
H       32.23168825      10.61266618      20.51575742       0.00031273      -0.00049792      -0.00030053
H       30.27947545       5.79896732      21.29529786       0.00042627      -0.00001846      -0.00059736
H       32.26505732       9.58162462      19.10351993       0.00010893      -0.00004447      -0.00039234
8
Lattice="30.0 0.0 0.0 0.0 30.0 0.0 0.0 0.0 30.0" Properties=species:S:1:pos:R:3:forces:R:3 label=CC energy=-2619.71448145047 chargeA=1 energyA=-2619.71448145047 chargeB=-1 energyB=0.0 indexB=8 pbc="T T T"
C       29.29781192     -13.69994295       3.31504754      -0.00019416      -0.00015879      -0.00120580
N       28.57929574     -13.88410743       4.58727851       0.00001761      -0.00014536       0.00130360
H       27.76195877     -14.45785947       4.46990323       0.00078896       0.00145185      -0.00003360
H       29.15964428     -14.32767770       5.27824546      -0.00074404       0.00113231      -0.00125107
H       28.27579548     -13.00543144       4.97045314       0.00067795      -0.00162141      -0.00068542
H       29.59789560     -14.66283307       2.94937827      -0.00028369       0.00071266       0.00094681
H       30.15788500     -13.08425720       3.49425176      -0.00083480      -0.00061181      -0.00033451
H       28.63789321     -13.22442075       2.61550609       0.00057216      -0.00075946       0.00125998
7
Lattice="30.0 0.0 0.0 0.0 30.0 0.0 0.0 0.0 30.0" Properties=species:S:1:pos:R:3:forces:R:3 label=CC energy=-6221.39987340492 chargeA=1 energyA=0.0 chargeB=-1 energyB=-6221.39987340492 indexB=8 pbc="T T T"
C       27.84146353      -9.56456983       7.31439476      -0.00007642      -0.00114996      -0.00026478
C       27.85448789     -11.04833507       6.95544728       0.00013850       0.00398320       0.00078344
O       28.47917143     -11.34097265       5.94413829      -0.00078256      -0.00139193       0.00120910
O       27.26171426     -11.78543269       7.73248823       0.00118215      -0.00101450      -0.00160589
H       27.91729515      -8.95165456       6.43069043      -0.00024399      -0.00054687       0.00122769
H       28.70393086      -9.36172307       7.93394526      -0.00130284       0.00031170      -0.00061589
H       26.95923687      -9.30905813       7.87884275       0.00108516      -0.00019164      -0.00073367
11
Lattice="30.0 0.0 0.0 0.0 30.0 0.0 0.0 0.0 30.0" Properties=species:S:1:pos:R:3:forces:R:3 label=PA energy=-3242.85369268892 chargeA=0 energyA=-3242.85369268892 chargeB=0 energyB=0.0 indexB=11 pbc="T T T"
C       28.36408986     -13.17088266       2.22659745      -0.00064277      -0.00022375      -0.00132890
C       27.59585760     -11.96826071       2.68997019      -0.00010618       0.00048128      -0.00013152
C       29.27765973     -13.70549265       3.28993741      -0.00039892      -0.00003607       0.00148952
H       27.67474995     -13.94445145       1.91897578       0.00024253       0.00034593       0.00043094
H       28.94055902     -12.91596645       1.34857443       0.00003059      -0.00008835       0.00033422
H       28.26463113     -11.17055909       2.97609398      -0.00011714       0.00019669       0.00001045
H       26.98920852     -12.20651179       3.55056767      -0.00039089      -0.00016065       0.00034143
H       29.82573146     -14.56928957       2.94897218       0.00010717      -0.00032567      -0.00048969
H       29.99494298     -12.95789634       3.59329123       0.00065135       0.00027935      -0.00012131
H       26.94220370     -11.59041123       1.92003966      -0.00002424      -0.00021267       0.00000832
H       28.71968605     -13.99387806       4.16800100       0.00064849      -0.00025609      -0.00054344
6
Lattice="30.0 0.0 0.0 0.0 30.0 0.0 0.0 0.0 30.0" Properties=species:S:1:pos:R:3:forces:R:3 label=PA energy=-3150.39396997627 chargeA=0 energyA=0.0 chargeB=0 energyB=-3150.39396997627 indexB=11 pbc="T T T"
C       29.32178153     -16.56706420      -0.38369748       0.00053169       0.00036956      -0.00010428
O       29.77907767     -15.37594434       0.13899052      -0.00214941       0.00014544       0.00070711
H       30.69539513     -15.28153575      -0.03489890       0.00082996      -0.00020655      -0.00041671
H       29.81399452     -17.42288494       0.05728472      -0.00000091       0.00040082      -0.00026988
H       29.44278450     -16.61580313      -1.45708158       0.00028810      -0.00011921       0.00044321
H       28.27120665     -16.63683764      -0.16337289       0.00050057      -0.00059006      -0.00035945
11
Lattice="30.0 0.0 0.0 0.0 30.0 0.0 0.0 0.0 30.0" Properties=species:S:1:pos:R:3:forces:R:3 label=PA energy=-3242.85364374068 chargeA=0 energyA=-3242.85364374068 chargeB=0 energyB=0.0 indexB=11 pbc="T T T"
C        2.56333046      -6.69281344      19.19688027      -0.00111964      -0.00059781      -0.00049473
C        3.87233409      -7.39935968      19.00084906       0.00040400      -0.00045497      -0.00088128
C        2.01609219      -6.88354882      20.58082683      -0.00057221      -0.00002594      -0.00008861
H        2.68834956      -5.63760273      18.99926280       0.00025232       0.00079603       0.00041996
H        1.84647506      -7.05120405      18.47168329       0.00047669       0.00069199      -0.00024295
H        3.76513739      -8.46140469      19.16203796      -0.00024323      -0.00036421       0.00119518
H        4.61320124      -7.03909825      19.69851896       0.00020829       0.00082228       0.00025030
H        1.07537859      -6.37309403      20.71245983       0.00023598      -0.00009785       0.00004268
H        1.85600286      -7.93025652      20.79109805      -0.00008837      -0.00047008       0.00001951
H        4.25929421      -7.25447355      18.00480385       0.00010515      -0.00052383       0.00002669
H        2.70340335      -6.50574224      21.32264910       0.00034102       0.00022438      -0.00024673
6
Lattice="30.0 0.0 0.0 0.0 30.0 0.0 0.0 0.0 30.0" Properties=species:S:1:pos:R:3:forces:R:3 label=PA energy=-3150.39438596439 chargeA=0 energyA=0.0 chargeB=0 energyB=-3150.39438596439 indexB=11 pbc="T T T"
C       -1.62887741      -5.05552664      18.67687675      -0.00112153      -0.00106878       0.00035654
O       -0.50702355      -5.80805097      18.40081946       0.00127918       0.00065119      -0.00005115
H       -0.72839987      -6.71889390      18.38789888      -0.00049671       0.00018894       0.00004314
H       -2.05022761      -5.28948440      19.64483526       0.00066202       0.00007500      -0.00095003
H       -1.33314869      -4.02130333      18.68346706      -0.00088151      -0.00005326      -0.00001744
H       -2.39863288      -5.17902376      17.92760260       0.00055855       0.00020690       0.00061894
15
Lattice="30.0 0.0 0.0 0.0 30.0 0.0 0.0 0.0 30.0" Properties=species:S:1:pos:R:3:forces:R:3 label=AA energy=-7390.56439776038 chargeA=0 energyA=-7390.56439776038 chargeB=0 energyB=0.0 indexB=15 pbc="T T T"
C        4.55171705      85.37954803      36.10367275      -0.00087935      -0.00079713      -0.00173901
C        3.56144421      86.45952934      38.10714333       0.00091396      -0.00035124      -0.00115010
C        4.64133580      85.85961547      37.50339749      -0.00044694       0.00090866       0.00162906
C        3.62843031      86.88547510      39.40520222       0.00045585       0.00006630       0.00123190
C        4.78202423      86.72037539      40.12615612      -0.00126249      -0.00017996      -0.00030855
C        5.79198775      85.70232393      38.23477982       0.00107370       0.00077499       0.00009322
C        5.86413582      86.12760708      39.53548802       0.00075494       0.00152415      -0.00187830
H        2.65680930      86.59547699      37.54995665      -0.00033154      -0.00014892       0.00070208
H        2.77735526      87.35127555      39.85637594      -0.00041181      -0.00010829      -0.00068021
H        5.52855560      85.19973578      35.68825496       0.00036130       0.00062767      -0.00024685
H        4.04637920      86.09674027      35.47790360      -0.00012858      -0.00001571       0.00016003
H        4.83644445      87.05526049      41.14042275       0.00072074      -0.00044750       0.00021909
H        6.64522008      85.24221861      37.77982281      -0.00053825      -0.00093602       0.00018149
H        6.77171067      85.99729497      40.08695440      -0.00115766      -0.00142716       0.00154936
H        3.99630325      84.45550300      36.05148913       0.00087612       0.00051018       0.00023677
8
Lattice="30.0 0.0 0.0 0.0 30.0 0.0 0.0 0.0 30.0" Properties=species:S:1:pos:R:3:forces:R:3 label=AA energy=-2172.76006260095 chargeA=0 energyA=0.0 chargeB=0 energyB=-2172.76006260095 indexB=15 pbc="T T T"
C        4.56536885      89.34325337      35.73887885      -0.00103505       0.00078962       0.00092984
C        5.73223097      89.46683115      34.80498072       0.00050210      -0.00109351      -0.00181941
H        4.02200807      88.42730126      35.56925051       0.00136950       0.00000388       0.00061419
H        4.88503247      89.34542875      36.76882523      -0.00032956       0.00114409      -0.00060190
H        3.87283688      90.16012772      35.61190241       0.00005745      -0.00149315      -0.00066432
H        6.27197321      90.38559200      34.97080696       0.00089831      -0.00062939       0.00072621
H        5.41313060      89.45888856      33.77485498       0.00032090       0.00089473       0.00180948
H        6.42780994      88.65317721      34.93599032      -0.00178365       0.00038373      -0.00099408
15
Lattice="30.0 0.0 0.0 0.0 30.0 0.0 0.0 0.0 30.0" Properties=species:S:1:pos:R:3:forces:R:3 label=AA energy=-7390.56441402919 chargeA=0 energyA=-7390.56441402919 chargeB=0 energyB=0.0 indexB=15 pbc="T T T"
C        2.77333924      21.86809592      21.39923742       0.00049058      -0.00090119       0.00113493
C        3.92352471      23.12288804      19.59052896       0.00007921      -0.00008376      -0.00000547
C        2.78884154      22.89662609      20.33176265       0.00029122       0.00120537      -0.00098048
C        3.95069653      24.09051556      18.62289385      -0.00007463       0.00018790      -0.00027160
C        2.83811737      24.85033093      18.37747324      -0.00011820      -0.00029051       0.00036201
C        1.67844125      23.66263256      20.07401574      -0.00016120      -0.00019238       0.00004932
C        1.70061297      24.63183127      19.10680309      -0.00005663      -0.00063647      -0.00181838
H        4.79715321      22.53085344      19.77315063      -0.00030224      -0.00006299       0.00019383
H        4.84384831      24.24965783      18.05562531      -0.00026340       0.00010137      -0.00013569
H        3.40271820      21.03177212      21.14475606       0.00001919       0.00007038      -0.00009306
H        1.77640743      21.49964847      21.57271983      -0.00012455      -0.00029570      -0.00031874
H        2.85665044      25.60484278      17.61968826      -0.00014485       0.00017416       0.00024084
H        0.78289554      23.49620161      20.63722139       0.00032360      -0.00005427       0.00023945
H        0.82390945      25.21601109      18.91987896       0.00026013       0.00088543       0.00184120
H        3.13698082      22.27845228      22.32920461      -0.00021823      -0.00010734      -0.00043816
8
Lattice="30.0 0.0 0.0 0.0 30.0 0.0 0.0 0.0 30.0" Properties=species:S:1:pos:R:3:forces:R:3 label=AA energy=-2172.76012259068 chargeA=0 energyA=0.0 chargeB=0 energyB=-2172.76012259068 indexB=15 pbc="T T T"
C        4.64886845      21.58972433      16.63353162       0.00074637       0.00046316       0.00013457
C        5.32099112      21.03073059      15.41503497       0.00101117       0.00009471      -0.00011038
H        4.09296938      22.48379749      16.39995816       0.00030157      -0.00027551      -0.00037293
H        3.95843547      20.88030234      17.06130911       0.00039077       0.00014372      -0.00028655
H        5.36767737      21.84391259      17.39622623      -0.00119221       0.00048225      -0.00041344
H        4.60247996      20.77562508      14.65240477      -0.00059481       0.00004959       0.00062561
H        6.01076536      21.74065879      14.98698909      -0.00012352      -0.00117741       0.00025468
H        5.87772090      20.13723879      15.64887604      -0.00053933       0.00021950       0.00016844
15
Lattice="30.0 0.0 0.0 0.0 30.0 0.0 0.0 0.0 30.0" Properties=species:S:1:pos:R:3:forces:R:3 label=AA energy=-7390.56477651716 chargeA=0 energyA=-7390.56477651716 chargeB=0 energyB=0.0 indexB=15 pbc="T T T"
C       27.75683404       3.48336649      31.40801782       0.00048380       0.00001285       0.00015811
C       24.80656070       2.13752358      29.53312066       0.00063925      -0.00022343       0.00103672
C       25.87310935       2.22910357      30.38569454      -0.00060789      -0.00039398      -0.00036322
C       24.43038988       3.21937889      28.78211850      -0.00173770       0.00085705       0.00064223
C       26.58476139       3.39877970      30.50421168       0.00063529       0.00143796      -0.00079339
C       25.12930053       4.39072144      28.89387070      -0.00071970      -0.00060194       0.00000984
C       26.19603074       4.47742750      29.74858629       0.00131007      -0.00110006       0.00162211
H       24.26446318       1.21818901      29.45704449       0.00029455      -0.00018867       0.00022946
H       26.15810552       1.37916596      30.97180429      -0.00022060      -0.00000579       0.00009598
H       23.59513295       3.15064444      28.11767527       0.00095055      -0.00054045      -0.00094082
H       24.84157952       5.24364814      28.31546530       0.00000093      -0.00012936      -0.00007708
[truncated: 5,210,399 more chars]
