# Supplementary material for: Physics-Inspired Equivariant Descriptors of Nonbonded Interactions
Source: J Phys Chem Lett. 2023 Oct 20;14(43):9612–8. doi: 10.1021/acs.jpclett.3c02375 (PMC10626632; doi:10.1021/acs.jpclett.3c02375)
Supplement: Supplementary file 2 — jz3c02375_si_002.zip [file jz3c02375_si_002.zip › datasets/point_charges_Training_set_p6.xyz]

64
Lattice="20.0 0.0 0.0 0.0 20.0 0.0 0.0 0.0 20.0" Properties=species:S:1:pos:R:3 energy=0.0761820839585021 pbc="T T T"
Si       8.58203454      16.38521038      16.12898591
Si      12.93580114      19.41796637      15.04843063
Si       2.52906627      10.73529879       2.43215714
Si       5.38971831      15.70001210      15.84544225
Si      14.68230357       3.12904319       4.82899096
Si      18.15779608      14.83055391      13.54800995
Si       1.21910261      15.25288765       9.28436788
Si      16.37750019      14.64606607       3.43877274
Si       5.49964261       4.53697150      10.89443370
Si       1.36755432      15.27893228       2.78673559
Si      17.24884990      14.83507642       1.00591411
Si       1.38658152      11.16571615      13.07014873
Si      10.01939193       8.22922107      13.98686773
Si      11.75085916       9.49910114       6.02396074
Si      12.95622103      11.70783239       1.41621745
Si      15.94768486      14.25207176      17.94042487
Si       6.95092097      15.69445838       1.50109846
Si      17.00214728       0.78802774       5.45269073
Si       0.84190606       3.06580312      19.79291557
Si       1.86874975      17.58350654      19.31088156
Si      12.87873166      12.08796906       8.53441571
Si      14.82080669      18.36539373      16.57552957
Si      14.90941376      19.70571434       7.08238988
Si      12.24707459      17.34634148      19.17087963
Si       5.34900083       3.02646944       7.82180356
Si       5.74193104       5.74531468       4.92550498
Si       4.20768903      11.26776771      18.89955444
Si      19.37563689       6.34929139      12.73330697
Si       3.22033289      15.58599725      17.41286085
Si       8.51802925      11.33152920       7.89620119
Si       0.06008108       8.66759648       1.25764677
Si      14.85003106       9.97357734      13.46864815
Si      17.22071369       7.96376256       9.31180283
Si       2.25497559      18.94663739      12.68574691
Si       2.55381124      15.21509730      12.95397842
Si       7.04788158      17.87277531      10.41545417
Si      10.86861402      17.30270902       9.81823519
Si       2.27533235      12.13539340       9.06274565
Si      10.57480170       4.94271048      10.63009149
Si       6.47195388       8.09584612       9.54886771
Si       7.22874625       1.22513649       0.08598837
Si       3.37175610       4.32430553       6.94938270
Si       8.83613240      11.62740483      15.95143928
Si       6.01871953       9.76289724       3.01593085
Si      11.95478039      16.74466096      15.60237205
Si      12.07641343      10.15175933      12.69177147
Si      13.76073928       0.88662743      19.20357949
Si      15.81051333      14.64454508       7.19418894
Si       0.08937708      19.72600579       0.30129759
Si       3.68526281       8.64489536       3.46586455
Si       5.44836288       7.80763587      17.92439012
Si      14.08746368      17.79365293       2.97610040
Si       8.51391594      17.27387878      19.39829381
Si       5.13158337       6.23061263       1.51599353
Si      15.55128183       7.50185767       4.13273098
Si      10.33426272       6.44372453      17.23766297
Si       6.22988299      19.85937431      16.27803500
Si       6.97383707      15.21375968      12.37638495
Si      18.83074594       0.20044468      14.11116057
Si       5.28345312      13.38061110      18.06675936
Si       8.88449732       1.19024105      15.67600935
Si      12.79671248      11.83191866      14.61461304
Si      19.99985710      18.73814868       8.28175490
Si       8.18133772      13.51307119      19.96483011
64
Lattice="20.0 0.0 0.0 0.0 20.0 0.0 0.0 0.0 20.0" Properties=species:S:1:pos:R:3 energy=0.08092361667639925 pbc="T T T"
Si       0.77476463      17.87360734       9.58294410
Si       4.77089906      17.51093537      13.92197240
Si      17.40167689      11.63785246       3.34389268
Si      18.23487226      18.47186981      19.87151958
Si       5.76048071      12.75599799       4.95324176
Si      17.93041162       5.18376266       7.91765639
Si       2.18181941       6.03491479       7.16770151
Si       8.95713369       3.96225396      19.56416204
Si      12.73663914      14.65860442       7.61009976
Si      19.77375617      14.24118212      19.63435748
Si      17.20302848      13.98320490       9.57733644
Si      11.44153800       3.29667564       5.17334729
Si      17.97601348       0.09560417      13.82203876
Si       7.94899506       7.89129061      13.62551304
Si      10.52024281       5.78205121      16.49321966
Si       8.82969158      18.84242389      11.28926491
Si      13.21112256      18.82859250      18.04789024
Si      11.70980173       9.48270101       7.47975426
Si       3.62365633       8.86563024       4.36727935
Si      17.40946806       6.64210471       2.03415702
Si       5.87242466       8.36326530       6.78970642
Si      16.62208274       9.14613848       4.43524531
Si       2.28327398      13.33174025      12.03734799
Si       6.22985422       2.42266790      15.55338772
Si      17.83625648       2.41761295       6.40608432
Si      16.56999613      14.46640418      18.94021193
Si      10.42915058       7.45757194      12.40397187
Si      13.38988333       9.37089671      14.78179541
Si       7.34563420      14.13214412       1.47335424
Si      13.54873044       9.82660611       9.23477316
Si       2.03028712      17.20813650      17.71277165
Si       8.24361163      11.77933423       0.86429821
Si      16.25782314      19.41916455       1.21664916
Si       2.03686208       4.38020418      10.18246592
Si       3.62417424      12.98626922      14.18587404
Si      14.57345141       4.13273709       7.54438023
Si      12.10648259      13.30893104       2.78215151
Si      19.18050524       9.97329503      18.13287782
Si       9.50114582      17.12435703      16.59294134
Si       3.89418901       1.35730827      13.33047237
Si       7.62539846       1.79025400       0.86225284
Si       1.23122875       5.02228363       3.92729413
Si      14.37490409       1.10699139       2.35392689
Si      16.25022816       0.34722841      10.64516853
Si       5.95389753      16.27844628       2.43378806
Si      19.28478432      18.56636373      17.11833822
Si       8.48359169       2.75771465      14.25064101
Si      10.07682109      11.23315614       3.90188305
Si      17.93550064      14.64568246       7.07286161
Si      11.20006496      17.95854636       1.06429902
Si       3.85434922       3.73551424      15.32033052
Si       2.26693232       2.62435785       0.97778300
Si       3.92703699       8.90507784       9.71942512
Si      18.74213769      10.51113015       1.10976991
Si       1.57160762      18.11152742       4.29758663
Si       3.63366456      10.98784130       6.16485754
Si       5.50995639      13.56659265      15.80053837
Si       9.01521346       9.66456093      19.17797193
Si       0.02471526       9.56304054      12.64884890
Si       0.84074584       1.56241634       9.39181842
Si       4.64484253      16.09736317       5.81646587
Si       3.26272142      15.90835661       0.86084378
Si      14.90998419      18.20407894       8.44915433
Si      17.94175486       8.47926633       8.18744132
64
Lattice="20.0 0.0 0.0 0.0 20.0 0.0 0.0 0.0 20.0" Properties=species:S:1:pos:R:3 energy=0.08011773513576698 pbc="T T T"
Si      15.67750841      15.11893888       9.16645693
Si       8.25113196       5.76277849       9.83407781
Si      19.59048136       2.41457909      11.97743120
Si      16.46820480       4.12689064       6.31226552
Si      12.70320870       5.94467649      17.43083488
Si      17.53814394      12.78479098      14.73899704
Si      11.38230279      10.63333087      10.55161236
Si      11.42901262       9.85182514      13.28565099
Si       6.08387011       9.24373115       3.72450555
Si      13.44182078       2.49369081       7.79496001
Si       3.31303616       6.35171225       7.64266398
Si      15.12611362       1.24788889      19.07273226
Si       9.29201468      13.61485775      11.04778549
Si      17.61643581       0.88580100      14.09944468
Si       0.82186343       0.04927446      11.34449716
Si      11.76794037       1.73434361       3.37893532
Si       6.87546087      17.45280232      13.26375920
Si      16.12774111       1.97820095       9.38654835
Si      19.26496781      16.54670561       8.09451253
Si      14.98655173      11.93181508      11.86506294
Si       0.62700845      14.72728274       5.21513934
Si       5.63974694       6.62460275       5.59850871
Si       7.16300204      13.87150473       2.52448731
Si       8.97854747      12.80032901       7.43630511
Si      17.32145742      11.12436071      10.52476923
Si      10.82344732      11.28557175      18.36541414
Si      17.26965472       6.83899248       5.35193680
Si       3.49816706       0.12481438       5.91127043
Si      15.51376287      19.02825877       9.14939227
Si       5.31936079      11.83634832      11.06295392
Si      15.02766146      10.68003497      16.47718873
Si       8.80725684      16.15910328       8.50097794
Si       6.87215615      10.65760133       1.46880116
Si       2.27012621      13.93823679      15.18334324
Si       3.59063680      19.95013752      14.99942682
Si       6.91511171      16.21391580      18.49461815
Si      14.39160632      13.26354357       3.47857503
Si       4.42220835      12.56319706      19.42645060
Si       9.23752679       2.40510574       3.12353654
Si       5.98230567       8.19640739       9.47639049
Si       9.83218338      10.04905232       3.52757584
Si       5.14367459       0.12177672      17.51683795
Si       5.86813794      13.85572221       5.07957565
Si      19.28396223      19.39875515      17.16040643
Si      13.13648718       8.65023239       7.33576524
Si       9.76323905      13.62712060      19.35552255
Si       8.64080088       6.62770571       5.01016367
Si      10.99533806      16.89238955      14.59995506
Si       2.70505695      19.93594342      18.24085910
Si       7.20445507       7.82923472      13.42901095
Si      18.22168902       8.76515701      12.37926876
Si       7.63828295       9.63402707       8.25468459
Si       2.86211743       2.81246675       0.10660073
Si       3.88002750      10.85362132       8.26085806
Si       8.82723475       9.08845156      10.82441599
Si      16.42688651       5.18183060      13.51617972
Si       9.61947850       6.80253542      18.64540168
Si      12.51452393      11.34496748       5.42497514
Si       0.22789393      14.19635804       1.65442976
Si      11.63704613       4.08606984      12.93584224
Si      16.24188982      15.48198488      15.97672135
Si       2.39623427      12.42852445       9.52222309
Si       0.84966107      18.95375902       6.15100275
Si      13.32372147      14.59108595       6.52789714
64
Lattice="20.0 0.0 0.0 0.0 20.0 0.0 0.0 0.0 20.0" Properties=species:S:1:pos:R:3 energy=0.08093088317215102 pbc="T T T"
Si      11.59473103      13.17920330       8.10416882
Si      11.85947089       2.88890464      13.95307165
Si      11.15320554      10.93888492       1.61088312
Si      13.38776350      14.07395541       0.40850201
Si       3.25198168       4.90592481       8.70918080
Si       1.51689721      11.86611159      11.45457249
Si      18.99262277      16.07043346      14.77237117
Si       5.44777405      11.83495150       3.07372747
Si      15.16268020      18.18616953       4.32621745
Si       6.34918800      14.81809249      12.60366675
Si      10.23562018       9.18371931       6.00923289
Si       6.94541866       2.90481184      16.38781348
Si      16.01406829      12.90842006      11.45300666
Si      11.70176218      15.93555318      10.49399379
Si       2.70997190       9.07992065      15.22645035
Si       5.93232502      14.55246363       0.54864518
Si      12.09438820       9.88227781      15.39393500
Si      16.30116024       5.42237784      13.43867860
Si      19.15884716      18.57611166       3.37594889
Si      11.86826683       4.15964166       6.46216027
Si      11.62600929       7.20360973      11.20877112
Si       3.97267435       8.55902682       0.63514489
Si       5.90732257       6.66069700       4.42280054
Si      17.76524773       6.22483978       5.89099470
Si      12.69682283      10.55941205       6.62082723
Si      15.10579649      11.32377196       6.53555774
Si       4.84076928      19.07114545      15.47844940
Si       4.29045788      12.26304504      18.38019744
Si       1.37892434       6.03278988       0.53455015
Si      18.26324041       2.92516153       3.47359000
Si       6.70937515      11.38043810       5.82564555
Si       5.54517332       0.36581306      12.24391204
Si       0.09667858      15.29364990       3.01645320
Si      16.31160984      14.35406070       7.90698608
Si       8.65300963       8.11301238      18.00552870
Si      11.08420451      16.69640755       3.66251218
Si       7.52937372       9.99350652       8.10843642
Si      19.76360544      14.81089765      12.68894581
Si      14.15679884      12.77589849      15.95929151
Si       4.07704194      16.76624394      12.05998082
Si      19.39182519      17.40835909       8.59390466
Si       6.40063545      16.91503932      15.16815205
Si       9.74977954       4.78122031       0.39509649
Si       2.86499179       6.59627379      11.08957142
Si       8.82996996       4.07206183      14.08453657
Si      15.81867647       5.75468621       8.43587661
Si      10.04001517      14.95429891      15.59970123
Si       0.93576714      13.89223855      17.22306874
Si      12.24605183       0.53502472       4.83479174
Si      16.24407911      11.20323052      15.24357211
Si      15.89910881      11.52873795       9.37026928
Si       7.29481420      13.02912614      10.81967014
Si      14.25030763      17.66990689      12.23317170
Si       6.95628013       9.72945001       2.71463482
Si      19.58682189       0.66881368       5.32181930
Si       8.31589673      11.91505470      13.77063807
Si      12.76027792       4.45000960       3.75039205
Si       1.93939752      18.89294040      14.75789595
Si       6.90423070       3.32682965      19.00657094
Si      17.26310038      18.92097049       6.80549407
Si      11.11255815      19.01039139       7.93541456
Si      15.06148035      11.77608014       1.23943527
Si      19.35075869      19.24731274      11.15543330
Si      11.47606712      16.42146418      17.54111291
64
Lattice="20.0 0.0 0.0 0.0 20.0 0.0 0.0 0.0 20.0" Properties=species:S:1:pos:R:3 energy=0.061134282812444346 pbc="T T T"
Si      18.87424758      15.38118031      10.39269785
Si       4.26479894       6.98343191      15.60850773
Si      15.91677794      19.38779459      15.03924516
Si      15.95781974      10.35538182      17.98618255
Si       8.62559927       8.44126220      12.79594504
Si      11.02978890       8.11612554       6.72285489
Si      11.72357302      15.89460203      16.22201477
Si      12.87902599      15.67610804       1.09259508
Si       5.02440812       1.18802234      13.69620208
Si       3.65120261      11.22022081      11.09103604
Si      10.28881184      10.34420383       5.01739229
Si       2.04870467      19.57623735       5.19607891
Si      18.12318153       1.61849814      13.46388314
Si      14.73522321      12.32502198      10.52914467
Si       7.90826851       8.46735168       1.87311071
Si      15.39745473      19.74876351      11.10653642
Si       0.19477260      15.96685253      14.57038694
Si       9.77233446      19.35526511      12.69122480
Si       0.40509752       8.80543358      16.34556210
Si      12.99723770       9.19328447       3.99254353
Si       7.90086353      15.76544430       4.81308704
Si       7.14858419       6.19557792       3.36296861
Si       9.43973910       5.92706243      16.35567740
Si       1.48534273       2.91337861       0.20711784
Si      19.39559136      11.86091450       7.18164273
Si       9.09079497       0.20087694      16.66882185
Si       2.15436201       9.55258740       6.25707379
Si       5.84209361      19.81469333       6.63530535
Si       9.80761774      10.92868254       9.77830834
Si      19.85910480       9.35108399      12.73030917
Si       2.81473299       6.25479551      12.76284958
Si       3.67585223      17.73649072      17.19868438
Si       4.52340571      14.38365164      19.81588898
Si       3.72772578       0.97190861      18.48704851
Si       7.45595619       3.77423034      17.29255071
Si      12.51364004      16.67306600       9.27491905
Si       4.37133433      10.45003409       0.23735664
Si      19.69252801       3.11077694      11.90424753
Si       7.73932190      12.49479985       3.17639853
Si       2.95882654       8.64041736      19.07091993
Si      17.14934067       5.87438312      10.24717013
Si      18.48602406       9.02259058       6.26717223
Si      18.67588064      12.75303788      18.03911902
Si      18.05811617      14.37739034       1.94611335
Si       5.08351422      13.05933593      16.05507634
Si       0.17702641      13.36610423      13.07937539
Si       4.36371984      17.58889224      14.21313133
Si       1.41789071      12.70677646       2.35359714
Si      15.27798096      12.21562476       2.48564290
Si      16.19007388      13.88990893      15.18501926
Si       8.78814933      11.23928761      19.17906181
Si      16.90491157       5.63564025       2.72624431
Si      10.18750471      16.08361766      11.15880503
Si       1.97767423      18.69382537      11.98735248
Si       9.31805294       6.62199746       5.46387744
Si       0.24928295       0.49321502      18.70598529
Si      11.54216110      15.42851323       4.78766576
Si       8.44840003       2.12611685       6.75793142
Si      18.78136746      19.67464398       8.99067848
Si      12.87883996       7.89863269      12.45874954
Si       3.26759681      16.20113519       1.20367879
Si      14.64808496      15.34633655       5.24393492
Si       7.33452247       5.67334599      19.57341273
Si       3.06058444       3.40366836       2.51081122
64
Lattice="20.0 0.0 0.0 0.0 20.0 0.0 0.0 0.0 20.0" Properties=species:S:1:pos:R:3 energy=0.07444201109835746 pbc="T T T"
Si      13.64766799       0.45848945       4.03101733
Si       9.17289737      17.93778581      17.87277264
Si      13.03938329       5.99580832      15.54437101
Si      14.20704895      11.18195153       8.60857299
Si      12.58411539      15.98539546       6.13823540
Si       0.69034223       8.29822935       4.40489137
Si       5.22500361      10.69129343      12.33122112
Si       5.22550110      14.31034030       2.60444483
Si      19.83009675      15.16970108      17.00221484
Si      17.86416994      14.55606743      18.76887026
Si       5.73775245       3.09844089      11.92940008
Si      18.68804789      17.15283083      18.25867267
Si      19.41885924       5.56421955       6.00177447
Si       3.95790135       6.18409364       6.60711557
Si       7.22853966      12.89444761       8.75742943
Si      17.57244929       8.97597379      15.23695226
Si       2.68558918      13.64997163      15.95108920
Si       0.71297147      14.39184046       7.44708271
Si      10.10273785       8.37549401      17.36269253
Si      12.66765835      17.39056593       2.81497825
Si       7.78112500      10.92730040       4.64598519
Si       9.27299362      17.25955510       6.46239608
Si      19.82513897      19.63986450       9.56541988
Si       1.71625703       2.31081600      12.96109555
Si      10.05661919       0.87096389      13.09541240
Si       7.97802526      14.69121610      11.49968672
Si       8.12369126       7.81346746       3.25274793
Si      19.41386962       6.15770941      13.15141137
Si       6.47597468      18.11549222      13.13934989
Si      13.66153894      15.67246520      10.15277922
Si      10.73432416       9.62706755      13.38228874
Si      18.44320735      10.54967509       2.80721394
Si       2.37667486       5.38887850      14.70151269
Si      13.26632106      12.91145213      14.77718826
Si       0.65595383       1.93491507       5.20919293
Si       0.41519687       6.21978256      16.04196431
Si       5.35771229       0.11052397       6.47164804
Si       4.56802381      15.63582595      14.53983348
Si       0.35053675       4.86359174      10.84708037
Si       7.41717797      15.48051198       4.97988763
Si      16.09027013      12.14949701       6.85052194
Si       7.24089951      12.85377623       0.96871946
Si       1.79218867      13.97214993       3.67164442
Si      11.95280702      19.72094173      15.72395807
Si       5.21433627       7.58964571       2.42291774
Si       8.46942942       6.04218610       9.04439368
Si      12.17970335       4.89746412      11.99618004
Si       9.66346265      18.12812318       0.47034158
Si       0.10510354       6.79012503       2.39033451
Si       0.73709929       0.99544785      17.37997463
Si       7.30744135       5.47773287      12.80682263
Si       0.19362120       8.38724768       0.25117027
Si      13.15600365       8.06562663       5.28607002
Si       8.25787321       3.24272025       6.26144860
Si      14.45802158      10.95435426      18.25682619
Si      18.36291703       7.23270666       9.60571892
Si      12.41949950      13.98637860      18.90920639
Si       1.16608755      11.99183215       8.30183191
Si      11.16028159      12.00590360      15.97699318
Si      17.30048260       3.13569590       7.26697440
Si      18.65810191      19.26606011       6.30105623
Si      19.18698822       5.10510429      19.00332717
Si       3.07118299      12.55378884      10.93955159
Si       4.33816308      17.07353392      17.67565684
64
Lattice="20.0 0.0 0.0 0.0 20.0 0.0 0.0 0.0 20.0" Properties=species:S:1:pos:R:3 energy=0.06678833393988012 pbc="T T T"
Si       4.29243811       8.81147155      10.07364193
Si      18.21790684       9.53338315       4.56253971
Si       5.06169524       6.16189614      13.17149766
Si      17.03287373      16.11410889      18.06187695
Si      18.93963999       8.90809834      13.28647275
Si       1.41494681      15.39357833       8.96337557
Si      19.23808921      19.42483692      19.48799921
Si      12.53273573       7.17131117      11.31866288
Si       4.98891391      12.26699908      12.15063047
Si      16.96182914      14.90021178       1.47369001
Si       3.64681560      15.04382321       1.39852601
Si      11.46426266       8.80149860       2.27460324
Si       3.75808219       1.24032875       7.96397060
Si       7.87610768      13.87001119       9.76050938
Si       3.30274271      10.35685166       7.75517657
Si      15.28007169      17.74177124      10.99607498
Si       0.72690672      17.04632738      13.06472587
Si      15.43132532       7.37312644      11.36894018
Si      13.00403346       0.67033211      15.06281834
Si       9.18219252      12.23442656      12.77682688
Si       5.42384840      11.20638173       4.99571188
Si      14.50131334      15.41709677       8.63749411
Si      16.86150238       0.48775015       7.90397793
Si      10.79320845       1.99646615      12.99503811
Si      15.98850212      11.01785946       5.78021947
Si       3.27018977       1.90776663       2.07167467
Si      18.70898002       9.06677516      16.87092955
Si       3.05931541      17.91490020      14.38146697
Si       4.70147465      16.20609364       8.14008018
Si      18.10867769      12.95319977      10.03766960
Si      13.97778264       4.51386835       1.19123042
Si       1.84008226       1.39646738       9.68866796
Si       6.42551353      19.30699160      18.83604925
Si      14.32796562      10.03065696       9.90304831
Si       2.57149486      12.03325672       4.18859699
Si       7.15560049       5.01055782       2.90023841
Si       0.63648358      10.96769267      10.79591188
Si       5.55035383      18.90494909      12.53681906
Si      16.74162256       6.72698896       8.48114624
Si      15.04045724       5.54662524      17.09589685
Si      17.51685840       3.84476769      17.53465052
Si      11.08414773       1.89797080      18.16097902
Si      10.84992823       6.10873609      15.76222526
Si      13.33001809       9.04747435      17.68233587
Si       1.62133297      11.25739951      13.26833857
Si      12.97587527      16.92158550      17.21888410
Si      19.00872192      16.91466521       8.93548585
Si       4.64232832       2.47349284      11.23230852
Si       6.47583655      13.26661798       1.62340270
Si      15.52870684      12.86927538      11.91620864
Si       0.59412073      15.79676012       3.40047722
Si       6.68250864       3.67666104      12.98896183
Si       3.11311571       5.80773997      19.66393173
Si       7.87489312       3.31346799       4.59035680
Si       6.06928707      11.04081115      16.07650346
Si      12.80982517      13.72050471      12.82339695
Si      14.23440119      16.90546190      13.20694744
Si      15.59213295       5.69911691       5.35343343
Si      13.39129780      10.91624662      13.75449149
Si      11.16341584       3.78440293       9.78747172
Si       9.21549342       7.36209395       6.51220174
Si       9.12270615       2.86681019       7.28145352
Si       9.44808295      15.81147666       7.05920457
Si       8.27435674       5.25557957      17.90143824
64
Lattice="20.0 0.0 0.0 0.0 20.0 0.0 0.0 0.0 20.0" Properties=species:S:1:pos:R:3 energy=0.06945465881423167 pbc="T T T"
Si      12.04984945       5.07171034      16.06692398
Si       8.55052711      16.95647626      13.19370588
Si      18.24326220      13.31292012       5.35744318
Si      10.89519743       1.71968941       5.54214509
Si      10.50104733       8.81180656       7.06305416
Si       7.83577411       3.02909188      13.06354120
Si      19.24278108       7.32598911       5.92272248
Si       1.23190426       5.91713925      10.68754400
Si      18.72733945       4.41829829      19.69457031
Si      15.23109673       3.18118529      11.90539464
Si      19.10847803      12.60094962       1.75762275
Si       7.22363443      12.26623038       4.05825202
Si       1.27565245      10.83127304      16.29893977
Si       2.15088157      13.39966250       7.99056760
Si       3.98239272      19.45360207       7.49856115
Si      12.49700480       8.24257044      12.18382151
Si      18.09898373       1.73542207       9.23811618
Si      13.18981983      18.90695627       7.45037734
Si       9.42129529      14.63046740      18.27550822
Si      12.26974940       2.10234322      14.05670597
Si       9.94681005      18.80294485      18.23518397
Si       8.48511834      12.50218934      19.98427915
Si      19.11144605       2.01503019      15.36697883
Si       1.12093679       8.53244200      18.15272312
Si      14.78805501      16.08849412       0.26176432
Si       6.59384230      16.87441664       3.18028993
Si      16.67678258       9.32888000      12.98571018
Si      19.78962304      12.76767524      17.58751880
Si      17.98807441       8.37187213      10.15516605
Si      14.70580055      10.84686788      10.63670847
Si      18.59673296      13.64427312       9.88666449
Si      16.56475534       9.86652282      16.50177854
Si       4.41922270       1.64648713       5.59839310
Si       1.01869334      17.37124530      11.86644054
Si      12.67121636      15.35423827       8.41575814
Si       6.16692091       6.04903197       9.11472736
Si      17.35199585       9.72803285       2.28784762
Si       4.30334736      17.36118189       1.95086014
Si      17.47452955       4.24085108      10.53867390
Si       7.44458027      19.73718131       9.72452561
Si       0.67914572       4.50176405      14.78020554
Si      15.76616167      18.93668249      18.09129690
Si       2.96122139       7.13823653      12.20106787
Si      14.90874102       6.05512141      12.59638642
Si       1.71268174      17.15986410      16.28366965
Si       4.54968730      15.60703296       5.26572883
Si      12.15455703      19.35533159      16.68007487
Si       9.59106799       3.05270827      19.98830456
Si       6.52051629       2.04650538      16.54285905
Si       3.87465729      13.06684546       3.19821722
Si      18.05954816      15.51658263       6.57700313
Si      14.09971179      14.04629429       5.42423522
Si      16.44773766      14.59723848      15.44802740
Si      11.85673345      15.92688160       3.76671553
Si       0.87102048      15.47536437       1.89881072
Si       9.02907991       8.93526734       4.92207157
Si      17.06708749       3.79619292       5.27373054
Si      13.40116919       9.57351149      14.60715782
Si       2.84299178       3.54046515      18.25614330
Si      15.04684642       5.70097766       4.36702560
Si      13.72013353      13.69946251      10.50054604
Si      12.48887874       4.08928515       1.05895008
Si       3.85735713      11.14487377      15.75094341
Si      11.68457625       8.50473946       0.36205674
64
Lattice="20.0 0.0 0.0 0.0 20.0 0.0 0.0 0.0 20.0" Properties=species:S:1:pos:R:3 energy=0.056190413884449064 pbc="T T T"
Si       7.31824834       1.07145989       2.35540229
Si       5.16367538      17.50275539      19.50507673
Si       3.59536553      14.61692837       6.07717519
Si       7.34888981      13.54489150      14.39012450
Si      13.02175591      13.09712734      16.82588175
Si      17.92445789       3.88372398      12.45180134
Si      12.86259911       3.34995721      17.38335164
Si      12.25557008       4.99101279       4.81364218
Si       8.99986672       6.48888289      10.95353195
Si       9.35631673       3.94606080       6.97088787
Si      12.21088139       3.54342467      11.95087286
Si       8.33797280       3.04969805      17.55480091
Si       8.45791774      10.77858185      14.98581350
Si       1.03236294      13.61996272      18.07113683
Si      19.99365518      13.35102814      14.78345812
Si       5.71866805       7.53221636      18.95989926
Si      12.09081188       8.06025429       7.73991399
Si       6.45174694       3.70628167       5.18406464
Si      14.75713203      17.76314801      14.54202969
Si       0.21464574       4.95004435       0.05370612
Si      10.31275688       8.92916550      18.97504871
Si      11.92814339      11.08837965       8.81954904
Si      15.75023658      17.19029642       9.49443230
Si       9.19148744      15.56135314       0.86020980
Si       2.64092772       9.66246226      19.27156788
Si      11.98458111      15.47664206      12.85920806
Si       8.85077672       8.17738178      15.63403083
Si      19.11592216      17.54360856      14.46113987
Si      15.62470440      18.29429165      19.08274685
Si      13.01004018      15.30952003       9.80069018
Si       2.31570072      12.57964699      11.86003940
Si       3.93563987      10.45927496       2.90711898
Si      18.54425546       2.69205537       3.84878595
Si       6.21801371      17.50025993      16.70468260
Si       1.79652836      19.60758871       3.75954206
Si      10.22623932      18.82258566      16.91697382
Si      15.02022077       7.64805312      18.95068823
Si       6.42165907       2.72317507      14.57487519
Si       3.33752457       1.39175270       2.67953103
Si       0.21605399       6.08600734       6.16350987
Si       4.28750550       4.24378783      11.44432984
Si       6.56989327      14.81344092       4.01738781
Si      15.66908730       8.68474417       4.95676768
Si       6.52945515      11.01824616      19.02460684
Si       8.25252676       5.81025629      18.46725789
Si      15.89312945       4.43299226       8.69789257
Si      16.17942692       2.97198264       0.28688089
Si       5.53300802      19.47458434      11.48265926
Si      15.06023577       0.37319434       4.03408170
Si       0.40940570       0.65435763      12.30888642
Si       9.20276541       4.37170972       1.91983894
Si       1.15893553       1.06359137      19.48599578
Si      17.51522743      12.04722428       2.30988787
Si       5.67309080      11.24653701       6.89322545
Si      10.80712502       2.29205869      15.36341098
Si      16.95753123       7.96597228      12.98767869
Si       5.12943593      11.15224327      11.83552626
Si      13.37527060      16.86859991       2.06915920
Si       9.08268354      11.75953636       8.05570858
Si       9.74968247      16.80300631      14.10829227
Si      11.85699621      12.26816191      12.69985706
Si       5.51502395      15.25423723       1.53872417
Si      11.88989061      16.18124560      15.81384991
Si       0.75145444      11.08940328       6.86979305
64
Lattice="20.0 0.0 0.0 0.0 20.0 0.0 0.0 0.0 20.0" Properties=species:S:1:pos:R:3 energy=0.06886622589082379 pbc="T T T"
Si      17.46806011      14.03074298       3.21524230
Si       9.83663274       1.50461853       2.78100051
Si      15.55719321       1.92199264       4.15363818
Si      10.77633426      17.89451518      12.78679024
Si       2.13567934       5.53922738      12.05955584
Si      11.53705645       4.47857387      13.78985054
Si       0.68568439      12.73638516      16.33814143
Si       5.71627338      12.19778557      10.03158072
Si       4.47281402       7.24641117      15.77799050
Si      17.78670093      15.61506631      18.24398162
Si       8.10246609       6.47618672      10.58760499
Si      12.98945753       0.00222598      11.88027642
Si      17.11225359      18.10828821      15.30834929
Si      12.96101472      12.76301562      13.27475307
Si       2.78514250       3.77966636       8.66067329
Si       2.92479742       2.39789552      18.57226086
Si      12.96924261      10.49088400       2.25812763
Si       5.30989964      12.62396498      17.89144384
Si       3.82803762      18.99322860      15.34927535
Si       3.86088403      19.93441475       4.05367966
Si       2.09227090       8.43309481       8.50949020
Si       9.14822164       4.41042941       1.16532216
Si       2.68670910       4.28121737       0.58239500
Si       2.01802645      10.99008079      12.02098196
Si       4.62131913      11.33664938       6.89613278
Si       9.06215914       0.66212324       7.83504250
Si       2.32998009       2.54051487      12.96690298
Si       1.19027837      14.78931519       2.72381465
Si      12.78696074       4.65861749      18.51736517
Si       2.21509140       5.94377540       3.16719931
Si       4.81218162       0.70920827       0.33980919
Si      10.63263822       7.42993713      12.67222854
Si      11.55638775       6.40150045      16.34594414
Si      17.60536620       4.84595883      15.89009279
Si      11.02973646      18.78978100       9.63315269
Si      16.04614744      12.43017807       4.53499670
Si       7.15405918       5.36789866      19.00714232
Si      15.86604697      17.16431644      11.72329299
Si      13.02213349      13.96189180      19.97398608
Si      16.84255852       5.96304679       6.64757870
Si      11.65667279      16.71188588       6.11376636
Si       9.21584598       7.21017357      18.55238634
Si       1.96914072       1.55360595       1.38244860
Si       7.85968404      16.11784082      11.76972794
Si      18.10336939      11.54210446       2.04086864
Si       8.80494096      17.83282234       8.95475988
Si      18.77003507      12.83707058       7.72819740
Si       4.28941648      14.80853334      10.01591567
Si      17.71319510       2.16943097       6.76178894
Si       8.11916404      10.66458331      16.57844213
Si      13.65181793      16.47211124      15.65169561
Si      14.93731718       1.55046293       0.51170214
Si       6.07756356       1.00012431      12.06031055
Si      15.55495142       8.30642581      10.30450356
Si      16.94865878      16.82739036       4.71635443
Si      10.06557864       0.39153026      15.91421974
Si      10.60169807      17.28082613       1.67999880
Si       0.25722301      18.61093011      12.84760546
Si       6.94694518      12.95999360      15.49481644
Si       8.11515395      16.19644867       3.52008022
Si      19.76030073       6.66409937       9.40629358
Si       9.87145599      13.85126462       2.28994958
Si      16.86924363       5.65542138      12.15866836
Si       8.12776412      15.50611794       6.33804105
64
Lattice="20.0 0.0 0.0 0.0 20.0 0.0 0.0 0.0 20.0" Properties=species:S:1:pos:R:3 energy=0.06954923994532906 pbc="T T T"
Si      10.44606082      13.01637598      18.40923596
Si       7.43314570      14.55582977       9.90086213
Si       9.09774917      18.65639972      11.55520888
Si      13.79540072      15.06219458      12.93767325
Si      13.84370255      14.51523300      17.55071863
Si       4.70051044      19.89089412      10.55794640
Si       6.79099574      13.84571228      13.96229738
Si      10.99762234      14.57225769       3.69577322
Si      10.04820935       8.65329195      17.49877832
Si       9.09487691       4.30971405      14.55016319
Si       6.36639581       8.67683977      18.52728040
Si       4.66262975      14.95999187      17.82484484
Si      17.15622183      14.93972767       5.89714889
Si       7.24972074       5.73443724       1.38908621
Si      11.18073626       7.20688590       6.99812477
Si       3.94734691       8.22904023      16.09963937
Si      19.23340285       5.75912677      17.73532089
Si      15.40732035      12.76056265       1.65913682
Si       1.24546291      12.08895021       6.01377354
Si       6.27185793      19.76221592       4.71763395
Si      15.28669224       6.18013281      16.21233839
Si       3.37796152      19.10284681      13.69234992
Si      16.37467603       6.25240305       7.99202536
Si       9.58672146      12.43215840      15.62253701
Si      14.82621180      12.90401049      12.19398446
Si       0.30850529      19.50970581      10.90371145
Si      19.26681360      13.50357097      19.67988382
Si       6.20602205      15.38472102       0.01888206
Si      18.99986925       6.38250467       6.27719071
Si       5.10609319       3.69481156      13.71684963
Si      17.06140272       7.63429038      19.13159773
Si       9.48287352       3.62258786      18.51725046
Si      13.95168012      10.25609697       5.45602112
Si       9.27823567       5.73800628      10.33885168
Si       0.04458843      13.14249828      13.60133653
Si      18.33641311       5.64873754      14.40261123
Si      12.26191059       6.18343777      15.71107692
Si       4.21667435      13.88312346       7.56612219
Si      12.31693252       3.94280774       2.97142481
Si       6.96186212      10.88462825       9.10270407
Si      15.96242662       0.97290005      15.36747255
Si       6.99168645       3.76658402      19.39968817
Si      10.12942302      12.40040866       5.49141778
Si      12.66740555      15.10820024       0.44134800
Si      17.68223318      17.09871035      14.79382859
Si       6.25628331       8.96997652       7.57385503
Si      17.37216015       1.45335572       0.05559905
Si       2.56437250       3.96875949      10.98505911
Si       8.79576221      17.27250339       4.36774831
Si      14.22483989      10.05826205      17.41191440
Si       5.97109781      17.98534750      12.59672981
Si      17.44070772       0.74891948      12.72009318
Si      17.39435371      17.64492036      18.49881052
Si      19.36640285      19.90044544      14.26666749
Si       4.79665010       3.19058902      16.25805184
Si       3.85483614       6.66191277      12.87964802
Si       0.08592986       8.06073197       4.02376541
Si       1.81765391      10.10148936      14.37439195
Si      17.10356699      10.98435038       8.54288838
Si       8.51386262      16.22162723      17.46521585
Si       3.47012883       6.85615862       5.83773346
Si       4.14545567      19.71650773       7.03741813
Si       3.15727320      13.25256521       0.87592317
Si       1.83743872       9.98028047       7.92470961
64
Lattice="20.0 0.0 0.0 0.0 20.0 0.0 0.0 0.0 20.0" Properties=species:S:1:pos:R:3 energy=0.07663488436268531 pbc="T T T"
Si      16.14950049       1.92759021       9.77142681
Si       0.36526454      16.59492722       2.41195670
Si       5.20695614      10.73846496       6.06074004
Si       8.14384582      17.03144268      17.91287849
Si       1.89263679       4.77947371      15.09551282
Si       8.59869304       0.57708753      12.66730076
Si       7.36988408       8.55161296       9.25066169
Si       7.13647927      10.22139728      15.59485405
Si       4.11428552      17.76637530      16.21359494
Si      17.94313905      17.23953141       7.49463064
Si       5.12695314      19.55146063      10.82057292
Si       2.72252285      11.77789428       4.99636986
Si      13.28362567       3.42315141       6.49670182
Si      16.93116957      15.89515176       0.83750562
Si       4.53929915      13.24584904      11.86083833
Si      12.74047081       9.45552141       8.28715352
Si       0.30857978      11.38647941       9.61616097
Si       2.55221217       8.79757525       9.20736899
Si       6.16052730      10.89495260      19.60138854
Si      11.75971420       9.90992101       5.60299480
Si      17.54170737       0.85742376      15.14938418
Si      14.53766647      17.44832931      13.05099774
Si      15.96529635       3.62374790      12.77061309
Si       0.93540616      11.00920616      15.01305085
Si       1.05224985       3.79903562       8.75373477
Si      16.43950202      18.47702860      10.24305341
Si      12.74170761      19.64736888       0.92688602
Si      12.31206272      12.52055747      19.72383818
Si       0.45801618       1.89698571      13.61453335
Si       1.57714197      18.91130122      15.79188254
Si      13.36655668       5.64812924       0.14522653
Si      10.26139732       1.97934333      15.36478871
Si      11.96418946       8.80030183      11.35298391
Si      17.54994007      10.16915365      10.23914926
Si      14.22980852      12.57023787      10.73919622
Si      15.51951543      19.57506598      16.55653821
Si       6.84002865       6.47944539       1.88706079
Si      19.85155052       7.99950568       9.09219100
Si       7.89493100      11.91049617       2.96315002
Si      12.65485712      16.06671153       4.46458596
Si      19.44355704       4.69472897      14.42015484
Si       3.04861622      18.55838913       7.15084155
Si      10.48633767       4.69480026       3.79823360
Si      17.74541042      18.02805193      15.42032614
Si      11.09291778       5.60336203       7.21475549
Si      17.90543286       1.16375424       0.14092885
Si       3.52456412      14.07479737       3.87909375
Si       4.56337015       7.55355708      17.01253280
Si       6.51315052      15.21347755       0.23994085
Si       5.72649358      12.28564996       8.62232320
Si       4.68149493       8.66722290      12.71264493
Si       6.80153417       3.43029604      17.64521416
Si      19.45054183      17.81385705      11.00565483
Si      15.59022347      12.45468623       1.73322143
Si       7.93538718      19.49253389      10.48629594
Si      19.58166001      15.21151837       9.64355808
Si      10.00218180      10.37437220      11.82138637
Si      11.02942156      16.32811411       0.39926870
Si       8.01753628       5.18252418      13.07125994
Si       3.13810246      13.30444823       7.24354588
Si      18.22468897       8.17695859      13.75064357
Si      19.29006849      16.38136989       5.44504167
Si      10.37898026      16.08918586      11.27079082
Si       9.98869052       5.10263087      19.32017216
64
Lattice="20.0 0.0 0.0 0.0 20.0 0.0 0.0 0.0 20.0" Properties=species:S:1:pos:R:3 energy=0.06730628495691209 pbc="T T T"
Si       8.55506043       7.56524574      16.60737389
Si       2.50341002      12.77522950      10.23971041
Si       8.76661049       1.11188115       2.51839326
Si      15.57373737      11.81085570      19.28186279
Si      15.21449576       2.14504198       9.20536042
Si       0.13139161       1.46213435      17.68693927
Si      18.63695817       8.14442052       0.88414725
Si       0.57184933      11.66431432      17.09115120
Si       8.00353000      17.64896096       4.19842922
Si       6.55943776       3.33115064       2.34846028
Si      11.90242527       4.84747644       4.25796932
Si       3.86251828       1.74901897      13.96325529
Si      16.67199909      13.13653098       8.49455286
Si       5.44462816       4.02845879      12.28529129
Si      19.01290866       2.51710542       4.49126771
Si       6.33387637       7.73918943       4.93545143
Si      19.76081689       4.17169089      11.58247392
Si      15.41488041      15.88264014      14.17966290
Si      10.84704568       1.66302760      16.49567195
Si      12.90997577       0.00838830       9.77876021
Si      10.12491052       9.65085676       1.47992273
Si      13.66398370       8.47978207      13.63522494
Si       4.74370581       2.61640255      10.18706386
Si      10.21901177      19.08392782      14.72718396
Si      16.03876246       7.38332323      12.78837492
Si      13.45523310       5.72349249      17.47666743
Si       8.57227417      16.68645681       8.05007805
Si      14.00832560      10.67175598       1.04792327
Si       7.07959985       6.83282384      11.14113083
Si      19.67995003       4.85579719       3.28958544
Si       7.29212891      12.94489695      16.35605600
Si       9.36817612      15.41026052      11.68087744
Si      12.14395754      19.56337975       0.70524122
Si       8.10750916      17.89482682      12.51120829
Si      13.74477446      11.42509174      12.53430256
Si       3.38857040       4.15274325      19.27317698
Si       7.26565081      12.88912540       8.06871261
Si       1.82319189       6.26631534       6.27095366
Si      14.23916366       7.48179339       2.26804021
Si      12.77198656      14.90071876      17.92497900
Si       0.01161074       9.71164850       8.12954225
Si      11.00480921      16.25805555       5.56917187
Si      16.34637262       6.49278936       6.97350365
Si       8.91987886       8.75265263       8.88710619
Si       4.78031620      14.28990743       7.67963683
Si      16.83871332      12.96225907      14.70511330
Si      17.10767023      11.83622006       5.24411015
Si       0.48765474      17.85883706      12.80474056
Si       2.43087267       6.14636708      13.00019738
Si       3.70864052      12.63384903      14.75560633
Si       6.32214532      13.30551454       4.68473994
Si      11.56811659       7.28826754       5.62504834
Si      18.97210374      18.96475132       1.63226006
Si      16.83664265      15.37056798      18.69938786
Si      15.91898795      11.92883408      10.69121935
Si      10.45959905       2.01403974       5.20130437
Si      19.01231337       8.06141802      11.38743770
Si       9.42266270       2.15659261       9.18314273
Si      12.41507977      14.38456000       3.93500081
Si      12.30781264       4.59913251       0.14691476
Si      14.97442886       9.27607379       6.49945993
Si       6.79698950       7.86590434      13.76024918
Si       1.01206600       3.04346191       1.07026899
Si      17.27065114      16.84915842      16.22252671
64
Lattice="20.0 0.0 0.0 0.0 20.0 0.0 0.0 0.0 20.0" Properties=species:S:1:pos:R:3 energy=0.07387541296047362 pbc="T T T"
Si       6.77725083       7.36809505      11.71300069
Si      18.39468779       6.56836641       2.53853814
Si       5.66875903       4.35410297      14.03603313
Si      19.94920112       7.53119867      15.81143573
Si       1.84421262       0.50074048      10.95594039
Si       4.02897879      13.57892615      18.08019973
Si       5.31210830      16.54186099      13.50982790
Si      15.72357806       2.39485791       7.65067695
Si      18.17069871      11.75946676      18.70462052
Si      12.49457681      11.87742017       8.42614613
Si      17.80574939      16.04369357      16.29607774
Si      18.83019787       9.63531719       2.39549773
Si       8.97004921       5.72305576       6.22507623
Si       3.38312514       0.92571265      16.69157731
Si       7.66753056       0.46197158      17.44361002
Si      17.00483258       8.56912939      14.46192056
Si       0.66718600       2.30019333      17.10346303
Si      10.20730942      17.65255725       5.11246788
Si      18.16197554       2.54193775      14.77282552
Si      15.91692675       8.98825184       3.66522744
Si       5.39724403       8.33396559      18.47808245
Si      10.06369558      12.95359026       9.85139308
Si      16.48615445      12.78614764       2.90107282
Si      18.23991128      19.46376541       9.43039416
Si       1.35468176       4.64148435       6.20953081
Si       9.58857229      10.78624432      11.13520334
Si      10.66985337      16.05668318       7.47584202
Si      14.33530040       2.05021288      15.65822481
Si       8.97549574       6.49911114       0.47164449
Si       2.41693649      16.28641069       5.36074238
Si      15.68653007       3.33113839      12.94370514
Si      18.07653224       4.93258135      19.74025361
Si      15.90439319      13.07225621      12.20896541
Si       7.92972842      19.83120121      10.04214210
Si       6.80633154      15.97460733       1.98869167
Si      19.62364081       2.85251292       6.50990842
Si      12.86975243      18.46985323       8.74369875
Si       7.79366952      17.78129992       7.40074934
Si       8.00668023      14.44958638      19.66281281
Si      10.03744652       2.27666186       7.68049407
Si       0.88224988      14.12503811       2.64338942
Si      11.74775707      11.58720481       5.45369453
Si      19.74276322       4.91788984      16.97075192
Si       5.20415096       3.47334500      19.14667271
Si       0.14838070       4.23663149      13.72589797
Si      14.43894430      16.77775361      13.93130206
Si       5.58276541       9.94429970       1.63243706
Si       3.20152905      13.07809531      10.77005739
Si      14.50748590       7.09700442       2.57850491
Si      18.52746345       4.37696208      10.67372420
Si      16.04907062       5.19818894      17.67528951
Si      14.99806979      14.21388905      18.18007737
Si      11.34468717       3.17341269      10.31674482
Si       3.46105717       5.81465195      13.13121308
Si      16.87324302       8.29511250       0.28020275
Si       1.40021534      17.10252781      10.74953258
Si       0.60852617      10.16953776       7.85869846
Si      12.72513392       0.43157507       1.82735110
Si      17.14200829       0.47794378       2.76979632
Si      17.22000082      18.85624996       0.21880839
Si      15.82737369       4.75383978       8.66108364
Si       7.14565067       9.48799751       3.86428652
Si       4.49000208      10.34015134      13.18565573
Si       2.18695659       7.32658074      10.03484898
64
Lattice="20.0 0.0 0.0 0.0 20.0 0.0 0.0 0.0 20.0" Properties=species:S:1:pos:R:3 energy=0.06802091582386197 pbc="T T T"
Si      13.08933890       9.58511075      12.04323310
Si      17.63214212       5.18164415       5.10905321
Si      12.25548905       3.70146215       5.95019759
Si      16.05867372       2.62984955       9.54914256
Si       1.27939532       8.04848118       7.82495933
Si       9.24495031      14.22769023      11.25462658
Si      15.81024278       8.73553735      14.30356693
Si       5.17544508      12.09595428      12.06988477
Si      10.45396822      12.09268392       2.03905194
Si       1.74295692      15.27080829       6.73731077
Si      19.19856522      17.83511041      13.72637901
Si       9.11536130       9.67826342       5.45761847
Si       0.52050298      13.07057067      18.35737758
Si       5.76116658      11.70735050      15.36079492
Si      10.95426420       1.62740309       4.89431311
Si      17.73113000       1.04892951       1.07049188
Si      13.00440824      17.21488433      13.92099341
Si       2.16437716       0.69199888       2.96739110
Si       4.06358317      18.80311675      19.08725791
Si      18.48436994       9.16397170       3.25837786
Si       7.02524019      19.64554820      16.47061423
Si      18.41961768      18.26798010       4.97804757
Si       4.58706321       8.68199048       9.79207927
Si       0.90680654       2.60886995       0.56376855
Si      16.01384377       4.41248760      18.62382965
Si      11.75681324      19.63097683      18.21527625
Si      15.73947375       9.30686047      11.20639213
Si       3.26408823       9.20261490      16.16970701
Si      18.77439017      16.77373208       1.85214013
Si      18.90889515       4.54249343       0.24660836
Si      14.44699167       6.01053400       0.43200526
Si      14.03796714      19.52668498       8.47614438
Si      16.27559673      16.69736164      10.47224306
Si       7.93538988       1.87302678      12.67402011
Si      11.97061590      11.58243583       9.08672215
Si       1.47876258       6.14896031      18.56816374
Si      14.56852638      11.82838827       6.86983927
Si       2.09111311       4.46912624       4.27191535
Si      15.41404577      18.49410445      17.34837925
Si       2.86114724       1.12971276      13.94130564
Si       0.14708090      17.89596915      10.84118010
Si      18.68377919      18.46995185      18.79642493
Si       5.23090452      13.42269575       7.44647056
Si       2.61817911      19.60393419       9.44590699
Si       3.35699233      11.72079296      17.45871587
Si       6.85669877      18.16653430       7.36666167
Si       8.70948187      14.66702944      19.11927644
Si       9.96253076       2.62778521      10.59829317
Si       0.25194418      11.33888153      16.39806013
Si      13.66602869      17.39041200       1.73457505
Si       9.02926733      18.49346333      17.56677087
Si      10.27623146       3.05166900       0.06502057
Si       3.76804883      15.52469180      16.48157942
Si       0.99347699       4.49672647      12.64312996
Si       9.29836598      18.76396743      11.68666995
Si       5.71007280      19.51066090      13.04644976
Si       9.82272278       6.85048347       6.19959717
Si       0.94343722       6.93061029       2.47397211
Si      16.06156643      15.49994573       4.75629829
Si       7.10892715       9.46247341      13.83024788
Si       8.35686640       7.30811614       9.00557463
Si      17.32441307       0.49863861       5.81186861
Si       2.95959026      12.00835567       9.13114635
Si      15.97163903      10.56006865      16.32103248
64
Lattice="20.0 0.0 0.0 0.0 20.0 0.0 0.0 0.0 20.0" Properties=species:S:1:pos:R:3 energy=0.07080504092963495 pbc="T T T"
Si       9.72685561       1.15244802       6.22038511
Si       9.34802678      12.10244785      11.92677963
Si      16.88576832       4.99811160      11.81548777
Si      16.56212173       6.03242921       4.93123912
Si      19.25793679      12.36042958      13.82445907
Si      10.79680776      18.66878658      19.54969205
Si       3.04490421      19.11472184       3.01016487
Si       6.95184576      13.96758894      17.27397860
Si      13.26191735       3.02708925       0.89065997
Si      16.07949135       5.18160018      18.13101093
Si       6.97365017      12.41390682      14.47967466
Si      10.72238343      10.13355479       5.09869575
Si      19.93669182      11.90437856       8.52198564
Si      13.39089028       1.12094821      19.04262519
Si       7.36573599      14.52690851       2.71749082
Si      11.86904715       9.67083796      18.63174932
Si      18.79201822       7.17144191      19.94734594
Si       4.89089900      16.20945332       0.53036512
Si      16.35032363      14.08865760       8.70334219
Si       6.68602873      10.58662031       0.81315028
Si      12.79584187       0.00575656      11.78775569
Si       0.21176972      18.39237203      13.49220988
Si       2.65869677       1.56333257       8.13916185
Si       4.28051466      11.13073815       3.52502390
Si       5.06145160      15.31135663      11.83857371
Si       5.43818721       4.61824133      13.16007693
Si      14.41478764      14.39469215      16.15630451
Si      10.02791795      13.35074055       2.12809212
Si      15.36784785       3.97835974      14.66190945
Si      16.33075511      14.08319817       0.77328887
Si       0.97303955      16.26551893       3.49689648
Si      11.34895504      18.89684868      14.83344457
Si      10.27009772       1.45213027       1.82212761
Si      12.32821842       2.07488928       9.25614624
Si       4.84327907      17.65708260       4.45739789
Si       2.27142578      10.10978576      10.50984500
Si      19.47617900      17.73266865       2.13015035
Si       5.89782322       0.37931254      10.27950722
Si       9.99022101       9.63140775       1.46008011
Si      11.48341955       4.91651513      10.85264363
Si      13.95887730       8.83253103       8.09704560
Si       1.90079158      11.54767153       1.20675095
Si      17.30836818      13.39673639      17.45106123
Si       3.90685745       7.87709589      16.28563039
Si       4.86419960      18.98957887       7.12073148
Si      16.23095835      12.44773426       6.32138880
Si      13.51860878      15.92436371       3.55767986
Si       2.89237176       2.96249697      10.23114652
Si       4.75070811       7.43027286       3.70426395
Si      19.39050510       8.90615290       6.46665066
Si      18.01472664       9.68011877      16.38013754
Si      15.64021488      10.63578089      19.00035021
Si      18.84079102      17.71099143       7.86351086
Si       1.50184056       3.41447473       3.46064387
Si      17.29354360      14.41821863       3.36399019
Si      10.01650058      18.09046312       7.79380388
Si       6.12252013       1.12333454       0.71833013
Si      13.23199707      16.71749992      19.26032513
Si      16.80371208       0.20383381      12.14519290
Si      10.63676848      14.87390648       4.05100632
Si       3.96105433      13.10752542      19.78987705
Si       8.60206657       7.77545428       7.01529504
Si      14.90302893      19.11961458      19.62907059
Si      16.44492558       7.81775585       1.41292389
64
Lattice="20.0 0.0 0.0 0.0 20.0 0.0 0.0 0.0 20.0" Properties=species:S:1:pos:R:3 energy=0.0899119677116957 pbc="T T T"
Si      11.19072230      12.45934024       4.97336709
Si      13.51914691      16.73767682       2.82172854
Si       0.28431292      11.72450401      11.55121442
Si      16.63001209       5.11968805      11.37954372
Si      19.52425693       5.33797433       1.99300669
Si      11.58689365      16.90556490       8.24102615
Si      10.38896225       3.28624349       8.06790033
Si       8.27904701      12.38095217      12.46373563
Si       8.38533063       4.35570550       1.12569423
Si       7.61595072      10.64436952       0.11893017
Si      16.61232572       6.82005777       1.64730586
Si       2.10359922       1.42225085      18.27876883
Si       0.21952101      18.22938182       9.34415056
Si      15.41947448       2.87437957       0.80191989
Si       9.30336741       9.30379972      18.28065620
Si       6.27428223       3.08752183       8.57953806
Si      10.51775595      14.52194536       7.10664248
Si      14.92664938       9.85266678      18.79418035
Si       9.06922463       8.50863149       8.78984953
Si      16.47623854      15.76856563       7.20684357
Si       6.68616408       3.84615988       4.17057566
Si      19.27811457      10.54776192       4.15382661
Si      15.92231466      10.39947146       6.95463010
Si       4.52800676      17.50037503       8.14706690
Si      10.47616800      14.45842330      18.57579225
Si       0.12954176       4.02088716       4.19395440
Si      17.49340071      10.73669698      12.57989338
Si       2.11272047       7.71899384      13.01094369
Si       7.86534765      18.19362467       6.01135015
Si       8.08350920      11.79854821       7.46701904
Si       1.65970694      19.52191860       1.95854892
Si       5.32614552      12.33290742       6.48398773
Si      14.14140685       3.35530507       8.47098191
Si       5.42860483       6.52410686       2.95686657
Si       2.90412921      19.07259886       5.03784843
Si      10.85568569      15.81019550      12.80581215
Si       2.80173244      19.99549228       8.46864154
Si      16.56678630       0.25116289      16.09806006
Si       9.22041050       1.52436423      13.75864108
Si       9.94146545      11.02183486       2.95878585
Si      18.35898098      17.57067969       7.60660144
Si      19.20998810       7.68230860      18.95339459
Si      10.68606644       6.30758907      14.96648622
Si       4.58854335       7.41365648      12.41731578
Si       2.00380919       5.97418971       1.37916579
Si       2.38757862      13.71121858       2.32805069
Si      11.53393438       0.85328308       9.81509578
Si       9.35185945       6.61217593       1.72205814
Si       8.25169475       1.44857483      17.06223311
Si       8.26527011      12.62823301      18.64209520
Si       3.92782878       0.01341400      12.78463309
Si       8.96165045       8.71807595       3.21663145
Si      14.79549801      13.60227252       7.30186881
Si      14.45158774       7.51560055       4.98704005
Si       1.66069371       9.93720798       5.36790226
Si       3.34610599      14.55049479       7.58595753
Si       2.92237657      10.50584355      15.44158660
Si      10.07415553       6.66223046      18.46896356
Si      11.18550383      12.57032188      10.27286469
Si       6.18232807       6.07168851      18.82802851
Si      14.30165190       7.00575623      14.95285779
Si       4.97076243      17.70755426       3.16485462
Si      15.62536153      19.05614414      13.58239395
Si      17.21666646       8.39785930       4.83374974
64
Lattice="20.0 0.0 0.0 0.0 20.0 0.0 0.0 0.0 20.0" Properties=species:S:1:pos:R:3 energy=0.07448336679960033 pbc="T T T"
Si      17.64482905      18.81700706       8.55886927
Si      16.34474715       5.31487910       1.34833670
Si      11.74657684      16.67089634      17.91421386
Si       9.67130368       1.72302032      18.18196298
Si      12.21563358       6.48795566       1.31283801
Si      19.31801183      17.69699721      18.86544169
Si       7.24770576      10.30783878       7.95173715
Si      13.00268982       4.80537747      16.36058048
Si       2.58916639      15.68105297       4.29156788
Si      17.89791099       4.57032564      18.55445807
Si      16.15398275       6.16854296      16.67734642
Si       5.79248923      16.84268806       6.12514397
Si      13.85056022       1.06542253       4.66241818
Si       2.58484829      18.33390637       3.34017652
Si      17.84920888       9.07084956       1.16574482
Si      13.11197460       3.89794683       7.24339292
Si       7.60762774       6.21597885      18.17421462
Si       8.90150315       1.57775441       4.47304161
Si       8.91956415      14.73397664      15.79723385
Si      12.38222986      12.38904709      15.00543814
Si       9.55783220       8.89427676       3.68709157
Si      16.19025258       8.71818536      15.07155316
Si       9.76665218      12.80361676       5.38211732
Si       2.08968813       2.38915946       4.97964468
Si      13.62641986      11.00152436      11.66848732
Si       3.18177488       5.05101008      15.69326364
Si       3.23700351       8.54617182      16.76639073
Si      10.38503810       1.26976391       7.73029280
Si      11.17161237      16.38396848      11.11475401
Si       2.56504170      14.84990680      17.38286416
Si      14.09110361      12.74670717      18.35459743
Si      12.78495441       8.79377164       2.37233118
Si       0.16170002      11.38928410       9.78625951
Si       6.83616518       8.20289202      10.21099475
Si       3.76307652       5.90806611       9.79618745
Si      17.00145013      19.12448259      11.47905189
Si       0.17424093       5.80478833      14.24369808
Si      13.46541119      11.26373127       5.80671808
Si       5.61125034       8.49196598      15.81119824
Si      16.35769425       3.82096797      10.67745966
Si      10.87463408      12.80376141      12.20746417
Si       3.45926823       5.57627322       6.07010511
Si      10.74044587       8.71860953      19.54205787
Si      13.57726404       7.06285196       7.72922596
Si       4.61713741      17.48906216      19.78387246
Si       5.40963170       1.83871960       8.80101494
Si       1.63504153      11.79839196       6.51816020
Si       9.15813121      13.95107097       0.74901087
Si      19.51357513      15.71540096       6.82070824
Si       6.57640506      18.30031207       9.59169255
Si       9.08296786      19.11253632      10.41526563
Si       9.87038795      16.19798871       7.64709395
Si       6.35453576       0.13519214      16.29281540
Si      10.66578423       3.25606692       0.08842459
Si       9.85526848      10.19699296      17.53823315
Si       5.12231033       3.43155768      16.10810196
Si      16.22217574       8.18519068      19.07213968
Si      17.31611219       0.80830053      17.60689502
Si      13.69943609      13.94758849       2.59973333
Si      15.08472178       0.59939670      13.76467221
Si       7.37328378       5.12854162       0.84569442
Si       6.27856666      13.90979055       1.08073427
Si      16.25275557       1.28018813       5.80830916
Si      13.91171699       3.04435141       9.53266767
64
Lattice="20.0 0.0 0.0 0.0 20.0 0.0 0.0 0.0 20.0" Properties=species:S:1:pos:R:3 energy=0.07353262307607242 pbc="T T T"
Si      17.14549268       4.57428412      12.73674131
Si      17.91417842       7.35222416       8.46408625
Si       3.36417897       0.39285982      16.95763070
Si       5.22675626       0.83455761      12.28524104
Si      16.77844520      16.93284004       3.68389072
Si       5.45123741       6.65239341      11.80825300
Si      19.55043724       0.54333895      16.09145367
Si       0.30742172       4.47659154      18.08465561
Si      14.51590199      13.68647920      12.07274346
Si      16.80586459       9.13195733      14.32504660
Si      14.25334847       3.32245532      18.33792781
Si       9.10245182      12.38375118       0.93222241
Si       8.81236012       7.59875570      17.09991932
Si      16.41614304      15.89929153      11.04836445
Si       3.39237329       5.87848465       6.51248484
Si      14.67809640      17.11417863       8.93225947
Si      18.36179350      14.05655778      14.95649046
Si      11.42439075       3.41609343       9.27930155
Si       0.96248740       6.77320999       9.46841409
Si      19.82870146      13.28261596      18.99836110
Si      14.58832305       4.86122648       6.82051286
Si      13.16319404      13.08631806      19.52638207
Si       3.82947470       4.01745972      15.67241087
Si       1.79633738      12.79580594      13.27438135
Si      13.62801282       3.09274644      10.51825255
Si       0.73599221       5.33548435       4.71752413
Si       7.33799423       6.25862696       0.63007116
Si       9.05552711      15.73701560       1.76221682
Si      17.55749256      18.86406199       9.71275260
Si      19.45855876      18.80604648       6.90953396
Si      13.24139672      18.41247309       2.71965628
Si      16.86928966      16.51796884      18.53157069
Si       5.23264031      16.01361895      11.66600357
Si      18.60476368      15.98380243       0.56781193
Si       9.06487508      15.57089441       5.87567181
Si       4.67118724      10.80663985       1.51201304
Si       8.03673260      12.80684645       5.26904882
Si      10.21899404      14.93371284      10.48046650
Si       1.65764469       9.61516160       8.20361111
Si      18.53939494      19.22926527       1.52213690
Si      15.35655327      15.29428850      14.91749059
Si      11.24824767      11.07762057       8.42885222
Si      10.88564365      17.49863398       9.81966601
Si       6.49538422       8.51999539       5.53917454
Si      15.73089462      19.37701019       3.00532858
Si       2.46286493      19.12152051       1.04766602
Si      17.60178732       5.24134859       5.60832640
Si       9.55874357       3.05255971      14.98806609
Si       8.63755661       8.45026187       1.34363603
Si       9.83726471      10.04300618       2.99379996
Si       2.82174637       7.40159054      14.79061942
Si      18.27562455       6.06087275      17.10627778
Si      19.73293768       1.11010440      13.23777087
Si      11.48499952      19.96122763      11.74470974
Si       6.05641153      18.23333416      16.66011610
Si      18.16874266       9.52735362       3.48839781
Si       2.25460512      16.02480534       8.27799122
Si      14.21117475       9.26542952      14.63042351
Si       9.56259363      18.33507872       4.94303060
Si      17.28273820      12.48462680      10.85669345
Si       8.98609881       8.27299858       6.63991358
Si      11.79128223       7.41173183      14.65752917
Si       0.73675794      10.13136529      14.08269590
Si       6.05143627       2.53119807       4.90897781
64
Lattice="20.0 0.0 0.0 0.0 20.0 0.0 0.0 0.0 20.0" Properties=species:S:1:pos:R:3 energy=0.07135903529271409 pbc="T T T"
Si       1.11648883      10.94495919      14.23134264
Si      16.26449696      11.49188893       0.80220751
Si       1.67632014      11.26786230       9.81843265
Si      19.60371025      12.34645063       8.06241613
Si      18.28289737       3.59246268       8.67701950
Si      10.65200457      17.29641097      18.21469623
Si      11.73640431      11.57692248       2.79949581
Si      14.39127270       4.55983570      19.38917238
Si       4.30480252       6.60249960      10.94095264
Si       3.94872375       1.73835824       9.91500842
Si      11.13611922      15.16536286      15.92060304
Si       0.28516874       4.91036992      19.53736632
Si      17.66205763       6.13665211      12.49505881
Si       4.19857452       4.75277802      14.39432127
Si      13.87963171       0.74913235       5.52632667
Si       9.50973622       3.84853552      17.06300095
Si       4.12299854      11.94834256      10.88568446
Si      12.11599935      16.84932248       7.52897531
Si      11.33379941       6.26544357      10.70601163
Si      17.61333550       3.76135656       4.01979126
Si      12.51171995       6.12277058       2.11826098
Si      18.51109798       9.19349283      15.15105387
Si      15.04460749       8.11223046      14.13454787
Si      13.00573658      11.58179750      13.26878400
Si       6.14216957       3.66960193      17.33600131
Si      10.13935363      17.54060385      12.60179648
Si      18.98909447       0.82775743       8.95557282
Si      11.53182261      19.53968985      16.33176644
Si      12.74699195       2.64644880       8.10887017
Si      19.62682269      11.14923651       4.99342445
Si       6.93168450      11.27887626       2.86133232
Si       8.92972183      13.42429778      18.44017365
Si      19.75010623       8.46736119       2.37088038
Si       4.50077180       6.33005414      18.17755588
Si      19.58730498      15.28616122      10.69878475
Si      14.63261590      14.94320301      13.58594238
Si      12.49016482       4.23371202       4.44190236
Si      19.48815493      12.22521830       2.16985912
Si       7.11869770      18.00499879       1.36171877
Si      11.57597795      19.53780920       2.24410118
Si      17.93121024       7.55296275      17.30834212
Si       1.94086550      17.47325030       6.49311772
Si      19.82196292       0.28793210       1.05010617
Si       0.35050144       6.74259502      13.46569338
Si       5.32578716       8.90433535      13.18495208
Si      19.54967996      16.05622339      18.31566642
Si      19.15359143      19.84789714      12.35838713
Si      16.93670961      13.15197306      18.25610025
Si       7.00115265       8.98555894       0.65153621
Si       2.29710384      18.73679115       1.15509450
Si      17.82309050      14.61267768       0.71849753
Si       1.84897963       4.30941435       3.43180891
Si       0.36327891       9.40951168      11.87835203
Si       2.81363073      17.86957549       9.03318371
Si      13.41377299       2.09480984      13.26823498
Si       3.97179244      16.78459399      14.13345730
Si       5.65475193      14.83247826       1.20201913
Si      11.35992128       7.55656746       4.93865427
Si       7.91723572      17.44703174       4.81499708
Si       1.43641024       0.75966391      16.59673692
Si      16.80743141       5.78393599       1.53334400
Si      15.06916151       1.70510136      10.85624335
Si      17.64195121       8.71876788      12.23106271
Si       9.11037238       0.46020359       1.06222061
64
Lattice="20.0 0.0 0.0 0.0 20.0 0.0 0.0 0.0 20.0" Properties=species:S:1:pos:R:3 energy=0.08982124527884708 pbc="T T T"
Si       1.68936733      12.49807019      17.48370702
Si      17.66879417      17.11917334       1.99697308
Si      17.81379307      11.13696173       7.01853973
Si       7.72314159      13.73555167       1.74772607
Si      19.76087577      15.43922571       2.18065582
Si       6.71961341      19.87835508       3.12133998
Si       6.96557345       7.27570088       5.83314329
Si      15.45341326       7.41064636       2.19655348
Si      19.26114464      19.78699169      15.12372317
Si      13.14399238      15.84293059      11.95499067
Si      16.51882419       3.09027731       8.84487869
Si      11.00583942      18.03584008       7.21778330
Si      13.75505897      11.70872288      16.47439013
Si       8.23766506      13.93275631       7.90296710
Si      12.42929339      12.10663608       8.74453232
Si       4.81322777      12.55138392       2.93134769
Si       5.42749914       3.41814789       9.17372098
Si       3.93520505      14.46005464      19.99617723
Si      18.83314553      17.73207418      17.88104348
Si       5.68803003       8.89125390      16.87151104
Si       5.27744003      17.69199950       7.82685368
Si      18.87462707       2.36371492      14.31873911
Si      10.70430833       6.83406470      12.58962035
Si      18.32130734      13.21134685      11.70514583
Si      13.80535746      18.04906090       3.28787496
Si       8.62208343       1.11365528      10.50897659
Si       8.83654650       7.43599918      16.93471023
Si       7.68509803      17.09864608       8.30344375
Si       3.34288630       9.83884900       0.30556227
Si       0.81651437       0.76123967       8.49035246
Si       1.46756274      13.04185541      10.73361480
Si      18.24441403      10.64587664      10.88733792
Si       8.71444797       1.57823830       0.23155785
Si      10.33016558       9.82143806       1.03693749
Si       1.50100942      17.51090106       8.90729812
Si       3.49612716      14.95383986      11.66776755
Si       1.02204192      17.44882576      12.57096168
Si      18.86698018       4.87866942      12.77641036
Si       5.37010571       5.28902116       4.56499320
Si      13.07372052       3.46572828       4.27689796
Si      15.50074497      17.01115846       7.63174756
Si      14.96879602       7.20822912      13.14458594
Si       5.92926471       9.29816391       4.44242487
Si       7.46034660       3.95325299       0.30396671
Si      13.62944258      18.71114758      14.46204096
Si       8.84609041       4.70808988       2.80607654
Si       6.92823771       6.69160438       2.71726978
Si      16.12990529      13.06216622      14.45313285
Si       4.07719699       8.71706251      10.59343546
Si       9.19125975       1.29502644       2.75339106
Si      15.29075720       0.87827628       9.94145221
Si      12.86291253      11.05127225       2.91802693
Si       5.80503528      16.05742476      11.79033612
Si      13.70221775      18.95989792       6.29947458
Si       1.85303869       4.70903034      15.19595319
Si       0.53115415       5.61500546       2.73626513
Si       2.50090337      19.93867983       0.08642349
Si       3.08686130       2.48632904       5.20810319
Si      10.86400561      19.35170042      19.18757706
Si       4.93561607       0.62518034       6.97362422
Si      10.91815592      16.80759287      14.84634198
Si      13.88731445       9.49520316       0.88072312
Si      19.18226430       4.85058554      19.54555719
Si       7.23628485      19.70843713       8.80308548
64
Lattice="20.0 0.0 0.0 0.0 20.0 0.0 0.0 0.0 20.0" Properties=species:S:1:pos:R:3 energy=0.06461119859564676 pbc="T T T"
Si      16.74966124      16.42841598       4.30326612
Si      19.74836234      16.08301825       7.15356855
Si      10.71893749      14.31625905       7.96839378
Si      11.34222130      17.21820648      14.64141961
Si       6.54360160      12.01876290       2.81818176
Si       1.91227806      15.74772923      10.01460957
Si      13.77197494       2.26489041       4.97472383
Si      19.87596064      12.66036514       7.71716191
Si       2.87153087       4.64229860      19.85547653
Si       8.72708443      12.39747359      14.55796072
Si      17.23372749       5.53571441       5.90144979
Si       2.53358962      12.87653547       4.41192970
Si       4.68164906      10.77749787       8.06035108
Si      14.24432921       0.02828677      16.82227555
Si      10.16023839       5.77167531      11.28355392
Si       6.92076106      11.64725130      10.83971147
Si       8.52766783      15.66579597      12.58752558
Si      17.20086655       0.42005469      11.45804782
Si       0.53354920       7.38112723      16.99273280
Si      11.85726658       2.96514134      10.26613881
Si      17.15113710       2.77811405      14.17142520
Si      18.37224696       8.87291583       1.67474664
Si      11.38973827       7.69996460       0.33332286
Si       7.34209653       2.52139590       0.99906642
Si      18.30712841       2.74679212      18.79285976
Si       6.66855744      18.92454683       7.21041060
Si       6.77468800      17.91670214       4.41443432
Si       2.88729811      15.81731073      19.94075639
Si      16.59375188       4.96212540      10.09790548
Si      10.41027687       8.10391280      15.95260403
Si      10.73404862      14.80266553      13.83334135
Si       4.72396089       2.27122329       9.75865638
Si      15.89867666       8.45045370       4.28169108
Si      16.26115598      10.28374208      19.45195849
Si      19.02894374      15.01750349      13.17017358
Si      18.99494137       8.97698220       6.97653014
Si      11.05380725       1.55252015      13.42775823
Si       3.44075116      10.31631924      12.17416761
Si      15.90444580      15.49837558      15.42068552
Si       8.22894818       5.43194012       2.46991598
Si       3.47820540       6.03633169      11.36962954
Si      11.20602310       2.28316237       6.48429649
Si       1.59089453      18.64643256       1.63425331
Si      10.47464581      13.97172276       0.62360237
Si       3.22014210       1.50245235      17.51457623
Si      11.26488085      11.17745726      14.96969424
Si      12.77914248      19.25426128       8.96054902
Si       9.96931231       1.20448297       1.47089130
Si       9.02740963      17.58293932      18.84524548
Si      15.75082183      14.58403356       9.81972115
Si       0.30738003      16.29361981       4.09629820
Si      12.57556309      19.86901047      18.83447990
Si       4.79572599      18.20107005      17.90410427
Si      13.59914573       0.42741531       2.92111745
Si       6.50381813       1.31315535       4.44419302
Si      18.71053847      19.98362945       4.78967247
Si      19.65161552       4.42879020       0.69892791
Si       0.69451317      11.62510884       3.18714450
Si      16.25648207      10.34487706      12.57122685
Si      13.41868346       7.37486479       2.36382922
Si      14.52581085       4.78732934      17.64544488
Si      18.06413278      12.49340303       2.52338348
Si      18.14964583       6.87301502       8.75813442
Si       7.58714580       7.50912998      19.34704672
64
Lattice="20.0 0.0 0.0 0.0 20.0 0.0 0.0 0.0 20.0" Properties=species:S:1:pos:R:3 energy=0.07162953877603638 pbc="T T T"
Si      10.33682400       0.73894498       0.46867918
Si      15.73829545       9.94606033      18.46761169
Si       6.61578421      19.05935122      11.55217750
Si       7.86002603      12.54887463      10.04370886
Si       1.64004402      19.70993202      16.75640576
Si      16.15632850      19.06558070       8.08418815
Si       2.57859650      17.90377215      10.39858029
Si      11.50553313       3.13678982      18.75154236
Si      10.08918892      16.92577285       3.77219280
Si      13.52234937       2.69648242      13.47493055
Si      10.22919984       4.00250864       6.41324063
Si       7.67918592       8.93477464       8.80523338
Si      11.58444453       5.60805199      19.77183886
Si       3.91435972      19.35501310       2.02140631
Si       4.01292329      10.07266228      10.30733554
Si      19.99495831      16.24147752      10.66778230
Si      18.83857902      16.49891567       7.59727767
Si      16.56359613      16.61081608       9.73680305
Si      12.33069588       1.62082884       9.61425758
Si      14.79086379      12.61099823       9.13644391
Si      12.50346580       5.80679482      11.69628757
Si      16.51432881       1.81260759      15.07809286
Si      10.38617414      19.12908159      11.86692724
Si       1.83654751      11.81018710      12.57725640
Si      10.85137352      12.60701097       6.13088286
Si       4.35245913      10.30546718       3.60124213
Si      15.42612496       2.57654244       4.31828001
Si       5.45152716       1.17656556       4.56024332
Si       8.36884951      16.35575618      10.29422312
Si      12.15467921       5.48819663       4.86906091
Si       8.21002651       6.36866051       4.20572127
Si       5.33006724      14.31275157       4.55041771
Si      19.47292836       8.94504439      10.73892518
Si       6.02510927      18.78984537       0.70695236
Si      10.20267908       3.72775558      15.54334001
Si      19.97295458      19.10915688       2.02296239
Si      13.63308808      18.85110214      14.14768042
Si       1.18889259       2.90247275      14.14396284
Si      18.82498629       7.91018338       4.90897002
Si      19.97289372       2.99181006       0.02097624
Si       2.68020480       0.38037084       8.20043998
Si       4.17877419      13.07765057       0.65999091
Si       0.27271841       3.24651141       4.74116761
Si       3.46347822      13.75784903      14.55545883
Si       5.22553240      17.63301246      13.96568041
Si      17.81186974      19.08339067       0.66521609
Si       0.62019392       8.91990547      18.23046122
Si       4.95612799       4.64175485      17.04543479
Si      17.95804577      16.59219400       3.41577451
Si      13.27310866      17.54145762      10.61826430
Si      18.20325214      18.44710866      15.78945081
Si       8.75882576      10.68528246       5.27769687
Si      18.38005816       5.04198808      15.34520855
Si       8.71123592      12.21217590       0.27823959
Si      18.61127915       2.20401114       6.55286524
Si      12.66578653       0.84989661      17.02761717
Si      12.82425657      15.02649359      15.72906745
Si      17.16825068       4.40717882       7.62629229
Si       8.91114407       3.21323449      17.75497737
Si       6.81505883       7.92356189       6.68778601
Si      19.90418700      12.42241557       7.21540315
Si       2.49104238      17.19944969       7.09204247
Si       6.22190727       3.60353620      14.31200357
Si      18.30256885       5.57519768      18.12654883
64
Lattice="20.0 0.0 0.0 0.0 20.0 0.0 0.0 0.0 20.0" Properties=species:S:1:pos:R:3 energy=0.07789292709534111 pbc="T T T"
Si       0.57085071       1.19751664      16.56634561
Si      18.42507568      18.05141745      16.64081293
Si      13.02532443      16.83662131       3.30037249
Si       7.01172072       4.56570227       6.86074406
Si      17.01326835      11.19874247      10.29086366
Si      17.66901406      17.15734456      11.51142107
Si      14.50511251      12.88062009      17.10352378
Si      11.83056329      12.02943507       6.84317707
Si       9.03146209      12.36316272       4.05228085
Si       2.99952962      11.40221930      11.71260522
Si       0.71378708      14.03797932      12.98619400
Si       4.82262678      11.34358024      16.76199626
Si      15.13729402      14.12366128      11.96706660
Si      13.00259502       2.62077522       2.69458332
Si       7.84773790      13.21525814      16.58235682
Si      14.59849473       6.76321665      16.60750519
Si      15.41793758       4.65377744      14.84343716
Si      15.04579543       6.06816554       9.03189991
Si       8.56009412       2.55649858       6.32816570
Si       7.97089132       8.01221259      15.89497365
Si      19.56217197      14.85484986      16.98545466
Si       2.85017419      18.43036153      18.94220651
Si      19.76576018       4.49694352       3.23900227
Si      16.60899932      19.57931675       0.54644464
Si      13.81551051       4.13692777      12.75255742
Si       6.22224947      14.29342076       0.47266995
Si      17.91610564       2.76633720      16.95226400
Si      11.55375928      17.46518640       0.76391879
Si      17.20236807      12.23701632      13.20511231
Si      11.31796159      11.20689142       9.28092860
Si      11.81348430      10.59347898      11.89150381
Si      18.72557137       7.22566615      15.85941712
Si       5.82161816       4.09849057       0.88900147
Si      11.36149927       7.01393709       6.72874053
Si      12.40958321       2.77846295      15.03873293
Si      13.65819227      11.07471244       3.46728248
Si       6.17157933       9.21610091      12.36232020
Si       8.54819523       9.27971642       9.30735536
Si       2.27412856      17.77160967       4.52805111
Si       3.71955767       8.85106692       5.67288486
Si      10.00264614      14.64844243       7.52810081
Si      13.58766880       0.44909320       8.77097830
Si       5.59759050      11.92939396      12.93393235
Si      13.56165653      15.97546436       5.88626089
Si       7.37324859      17.69244355       1.91358665
Si       5.72146766      10.46571456       3.98276619
Si      14.95689222      18.56307843      18.84119420
Si      11.59272944       2.25393648      19.62361859
Si       5.19674467       6.00538868       3.06193798
Si       0.20104081      18.37303430      11.34462641
Si      13.03285502      16.41990506      17.78641836
Si       7.24833414      15.44351551       7.97361758
Si      16.17680886       6.19625644      12.37219909
Si      12.92294800       6.93780757      19.17607915
Si      10.52496622       6.41581444       1.81155840
Si       6.50915204       8.53091788       7.56535599
Si       0.70496591       6.87495667       5.82496393
Si      17.48989138      19.49076945       5.55440190
Si       1.38028534       0.03767947       1.52208596
Si      19.74406174      12.11612269      14.30005833
Si       2.70397671      12.49477441       6.98645501
Si      17.31058185      10.26225214      17.66527436
Si       3.77844253      16.37144423      12.39975676
Si      11.65174389      15.75189532      12.67038889
64
Lattice="20.0 0.0 0.0 0.0 20.0 0.0 0.0 0.0 20.0" Properties=species:S:1:pos:R:3 energy=0.05920031329808791 pbc="T T T"
Si       6.64208391       8.67273025       9.03415397
Si       9.58519713       8.98418447      15.12209242
Si      13.40625267       3.80734163      10.37313193
Si      18.57324279       0.88671345       9.12950346
Si      14.85619401       5.95868760       6.96445067
Si       4.81156627      19.51050564       2.83381625
Si       9.19638931      16.58684061       7.10670318
Si       1.62255998      16.13269002       9.29495525
Si       0.01432785      17.08470168       7.23652168
Si      12.99741484      14.09209509      13.39254947
Si      10.69568989      10.12000803       8.81546491
Si       4.77934088      16.48818340      11.32998862
Si      14.84440307      10.15238537       0.54575963
Si       4.93096657      19.10287655      15.55521395
Si      11.59872912      12.58983871       4.81474195
Si       0.61258455       6.79966588       5.19432035
Si      12.01591726      15.89132280       5.16883158
Si      16.44193708      16.40849172       1.57252901
Si       1.02239664      11.88916401      13.19542712
Si      11.34192915       8.69255331       2.38258361
Si       4.70177747      11.75759100       8.99725644
Si      14.14105265       8.48578244      10.64784212
Si       6.08631575      17.35054638       3.88374328
Si       4.24239961      19.99414300      12.83124789
Si       5.48302405       7.45846201       6.11160912
Si      10.71878061      11.44372377       1.77140151
Si       0.40550949      10.02449946      18.06516077
Si       7.73251127       4.85214223      19.27472304
Si       9.31194615      16.58704100      18.33562777
Si      12.47245589       3.50150736      18.45215879
Si       7.35250559       5.89216351       4.24940322
Si      11.28995061       2.30832566      12.30874181
Si      12.68451629      19.60023671       3.07362464
Si       8.64076928      11.66673767      11.65687429
Si      15.57234163      17.35543388      15.08817314
Si       4.53190523      11.63729711       1.88269854
Si       6.39219062       9.72950925      13.40532488
Si       9.03367388      15.87411286      13.44604497
Si      14.47022086       7.37520012      17.97449392
Si       1.73163979       4.28530374       3.06214634
Si       1.00384492       9.87534019       7.06132160
Si      16.61953230       5.51249105       1.05181017
Si       1.35649703      14.88429659      16.33265558
Si       9.48318222       5.87706756      11.23957240
Si       4.88834980      12.45405892      17.55927726
Si       2.55797206       2.43438817       1.41250385
Si       8.56236552      18.39301598       4.49864789
Si       4.30025906       5.01504620       8.96343896
Si       8.94423977       0.95525576      18.38551984
Si       0.80594386       7.57337123      13.17809002
Si      12.79584610       9.18038482      15.86589587
Si       6.73678977       2.03669376       5.97891206
Si       6.84857503      10.09778014       4.43424619
Si       5.14091931       9.69600003      19.67223680
Si      17.69428352      11.90824685       4.50131617
Si       5.95768626      14.45838895       8.43686890
Si       1.88284695       2.72457434       7.46406465
Si       6.42360059      17.98353427       8.32283970
Si       1.43276962      12.07152731       2.75374409
Si      10.53287720       8.10606284       5.55915907
Si       4.48231353       6.32628148      14.70253788
Si      19.01935620      15.88940031      18.49279109
Si       2.91449025       9.46729971       4.54392231
Si       6.19682927      15.08002833       5.67888516
64
Lattice="20.0 0.0 0.0 0.0 20.0 0.0 0.0 0.0 20.0" Properties=species:S:1:pos:R:3 energy=0.09771291332612639 pbc="T T T"
Si      10.29635013      18.39752798       3.93929082
Si       9.99840489      16.52908977       5.69287179
Si       0.66612691       5.70952114       2.68478158
Si      15.94053240      13.35813360      15.20509126
Si      19.13532852      10.32377318       0.53007053
Si       9.30643465       4.40915262      17.78467415
Si      19.30098291       7.48591454      13.89531509
Si       8.01282359       3.79535264      15.03093545
Si      12.08031506      17.84524323      18.99421219
Si      16.41037739      16.63600289      15.99546582
Si      11.30224522       8.98813138      18.37753765
Si       7.55898483      11.69787326       0.88181013
Si       1.93157810      17.44057495       0.69989497
Si      17.15417480       2.27637289      15.64032563
Si       0.34956254       9.29206131       5.37964346
Si      19.04187528      17.29475733      11.32564630
Si      13.10545385      19.46961415       3.92480416
Si       5.98246980      13.25870258      10.65360230
Si      18.89400377      11.23779901       2.87192273
Si       7.64418857      13.11745835       6.44812712
Si       1.68149306       2.08940001      10.23569948
Si       8.97063482      10.28049863      16.17214355
Si      18.53882655      13.20251746      13.61763136
Si      19.01886293       5.78680828      19.70231146
Si      11.70407743      14.78022729       6.88880124
Si       7.48064529      17.43379995       9.90989666
Si      13.92979521       5.01002161      18.32296496
Si      19.57543830       0.53703772       0.61915355
Si      14.72899462       4.61795316       6.90115339
Si       8.76328279       7.16926419       3.18347187
Si      11.25792696      13.91618667      10.04089939
Si       8.29179307       5.29865255       4.94510597
Si      16.33041734      17.69017158       2.04253532
Si       6.13178028      11.86982313      12.84415608
Si       0.54305639       7.89400344       0.27543181
Si      10.80365649      13.33421461       0.21800383
Si       5.84918659      18.11094692       7.29305390
Si       2.68591079      15.74841013      18.26044070
Si      10.79873098      14.95237610       2.26142387
Si      17.25333150      10.56595655      15.06557819
Si      15.46084149      16.19580259      12.37582874
Si       6.12300907       3.26705921       7.38141932
Si       2.59092657      12.70159883      12.61060665
Si       4.24868980      15.04499556      11.37501774
Si       8.50655558      16.63409395       3.58419872
Si       4.79586560       3.20971146      14.39326841
Si       7.02874648       5.42763138      18.40045074
Si      12.85731884      19.71837256      17.39749857
Si      15.93590583      13.90494222       3.71084375
Si      16.88112844       7.60951352      12.71609313
Si       0.61389953      15.59898241       6.67983470
Si      13.76485757      16.00388230      16.60014434
Si      11.67176273       7.81078083       6.37823473
Si       3.16057182      18.39597514       4.99490080
Si      17.79897852       2.12380630      18.14863985
Si      14.93390133      10.95020130      11.90789459
Si       6.61286508       1.03461118       5.21594735
Si      13.48180678       1.00137990      10.18534373
Si       4.66952148       0.54717313      12.33141648
Si      12.59361677      11.47401965      18.90874090
Si       6.89032549      18.68706905      15.34120467
Si      11.05612925       7.81408349      11.23555312
Si       4.63419924       3.34749610      11.78847312
Si      19.06357154       6.42434828       7.21515086
64
Lattice="20.0 0.0 0.0 0.0 20.0 0.0 0.0 0.0 20.0" Properties=species:S:1:pos:R:3 energy=0.0869437054343374 pbc="T T T"
Si       6.28895029       6.11298073       1.90207087
Si       7.58383885       7.02633428      19.53129253
Si      16.73520830      11.14195298      13.22525852
Si       8.34596034       6.34158161      16.33584415
Si       8.20500503       7.74196165       6.63163731
Si       7.03208510       6.33736796       4.40353608
Si      17.81154896       7.68916352       9.95742996
Si       4.04753337       5.72755800       9.34366062
Si      11.38903943       2.33593416      11.55003646
Si       0.77216357       2.45416392      17.51221793
Si      16.76554842      14.14217512      11.14844278
Si      10.28758950      10.97672449       8.76567947
Si       3.93550982       5.38823473      14.15172101
Si      12.44107614      18.05158695       9.01225106
Si      13.41252268      13.62072569       9.22153908
Si       7.48392643       6.75112193       9.23383586
Si      15.93762244       3.46378035       4.97892981
Si       9.86967275      18.29921220      15.66969461
Si      18.95468194       8.87817681      15.34729950
Si       0.20570160      10.77952390       4.82475467
Si      11.63634640       1.86242527       1.06328048
Si       4.96963419      10.64688759      13.69271536
Si      10.81296761       6.29156620       0.79546228
Si      14.46787921       9.71559255      12.30068974
Si      10.39226707      15.77474821      10.66898154
Si       7.89922785       0.02651409      12.93126267
Si       6.40504405       9.18151745      16.46242859
Si      16.87325642       7.90535777       1.38595917
Si      19.41228398      17.28170059      16.49338154
Si       5.89732926      16.49091147       5.76152224
Si      16.16020464       4.64672443       1.52322455
Si       1.32821587       3.93484130       6.58436349
Si      10.59091323       4.42146779       7.73025470
Si      13.22912852       8.80555913       9.53497311
Si      17.64114798      15.95280605       9.50549199
Si       3.01312836       7.78399702       3.41432202
Si      11.95840142      14.24698895       1.62727765
Si      18.77994921      17.82186012       3.76789129
Si       7.29180603       1.22613819       7.21163049
Si      14.39868131       1.89656810      10.04969501
Si      18.62847488      17.30795683      11.90681243
Si      14.79624555       2.01759669       0.06557465
Si      13.95711041       5.30637839       6.23629291
Si       0.06155503       4.35219648       3.19654691
Si      18.06676247       5.11429288       7.75802546
Si      19.17344650       8.52872438      18.46542470
Si       4.38660316       9.41124754      11.48725981
Si      15.26940338      12.60213826      15.82997126
Si      13.50659074       0.28547518      17.53094588
Si       8.81262948       3.08893506       6.29322425
Si      19.95209948       1.77635501       9.45192959
Si      10.62385450       2.52766992       3.50264907
Si       4.19915385      17.64615142       2.86075690
Si       3.37624341      10.38658177       6.06906087
Si       4.43416329       4.98040733       3.42447153
Si       1.09875092       4.11498936       0.42761826
Si       3.99144175       1.08602591      12.26629583
Si       7.21656227      18.16006631      15.36124955
Si      17.84803494       4.61288129      15.00935804
Si      13.23023271      16.48661667      14.89282102
Si       4.83631079       7.25301610      19.68603006
Si       5.54255820      18.07801461      17.26107727
Si      19.42174019      13.57120930      15.78206583
Si       9.14371488       9.02649716      19.29919604
64
Lattice="20.0 0.0 0.0 0.0 20.0 0.0 0.0 0.0 20.0" Properties=species:S:1:pos:R:3 energy=0.06382908010228666 pbc="T T T"
Si      11.88715909      14.51729118      11.58820744
Si      12.86458406      15.02174258      18.58255606
Si      17.12614327       0.20823496       3.70121498
Si       4.30473006       2.84043415      10.15994136
Si       9.26046047      15.92744869       1.22212674
Si      17.88850923       8.64801247      16.14631500
Si      10.47905116       7.45530633       3.10339650
Si      12.07716094      17.19917613       5.05259342
Si      15.38453496      17.31674815       1.31642782
Si       9.80164097       0.30322630      11.58227810
Si      18.11369427       1.70524772      17.49952067
Si       6.65883315      14.94132458       0.87036665
Si       6.54779139       2.15139361       8.51451327
Si       6.89887121       6.58769590      19.92576432
Si      14.95454865       4.55524621       5.92936940
Si       8.22174699       5.12336546      17.17833311
Si       3.19271703      12.14423801      11.13456458
Si      11.71220961       9.10505835      11.92127665
Si       3.31116819       1.20276038       2.69101236
Si       6.63247540      15.77855187      14.10691678
Si      13.10528573       4.51490763      10.81465664
Si      16.77913602       4.22748152       2.41661723
Si       4.52640673      19.27131008       8.68295700
Si      14.16843158      10.56057782      16.67418319
Si      17.92000428       3.39375973       5.88813538
Si       9.15079025      13.00326477      17.43305831
Si       2.91263945       2.15566977       8.17689202
Si       1.78794727      11.26726875       0.28830972
Si       3.72066576       7.43902166       8.00233780
Si       3.69576692       7.05500221      14.86940128
Si       3.82860409      18.34300982       2.65654443
Si      11.07606770      11.55494476       7.96556485
Si       8.67858801       2.82506616      10.32911425
Si      19.35013388       2.77371024       9.30906737
Si       6.01978089       1.52755102      19.65289044
Si       6.59318675      17.28049514       9.60562002
Si      17.71117994      11.52095722       7.18153800
Si       3.81485501      12.50186229      19.44641384
Si      14.66509821       0.43403203       8.55727976
Si      18.43941791      14.00491672      15.04386131
Si      15.64958014       8.41934096      10.68361542
Si       6.57643575       4.38117597       5.43820660
Si       7.45625261      14.10358885       6.78527573
Si      16.10003060       3.65856383      19.76797422
Si       3.63617213       9.64645858      18.82399674
Si      12.00575417       1.08377577       0.59213218
Si      12.79384037       8.22928872       0.43137232
Si      16.14422747      19.73683647      14.30613651
Si      12.00480143       6.53707080      14.37772058
Si      10.71566268      18.72924816       8.63555695
Si       2.83678402      16.31929809       9.05472529
Si       1.67496062      10.44562566       6.81924901
Si      12.19185607      18.90954153      14.45096414
Si      17.66014211       0.04389177       0.17635901
Si      17.79761782       4.68573557      17.07893428
Si      18.20763261       1.36138888      12.08982823
Si      11.04048821      18.48325810      18.70270108
Si       6.65675684       5.23279932      13.34014087
Si       0.74595559       4.34182728       3.03874142
Si      14.85321784      17.96012342      16.10614658
Si      10.56380178       3.59638779       4.77291997
Si       4.89957363       8.04999420       5.81293258
Si      18.70340277      19.56357834       6.84643372
Si      18.33931137      10.66238819      19.75157703
64
Lattice="20.0 0.0 0.0 0.0 20.0 0.0 0.0 0.0 20.0" Properties=species:S:1:pos:R:3 energy=0.07478124388193153 pbc="T T T"
Si       5.19754403      11.29629067       2.73409709
Si      15.53648963      17.68541579      17.68263412
Si      11.10057956      13.64911336      18.17162489
Si       5.13786961      12.64194519      14.55609684
Si      17.22705148      13.59113928       2.65029429
Si       0.54911408      17.90505336      14.50644064
Si      12.51233588      10.73590480      18.78776223
Si       6.60774545       9.34080807      19.94204128
Si      15.79461409       8.39743922      11.55871211
Si       0.32751629       7.57183269       9.12051425
Si      15.17584728       8.61486899       0.78540556
Si      12.29044941      17.24704834       9.58608943
Si      15.16672827       6.03623253       1.38241760
Si       9.78473582       6.51237279      19.79645508
Si       0.48171424       4.94394783      11.88085035
Si       7.67076304      12.82503363       2.72464611
Si      14.96816604      14.71418865       1.20689671
Si      11.57500379      12.15791352       7.07052361
Si       9.54217519       1.04229804      17.37403755
Si       5.63953799       1.18024387       2.97099641
Si      12.59825788      19.95689081      17.30476407
Si       0.86488753      19.38774295      11.55398477
Si      17.36216538      12.87504474       6.39839509
Si       2.45817062      17.94886276      19.74690946
Si      11.15754091      12.39097167      11.74254409
Si      11.93354249      10.80835334      15.05025721
Si      19.16924120      13.21233498      14.23986373
Si       2.39711836       9.49097074       7.06389636
Si      13.18793207       4.66646412      18.96848872
Si       7.78606414       3.39762429      10.40876645
Si       1.65977958      12.71075457      10.92182879
Si      18.26681822       0.41973052       6.49282722
Si      10.52531855       2.33098336       7.11920961
Si       0.91751609       2.25203343      10.85508161
Si       6.61510042       3.44742470       0.63302446
Si      18.65619156       0.57339788      19.95648760
Si       9.43867462       8.26400465       8.36828018
Si      18.48595481       9.24165702      10.08458272
Si      19.96849487       4.51891657      14.99398967
Si       3.33645475      13.13808938      17.70869189
Si      17.16646493      13.18218856      11.86144736
Si       1.19192112       8.22482404      15.68763858
Si      17.03733583       5.59002497       6.73658899
Si       6.84968039       1.47988158      16.51241572
Si       1.37696327      12.29428126      15.41272355
Si       1.87363036       5.55350283       6.69904997
Si      14.72661864      12.80532097      14.07359484
Si      14.83974556      10.68640543      16.02728554
Si      11.74991965      15.31028262      11.52879134
Si      11.09586921      12.94928656       1.51041032
Si      19.20946851      15.36483810      19.24352380
Si      10.40833163      19.31120697       2.24939849
Si       5.80853744      18.27834192       1.92288792
Si       9.92514034       4.22152546      11.57990608
Si       2.46506758      19.62651261      16.83844695
Si       7.98284372      10.10416912      13.33922809
Si       5.91269252      18.55295823      12.04092082
Si      14.01908718      14.02582259       7.25372826
Si       3.83508568       9.10322961       0.46337994
Si       6.38102805       8.34212272      14.80475187
Si      13.72737274       6.33313431      11.15492244
Si      16.89430817      19.85302011      17.26659218
Si      10.01445880      15.57544938       1.24039371
Si      14.35382452      18.99068005       7.23379791
64
Lattice="20.0 0.0 0.0 0.0 20.0 0.0 0.0 0.0 20.0" Properties=species:S:1:pos:R:3 energy=0.07075685476122318 pbc="T T T"
Si      19.01071739       1.25259757       5.39636496
Si       6.06383014       1.60189082       1.15562335
Si       5.46433710       4.66434745       0.25372879
Si      12.60368909      15.38590993      19.75274896
Si      19.44327133       9.14609937       9.44965682
Si      17.43007595      14.82571345       6.46616507
Si       6.91393813       3.01361361      15.90625193
Si       4.41182864       7.37259206      15.53508579
Si      14.20419931       0.76270230       6.16042900
Si       3.97452232      13.38579969      15.77498829
Si      14.85069052       7.76604752      15.63287471
Si      15.17408825       6.87455295      18.01711197
Si      14.04196425      10.65924397      16.81243525
Si      19.84806089      17.04369190      16.69922261
Si       5.71382170       7.28622880       2.90178436
Si       5.77901307      17.50348433      16.80258821
Si      15.35021062      13.87035149       1.63927693
Si       6.42713010       1.81083304       4.49198745
Si      17.60070014      12.36519691       9.44406069
Si       2.05231911       9.63105920      16.15468835
Si      10.91936253       7.78892572       4.95538680
Si      17.36786364      12.56059545      18.46083485
Si       7.98434984       9.04422803      13.14948315
Si       4.50704041       3.25911483      10.39256355
Si       8.32153640      11.30332954       8.45045867
Si      13.89342368      19.39929582      11.79218010
Si       9.85716538       5.47853739       6.65400396
Si      15.65409790       8.26753132      11.39741331
Si       3.26244458      15.78328015       6.79414437
Si      12.99572566       7.99620581      10.29420221
Si      14.84749518      17.12726292       0.19986921
Si      17.79439571       0.13996943      15.35349743
Si      14.95609727       1.98731292      19.20622321
Si      19.62306027      12.47676354       7.61636797
Si      13.85978636      12.96104141       5.95973329
Si      14.02063131      10.07372920      12.55840912
Si       4.29241106      14.78124022      10.20225923
Si      12.62629602       0.63986005       1.12947539
Si       9.34841608      14.54445738      10.91495562
Si      13.26639823       1.20296502      15.05185912
Si      19.45634488      16.66705103       9.46912060
Si       2.36968606       8.74483632      11.36526401
Si      17.26527821      11.54920631       2.13031478
Si      17.43392461       4.87407659      13.68337183
Si      12.07582934      18.33474072      19.07854593
Si       6.39503988      15.81368101      18.65496051
Si       7.89664448       9.05365645       3.67419716
Si      12.64467804       5.00304985      15.89114277
Si       7.50022978       5.89833949       1.28390420
Si       5.16478202       5.02093398       5.53966930
Si      14.68636538      18.80675536       9.20933568
Si      11.05304892       5.84245295      18.87292787
Si       9.93896951      16.26366146       8.44397835
Si       9.95501058      19.46271705      11.31599184
Si      13.94364800      14.60394770      15.96727558
Si       2.26762938       2.24810625      14.84793146
Si      15.25331018      10.54710291       5.77209001
Si       8.32754502      10.02395078      17.42307117
Si       6.49906119       0.40779163      14.82544153
Si      16.66288673       6.64688140       5.90044229
Si       0.40262869      15.01693533      18.65726975
Si      15.62935720       2.97719283      10.83879754
Si       2.40665574      17.81755610      11.07002682
Si       9.08624798       2.12929730       1.65106607
64
Lattice="20.0 0.0 0.0 0.0 20.0 0.0 0.0 0.0 20.0" Properties=species:S:1:pos:R:3 energy=0.09286533839202905 pbc="T T T"
Si       4.71810077       9.12203137       3.77960920
Si      14.02286961      15.60764636      16.10915517
Si      14.19347744      19.97757779       6.20273720
Si      12.42108972      14.19195137       5.73059149
Si       6.64084954       1.12045605      10.51837101
Si      12.89006382       9.97029095       2.00561885
Si      12.42712932      13.96459179      11.99006125
Si      12.41477505       5.38249680      10.66965283
Si       8.72839610      15.65929689       3.11092432
Si      10.58096303      17.70309961       7.29497567
Si      13.00227942       6.98849983       5.60779385
Si       1.06755465       7.24873627      12.63606923
Si      12.73982014       4.84311855       0.56804175
Si      15.21394624       1.55350693      10.33131073
Si       4.11553493      13.47000646      16.65146853
Si      10.50530303      19.81596335       9.39451023
Si       9.30885136       8.38852708       6.53919696
Si       2.75915855      17.16835895      15.12095131
Si       5.28725996       5.43685753       2.41858481
Si       1.91617984      19.68077251      10.63567314
Si       2.01052448       8.78287206      10.13082155
Si      19.41328763       5.31956019      13.02735971
Si      14.06100777      12.83528084      14.03160696
Si      18.85554899      18.71858504       1.82902856
Si       0.08265567      16.15232194       2.80332152
Si       4.99503685       3.53549845      19.66172666
Si      10.75291350      15.06701472      15.51920612
Si      18.15427432       4.00413831       0.30280519
Si      13.58134675       0.74194138      14.03116005
Si      18.32842030      14.71456261      10.19863462
Si      10.93657570       6.35825012      14.20531811
Si      16.18715030       6.30325496      17.54876746
Si      15.26091206       7.31212499      13.56367303
Si       6.83595602      14.91790196      17.61103946
Si      15.64384294      19.28612957      12.54947070
Si       5.57008318      19.91420357       8.24018256
Si       2.68646544       0.75124693       1.71218871
Si      14.49570071       2.71713592       4.67516850
Si      14.46122362       8.14187112       3.46103090
Si       0.46037315      18.43483385      15.72056415
Si      11.97139110       8.54476175      13.50975539
Si      11.07050798      11.99115341       5.15705246
Si      15.26864477      10.04175620      14.21348228
Si       3.72502724       8.97531752      12.59466069
Si      18.02185379       3.65526620       7.83760064
Si       9.49833818       9.28364740      10.50487097
Si       2.18813841       3.40147139       0.74896403
Si      14.75223317       7.57301669       7.57421267
Si       4.30821992      11.47179641       8.43924020
Si       9.47041224       4.84948786       1.49674160
Si       7.42442307      14.73440242      12.15053922
Si       9.49670904      18.04087667       2.92167119
Si       9.00289440       4.00252766       4.49785356
Si       5.46787771       1.98895196       6.18387522
Si       6.48865371       1.89169305      14.44292847
Si       2.66259405      13.52431856       7.76159391
Si       4.08638314      12.70040195       4.23760455
Si      11.84880826       3.61453573      14.51042541
Si      15.36025720       5.06524597       3.41317860
Si      11.53019128       2.80632034      18.54114405
Si      17.07074809       5.64812063       9.24733687
Si      12.92112654      17.65902648       8.61821736
Si       4.68740954      19.52178714      11.74173198
Si       8.26326650      12.23476648       5.89905122
64
Lattice="20.0 0.0 0.0 0.0 20.0 0.0 0.0 0.0 20.0" Properties=species:S:1:pos:R:3 energy=0.07853937724010282 pbc="T T T"
Si      17.58708454       2.22622854       5.24920687
Si       7.81669363      12.91316317       1.04681258
Si       8.07713926      18.55433079      18.04220529
Si       6.04643102       6.40052832       8.60939488
Si       7.95898696       8.36438910       1.50459447
Si      10.58286947      14.51309460       1.99600013
Si      12.65242932       5.47619509       3.85747802
Si       0.42983220       9.21018659      10.40668575
Si       9.23393362      11.06964934       5.10321542
Si       5.64605932       8.86803205      15.38738159
Si       4.96169535      15.24562872      14.57791604
Si      16.56324683       6.99699424      14.83581413
Si      11.11950745       3.88534571       7.14493888
Si      11.12821427       3.42319260       2.62938308
Si      11.87849348      11.35943447       9.01630707
Si      12.13926413      12.58065628      16.72125178
Si      12.21575493       0.95347774      17.77509489
Si      17.55287875      17.20478448      16.40295377
Si       8.89516357      17.51419562      11.86254096
Si       2.35283368       0.31232410      11.03197659
Si       2.86661073       1.61015285      16.47310841
Si       0.50935595       4.26425602      18.33153141
Si      12.35247709      14.36225657       8.72725631
Si      18.76943404      14.32657006       9.10080641
Si      15.50619757       9.63141533      11.46186898
Si       7.44454447      15.67536263       0.31891745
Si      13.35603258      11.48059102       2.77956205
Si      17.52098170       5.89382997       1.58361999
Si      12.15573959       0.17734540      11.01603497
Si      12.23595688       9.14137193      16.49018236
Si      10.53172413       0.66658418       5.38640134
Si       0.31612875       9.82032690       7.38476971
Si       7.68367624       1.84945814       8.32023031
Si      17.97628775      16.96230206      12.34505087
Si      10.90460404       6.34646622       8.02806131
Si      13.81394906       1.59388760       7.75314260
Si      19.68745080       4.33986225       7.47683210
Si      14.02162108      17.75574315       8.16329943
Si      10.50287207       8.66397636       1.46713980
Si       5.24213601       1.64538274       4.74781546
Si      15.64577952      16.40454260       6.26604725
Si      13.59949827       1.50593452      13.37344969
Si       0.87867675      12.38106240      10.27632796
Si      18.23684900      12.17202328      13.32331660
Si      13.94055471       2.81783065      15.76011062
Si      16.88610219      18.39678887      10.48328670
Si      18.87302962      19.96758920       9.08163727
Si      11.67719098       3.72764105      12.16209682
Si      14.83451476      10.90813066       6.76183696
Si      16.95480908       2.63586724      18.60807503
Si       0.63224202      15.89300213      11.84012250
Si      18.12988169      14.06205064       2.46786441
Si       4.86965953      19.86168105      16.49666668
Si       0.68391858      14.03994703       4.99458846
Si       4.75949228       6.34835594      12.27632573
Si       5.19443817      13.07472511      16.60704474
Si      14.29699620      15.90713512      10.42438522
Si       7.35792001       6.08330840      12.84484846
Si      15.44901958       4.10575135      14.14342428
Si      14.88216536       8.30302018       2.14187280
Si       7.22917481      14.37328342      10.85870011
Si      17.72498000       7.67403694       3.64148550
Si      19.61070169       7.67300641      14.16295868
Si       8.59022750      14.77835406       3.94182685
64
Lattice="20.0 0.0 0.0 0.0 20.0 0.0 0.0 0.0 20.0" Properties=species:S:1:pos:R:3 energy=0.06296935591744764 pbc="T T T"
Si       9.15966123       4.96552175      11.50545571
Si      17.78696820       3.27433619       9.12656342
Si      10.72358156      14.81825920       3.78716749
Si      18.27006137      10.37215049       9.08484174
Si      15.22216246      12.91529266      13.48748970
Si      10.32869901       0.63071406      19.64550363
Si      10.03200732       1.84940440       3.45677667
Si      10.14547858      18.17064519      16.14578258
Si       8.52942296       4.23969508      15.87636598
Si       7.34724131      13.21692605       0.76664428
Si      17.06001457       3.35692953       0.37518548
Si       9.88247896      11.18010836       2.18934478
Si       3.10376328      12.59705690       9.14277788
Si      14.10378356       6.44927488       7.33036011
Si       9.60986452      11.42490201       7.51282810
Si       3.61706645      12.32269236      15.11567893
Si      19.04296593       4.87678793      19.21487091
Si      15.38702417       7.26448945      19.49638931
Si       0.95157347      15.75410376      19.02993268
Si      17.25169335       8.31627249      18.05609642
Si       9.84178243      17.85492522       7.35613610
Si      19.74939406       6.34518954      10.57265006
Si      11.67372126      17.19730119       2.55654158
Si       7.92929237      19.57403175       2.19128744
Si      15.55095219       9.64153854       4.90527923
Si      18.92799952       5.18335299       3.39173567
Si      16.76762026      15.96343153       5.25419741
Si      16.57739098      17.76201508      14.20923627
Si       1.90396172       1.80378175       8.88940423
Si      19.00455535      10.98904897      12.33071906
Si      17.85167826       4.97437632      13.23444287
Si      16.92271139       0.86743343      17.17602748
Si      11.94446235       8.35752998      18.20711356
Si      12.24493209       2.04670626       9.64208345
Si       6.31286932       4.45426084       9.59997181
Si      19.09310842      16.83543046       0.53856779
Si       3.24746886       8.12453427       9.81497859
Si       3.98591935      14.42659754       0.57405461
Si       5.79810493      15.51237577       9.31249267
Si      15.26693395       3.32546865       8.11722165
Si      16.70058834       5.43316427       7.57513820
Si      16.06436912       2.39254461       3.26392926
Si       4.47273331       4.05302723      16.88500037
Si      17.70331632      13.10857721       7.80858471
Si       6.13963194      11.85770327      11.39011000
Si      11.61998583      15.03689335      18.67730148
Si      13.71141623      19.63293452       7.79421684
Si       3.19792145      15.52068645      11.65262310
Si       3.10509331       7.76671246      16.36711948
Si      17.85464208      16.80563334      16.21745949
Si      17.32323944      16.45991216       8.53119282
Si      18.23355088      13.21445055      19.76274834
Si       9.03311994       1.65801624      13.89555805
Si       1.84204211      16.19686518       6.66734262
Si       8.75647511       5.94429268       2.90652675
Si      13.84768938       1.79547050       0.97039126
Si      12.62209270       6.09096039      15.68161578
Si       8.45387224      16.63546245      11.72661160
Si       4.49747027       5.49085317       5.77912192
Si      12.66579189       9.66889966       9.49085380
Si      13.10483926       5.52051128       0.86989333
Si       2.01893716      15.47328165       3.96483153
Si       7.41843452      19.54625177      16.75492293
Si       5.61267884       8.80675307      13.79535110
64
Lattice="20.0 0.0 0.0 0.0 20.0 0.0 0.0 0.0 20.0" Properties=species:S:1:pos:R:3 energy=0.08056039965795864 pbc="T T T"
Si       6.45645502      18.13703663       9.02897230
Si      17.84835447      10.19108040       0.83926269
Si      17.23022641       8.78021606       3.46312666
Si       0.15122299      17.72791724      13.91330382
Si      12.57912029       2.59676066      10.15802347
Si       1.74195239       1.39423461      17.11722025
Si      14.77802981      13.65792269      15.71937623
Si       3.27703245       2.93261179       3.08254809
Si      13.54023560       4.17712645      19.08517816
Si       5.58134437      14.14523172      12.45118023
Si       0.25609792      15.04156552       0.91184449
Si      11.07337052       2.75068402      12.75552670
Si      19.28689988       6.10069778       4.42054014
Si       9.24876812       4.85694795      10.47730380
Si      11.45049310       5.94698687       6.84376865
Si       8.48285365      16.25601504       9.54304425
Si       0.18395471       1.61391953       5.42872319
Si      14.99604186       8.66351479      18.36083405
Si      16.85821440      15.89538699      17.21741815
Si       2.18732648      17.41190094      10.88748669
Si       9.44258140       3.82837517       5.83110486
Si       7.82699096       9.72854224      15.06997098
Si       5.08639055      13.83510641      17.18599702
Si       8.99243540      14.65774768      16.16697731
Si       5.73535660      17.41675926      19.53051834
Si      11.84892373       6.62460150      18.08924598
Si       2.33811759      11.69412443       7.30727008
Si      19.79487444       6.67828617      11.33578151
Si       5.59800427       0.25754531       7.26791963
Si      12.70765517      15.29434240       1.45949775
Si       9.29252769       8.12644498       9.02978232
Si       8.56146805       6.43911740      16.56201718
Si      13.05353684      10.99998777      11.36123230
Si       9.65489875      18.36711764      19.64077118
Si       4.35025123      15.35063708      14.59792850
Si      17.80359530       8.40481959      13.69681267
Si      14.13524377       2.77479470       8.03278497
Si       1.37065532       8.80427959      17.03097176
Si      19.28952559      15.71272429      18.68579794
Si      18.54856655      13.70383628       8.40801709
Si       4.30212775       7.10135688       9.72267098
Si      17.44540092      13.99697568       3.20656900
Si       2.86471285      19.05203721      19.28402195
Si      13.19239732      15.18738853      10.53851594
Si      12.13926669      15.13239165       4.86144489
Si      19.20941298      13.65069253      16.70780234
Si       1.97618357      15.66048123       3.20669877
Si      16.71679500      17.07328585      10.89956211
Si       1.24304312       8.97638911       0.59497024
Si      17.34946726      11.01483833      12.36238324
Si      13.66940094       6.00138875       0.91649660
Si       5.18045097      11.14780333       7.38392240
Si      13.63886205       4.42459753       4.95604658
Si       2.92689656       8.06948760      12.99319730
Si       2.98514874       5.39371062      15.14936471
Si      16.44024263      16.88213033      13.40508585
Si      14.59206002       3.74776751      11.22640679
Si      11.63241664       0.09445336      15.80683176
Si       3.33806746      18.47769269       3.27501477
Si       4.97776516       0.90650363      17.01568501
Si      18.65842133      11.07315223       6.93108951
Si      13.12170549      16.48599901      15.54200402
Si      11.89734776      17.72240167       2.48563963
Si       7.79642581       7.60005991      13.67725403
64
Lattice="20.0 0.0 0.0 0.0 20.0 0.0 0.0 0.0 20.0" Properties=species:S:1:pos:R:3 energy=0.06587255844387543 pbc="T T T"
Si       4.49825549       5.83714583       5.47018972
Si       4.46651245      15.10682526       8.83508546
Si       9.90864350      10.15053137      17.08120893
Si      13.27571467      15.75852144      19.80494725
Si       0.49574947       9.21637827       4.02854071
Si      16.97750528       0.78245762       4.30019296
Si       0.07804754      10.46957377      16.18849062
Si       3.46335579      13.52938024       6.74210627
Si      12.57578871       3.81782302      14.92115002
Si      13.32471250      15.44674841      11.82256405
Si      15.91313969      14.39155802       3.62587303
Si       2.70383909      11.66311988       4.37613110
Si      12.37980231       2.90213399       0.28599953
Si      16.16570888       3.41718190       9.21409390
Si       6.40353549       6.40072718      10.43351054
Si      18.78300523       0.19774265      10.41199680
Si      19.25736753       4.58787993      14.88263805
Si      13.37093055       1.85190264       3.43098819
Si       4.28139181      14.12152906      14.83252801
Si       3.69801471       1.38212235       2.42358288
Si      16.10059749      18.66273554      10.91832303
Si       6.45005311       5.61855112      13.65212500
Si       1.02091657      13.67070764       1.90393530
Si       7.68096843       1.23042754      17.15100584
Si       7.68421722       5.76165118      17.98811470
Si       4.22089667      18.32394524      15.18311326
Si       7.77656064       7.88341467      13.97892620
Si       0.23299515      15.59282942      16.95455829
Si       1.54634208       4.90901546       7.42520934
Si      16.10716603      17.01809304       3.90579888
Si      16.80125623      14.37852167      14.78242154
Si       8.74780648      16.94459299       6.22757363
Si      12.57108611       1.72254756       9.14235167
Si      19.44236939      10.73342403       9.34105394
Si      19.34060166       3.55625770       2.58609356
Si       0.66357106      18.00079619       5.59617122
Si       9.30963234      14.17380585      16.82763407
Si       6.86101626       2.79427156      13.49266932
Si       0.84671191       7.39446025       6.15444439
Si      10.86394655      17.77885934       3.62683056
Si      16.84523074       4.55007213      18.35099910
Si      16.16075289       0.90385148      18.21066877
Si      17.94420059      10.98137874      19.11839413
Si       4.81952116       9.99098434      11.68468257
Si      10.89653609       3.35824387      17.59127900
Si       5.20258534      14.40737234       2.74889829
Si      11.52306676       6.92538126      11.34965225
Si       5.27760112      15.82997169      19.63981806
Si      13.68393177       7.75646672       3.04457418
Si       1.11733715      12.31774086      10.54379529
Si       6.80056951      16.85928235      11.53078598
Si       6.37718776      18.38247884       3.01421006
Si      11.18099230       9.51205048       7.68568216
Si      19.00079361      11.38149303       5.82944060
Si      13.08037701       8.41007084      17.14455505
Si       8.17910269      14.19389452       2.22288870
Si       3.72826852       3.40572769       7.73812065
Si       9.50876043      11.47102274      12.46786462
Si       4.71023834       6.51660445       8.18402858
Si      13.47981514      11.25033038       3.30243917
Si       9.15252548       8.66885284      19.13439139
Si       3.33677478       4.23966610       2.71774079
Si       9.56194166      11.99564705       9.56401373
Si       1.23168657       6.00985494      16.97403289
64
Lattice="20.0 0.0 0.0 0.0 20.0 0.0 0.0 0.0 20.0" Properties=species:S:1:pos:R:3 energy=0.07347020694837307 pbc="T T T"
Si      16.74867194      12.55979872       5.43367129
Si      12.37724191       7.92709567       9.78199250
Si       1.42724900      19.26239383       8.12374039
Si       0.29154375       9.64610136       5.89474411
Si      12.48596781      19.08358499       8.65811395
Si      12.27166331      14.01536891      18.71674795
Si       2.93406735       3.05221582       8.47779020
Si       6.55060973       3.82831579       0.51770905
Si       3.57599839       0.78267905       6.61063377
Si      14.71963005       9.58485050      17.29721128
Si       9.06029051      19.92850496      15.51600868
Si       7.26638499      11.75959106       2.82654793
Si       0.69652554      15.21807890      12.14201640
Si      16.22408708       8.66816876       1.65378992
Si      14.16671134      10.86001887      11.53876808
Si      13.83051983       7.06338226       0.21240111
Si      17.85952969      13.89523397       2.11303828
Si      18.14308894      19.91741815       2.58011698
Si       1.82739983       1.10238241      19.05392575
Si       8.76023485       9.51926474      13.02374426
Si      13.10978834      17.68871888      13.07244215
Si      12.17038205       9.74256242      14.42332689
Si       7.27556593       1.34273297       7.73685288
Si       6.08211930      14.97232689       4.41083041
Si      16.47467368       2.02312282       6.95901435
Si      10.57248898       6.35082042      12.53080536
Si       3.83085529       1.42739468      15.48844061
Si       3.19230975      11.63669588       0.63418931
Si      13.95819312      11.07395498       8.74730393
Si       7.34214587       4.20693968       7.44166769
Si      16.32102343      10.09125620      13.11583673
Si      11.18728271      12.90691535      12.55504658
Si      13.13355265      11.99624959       5.04504042
Si       1.29968284      16.05503530       0.83164640
Si      11.93265979      10.61744485      16.87967750
Si      16.10320808       3.55179462      10.63709642
Si       5.31596335       1.36274181      10.91539606
Si      10.87287386       4.38638902      17.59860505
Si       5.27514025      10.69075639      13.74782637
Si      10.76360914      15.92473558       9.07017049
Si       2.12509597       4.50318768      14.14505006
Si       0.69078444       3.41134054      16.86858973
Si      17.35709879       2.72884960       3.47165057
Si      12.81700866      13.17312097       1.59822745
Si       1.73867827      13.46496370      10.06561073
Si       0.19463837       5.08690296       7.64218892
Si      13.36143157      17.79073153      17.95064900
Si      11.88597466       3.38218566      14.75796456
Si       3.85381464       5.41009497      18.48046279
Si       4.93183361       5.15137299       5.51942916
Si      17.41120786      14.01359791      17.30669893
Si      13.75934928      15.30242177      15.87111744
Si       5.53142361       3.69667813      12.54874881
Si       9.92574588      14.03705942      14.66275723
Si       6.09017813      13.68246706       9.54313254
Si      18.89846059       7.39020771       1.36477305
Si       4.96553063       0.96851975       1.94603412
Si      15.37566574      13.58311283       2.83692639
Si       9.44604104       2.22610716       3.31906584
Si       7.03198093       6.65031668       5.27203854
Si      13.06032811      16.71880022       6.92691576
Si       1.61382089       9.07385356      11.22500314
Si       0.94118706       2.65838575       0.80765695
Si      15.58698835      16.60490588      11.53566345
64
Lattice="20.0 0.0 0.0 0.0 20.0 0.0 0.0 0.0 20.0" Properties=species:S:1:pos:R:3 energy=0.08862113434005198 pbc="T T T"
Si      12.41563328       9.55100415       7.18530945
Si      13.43985123      12.64530381       3.64684342
Si      18.09521614       7.12922387       3.77050617
Si       4.09133578      14.43514491      17.69807058
Si       3.41159543       0.01348764      10.23077950
Si       4.51195893      15.44159946       3.75111814
Si      13.64164086       1.80463317       8.35900840
Si       2.09692566       8.84924114      11.52281641
Si       1.47680686       7.73916867       3.04932613
Si      11.32385010       8.45505303      10.20781783
Si       2.53036510       2.72963227      10.67340730
Si       6.45274128       4.85316161       6.30387419
Si       6.82819606       1.24542230       4.98722560
Si       1.31170384      17.48288466       1.93270289
Si      16.07545300      12.45309526       9.02556632
Si      10.41018781      14.45764211      18.98715686
Si       5.29985683      15.09568686       6.30294397
Si      12.13467338      16.69891198      13.01849913
Si      18.20997536       9.03842136       6.71810424
Si      19.57391145       2.65740029       3.83434433
Si      14.92264518      17.61751300       1.13414746
Si       9.88657565       2.52804715      10.57490149
Si       5.69144828       4.04947465      13.37729512
Si      10.55606617       0.18928269       2.78366014
Si       8.45912926       1.64627984       2.72323428
Si       1.13754042      16.23863242      16.13132720
Si       9.03335186      10.70527611      14.97555241
Si      17.04561967       3.86828279      12.03774838
Si       5.09307916       0.53999530      16.61523439
Si       1.35784385       2.80320831      17.55946132
Si      12.32315534      19.29884561      13.59742949
Si       7.66447813      12.85313893       3.01358890
Si       2.07102795      12.13115941      14.97286486
Si      16.38979423       7.90862867       9.89984885
Si       8.42660561      10.60105286       6.62954427
Si      14.35805544       5.28540625      19.63351434
Si      13.81036883      11.17154126       9.11674782
Si      13.63245201       8.64359741       3.05006844
Si      17.18883488       9.26522476      19.02196028
Si      11.22162534       7.10768115       1.97422789
Si      12.51446768      19.79117215      18.93223200
Si      12.70718556      14.80024460       8.09261349
Si       3.89457152       3.40181326       6.05621499
Si       7.71205022       5.69410714       8.44482174
Si      14.15307129       5.21559081       2.55386006
Si      16.94066879      16.66979726      14.61231809
Si      11.02356263       3.93685667      16.27001574
Si      11.66164922       4.32748759       8.88379744
Si       9.37200626      19.90505087      17.73661328
Si       7.18574267       3.47259948      19.91179916
Si      12.79960274      12.45234222       6.73805563
Si       9.12376700      15.31989726      16.50945079
Si      12.69476529      10.61519666       1.39684797
Si      18.30550157      14.60615806      13.86733119
Si      16.45875411      14.26348698      11.73629002
Si      19.54898583      12.12044742      15.69400242
Si       9.19036331      11.73035119       1.00772595
Si      13.45078107       6.73077346      10.19336057
Si       2.39704645      19.07782490       5.17404392
Si       4.77520922      13.16799766      10.28266049
Si      18.47082766       6.30451649      16.09607499
Si      12.00378690      18.85050417      16.40656271
Si      13.25694872      14.96637241      19.33250057
Si       6.30549575      18.56942242      14.61269843
64
Lattice="20.0 0.0 0.0 0.0 20.0 0.0 0.0 0.0 20.0" Properties=species:S:1:pos:R:3 energy=0.0677249274927192 pbc="T T T"
Si      12.19184605      14.46943463       5.88930671
Si      11.54055990      13.46344835       1.79824388
Si      14.16897738       9.27620604       8.82299150
Si       0.95847369      19.12599211      11.80536925
Si       2.36872717       4.04454688       1.46303740
Si      15.29742732      12.60661890      12.16092441
Si      10.97653334       2.33644820       6.88657058
Si       5.61455599       5.33052378      14.45201822
Si      14.45664003      17.92322362      15.49340810
Si       2.69357013      10.99188003      12.82637469
Si      19.15337051       3.08503655      16.23462572
Si       9.96510199      18.31705366       5.12860490
Si      11.02570909       0.34294333      13.38227525
Si      18.55055376      12.59031092       1.43880265
Si       0.41159813       6.17375429      10.10241835
Si       0.54716908       7.39904754      14.45243401
Si      15.81340064      18.63629381       8.96158412
Si       3.12324045      14.72922951       9.70124456
Si       7.36513770      15.17609435      14.10860215
Si       5.10907251       3.50536567      17.37019073
Si      11.17700751       8.13307355      11.38175807
Si       1.94628259       2.31424773       4.06256948
Si      11.40487605       5.97780228      19.30522989
Si      13.85566969       0.60915521      18.35385988
Si      10.95500973      12.10200987      13.27477326
Si       5.90644941      15.08140445      16.90103923
Si       2.80090600       9.92902587      15.72167430
Si      18.91277227      19.23429064      15.00515407
Si      17.19315199       4.55036498      14.28519729
Si      16.86217846      19.75507411       1.47413670
Si       8.36716265      11.33445620      12.06478999
Si      19.83735403      12.25894915       8.21506381
Si       7.46899320      18.52454182       4.61830545
Si       6.69591547      11.62347264      16.33980885
Si      14.72364167       5.70136495      14.35943289
Si       7.92801235      14.76976254       1.55993787
Si       5.04123365       2.99068636       2.16549436
Si      14.63117858      12.74348433       8.06831127
Si      15.60562403      18.38718670       5.57591513
Si       2.01223483       6.10378782      17.81005402
Si      19.73488310       9.47396446       5.65267497
Si       5.17056797      16.44034125       3.05297475
Si       4.05643757       5.13767713       8.63691196
Si       3.13345108       1.52911466      19.52044576
Si      16.88432156      16.11518041      15.23893605
Si      18.44744390       3.93038551      19.29997339
Si      12.27022501       0.18335722       7.95099568
Si      16.56549345       9.00567429       7.39660598
Si      19.78017418       7.57661490      19.84029364
Si      13.70312261       4.34342946      10.28007477
Si       1.86460632      16.10863936       1.09550144
Si       6.68536719      15.75417151       9.19674900
Si      19.70418509       3.02649270       8.57109288
Si       5.14704006      15.21853390      12.55492216
Si      13.07718138      19.14837617       1.50826361
Si      15.40021377      17.51771857       2.88556896
Si      12.34025902       5.14602168       5.96572695
Si       2.91814489       7.53585748      12.67497488
Si      10.20256331      19.85925257       2.75595705
Si       1.22664184      13.39285066       4.57949515
Si       1.41190211       0.57513855      17.10858398
Si      19.31939556      11.90301159      16.91615716
Si      16.31209281       7.55767072       4.03156381
Si       5.71859235      17.98565779       6.90063660
64
Lattice="20.0 0.0 0.0 0.0 20.0 0.0 0.0 0.0 20.0" Properties=species:S:1:pos:R:3 energy=0.06351952242353368 pbc="T T T"
Si       1.79572835      15.13033822       5.74344542
Si      16.53324198       5.20760010      16.55059437
Si       5.57898416       6.53636880       4.62880058
Si      15.30544495       8.69591135      18.89449084
Si       8.31559794       5.18066879      19.47594746
Si      17.62131234      14.89347859      11.45060704
Si      12.19979765       2.89970803      15.10588578
Si       7.95588115       9.07284568      13.24702054
Si      11.54609775      12.37704051      11.57108894
Si      12.34319423      15.53226946       0.32549869
Si      11.13793749      18.87647721       1.82931949
Si      10.28891958       3.16222304       3.50389431
Si      18.38712585      11.72773794       9.74443541
Si      15.63790116       4.16726035      11.28560405
Si      11.91355532      18.83193089      16.23842398
Si      12.41990658      15.85608564      15.23243930
Si       0.88531455      12.91024365       3.26418437
Si      15.93978430       1.54535077      13.30331659
Si       9.71078617      13.25901407      17.38558441
Si      17.54733034      12.45291536       2.60815553
Si       7.54681954       1.81937632      10.04695590
Si      18.71369090       3.01575051      14.45842965
Si      10.70263441       7.43705573      10.98017310
Si      14.87469449      12.62975652       3.78976677
Si       9.90555860       9.84831609      18.67965820
Si      16.71679153      10.69328170       0.25795181
Si       2.37679437       3.55453647      12.09587820
Si      11.47908298      15.84629590       4.00131463
Si       1.83680401      13.71426963      18.05445585
Si       1.43428349      10.55378634       2.40750314
Si      11.66757382      15.63565648       8.62733975
Si       8.57024019       2.00281199       1.63486442
Si      17.35314904       8.62510258      12.42787506
Si      19.61633325      14.46148410      19.56302056
Si      17.27063642      17.22066800      14.95695362
Si       6.63140124      13.10676847      15.90920835
Si      19.31388342      10.88025010      15.84747552
Si      12.32913927       9.18440287       9.91908007
Si       9.73763827       7.38610646       7.94608689
Si       7.70822487      12.70308586       9.12940775
Si      13.93645838       4.62021037       8.95369455
Si      14.36738787      13.96209235      11.68849074
Si      13.64844972      18.57380341       1.68222945
Si      16.42004674      17.97864980       9.43124917
Si       7.34302582      17.20003851      14.06748573
Si       2.37910656      19.90636854      16.71320544
Si       2.40820422      11.94012293       9.26131609
Si       5.24684024      16.65323415      18.00352303
Si      19.73483682       4.81894382       8.12164757
Si       7.33851459      15.75645882       2.80798439
Si       9.29719672      17.50768797       6.86933495
Si       7.29797617       7.84867536       0.13889464
Si       8.31830758      11.31958677       2.62499113
Si      16.03495845       0.96881099      18.13221333
Si       9.74641169      11.02006558       7.94979835
Si      10.90352917       2.54650969       9.62777628
Si       8.43279513      14.72507852      11.55622942
Si      17.68700418      11.92694435      17.83135372
Si       3.41042528       2.66411542       0.62384490
Si       0.69466709       6.40545822      19.57384801
Si      11.21413425       6.06976463       3.06866515
Si       4.29430878       1.30296367      14.70680963
Si      19.83933119       0.38507257       2.64379239
Si       0.07573529      19.10055504       7.40357599
64
Lattice="20.0 0.0 0.0 0.0 20.0 0.0 0.0 0.0 20.0" Properties=species:S:1:pos:R:3 energy=0.06515505098297408 pbc="T T T"
Si       8.20492770      16.72510135       7.92233480
Si      12.14857225      15.39263172      16.33454198
Si      19.32211014       1.39691664      16.77954273
Si      13.78793266       5.86714966       4.91712080
Si       1.69576961      19.71144342      18.06304060
Si       4.39268077      16.41608933      13.76527339
Si       8.26512304       1.23229065       6.24784669
Si       1.38783370      10.04512600       2.29775172
Si       7.30648622       2.84778215      18.02189877
Si       4.39516545       4.35037822      17.40649690
Si       2.76090537       4.65063162       1.21229676
Si      16.08705426       0.04757680       9.43360593
Si       9.07945395      17.93300460       2.66489936
Si       8.83543195      19.14823619      11.23692184
Si       1.47083258       6.70300771      16.54375077
Si       9.98904625       8.69635024      10.45770020
Si      11.27811192      12.46259027       0.22329850
Si       1.05620399      11.03650627       4.68217414
Si       8.77104650      15.18080699       0.05972399
Si       0.01523577      11.00413900       8.55372492
Si       5.59217990       7.22887004      19.74004518
Si      15.95552278       9.86367780       7.62453172
Si      13.28785796      15.17800243      10.46891230
Si      11.51681025      10.60768349      15.73611837
Si      11.39071663       5.46326114      11.34848710
Si       4.08901437      14.01467927      19.58056438
Si      16.24626125      17.89740300       6.83562761
Si      15.39904565      12.37272916       6.80880816
Si      18.47794804      15.19975535      15.96995138
Si       6.96541619      13.14038468      17.11566869
Si       8.86304190       8.76018795      13.99488869
Si      13.50851323       4.78348873      19.11548927
Si       1.70576440      13.69198179      17.92873969
Si      17.68746282      14.58511880      10.62396529
Si      19.54969183       6.02614057       2.71294885
Si      18.59774390      10.75263265      17.07902239
Si      11.50602706      13.97325920       4.85553325
Si       1.80257167      14.77761302       7.82467527
Si       2.91235591       9.29202883       7.35294184
Si       2.35909274      15.34834223       2.03674436
Si      14.10213604       9.18287494       3.80911039
Si      10.02694066      12.39170432       6.85592695
Si       2.30933008       6.83167956       3.26642887
Si      11.39010945       2.14180535       2.21184261
Si      18.80993185      17.01846175      12.98190243
Si      13.94184123      12.60307622      15.83269333
Si      17.64116482       1.20524176      14.30783401
Si       5.91119042       0.81259818      11.13690813
Si       9.18913022       4.33461115       7.03332142
Si       7.04129069       6.00333277      14.35772641
Si      11.49016629      16.18650018      12.72108529
Si      16.50521587       9.03244018      11.19084783
Si      14.67508741      14.91803479       6.78666044
Si      17.20478979      15.38033231       5.41616462
Si      14.41815463       2.04753229       1.09713122
Si       7.72674944       9.98639510      19.39795980
Si      16.23805872      18.47527340      15.60100584
Si      10.46422368       1.33647968      12.62749503
Si      14.07954442       6.21848972      11.11207669
Si      12.98713552      18.51616007       5.34039075
Si       7.84215921      15.49089177      15.49131449
Si       0.65530633       0.37990648       5.66206641
Si      13.83236383       2.34889875       8.74899112
Si      13.49896932      19.63273815       1.50045934
64
Lattice="20.0 0.0 0.0 0.0 20.0 0.0 0.0 0.0 20.0" Properties=species:S:1:pos:R:3 energy=0.0736165231547554 pbc="T T T"
Si      18.77512372       2.04386425       8.40486703
Si       4.32400842      10.35510263       2.77604741
Si       9.33494683      11.00593778      18.30459463
Si       3.50772697       4.68772148      11.38454516
Si      10.92835112       3.02960880      19.75134350
Si      14.37250485      17.12616117       6.24901628
Si       2.30666243      14.44014341      13.04435998
Si      18.27972188       8.27955657      16.87762771
Si      14.00349836      17.76464419      15.15042615
Si       3.05365803      11.06119888      16.45765798
Si      19.08673942       4.94835004      10.39332689
Si      10.12598367       7.55361021       8.80390040
Si       4.91891451       3.92512898       0.36808829
Si      14.47056535      11.37578324      11.77190138
Si       7.43642069      14.07937904       9.55419748
Si      11.50125554      11.46552856      13.71461603
Si      14.66467516      17.17133348      10.59970816
Si      18.71984268      16.58562876      18.36354644
Si      16.94176918       6.77532113       3.03114094
Si      16.52081352      15.02971361       6.54942630
Si       7.42219009      18.95138167      15.91197581
Si      15.15843179      11.03898394      15.99460081
Si       2.39293955       3.91129347      19.20405417
Si       5.14876815      12.47215923      11.61199369
Si       8.83063289      14.71149366       6.26680810
Si      16.57809729       5.76585574       5.79142089
Si      14.60618267      19.63932769      11.01665431
Si       4.75579401       7.68531005       2.41091124
Si      17.38275741      10.84636180      18.04917295
Si       2.05836407      18.48926700       8.80519133
Si      14.88844589       4.03148866       4.23153241
Si       2.19203325       4.11751002      13.83864047
Si       6.67769163       3.66206466      10.69076126
Si      19.87344472       5.02087191       0.72238193
Si      10.83024536       7.17802662      18.97874279
Si      10.49670190      13.79605753       8.35942328
Si       9.72447191       0.68244009       4.89377411
Si      19.26228344      18.46744929       6.75049271
Si      15.92772077       3.05427008      18.99412548
Si       3.87768383      15.49332907       9.56700381
Si      18.20521261      16.49995016      13.51708578
Si       0.81336181      10.70261777      13.58418361
Si      17.31454376       9.99139865       3.59689453
Si       1.27651837       6.51365883      17.66917537
Si      15.43168099      13.76228119      13.27875630
Si      19.39672564      14.81102226       1.02912317
Si      18.76408737      10.69998462      15.65566333
Si       6.37160206      18.66814570      10.69269186
Si       1.37473578      10.74271900       7.35022365
Si       1.39609994       1.06684880       5.21229486
Si      10.63816853       6.18772488      16.23848960
Si       5.08009578       5.95664846       5.11813995
Si      16.82957789       9.08826849       8.86742686
Si      16.66905859      19.36742016       0.72216915
Si      15.06035305      13.43729611       0.58827962
Si       5.76829099      16.70434750       8.26244756
Si       3.50141936      13.25892930       2.02078817
Si       5.37216772      13.67898632       3.78245850
Si       0.72702093      19.41929402      17.25839794
Si       7.21018767      15.77520567      18.02628604
Si      13.72419910       5.45292684      15.97542085
Si      11.20097194      17.65917769       3.02364644
Si      14.69868122       2.10751731       2.27895639
Si      12.96342472       8.99180902       8.82107703
64
Lattice="20.0 0.0 0.0 0.0 20.0 0.0 0.0 0.0 20.0" Properties=species:S:1:pos:R:3 energy=0.07525572392776238 pbc="T T T"
Si      11.14194572       5.57251312      15.65224794
Si      15.92825732      13.58372172       8.49353953
Si       4.08706294       4.58014564      16.47889874
Si      10.41947192      19.32249360      10.56137224
Si       5.20070943       7.69921642       8.43549917
Si       7.74241345       4.71946027       3.67335607
Si       6.43379402      14.62277252       2.22416062
Si      14.42143623       3.05111439      10.77529886
Si       1.40126469       2.49854609      12.73532371
Si       9.84710389       0.24040791      13.15223395
Si       6.72891823       6.07384555       0.22407332
Si       1.03497975       4.88037045      15.66145101
Si      10.47743068      13.56399002       8.75531442
Si      10.30994622      16.05503260       0.40494565
Si      18.40998504      11.37004471       1.95668747
Si       2.57648312      17.51138132      15.50838459
Si      12.30507526       4.39449144      11.19108616
Si      16.65825381      18.60357144      18.63524078
Si      17.40232092      12.55798418      18.86468724
Si      19.69658188      19.44953832      11.52550091
Si       9.04142171       2.87980829       6.33010282
Si       1.97265469       8.32079919       9.93437519
Si      16.26825359       5.20243076      14.18924489
Si      17.57171488       6.09177684       4.40663182
Si      12.83810860      19.93842841      18.92784936
Si       2.15290915      10.28811328      15.13879418
Si       2.66481585      13.67162302       5.30655411
Si       8.88209696      12.81381801       1.90505696
Si      12.07637958       2.27900335      16.58303587
Si      18.34971942       1.10071584       5.01340355
Si       7.40859203       4.94777521      17.73878642
Si       9.25998712       2.31566319       2.09026959
Si      17.87277477      11.30940948      13.05894443
Si       8.01440778      15.85335346       6.31381791
Si       1.36473401      14.24972347      16.47461715
Si       0.11466871       2.65160140       6.75093754
Si       8.43496214       8.26059650       0.26379995
Si      11.40652150      17.97250803      17.88723319
Si      14.23425288       4.97364855       6.89899624
Si      16.56294661      17.90438273       2.07070246
Si      13.93347593       7.25174183      10.43850571
Si       3.14330505       8.06739402      12.20213993
Si       5.30122286      11.92593497       9.12637744
Si       8.86400750       6.88084631       9.99015724
Si      13.62000270      13.47533646       4.20364023
Si      17.72935448      17.97923018      15.46811346
Si       3.07947912       7.93646025       2.38347106
Si      19.45306265      17.52297167       3.68325797
Si       0.10922755      14.40452498      10.02756198
Si      13.69471472      15.08630748       7.25431661
Si       4.68261867       7.06335525      16.77009680
Si       7.36503857      19.26215337       8.89443375
Si      18.30407647      16.15875534      13.74730971
Si      17.24196577       5.81176915      17.35472795
Si       5.81088203       2.46214557      11.43375453
Si       4.93852493      10.18495785       1.87334087
Si      16.87552314       1.43746795       8.39373906
Si       5.55567892       1.53680669       8.85924835
Si      12.49808089      16.88088557       3.15593943
Si      15.24115868      15.77976395      17.27487759
Si      17.69003517       9.53568560      10.90330799
Si       0.40869305      14.97490185      12.63314821
Si       2.87287666      17.32604889       0.92767671
Si       7.16310991       9.51472163      17.37329413
64
Lattice="20.0 0.0 0.0 0.0 20.0 0.0 0.0 0.0 20.0" Properties=species:S:1:pos:R:3 energy=0.06572502655661627 pbc="T T T"
Si       4.27687645      13.42927506       7.90751472
Si       9.35320467      18.35067875       5.62083382
Si      12.71441073      10.55868985       4.87759709
Si      16.55635880       9.55838142      10.27878972
Si       5.27219156      10.90184933      12.12437921
Si       2.24799957       6.73843628      14.98929205
Si       0.43382974      17.07645119      10.86109243
Si      10.45805305       9.77948104      11.14598251
Si      11.35772632      19.01879155       7.39171639
Si      10.96234133       2.30110866      11.06272996
Si      14.25196019      16.20195861       6.78544722
Si       0.29619048      14.92871317      14.71096261
Si       0.35507695       6.16223703       1.64639037
Si       7.46470324      15.34999295      18.91968071
Si       7.70064667       2.03689554      13.52972157
Si      18.57638372      10.25247779       6.49417055
Si      14.03931257       4.12594240      10.63982143
Si       7.82500220      18.65083975      11.06338261
Si      10.82686180       9.51025424      16.03562030
Si      10.92192529      18.98110107       0.27544712
Si      19.92904398      17.52989482      16.81758831
Si      12.50574850       2.52358133       7.98779389
Si       2.76138218      18.45627212      17.55047675
Si      14.80536761      14.54501517      16.46279917
Si      15.21981002       2.75964502       2.04478403
Si      19.69185556      19.97005992       7.05607675
Si       6.73387951       8.51137658      10.57313669
Si       4.27066844       1.45869335       2.20482337
Si      16.11566040      14.06969875       3.83938254
Si       3.75960909      14.09376602      18.36725999
Si       8.16078890       6.45311689      10.14041003
Si       4.27464169       7.74890703      19.88769381
Si       1.80606619      12.35280979       9.07185449
Si       4.71249927       0.71390264      10.95081953
Si      12.16771421      11.77664585      13.18181835
Si       4.60198543       9.70318214      17.96538309
Si      15.16445449       5.39783846       1.50996375
Si       3.39460369      10.14598133       4.20914581
Si      14.18643105       6.47003060      17.44643959
Si       5.24790722      17.56734517       7.19093133
Si      15.31977005      19.83910807       5.00066451
Si      16.58499397      14.81668353      12.37244107
Si       9.72962631       1.23049624      15.32874864
Si       9.52677966      13.59801335      13.53267697
Si      18.28840446       2.02326111       6.69342961
Si      15.66550208      11.56245642       8.56191672
Si       8.10463998      16.95831036       8.59464941
Si      17.95004899       7.73066864      15.60655526
Si       2.01272337       6.18913107       4.85264529
Si      19.62489791       3.69051866      16.72630934
Si       5.13225537       5.33077664       1.62548399
Si       3.53988198      13.63212938      13.31822789
Si       1.59340872       6.69004814      18.74228561
Si      19.80955923      19.39721650      13.75533844
Si      11.12646251      15.67807679       3.29810898
Si      11.95592244      16.51525511      18.07371055
Si       6.57459506      10.51344765      19.98288226
Si      14.04881399       9.79355627      13.18104006
Si      17.77529716      17.21830708       5.89857419
Si      14.32977517      11.21691268      18.25066860
Si       3.88770210       4.50076791      13.60711112
Si      17.16198817      17.33497867      14.11736230
Si      11.13564540      13.70192012       9.61302590
Si       8.65600589       5.66378920       1.40119810
64
Lattice="20.0 0.0 0.0 0.0 20.0 0.0 0.0 0.0 20.0" Properties=species:S:1:pos:R:3 energy=0.06799272003088834 pbc="T T T"
Si       0.32429901       9.67926037       6.82473290
Si      12.31667104       8.76377980       6.75085890
Si       0.40725271      10.04925910       1.66756020
Si      13.78336927      17.01331853      18.67727434
Si      17.39767433      19.73110386       9.13840968
Si      15.37064464      15.19952333       0.31497850
Si       5.32893631      11.25580372      18.91571583
Si       8.31490097       8.89154173      11.02300996
Si       3.96761458       4.08595010      16.88721085
Si      15.52273541       4.48754552      11.46295324
Si       0.77744413      15.07914925       5.82176208
Si      15.68837697       4.20266410       5.64758311
Si       6.74116919       8.81059117       4.56914300
Si       2.29848267      18.81968187       6.18761758
Si      10.61369679       2.31446914      14.49734874
Si       8.67818249       1.77574377       7.48547480
Si       4.37593901       3.63668338       7.73141952
Si      19.47342293       8.74843937      13.79715545
Si      11.21555832       5.34460784       8.85725274
Si       3.16251019       0.04776294      19.17166651
Si       3.15966204      18.12138596      13.13221238
Si       2.17199654      10.16831028      12.81770143
Si      17.65135162      13.67239760      19.12356699
Si       1.61302795      11.14123191      15.32488816
Si      10.65303177       2.01267114      18.29607432
Si       3.92018585       8.28885944       8.98130136
Si      10.28059729      10.30547756      18.18076003
Si       9.10290778       5.99610117       3.67430142
Si       5.91085771       5.00909620       3.05206391
Si       6.87981944      18.28097833      12.01564411
Si       5.15523113      19.02619792       1.86689823
Si      17.73737159       2.23953281      15.44491438
Si       9.92821413      14.92991525      16.46868142
Si      18.03265862      11.01802569      17.55432154
Si       5.13916934      16.20514572       7.10535513
Si      17.29045921       0.42634053      19.29916676
Si       0.90348442      15.51628341      18.52330242
Si       6.96429524       7.76684901      14.84081089
Si       0.28235547      15.26355177      10.22463840
Si      14.47520334      11.55937194      19.26219774
Si      16.56353853       2.00746118      13.10021487
Si       3.48801710      17.85292344      16.18997572
Si      11.67955604      17.44741273       7.89351429
Si       3.56092223       0.32596189       3.78788053
Si      16.79389405      12.83238623       5.03323542
Si      13.60929425       3.95454537      15.29094667
Si      10.48791782      17.41439503      18.12359662
Si      15.14568352       9.36509970       3.16968718
Si      19.47286304      12.37344225       2.78998655
Si       4.40162515      17.51681629      10.39055781
Si       7.50828781      16.57313639      17.29854522
Si      15.08299583       1.36910209       7.98439832
Si      12.25295303      16.42392448      13.76686118
Si      10.65356634       3.18019404       0.97128828
Si       7.01462307      15.79941011      12.53450858
Si       7.92166763      18.95418586       2.76609885
Si       3.82570553      13.09703777       6.81517517
Si       6.44051200      14.85888080       8.91784965
Si       0.51097488       2.91785122       8.00256532
Si      18.73605059      14.99933946       3.70853608
Si      18.36789243       2.61623349       4.76747155
Si       2.35190385       7.89826532       3.34914286
Si      10.60309714      19.50611475      11.26234086
Si      16.03230226      19.78111310       3.63222604
64
Lattice="20.0 0.0 0.0 0.0 20.0 0.0 0.0 0.0 20.0" Properties=species:S:1:pos:R:3 energy=0.07743630408490433 pbc="T T T"
Si      10.18306454       4.57904894       9.16794720
Si      14.61874994      10.57272585       4.67506378
Si      11.75719082       0.06441039      10.36333723
Si      10.67212497       1.83729059      12.30527871
Si       5.19608578       8.32716531      13.29616315
Si       2.88449097      19.47186464       7.49680451
Si      11.00676579       5.40592889       0.39625238
Si       0.61401552       6.46201611      14.67455264
Si       8.42321686      17.70464897      14.84619513
Si      16.17461553      14.88829335      15.09867556
Si      15.30280424      11.08807902      10.69179266
Si       2.95999909      13.08809005      13.64688828
Si      19.84854521      13.20588702      10.91374400
Si      16.05041592       6.48638845       5.32422997
Si       2.56580204      10.40657435      10.90760364
Si       7.09542474       9.16746941       5.72974329
Si       6.53655071       6.73811498      10.06656528
Si       3.32103254       7.54003186       9.99270426
Si      14.51786210       8.08899527       8.03909436
Si      17.43458602      11.68565163       6.31072338
Si      13.95789790      17.04338453       9.73902261
Si      13.51351663       1.69487367       8.98737200
Si       9.58782561       2.05995122       3.90611398
Si      19.82025494       1.45503160      16.58161736
Si      13.12547451      18.00175463      18.83151361
Si      10.39626739       4.46702075      14.51488870
Si      10.27696192      12.84698783       4.59501000
Si      16.87063909       8.61873309      14.78008234
Si       2.16980093      14.29121872      11.21064778
Si       9.08229267       5.08219865      16.93064150
Si       7.62270040       4.39249240       1.57533849
Si      19.37553612       8.23213552       8.38946256
Si       7.22850087       1.45133046      10.54812619
Si      11.64841720       4.33905309       5.86715127
Si       2.19423376       6.59692935      12.40353812
Si      19.37556220      14.36711478       5.79332387
Si       2.73681059       9.01131840       5.79937148
Si       1.30253760       1.21690082      11.60041993
Si      10.95518537       8.75524036      16.59702410
Si      19.41125207       8.37144061       4.79624358
Si      17.58129347      18.82640715       3.31441572
Si       3.03618338      13.05502663      17.72466213
Si       8.30408721      10.19803747      10.79172692
Si       6.66451454       3.27129912       6.04606607
Si       0.51664873      19.67604495       3.23618097
Si       5.59007497      16.10472619       4.68775561
Si       0.85879015      10.24940196       8.28046933
Si      19.16602285      17.55012145      12.48586155
Si       8.96114076      11.04918827       7.34804486
Si      18.83477471      14.57791334      16.88416877
Si      17.86880532       1.09466399      19.78854476
Si      14.01421625       0.86074016       3.72415591
Si       6.23124364      15.72563820      15.78895808
Si      15.02727540      15.20595490       6.16533528
Si       9.92579918       1.53709702      16.85773940
Si       2.07526256      17.88190693       5.12603243
Si      16.60644202       1.59761796      15.18075303
Si       2.62654971      18.15148245      11.64753381
Si       5.49854908       9.04148919      10.90519085
Si       3.43119141      10.56154669       0.82021909
Si       6.28829401      18.40300797      12.48474564
Si      17.28325866      11.65660273      17.95088416
Si      18.80718689      10.55973895      12.45470046
Si      19.43352481      17.82327305       0.17932085
64
Lattice="20.0 0.0 0.0 0.0 20.0 0.0 0.0 0.0 20.0" Properties=species:S:1:pos:R:3 energy=0.06868034162751871 pbc="T T T"
Si      18.60223476       1.14911738       9.99763427
Si       7.23793460      18.90229301      19.24417427
Si      11.64194601      17.02892660       7.16196076
Si      13.78471107      13.01142878      10.41325528
Si       1.07809307      19.05589507       2.44622576
Si       0.68970839      14.85839333      15.72353725
Si      12.11694457       8.60407034      16.54571981
Si      11.40488896      12.89052696      13.34105811
Si      15.37971049       8.08751033      19.74183998
Si       1.00702351      18.71965197      18.29080561
Si      15.16191420      12.50198463      17.20690387
Si       1.66278725      13.49208996       5.21192173
Si       4.15891432       2.07583395       5.03444029
Si       0.68556818      12.65350988       8.68032161
Si      17.55784608      10.60567715      10.83864449
Si      16.82155682       2.98268852       0.65441326
Si      18.26701190       3.82314179      13.48335252
Si      10.48157737      12.64693925       7.44634149
Si      16.23243043       9.40895832       2.76414787
Si       6.67591029      13.37152496       6.15356738
Si       0.18966249      19.81209105       5.92195310
Si      10.49478618      17.91570396       9.53789024
Si      18.86983622       6.81567788      13.96115416
Si      10.63628093       7.92107726       5.99349855
Si       7.26872269      19.97597736       7.17759058
Si      12.53460753       2.81607103      11.67195637
Si       0.84932307      11.77701295      19.04512661
Si      10.65450005       5.71422044      17.54236937
Si       9.05245330      19.54779734       4.61037569
Si       2.85778523      15.77384141       2.90293584
Si       5.00003671      15.73559961       5.27049900
Si      19.09300134       4.25520211       4.56079842
Si      18.35679004      19.44590714       2.80952396
Si       5.00534176       9.27445555       4.98672367
Si      11.32708435       6.62828943       9.22153854
Si       2.16558473      11.55803320       1.16043643
Si       6.15527742       6.16596408      19.41660254
Si      11.39031922      15.46725910      12.32276559
Si      13.67606615      12.39153247       2.87861712
Si      16.78669358       9.56834253      14.80425332
Si       7.66585428      12.94572877       1.79994697
Si      11.18781136       2.09505484      16.91010882
Si      14.06865996       1.41876331       8.99517327
Si       7.83457680       7.25178039      13.11646871
Si       6.61314378      16.15015137       8.92300912
Si       1.50876691       5.07192303       4.22793406
Si       2.85670980       8.70439238      19.62083567
Si       8.05497816       5.07397492       7.61664164
Si      14.13047132       0.98882579       1.81480221
Si       9.17357992      14.17784624      10.51590915
Si       7.15869856       1.67700419       2.00848759
Si       0.99192410      11.35465497      13.13031191
Si      11.52536537      17.15546397      14.56001701
Si       0.20913588       4.73581072       1.68042383
Si       4.69451143      19.43125215       4.61131374
Si       2.12459177       2.70483669      13.22157229
Si       5.77287742       4.33054054      15.06463314
Si       6.61376498       8.30553094      17.73320592
Si       6.53214307      11.99234473      12.58302918
Si      18.90140769      19.29048442      15.33524889
Si      17.63844851       5.18755625       6.79452642
Si       1.52029654      10.38764679       9.86789950
Si      16.86848818       1.34320679      17.69224885
Si       4.18357887       2.61161348      11.74622110
64
Lattice="20.0 0.0 0.0 0.0 20.0 0.0 0.0 0.0 20.0" Properties=species:S:1:pos:R:3 energy=0.06758381693822962 pbc="T T T"
Si       3.45797148      14.11082670       5.57092541
Si       6.98905523      12.67076777       2.55380647
Si       2.89065227       0.51344203      19.73721094
Si      15.21084744       8.73029683       9.34395890
Si      17.78760565      11.29705539       6.37622149
Si       3.64978499       6.82568783       9.72552548
Si      13.68793580       2.96202227      18.47410420
Si      11.06154952      15.05144247       9.99157153
Si       1.14710683      12.54625111      11.97845546
Si      16.33529769       8.89953112       4.37770389
Si      17.80431721       0.77064066       1.18345491
Si       4.07671720      18.10333583      14.64685583
Si      16.54538876       4.44364745       6.26771968
Si      12.80921281      10.74154500       0.96754111
Si      18.82823325       2.83169763      10.67452142
Si       4.23044520      12.85822630      15.17677356
Si      11.42198409       3.07266804      16.77158812
Si       6.02314557       1.62315916      19.62020211
Si      14.35578492       0.21754511      13.92748587
Si       9.18989915      14.03915042      14.24828318
Si       6.68388442      18.30905599       7.55970726
Si       1.04396671       0.49479500      12.50471443
Si      18.44950163      13.73797511       2.27894530
Si       8.33979336       5.45882042       8.82331947
Si      17.72235921      10.65161460      14.75809485
Si      17.38498413       5.92636801      15.33835159
Si       6.69281511       7.66521732      10.22721029
Si       0.26743312      16.33291369       7.24005029
Si      16.51676395      19.54849665       7.13615623
Si      13.45702088      11.43405138      12.56766632
Si      12.35668409       6.59201977       5.98105407
Si       8.40801687      17.11386859      12.48357483
Si      11.02340934      18.17817777       0.47650443
Si      19.32394096       4.27264503      18.19013508
Si      17.44643488      18.04850696       1.92557105
Si      12.27784611      18.29455618      16.54352320
Si       4.10151126       0.87447242      10.45421970
Si      15.95025903       4.23969489       3.54815766
Si       5.52611908      19.11964237      17.70642472
Si       9.55478455       6.68810428      11.30966334
Si      19.28245530      18.13616339      10.40110137
Si      11.54464302       6.13981920      19.98215874
Si       4.49285049       3.81611251      10.56914427
Si       0.73373792       4.53874313      16.01727890
Si      16.34556919      17.26617864      16.90763358
Si       6.07482805      18.94213626       2.22707782
Si       7.58045096      15.95288562       7.21391666
Si      12.92421726      15.88764262       3.09306561
Si      17.91364858       2.44911095       5.20013933
Si      15.89537844       6.64713321      18.94951501
Si       0.99603767      17.13164231       3.55733351
Si      10.77558505       2.95637106      11.15892338
Si      16.91946431      12.81360402      15.90355983
Si       7.55656792      10.43721913       6.18232268
Si       8.69184330       1.11682275      12.04117177
Si      10.17663759      18.54701548      14.02131618
Si       1.09251535       8.40981805       2.02125969
Si       0.58039816      13.87476641       7.72656213
Si       1.19682622       2.98874851       3.42640581
Si      12.92150791      10.08974532      17.31053555
Si      14.06430067       2.28522931       5.00507287
Si      10.55108121       1.07911696      19.76168190
Si       6.50228126       7.72833210      14.12554250
Si      17.93641753       6.87836050       7.71975649
64
Lattice="20.0 0.0 0.0 0.0 20.0 0.0 0.0 0.0 20.0" Properties=species:S:1:pos:R:3 energy=0.05548478869997187 pbc="T T T"
Si      14.87206185       4.80263057       0.47441223
Si      17.89221516      13.08046320       0.19421485
Si       2.92996689      12.11042401      17.68226944
Si       9.52426264       5.38273158       2.31462567
Si       3.13614528      16.28471334       4.80553808
Si      18.40324919       2.35758728      19.41740581
Si      12.12878140      11.64003364       9.65090975
Si       9.22821668       1.68875717       5.68235068
Si       6.64521859       7.65799433      12.68510606
Si      14.17099687       6.04623872       7.68500026
Si       6.39234993       3.02880944      12.51091460
Si       0.20781097       0.39106270       2.81258950
Si       4.28136577       8.94583782       7.35307653
Si       0.39962967       6.95399630      19.07441852
Si       4.91069862      18.13870296       6.66197132
Si       3.22214767      13.38664007       2.38345421
Si       5.04632315      11.46031980       6.70282207
Si      13.72868579      15.32773930      14.65831045
Si       6.92653769      14.32486190       1.65843826
Si      17.26219729       6.00234861       5.90804341
Si       5.84667547       7.65536096      16.82056358
Si      12.60949225      17.04584200      19.62854463
Si       8.69107271       5.33990327      14.39275093
Si       6.22343875       2.25308667      18.58853094
Si      11.83324789       2.42297960       1.02570529
Si      10.99162140      11.63949166       4.29722397
Si      10.07678824       7.98371815       8.32067508
Si       3.82323031       9.48926012       0.88333419
Si       7.66766474       4.97610597       8.97588709
Si       6.83530020      17.39566456      17.40972751
Si       2.43991472      11.08978416      14.77609876
Si      16.87701159       5.73090629      10.64789299
Si       4.10103280      16.05389619      10.80614329
Si       0.26426630       1.23587016       5.67440970
Si      18.68156688      11.32223875      17.62983291
Si       8.88574420       2.96479615      15.50468371
Si      19.61224470      18.46584757       6.41899347
Si      13.10760100       0.09248944      11.81538721
Si      12.41605876       8.18926672      17.25649136
Si      17.78632497      19.37613874       9.75219698
Si      17.57348208       7.51993568      18.14468854
Si       0.95510896      13.29739297       9.67603859
Si      10.14994569      15.33457426      14.02022798
Si       0.72842194       2.79153637       8.21755747
Si       9.72840158      17.33439232      10.02859405
Si       4.50295707       9.00317358      11.76098446
Si       0.79135465       2.31533467      16.82288405
Si      14.00109345      16.91959124       9.92015665
Si       2.91512777      19.63189608       8.98187685
Si       2.09894490      15.94538261       1.77014512
Si       6.20561516      11.70867855      15.64351464
Si       1.75821751       3.82215397       3.23418026
Si       0.48391820       6.12952809       9.54383986
Si      16.74825793      17.06339086      13.63315773
Si      14.19806180       0.06738129      14.09163436
Si      12.63701405      10.40543541      19.67129119
Si       8.82757883      12.40146794       7.89164155
Si       5.72096105      15.31772893      15.08493412
Si      17.91355004       9.36252427       7.21319813
Si      13.89625651      13.43901177       7.71609397
Si       9.18625104      16.37019349       5.95276957
Si      12.37186965       3.35202802      18.14443295
Si       9.68333210       9.00087952       0.17758241
Si      17.58829055       1.49720442      12.33871144
64
Lattice="20.0 0.0 0.0 0.0 20.0 0.0 0.0 0.0 20.0" Properties=species:S:1:pos:R:3 energy=0.06681991079024781 pbc="T T T"
Si      16.27235873       6.17610196      10.69226420
Si       1.96358796      15.66106705      17.79312902
Si      13.39185752      14.47720923       9.47651238
Si       6.53312730      14.06973725       0.11912227
Si       7.86429221      18.51978078      12.18633394
Si       9.48004149       9.82039474       4.79432751
Si       7.44691207      19.06783435      17.83350598
Si       3.19484656      16.71832703      13.15819709
Si      17.31222553      10.20282326      12.79992146
Si      18.88138715      15.16875602      12.04154389
Si       7.30031454       2.29379090      15.64056676
Si      17.51247184       1.29004828       1.22033774
Si       1.53351933      18.58920836      14.33240898
Si       9.46422543      12.77390894      10.98159576
Si      12.29768057      15.71403539      18.30375896
Si      10.07766107       4.96511928      13.51289073
Si      19.72665216       1.87913211      17.24795529
Si      10.42088539      17.11228410       0.78197494
Si      10.51570214      13.63549663      18.49112265
Si      12.55764603      16.22918136       4.25817896
Si      13.96321648      17.13115926       8.87071863
Si      16.01866867       1.68156766      17.88218954
Si      19.53178143       4.54741070       3.01319583
Si      17.24368586       0.24362258      12.01600025
Si       0.34457886       5.75719532      14.07436777
Si      12.79934267      17.86816131      16.01344420
Si       4.82888097      18.54591188      17.23348442
Si       8.78630931       4.65949939       8.96237377
Si      18.16535077       6.13988522       5.15547122
Si       3.30573475      14.59508360       4.01452244
Si       3.92372578      17.50354261       3.64575530
Si       8.62110987      19.72048140       9.36296324
Si      11.02775333      10.82166694       9.66936533
Si      18.82960424       9.52881075       3.09891179
Si       2.39308267       8.28617180      19.18722709
Si       3.41674503      13.92968856       7.17717453
Si       1.60723928       1.18705979       0.18947423
Si      17.67830908      11.04779732      17.66610104
Si      13.58563973       5.82019708      17.46493986
Si       9.14130893      16.00355043      11.99381146
Si       0.90899370      19.47995615       9.89065870
Si       5.06245499      19.38519014       7.93923417
Si      10.44823454       1.97730956       5.85856388
Si       9.85628750      12.98748584      14.53780888
Si      14.45847209       1.75431516      13.30328741
Si      14.86686052      13.25702456       2.03209420
Si       7.36521710       1.08670735       1.15100397
Si      16.12977344      16.31278694      17.66323178
Si      10.64915950       6.29804313      17.00782077
Si       7.80994833       3.80935391      11.26490882
Si       9.86787495       5.56634989       0.50066710
Si      16.11386603       5.42744474       6.51746377
Si       0.02354276       9.86192933      16.59611687
Si      19.49729571       1.78340966       9.54423047
Si       4.60907732       2.59246699       9.32582622
Si       7.05945899      16.40204994       5.58373451
Si      14.60476030       6.65578261      14.81403153
Si       8.07034519       8.69373161      11.13105546
Si       5.85251765      11.37479192      18.56035618
Si       6.25642966       5.79781366       6.93178989
Si      12.20187017       7.57029430       1.55249067
Si       2.33519739      10.61176941       8.90238072
Si      10.51630213      10.85543083      18.41842631
Si      16.56955296       1.30966564      15.05649033
64
Lattice="20.0 0.0 0.0 0.0 20.0 0.0 0.0 0.0 20.0" Properties=species:S:1:pos:R:3 energy=0.07516887927771294 pbc="T T T"
Si      16.12987611      17.76548010      14.38806495
Si      11.68873790       0.00312186       0.31247521
Si      10.68561993      15.11344637       5.50029643
Si      17.62330343       4.56612107       1.89337904
Si      11.91220571      15.46960539      12.90756200
Si       7.47764272       7.87298277      12.51899303
Si      15.05592577       2.10035266       2.65139488
Si       7.01580270      12.62001055       2.26254747
Si       5.32925294      12.66807104      16.06213856
Si      13.81153940      15.57632633       3.47905344
Si      13.74677397       0.06440385       5.41700502
Si      12.14964726       5.32057167      15.12957765
Si       7.68169376      12.25727728       4.98917064
Si       1.36297582       1.79788552       4.22797541
Si       7.01884819      14.80913400      18.10166471
Si      12.37223051       4.34021510       6.26695290
Si      14.35448082      12.45792079       4.85352310
Si       1.60244751      12.87579511       1.34944906
Si       4.16777149       7.48410312       0.77304592
Si      10.37864673       9.75354432      16.82457568
Si      17.58240998      13.86672014       9.33564114
Si       8.50877923       3.57670794       8.63957449
Si       8.79306340      19.71511702       7.48022907
Si       5.01902587       7.91785038       5.90526130
Si       1.60283698      18.31055630       5.23923325
Si       3.28889998       6.88578935       3.93666707
Si       8.80193416      17.77597087      13.68004183
Si       4.46583089       2.08586664       4.04551422
Si       1.66095658      15.07558468      10.49481970
Si       3.39101057      18.35080246      12.16769789
Si       0.73867356       2.39188306      10.89351879
Si       8.80692214      12.17149382      13.86693247
Si       5.54663645       0.57006918       1.79933406
Si       1.36787083       4.44035988       0.58740650
Si      17.44469946       2.60162595       8.03293775
Si      12.62508098       7.06511100       7.06918571
Si       9.98815063      10.48392161      11.71308587
Si       0.68367655       8.83611106      11.79683577
Si      15.33888626      12.24494927      10.61076387
Si      14.24623435       0.86215342       8.75648625
Si       1.70098710      13.74128069       5.45651570
Si       4.58142588      12.91293924       3.54149987
Si       9.98150015      16.20449853       9.08286358
Si       1.88322756      14.03395006      15.75779604
Si      18.80985003      16.59392599      11.67704854
Si       5.39697118      13.30346679      13.32301070
Si       4.85296076       1.77897857       6.90854559
Si      19.12899669       8.73838380      17.02280772
Si       7.99227828       6.06446418       3.14736578
Si      14.90401255       3.92709099       4.88343059
Si       5.53044446      10.52730445       7.39427457
Si       5.16524961      14.67079908       0.82491575
Si      13.63128213       6.50341072       4.35165037
Si       1.47555474       3.45935055       6.39975180
Si      10.66476516      10.13107339       6.28419349
Si       4.04479555      18.38738120       3.43989473
Si       5.78859561       9.59373403      13.94596487
Si       7.45284461       0.47045844      16.50562851
Si      11.61316279      18.59633779       9.04359743
Si      14.83005072       9.79214432       4.59343775
Si      10.22197074      16.81788295      17.64825097
Si      10.47388225       4.66026528       1.98165415
Si       2.05419337      10.36880921       8.31829082
Si       6.95680063       5.71772296       7.10835601
64
Lattice="20.0 0.0 0.0 0.0 20.0 0.0 0.0 0.0 20.0" Properties=species:S:1:pos:R:3 energy=0.07260826131646543 pbc="T T T"
Si      10.59060190       3.00345766       3.09171149
Si       2.47625402      16.19369567      14.14604872
Si       7.16523439      19.40679353      16.36092948
Si      10.43335207      18.67808892      14.17118640
Si      10.61288375      15.67393648       6.95778231
Si       7.43894029       3.14256345      18.14904495
Si      16.13074578      18.64775631      13.19123743
Si       5.60459316       2.51691872       2.45718004
Si      13.78684156       4.95466790       1.45084710
Si       3.59464028       7.54221376       3.19670548
Si      18.25889279       4.98726151      10.84770346
Si      14.74893241       4.69570383      10.01233441
Si      18.93719028       0.35240424       5.18035040
Si       6.45593934      15.72817850       7.53061829
Si       0.70591188      12.90301040       6.07824111
Si      19.86091534       3.67654236       6.39815296
Si      16.54938246      17.37700950       1.07345297
Si       1.94388083      11.30953846      17.21488390
Si      15.59106783      13.59855131       7.64539598
Si      15.77626482      17.97020830       6.31460733
Si      12.79858144       8.40606967      19.10673113
Si      11.41353619      12.01041473      19.56165593
Si       7.62205135       5.85880290      19.98230762
Si      11.55135178       5.94061988       2.86241089
Si      14.77897052      14.40522706      18.11734783
Si      13.15334596      10.88603271      17.13404817
Si      12.99686721       6.97395875       6.34342641
Si       9.43434332       2.06631169       8.76206733
Si      10.69960605      11.15360275       7.97640134
Si      13.12250007      15.64415828       4.97554330
Si       4.48998161       8.47180919       0.82885322
Si      15.18986067       1.04064005      17.20162146
Si      14.61298358       2.73044702       4.46329809
Si       1.46346729       1.44391297      10.54963677
Si      16.78284006      15.32001248       2.88122410
Si       5.26347929       8.62220809       9.26615383
Si       4.65358584      14.49259777      13.25944553
Si      19.93816925       2.34031588       2.75902265
Si       1.15509182      15.89887299       5.01653759
Si       1.30666005      19.30361435      16.54190677
Si      14.66584338       7.11968830       4.35983884
Si       5.79077732      17.70997509      19.22196941
Si      19.06904388       1.52439571       0.16093685
Si       9.46228530       7.88248022      10.16171697
Si       8.86531692      19.34919947      11.00026152
Si      12.83954193      17.04709038      10.36324344
Si      14.37316408       5.77263046      18.91235698
Si       6.54186666      10.50990963       3.13427866
Si      17.64521191      17.48946474       4.52086939
Si      15.47013473       1.30038291       0.75688552
Si      19.33451138      10.38105131       4.63536427
Si      14.09833111      14.82976088      10.07256778
Si       1.15445086      10.66063297      12.55156537
Si       9.79208959      15.16707315      19.60923546
Si       6.06003493       4.74332660      12.48563197
Si       8.56634442       0.98844896       5.17261081
Si       2.08615922       6.28659763      17.69085589
Si      14.25332541      17.47986764      17.95624960
Si      16.78651011      15.93713417      13.80890095
Si       2.35676350       8.04369197       6.30618150
Si       3.71270508      13.67280790       4.84490255
Si      17.97732029      13.02268756      12.51759719
Si       8.76610264       9.06434361       1.16579507
Si      18.70457102      17.45367354      12.82992327
64
Lattice="20.0 0.0 0.0 0.0 20.0 0.0 0.0 0.0 20.0" Properties=species:S:1:pos:R:3 energy=0.08376791558959854 pbc="T T T"
Si       4.47849486       9.89901911      16.00976189
Si      15.49653280      16.27945083      18.61539049
Si       2.81431797       4.93579553      11.48642528
Si      19.10947766      16.96092947      18.95871710
Si      11.32545266       9.98828635      10.59309288
Si       6.23005820       4.91092556      11.11453053
Si      11.18723789      13.79768103       9.45776394
Si       7.69495240      14.70390313      16.85375991
Si      12.72516581      11.20375394       7.96409823
Si       8.22998948      15.23547322       7.81712284
Si       5.99660177       3.10831684      17.58732632
Si       8.54310248       7.57229556      17.15605974
Si      16.05285379      10.38358600       0.26314784
Si       9.10990640       5.24942914       7.99360440
Si      19.17819112       3.62971485       3.15414002
Si       2.25862110      18.14301859      16.03325630
Si      15.89072823       8.28965793       2.98739308
Si      11.93943348      16.23566991       0.53663027
Si      15.56879406      13.80932642       8.01039903
Si       8.34339796       7.80838051       1.10950521
Si      12.11132370      11.63702999       0.53704173
Si      19.63586547       3.95637324      18.25233848
Si      11.16562454       5.64682279       9.91659202
Si       2.21650116       0.58145730      18.72582444
Si      11.69047965       3.85164161      14.30081950
Si       2.98099271      15.24635718       0.32999801
Si       0.77460641      16.55667799      11.34722150
Si       5.51200430      16.94403941      11.59812309
Si      16.00389109      15.22784193       2.24537126
Si      12.31215793       5.35365022       6.78362480
Si       5.09414329      13.68555904       8.73246509
Si       4.56123937       0.19927865       3.10062648
Si       0.86599385       1.35676574      10.29425333
Si       3.59982718       7.66663817       8.42287658
Si       3.91118499       4.65253271      17.64490968
Si      17.36330496      16.54358943       5.73513584
Si       1.24278285      16.05077425      17.46014669
Si      12.59726527      10.98924002       5.15878467
Si      17.76260487       8.52368036       6.57930665
Si       2.50201386       1.41521869       5.59551822
Si       8.89697895       9.32314804      13.83076488
Si      14.49571622      13.44248011       4.95716566
Si       1.41906009      10.47352476      16.87644137
Si       3.67007763      10.28325547      10.88046178
Si       2.30569256      13.05148618      12.15863116
Si       2.13668573       4.72633825       7.61125846
Si      10.66027277      11.25945691       3.12381335
Si       5.40544798      16.83841157      14.61396558
Si      19.69530919      16.57216823       2.36935301
Si      18.16384034       2.91875296      13.22288670
Si       5.70496335       8.98049397       6.45216296
Si      15.61638429      11.31860898       9.52820676
Si      10.20058028       9.15484202       4.53516535
Si       0.27872226      18.32105531       4.33021686
Si      11.28288773      16.79003218       7.14752162
Si       8.10796116      10.88260560       5.76460685
Si      11.88124839       5.16024153      16.80904550
Si      16.36008231      10.85395916      16.06283213
Si       0.94116522      19.61310765       6.78033410
Si      19.99401753      19.80013841       1.41961451
Si      12.04865609      13.02657376      11.76975475
Si      10.56732770       3.78770441      18.68681224
Si       0.11473052       5.59086887       4.92173353
Si       7.25109513      18.48161987       0.93639465
64
Lattice="20.0 0.0 0.0 0.0 20.0 0.0 0.0 0.0 20.0" Properties=species:S:1:pos:R:3 energy=0.08295867276969317 pbc="T T T"
Si      17.97239699      15.27562726       1.95334504
Si      10.62112836      10.83741241       7.06555562
Si       5.68856301      16.87553684      16.17435669
Si      17.53565768      16.48708928      13.87913768
Si       4.12858644       1.35011929      12.88643764
Si       8.04773110      11.33459215      15.50034207
Si      12.23285224       7.04638526      12.38532037
Si       0.96216935       6.74589845       8.85450885
Si       5.02914027      10.80127621      17.85942031
Si      10.20411328       4.15065668       5.39578545
Si      13.49949134      15.14299364      17.28314269
Si       1.78892420      17.61646249      18.73238044
Si      16.50252735       7.42461969      18.61249524
Si       0.99038561      18.79197043       5.13433993
Si      10.14853241      18.54321054      15.91122237
Si      15.16594497       8.25767366       7.37379369
Si      18.99713823       9.56352098      16.28453278
Si      19.23688132      18.57763072      16.38135199
Si       0.78528016       6.42982539       5.60129377
Si      17.66155848      10.87301055      18.08924836
Si      15.30409667      17.66040026       4.03849438
Si       1.07300905       8.47246379      19.53277593
Si       5.04998324       5.52098299       7.66384622
Si       8.27321646      18.57199772       9.49877133
Si      12.44386570      10.61546988      12.29858975
Si       5.60765987      18.16384416      10.30027703
Si       6.90469865      12.19749766       2.51604179
Si       7.42805328      17.18949191      18.59990791
Si       0.93551865      13.03731443      18.66005072
Si       9.03967820       3.74594862       2.44325776
Si      13.38656096       5.89228509      16.62592139
Si      10.92494697       5.84021687      18.11334031
Si       4.59532016      16.00909115      12.04189516
Si       7.03579918      13.66760083      15.90107890
Si      16.28952832       4.20470154      11.60060137
Si      11.58216675       0.99789442      10.60134104
Si       4.63844765       8.20971086       0.41383357
Si       3.31432924      12.27243042      16.74703856
Si      16.11505794       1.27923552       8.29792735
Si      18.89235614      14.17704943       7.58990756
Si      17.87827595      16.57349363      19.09553371
Si       1.33365122      10.73001794       0.65143011
Si       2.64743336      17.92221302       8.46239837
Si      15.15874983      16.20407452      19.44743167
Si      10.54507172       2.28595811       8.59125611
Si      17.23088408      10.18649326       1.14505388
Si       6.65152955      11.11553746       5.04458672
Si      13.21060925      18.91570211       9.18871808
Si      12.15845285       8.60294459       4.17989052
Si       9.68996861      13.48641162      18.98309233
Si       7.77496064      14.91509277       8.16973516
Si      14.37495951      12.62056948       5.48996950
Si       1.65788524       6.53446426      12.09075093
Si      10.26861781       0.16395266       1.39003830
Si      19.66520029       7.89489613       2.07100691
Si       2.32913122       3.41298564       5.74137466
Si       7.03138268      11.04117351      11.49268190
Si      10.64227618      17.74804462       9.38522793
Si      11.88528263      15.59294317      10.55446149
Si      10.54810430       9.30419864       1.18415629
Si      11.68251409      13.01856925      13.96586749
Si       9.98255883       5.04340757      12.67193072
Si      18.50367021      11.60924741       7.48434546
Si      13.12694519       5.68435709       2.79580674
64
Lattice="20.0 0.0 0.0 0.0 20.0 0.0 0.0 0.0 20.0" Properties=species:S:1:pos:R:3 energy=0.06731141578743545 pbc="T T T"
Si      11.71350945      12.00678072      19.06732370
Si       0.61948584       7.04773778       1.44905348
Si       0.47559557       9.88434213       5.11960855
Si      10.05601349      17.71626062      16.25995295
Si      16.29840201       6.99883582      19.37608410
Si      11.88165964       5.05868909       8.24183708
Si       6.85340145      11.58340061       7.82514199
Si       2.53328232       1.36446038      16.01977184
Si       0.81508945       4.43320772       7.31984282
Si      15.72194428       8.93326329       3.64716953
Si      15.02204577       5.65032147      10.07276484
Si       6.61183001      10.50280204      11.81781390
Si       9.16098970       9.27062553      19.70554707
Si      10.06921912       3.48408683      10.66371278
Si       2.91938699       9.68654566       5.92483079
Si       2.26995259      15.41889583       6.06494182
Si      14.45072263       7.71868897      11.77746829
Si       2.44281413      12.59345018       5.03540801
Si       0.67468671      14.82231660      17.57653342
Si      18.58884758       6.38264942      13.50444349
Si       4.14615373       5.87258275      16.17892184
Si      17.38243933       0.63339354       8.08353110
Si       8.93795263       3.91303080       1.70453609
Si       5.22096259       9.72305554      14.87670067
Si      10.40532014      15.28872843       4.05757057
Si       3.75799346       6.12462014       6.32986552
Si       9.22357707       9.62729933      16.59698593
Si      15.33777871      18.44997134       2.50139959
Si       6.95028328       4.87481313       6.02067811
Si       5.67052772       8.88890793      19.82773590
Si       8.48867834      19.60873883      19.09325835
Si       3.66309684       2.47485956      11.73424043
Si      13.06937701       1.48328132      11.06957214
Si      16.09026430      12.51933840      15.72181523
Si       9.57194026       5.98392004       4.47816530
Si       6.30298458      14.85365539       4.73209239
Si       9.31584215      12.79833825      11.04572146
Si       1.20302298      18.92269434       2.90919884
Si      18.23150836       9.60676577       4.02162340
Si      16.59498405       3.57584926       3.84155262
Si       3.78308935       1.20464872       7.50217971
Si      17.07876922      11.08286786       5.70926543
Si      18.31028120       8.98178465       9.43441077
Si      18.96604982       2.91489649      13.73055207
Si      12.91287868       5.31240467      12.97770694
Si      13.46740629      15.17586514      11.07519748
Si      15.60884362      19.59831775      13.68694380
Si      19.00076118      15.01526640       5.33587751
Si       8.79385443      19.39324288      12.64684379
Si       8.28013502       8.28047050       6.67142553
Si      12.46397745       3.26809360      19.49529140
Si       3.20982719       5.39615655      19.79848955
Si      11.45084963      11.10397911      15.01037196
Si      15.53043801       0.96924853       2.40943711
Si      19.42647666      12.97734001      13.10844861
Si       9.21142864      15.86169217       7.79886799
Si       5.76906880      12.91729095      16.82540846
Si      12.53428224       8.76948724       8.96182383
Si       8.51688410      10.40634042      14.02010828
Si       3.08286689       2.11359375      19.54166062
Si       4.54221118       6.87814726      12.41024891
Si      12.38247083      14.54250493      14.13462921
Si      15.83792627      13.83212406       7.20898980
Si       6.49318051      15.74509620      11.02754722
64
Lattice="20.0 0.0 0.0 0.0 20.0 0.0 0.0 0.0 20.0" Properties=species:S:1:pos:R:3 energy=0.05578018716429494 pbc="T T T"
Si      10.72334281      18.93934024       1.40206922
Si       0.53465730       7.36941224       0.70060035
Si      16.77693367       6.25079065       4.10571558
Si       2.47745365      17.25743125      14.45328685
Si      19.83249595       0.04505448       0.70525762
Si      18.77219984      14.35005416      15.23953530
Si       7.28024019      14.30152803       0.32800063
Si      18.08303409      13.50255803      11.98457929
Si       3.81838250      13.61496252       9.35419910
Si       9.75219831       1.17183098       2.76929518
Si      17.30012984       4.01662758      12.41504614
Si       1.70887255       9.03912703       5.96680828
Si      13.25933566      16.83524173       8.23680373
Si       5.06233851       1.39714998       4.94779384
Si       1.03585838      18.72262354      17.12726848
Si       8.66080670      18.61348397       4.90748227
Si      16.93760454      18.57603901      12.20460896
Si       8.30960590       3.39308179       6.55482488
Si      13.68242688      16.23569824      16.82136741
Si      12.50742833      19.05657662      14.13043767
Si       3.62095535      15.56959365       6.01508317
Si      15.31091948       1.44238470      13.47776987
Si       4.45617087       6.87706920       8.23453039
Si      19.25914868       7.30331241      15.79789006
Si      11.06267102      12.91380447       1.85845776
Si      16.47667222       6.33473649      15.26012625
Si       4.28254012       6.18616664       4.64007775
Si       0.41024099       0.27427608      12.19798611
Si       9.74426001      14.21878946      10.13555184
Si       8.91955400       8.46105418      11.51681910
Si       1.93268604      17.34821699       7.64027914
Si       6.37740696      15.28144495       8.24734633
Si      11.37001366       6.90629516      11.58987354
Si      14.79304063      13.03308957       9.18135845
Si       9.45139544      12.89264648       7.31881009
Si       1.05354292       2.83602012       1.91841173
Si       8.80664566       6.17683410      14.17215725
Si      19.02958421      12.17324405       6.58104667
Si      15.30034599       1.24855407       2.85983042
Si      18.01186550      15.52091459       1.66603640
Si       8.68437543       4.41966397       3.56857000
Si      12.00125211       6.34619044       4.92730260
Si       0.31244944      11.18188440       2.94520411
Si      18.83191834       7.20121801       7.71259867
Si      16.27985430       4.53831488       6.26083323
Si       6.02874111       2.38227963       1.65092195
Si      11.42188256      11.23143147      17.19061732
Si       3.21914450       6.10205093      11.00406747
Si      15.31230328      11.75375799       6.97710000
Si      17.75376861       0.38669879       5.47825708
Si       0.38590708       2.78071112      14.51366217
Si      14.20669029      12.64222764      18.41663923
Si       2.43532091      14.50874792      19.43476183
Si      13.25123294       3.53360673      10.33453613
Si       7.50169789      10.83600789       0.68418203
Si       1.48990863       3.46923602       6.51374748
Si       0.09723262       5.76093965      11.08410906
Si      15.31778187      17.72013939       1.10661137
Si       6.85741378       1.69184735      13.54941368
Si      16.76907520       8.41247214      11.55415445
Si      16.09681374      17.14767054       4.84290754
Si      17.24691099       9.40698425      16.05058466
Si      18.95485995       5.16464860      19.59150038
Si      13.68073172       3.44095350       5.00802117
64
Lattice="20.0 0.0 0.0 0.0 20.0 0.0 0.0 0.0 20.0" Properties=species:S:1:pos:R:3 energy=0.06597894351703533 pbc="T T T"
Si      17.49540036      15.35139404      16.56847253
Si      10.47278631       6.22110194      14.73600338
Si       6.35835103       7.09899628       7.84961749
Si       3.36642205       4.52502021       5.22003137
Si      15.76834126      19.99429946       9.29664324
Si      15.24327106       7.81451302       2.41561242
Si      17.23733779       2.03790554       0.90965991
Si      17.99668233       6.60539788       7.89844913
Si      12.47032937       3.10882332      17.51824359
Si       0.48726362      19.06606628       9.48695582
Si      16.65452069      10.10169843       7.25945232
Si       6.49660996      17.14000389      17.68418796
Si      19.62082207       1.23648257      18.11250280
Si      12.61038351       6.45756908      13.15778851
Si       3.12824095      12.34289594      19.10114271
Si       4.96326692       0.35058122      10.22939473
Si      19.58017291       7.94891005       0.13385790
Si      14.36484698      13.94069191      15.05931082
Si       1.82036777      14.52706994      16.29022055
Si      11.42435064       1.31966187      11.85400428
Si       6.29073307      10.32276475      12.58169370
Si      14.97931370       8.36423988      12.33894985
Si       7.78531958       0.60844263      17.38977699
Si       4.68706925      15.74623286       0.24493558
Si      14.41150995      12.50126880       3.58753702
Si      18.00510437       2.00010420      14.73961691
Si       9.19201883      13.88600398      19.69207099
Si      12.03803179       7.44111174       3.01606986
Si       5.17415297       7.89807349      17.88897556
Si       0.81161806      10.51868832      12.24854103
Si       7.78106262       0.70866717      13.91852464
Si       0.72369850       0.64961975      15.16814670
Si       7.23706653       2.96513479      19.49106758
Si      10.83437243      11.37785838       4.29176366
Si       9.67300004      12.21591093      11.72639400
Si      17.90460485       0.92262286      10.90827895
Si       6.35764421      13.30960668       6.54450606
Si       4.66637450       5.01500287      15.24741314
Si      16.57106846      10.14390610      19.38628491
Si      19.00240652       1.71880049       3.80267254
Si      19.02295794       4.96974236       4.23847914
Si      10.79101820      13.97000711      10.13789800
Si       3.59445103      19.08168891      18.37314692
Si       9.85482709      10.90202630       1.14418186
Si       5.37923120       4.62436251       1.38056500
Si      14.71559210      17.80790954       7.44939309
Si      11.81071714       8.01567051      16.55576667
Si       6.40372543      13.38293597       3.92492794
Si       1.88883284       5.52780665       2.89191669
Si      18.87583664      11.93261617       7.54791537
Si       7.13988098       4.62925158       6.01363583
Si      13.16011845       4.22492392      14.43007443
Si       0.94167288       6.44602309      10.45568887
Si      10.93588286      12.35002501      16.58832234
Si       8.30462910       6.28211410       2.30127669
Si      11.12583871       8.76378603      11.02224544
Si      19.64051800       3.44050446       7.40728673
Si      17.73761569      17.24528975      11.37080507
Si       9.52907467      16.70351886      14.36392658
Si      18.56277699       5.44962276      19.67956134
Si       4.64119071       9.78661707       4.18971430
Si       8.68780973       2.62176922       9.82047933
Si       9.28118793       4.79482443      18.81182769
Si      12.77214843      12.16696100       7.15462372
64
Lattice="20.0 0.0 0.0 0.0 20.0 0.0 0.0 0.0 20.0" Properties=species:S:1:pos:R:3 energy=0.07045872824912895 pbc="T T T"
Si       6.30645306      15.19258558      19.55278086
Si       4.63761649       7.35256093       4.47127271
Si      16.27988412       5.56701447       2.28846502
Si      13.55211983       9.64132351      12.35863263
Si      10.73990711      17.86176768       4.92021605
Si      14.35448421      16.82033555       2.04615914
Si      12.38777232      11.31384161      10.50144561
Si       5.97856756      18.61847849      14.62641998
Si       4.22477658       4.69900712      13.19766024
Si       4.62618575      10.46890358       1.74459679
Si       4.92724706       9.66269665      14.28477649
Si      13.79210268       8.31327405      17.86975569
Si      11.27753620      15.23748219      12.18217438
Si       8.87879463       1.61065226      18.38041416
Si       0.33946436       5.01846346       9.46946744
Si      13.42954750       0.56718226      15.53384118
Si      19.84585515      11.14816548      16.47356449
Si      18.86402183      16.96210787      12.33873541
Si       0.61678104       0.04567233       9.17905801
Si      13.50831729      14.92205223       5.73912211
Si      14.34513179       7.79299364       4.37160756
Si       9.32828555       6.41892782      14.49108625
Si      17.46078432      13.41951110      11.96181601
Si       5.59582200       9.25465008       9.79714742
Si       5.68465932      13.72948199       9.88951124
Si      17.23465439       3.86247714       0.50739451
Si      11.01563916       8.58390239       1.57514646
Si      11.74201229      13.74379461       9.03874962
Si       0.89924537       5.28297484      19.10651359
Si       5.55410617      17.75746427       0.18692336
Si       0.63408553       6.05080172      14.57128497
Si      15.43281481       1.01065429      17.06446931
Si      16.74296695      13.82125727       5.46952413
Si      13.84789953      14.58624043      14.41892972
Si       2.40242371       9.81711817      19.74143522
Si      12.13557363       4.30373891      11.62490542
Si      15.67535583      18.58426171      17.82550332
Si      17.83412878       9.64473133      11.77466317
Si      17.93462940      17.48191303       9.13944721
Si       3.90812086      14.86363949      16.67549604
Si       3.39606730      19.41035662       3.67911267
Si      12.07221770       6.47051966       6.73202302
Si      14.29938889       3.74962593       4.31466082
Si       7.45655083       6.32882931       5.27717634
Si       6.18898186      14.25644395       4.10699805
Si       0.69219150      11.42228778      11.50140737
Si       7.34580965       1.38525729       8.35683736
Si       8.22508521       9.41739051       2.06695725
Si      17.31383201      10.77542671       5.04188870
Si       0.48789357      13.78115729      10.33971433
Si       4.13230907       7.07588454       1.08634489
Si       2.58740142       9.28512784       6.11806247
Si       6.98218801      11.14221628       7.76009007
Si      15.60382814      10.27365703       3.10698665
Si      19.00862712       4.19210519       3.87862328
Si       3.43511740       2.55070311       9.17580257
Si       8.64386959      19.11149077      10.17824678
Si       2.91618182      19.68232635      18.91775680
Si      16.27887661       2.13255628       5.19957190
Si       5.96180772      15.49397165      14.31146948
Si      17.79406381      17.26843592       5.04906029
Si      14.24449362       5.62280839      10.84573911
Si      14.97616540       9.97123419       8.30312983
Si       4.83398088       9.43356155      18.01330067
64
Lattice="20.0 0.0 0.0 0.0 20.0 0.0 0.0 0.0 20.0" Properties=species:S:1:pos:R:3 energy=0.07614323825957407 pbc="T T T"
Si       4.02824012      12.97734481       1.90318000
Si      14.84809430      14.62847741      17.99541846
Si      11.23381492       0.42338909      16.46242568
Si      14.05472360      14.99369662       9.78992956
Si       1.72132127      11.47553976       8.67099113
Si       2.83630971       3.50255430       5.58923581
Si      13.37047516       2.16780953      17.22149978
Si       6.21438132      11.78460449       0.55668430
Si      18.51592723       7.50334644       1.72314064
Si      12.75342750      12.70829507       7.49076219
Si       6.15416773      12.67488423       6.45831135
Si       2.37830182       2.26236683       1.70530527
Si       9.21789824      19.89543355      11.12742910
Si       5.10124477       2.56776819      18.29893867
Si       7.20738923      13.39265687      11.88737653
Si      11.71401131      12.48608404      19.84195495
Si       5.70916698      16.07866550       2.76235758
Si      10.82631919       8.92638093       6.75671553
Si       4.01601585       4.67880338       7.80734798
Si      18.49301721       1.70321662      13.10516374
Si       6.83224770       7.19830394      17.81153870
Si      11.75893184       2.56892568       4.77948577
Si      15.77615810       7.96603348      16.75523744
Si       3.66437172      15.03919550       0.40094510
Si       9.09565206      17.80775568      19.45868301
Si       3.45483969       5.45296179       1.36502767
Si       0.02828248      14.42053145      15.77759916
Si       5.97377563      18.03611316      13.14483188
Si       3.29781936      19.43968858       3.00139281
Si      10.13625782      11.14204063      12.67748692
Si      13.75460126      17.15525520      13.61964539
Si       8.21125632      19.99275059       1.35835974
Si      13.45023647      16.05811429      15.84621445
Si       1.27322091      19.97575021      14.42561798
Si       1.18600727      19.21404143       8.15287295
Si       7.49487196       6.98965543       7.60488822
Si       4.90779974       9.75282105       5.03794776
Si      17.59762151       4.02299718       2.47826812
Si      12.00066105       2.92478450      11.24185143
Si      17.03326854       9.32345672      19.26931493
Si      11.26501156       7.44303827      14.41565331
Si      19.05896559       1.75138955       7.93357373
Si       8.03286456       7.58258658      15.27593069
Si      13.77021951       8.98335511       5.65653969
Si      18.41972300       6.83874409       4.57351914
Si       3.78563951       1.27167831       9.49158717
Si       2.73568276      15.28510376       8.49009480
Si      10.33419049       4.79134587      15.03857124
Si      15.59648682      16.11396992       0.41553390
Si       9.01257416       3.77129184      17.22602962
Si      18.02567819      11.71347404       9.38229158
Si      13.67698707       0.51308350      13.66958289
Si      17.57674610       9.90034181       2.49839839
Si      13.15004259      10.88912237      16.15102338
Si      11.13377077       5.18718058      18.11701261
Si      16.43678307       2.07508924       7.79522459
Si       2.02595808       6.94424792      15.35716584
Si       2.76401881       4.72120144      18.03579988
Si      10.66265931       1.79430189       8.79421566
Si       6.12365638      11.96140087       9.30894265
Si      13.23898401      16.24646945       3.02800701
Si      14.33345538      19.32847194       9.42819815
Si      13.57660936       4.66501739       9.13051484
Si      15.02945951       3.46209116      12.56303628
64
Lattice="20.0 0.0 0.0 0.0 20.0 0.0 0.0 0.0 20.0" Properties=species:S:1:pos:R:3 energy=0.06658396671358248 pbc="T T T"
Si       6.62612420       6.34110096       1.29577536
Si      13.96661124       2.18626278       9.56388488
Si       3.62821220       0.60186359       8.56679028
Si      10.37281570       8.40435132       3.02872971
Si      15.89766640      11.38503742      10.52269006
Si       1.03627210       5.39249291      11.80108845
Si       6.38091752      10.66868879      16.72217739
Si      12.12314965      16.38090970      17.84314678
Si      19.58261618       0.43016220      16.51270860
Si      18.91553892       4.25805252      16.61887425
Si       4.29099379      11.72622928       0.39722970
Si       5.71799289       6.10844996       5.03400885
Si      14.06272642       2.78242556       6.66144791
Si      11.15165503       2.87995070      16.89804804
Si       2.97746786      10.76439754       3.97311541
Si      11.37050876       2.97256413       1.45981478
Si       8.16504465      15.38456036       3.49020962
Si      18.23247317       8.48464755      14.28438477
Si      14.83764505      19.55908707       2.26243205
Si      14.49606623      17.20893409       1.12207722
Si       3.45978926      12.86821239      10.65011265
Si      13.21190313       0.75321724      12.04820668
Si       6.56090372       4.67675334      11.95222517
Si       2.22823388      12.79007695      19.18317200
Si       4.74817005      15.74759475      10.11892476
Si      16.69516797      16.88686443       7.67077497
Si       4.89479619       0.60386249       3.89430771
Si       0.91813513      17.39549001       3.67479991
Si       4.24151307       3.55284904       0.16917075
Si      13.28807959      13.61126792       2.66573398
Si       9.78555426       6.08956271      15.29844105
Si      16.92734412      11.69732528      19.82536237
Si       1.31452051       2.70418254       8.90704703
Si      12.90405880       5.88524137       4.36603803
Si       0.95278460      19.80726534      14.09835960
Si      19.75206873       4.95084274      19.79194891
Si       2.32829014       2.80159734      14.53050454
Si      14.67003214      18.42652690       5.51091665
Si       4.43072148       8.66302253       9.83473262
Si       2.82969507      13.98502572      15.50506513
Si      12.85289518      10.02947020       2.64649123
Si      12.83874039       6.40437270      19.12800746
Si       7.10531389       7.40509372      13.55504037
Si      18.03670039       1.69948783      12.65606515
Si      19.64526388       1.59617629       3.78677469
Si      16.52997545       9.26976257      19.17608853
Si       5.37186223      11.90717922      13.14785713
Si       5.96390819      19.57528184      10.26112614
Si       7.99408699       0.17113599      12.16144045
Si       8.56836423      12.13402978       7.62952634
Si       6.33819518       1.20464980       1.61038924
Si      10.11823796       4.81133670       3.55382691
Si       1.41170527       6.87722719       8.87386896
Si      17.79416846       2.66669253       7.91259766
Si       1.66632916       7.69301518       5.42543998
Si       8.50780634      16.85924582      16.89959858
Si       9.87427862       1.30628021      19.88674886
Si      18.51343319      15.59592182      18.33087487
Si       6.98227478      19.44455699      17.14908299
Si       7.43754616       1.96426941       4.16726439
Si      16.35561064       9.07596864       5.20603551
Si      17.69822331       4.05059301       4.72175818
Si      18.49406641      17.88921896      14.31621086
Si      19.13007201      10.68042611      16.76374997
64
Lattice="20.0 0.0 0.0 0.0 20.0 0.0 0.0 0.0 20.0" Properties=species:S:1:pos:R:3 energy=0.06797756876461145 pbc="T T T"
Si       0.93052802       6.26860076       8.55658120
Si      15.51295073       7.95190009      16.49059469
Si      16.83643585      14.77750842      19.74510146
Si       9.41435174      14.83844248       6.25056840
Si       6.32739638       8.20587496      15.48365939
Si      13.20043523      14.74145331       2.38550238
Si      17.23379201       9.31684121      15.17966365
Si      15.08339321       9.32873613      12.41797798
Si      12.94548141       8.29535102      15.52971138
Si       8.42392974       1.59105601      13.77752711
Si      11.59321849      15.50889333      17.65467377
Si      11.78825110      17.37065412       0.20922395
Si       7.65093003       5.96200258       0.22102983
Si      11.07246091      12.53848050      17.51158763
Si       0.53519201      17.09789415       2.96319437
Si      18.45139511      17.69134089       5.98433638
Si       8.86999996       2.22364473      10.51869225
Si       0.26096917      12.46787660      14.09600281
Si       0.44063205       1.15838013      19.33253367
Si      15.81373281      12.10912681      13.14603780
Si      15.52012505       7.15885890       4.11166432
Si      15.65598661       1.32459108       1.42485102
Si      19.88113872       6.24751932       1.26742568
Si      11.06610589      15.71767095      12.05177876
Si      13.85851478      17.21445488       9.34320190
Si       2.91607776       2.18288520       6.47010137
Si      13.75843556       2.57545214      15.06438556
Si      11.60624861       3.80884100      12.85687479
Si       5.48833486       5.82541302       9.39983164
Si       5.13867882      12.60299922       9.30202145
Si       1.09628301       9.75347260      17.33424193
Si       5.94885063      10.04123617      12.70655747
Si      13.76900403       3.04846725       6.41912780
Si       0.98335039       4.55076588      16.71738531
Si      18.64296224      11.97133869       5.57034947
Si      13.69308049      19.71885710       3.57071805
Si       7.73588216      15.34328247      12.25698803
Si       4.52535145       0.56568247      12.99129297
Si      13.00937670       0.23208172       7.83878454
Si       5.16315012       3.00829733       8.39305552
Si       4.39786214       8.54306997       9.54779577
Si      13.83771482      14.63540716      11.51185742
Si      16.75841836      17.80447410      15.85207830
Si       7.50182604      12.89330722      19.36839834
Si      10.64939141       2.28366658       3.36412147
Si       4.84897305      17.35326397      13.54149358
Si       8.50542220       9.18064450       5.23080279
Si       9.05856136      16.03381450       2.03056613
Si       3.98697868       3.30739007      15.31463228
Si       8.40828233       7.28532946       3.35611869
Si       9.50469442       0.58554962       7.85469029
Si      11.83387739      12.82998416       1.45463393
Si       8.90725649      17.62614544       6.29988339
Si       3.34849314      12.30491805       2.90321980
Si       5.46180956      17.13461291      17.58681494
Si       4.73254279       6.60340732      19.77198474
Si       9.11837416       4.10551372       5.87647057
Si       3.65962798       0.33748335       4.44359869
Si      12.00316416      19.88827253      13.76434617
Si      14.84872219      11.34093277      18.42926375
Si      12.64756200       4.66752922       4.61837142
Si       3.28265595      17.15294492       8.55880991
Si      17.20930886       5.00501468       2.59369375
Si      15.68344552      14.65636201       3.55767671
64
Lattice="20.0 0.0 0.0 0.0 20.0 0.0 0.0 0.0 20.0" Properties=species:S:1:pos:R:3 energy=0.0800262111752944 pbc="T T T"
Si      14.22587560      18.55933321       5.98008818
Si       3.56302378       9.22565923       0.13173421
Si      12.39519364      17.94707668       3.47426371
Si      15.57633304       7.83265676       3.56956868
Si       1.34500972      18.02577305      17.86651101
Si      10.40705361      10.04647157       9.92015667
Si       9.00651960      12.09056923      15.15580606
Si      13.63706078       8.81263066      18.38891428
Si      12.99947658      18.37786611       9.25195290
Si      11.62988231       4.95990061      11.27724854
Si      18.95237250      15.25984365      14.70455949
Si      19.23400215      18.69546946       7.65064396
Si       9.13071643       7.94338754      13.59221189
Si      17.82273649       3.90643914       1.87353367
Si       8.67778383       6.81042001      19.25228562
Si      16.56946041      14.53064700       4.72889208
Si       8.21297017       5.72259900      14.34869977
Si       5.88070027       8.12598812       0.91505756
Si       0.45464544       5.83010522      19.72043391
Si      18.06549013      15.37420039       8.32433461
Si      17.94244084      10.21167822       5.13723006
Si      12.34681111       4.36532347      18.51583091
Si       3.48870345       2.86566295       1.42925108
Si       5.78506994       2.63659368      14.78635864
Si      15.96664519      10.37439141       7.48444230
Si      10.81905153      19.27557156       5.79606349
Si      11.64004047       7.05231087       1.63856438
Si       5.49159217      10.65755214       3.02305821
Si       8.77260441       8.48672025       7.15281852
Si       4.43371044      15.67679219      16.13735635
Si       7.32288570      12.99204037      17.54946491
Si      10.67110688      13.53440558       8.80598981
Si      19.46584959       4.94443063      14.22754053
Si      14.91175765       0.43601980      18.63830384
Si      11.49286980      15.18256437      17.90975452
Si       4.86911898       7.73693473       3.68973711
Si      16.12788164      18.45989790      15.49604881
Si      15.89393777       6.54444388       0.98333074
Si       5.35895712       0.39244260      11.88071685
Si      16.37307830       9.87672997       0.81318100
Si      17.77956036       2.70056678      16.42582032
Si      16.63685045      16.16749447      12.85058899
Si      19.84799826      17.00605867       1.74320154
Si       7.06086918       3.09253845      19.70100193
Si       6.87172208       5.96155632       2.24099810
Si       9.68779746      13.00974196       3.50616233
Si       7.49881149       5.00368508       4.83929077
Si       3.39265155      16.71124424       1.40262464
Si      12.88967810      10.23287985      15.52159230
Si      18.34843212       1.82567935       5.65726229
Si      17.65067467      16.62546034      18.91247870
Si       2.60843665      12.94486835      15.93303287
Si      17.37594569       0.64818974      11.87915879
Si       5.05384706      11.77029694       5.69328899
Si      19.73715233      17.97941562      15.34535854
Si      13.25321396       7.07660068       5.15998264
Si       4.15218320      18.59308503      14.30364984
Si      17.19766795      18.51366673       9.68362980
Si       8.94260756       4.46649402       0.67156334
Si      18.32782567       6.06080737       3.62468334
Si      15.07780560      13.27288699       1.44605484
Si       4.81463447       5.42208618      10.79031228
Si       9.58210130      12.54572366      12.21473551
Si      15.90603028       8.88693277      15.76380432
64
Lattice="20.0 0.0 0.0 0.0 20.0 0.0 0.0 0.0 20.0" Properties=species:S:1:pos:R:3 energy=0.06823393280537586 pbc="T T T"
Si      15.38390211       0.12834568      13.70542345
Si       7.61119108       6.86547651       3.85585385
Si       2.99544905       8.56284421       5.62888964
Si      13.35356435       1.48419171      12.46263126
Si      11.96587671      12.11274333       7.85115469
Si      19.27401026       5.05169206      11.82240319
Si      13.21135853      15.01849369      10.42498417
Si      11.48301603       2.94279459      17.09975661
Si      19.70440339       4.95054259      15.12463519
Si      16.68267760       8.00414060       3.75073851
Si      12.49818339      18.53647199       8.46290517
Si      11.64869734      15.03595487      13.36397319
Si       1.62013863       4.05074164      19.49626232
Si      11.40877004      19.59312626      15.29036785
Si      14.18639417      11.54820234       4.75175685
Si       3.72157516      13.20212672       1.55732554
Si      17.55254198       5.17445801       0.79248183
Si       3.96913668       5.46526995       1.67708911
Si       1.30146622      17.50887750      11.34563006
Si       8.85645107       6.72705364       0.94971116
Si       9.03319386      17.05204917       3.65640141
Si      12.60774911      14.11858656       3.84211941
Si      11.64597345      11.50454959      10.70971687
Si       8.42394545       0.78363637      12.37189208
Si       1.83203402      12.56879554       6.69578076
Si      14.67649592      16.48954840      12.16764903
Si       6.33516587      15.72352291       2.76006395
Si       2.76929059       3.84391078      13.46389788
Si       5.76541984      19.18279729       9.03996757
Si      14.85194986       7.79283274       7.21563764
Si       8.84589016      18.21386678      15.30433815
Si      12.22581696      11.44146792       2.33315408
Si       8.85419950      17.18761857       6.77155093
Si       0.82272861      10.26938826      19.57440250
Si      19.93139918      12.68430877       0.21908940
Si       9.38084915      15.75784518      10.75150560
Si      11.77859455       4.29845604      10.31901587
Si      17.55559628      15.12631157      14.30282768
Si       8.01662535      12.84514045       9.14204582
Si       1.70252058       4.18763427       6.54323906
Si      11.65833787      14.79961589       7.85990997
Si       7.85835314       3.17419957       3.03037159
Si      12.77581021       6.48258666      13.90005878
Si       0.45393966       0.34310230       2.07547393
Si       2.87097382       1.97039836       5.22957374
Si       4.21470990       6.43320359      14.07303586
Si      16.42410375      10.67990537      14.81415109
Si      17.56022672       8.59925128       1.39996052
Si      13.84662411       4.79350111      19.61846377
Si       2.10158941      13.67997748      11.14446428
Si       7.45307523       1.92412828       6.88036413
Si       0.21971634       8.01747757       9.15793629
Si       3.04041587       2.77066637       9.60478561
Si      16.34795191      15.51975569       0.00283504
Si      16.36824313       0.96293748       6.85685948
Si      16.66821076       5.40291831      16.93915388
Si      11.54910913       7.71070004       0.31972123
Si       4.00858696      17.04199443      15.35899706
Si      10.24447779      10.29709267      16.41986324
Si       4.15752821      15.40884928       0.19948518
Si       4.14378697      18.39609653      18.31891904
Si       4.72223363      11.06082432      11.23620476
Si      11.74056492      18.49854720       5.97120310
Si      10.03911560       4.80432923       6.42475677
64
Lattice="20.0 0.0 0.0 0.0 20.0 0.0 0.0 0.0 20.0" Properties=species:S:1:pos:R:3 energy=0.07307044332762778 pbc="T T T"
Si      16.85201881       2.69937863       0.96938368
Si       7.87034474       7.89093503       6.06400859
Si       9.42816310      16.93371752       6.31191212
Si       7.49432136       3.84074475       4.88191076
Si       0.12914005      13.37961975      15.27243525
Si      15.79005307      11.56841612      18.75092252
Si      10.88766757      16.51568181      16.04081751
Si      19.49030729       2.70394757       9.06981635
Si       2.75660913       7.53968748       9.96129307
Si      19.16865109      10.12445664       7.34462232
Si      14.66671570       8.14813781       1.42708495
Si       7.73035954       9.19939205      13.72357789
Si       2.42799757       6.59560412       5.60060917
Si      17.37355159      13.86334547       2.46283710
Si      12.59356040      14.04646506       5.24415426
Si      17.54859258       7.16660133       0.48301589
Si       3.31408365      15.40949902       9.37480821
Si      16.16049332       9.70916524       6.10396584
Si      15.42245364       4.49863122       2.89869211
Si       4.67064385      16.18016288      12.66548741
Si      15.31864782      13.34412698      14.69600768
Si       7.73547664      12.70530413       8.36008938
Si       4.80789257      13.96853933      18.13349232
Si      17.21716941       8.24460270       8.01646242
Si      10.99276569      11.28639037       3.43618665
Si      15.88364659       7.33884345      10.79346131
Si       7.09182927      19.95019835      15.43171117
Si       2.21825747      13.05184872       6.98488581
Si      10.55644337       6.35468651       3.34599812
Si      19.01529840       1.20623149      15.09801291
Si      11.53821297      12.62164936      13.13015001
Si      15.16377464      13.10095546       9.69194932
Si       7.93465525       5.59621240       9.11324902
Si      14.30025265       0.88182891       3.26509673
Si      17.21784626      12.46616559      16.31051561
Si      13.50274065       1.79310077      16.78987072
Si       6.64710672      11.47765906      19.28781658
Si      12.28044470       9.46928331       4.94262738
Si       8.76336955       1.33668705       8.81007004
Si      19.12843026       9.93645191       4.25601039
Si      17.48791014       3.10733610      14.25876262
Si       8.18786990       0.25335366       0.48283120
Si      16.76653772       6.49472919      13.33377775
Si       5.15329142       6.70588892      19.36773323
Si       5.88361332      19.35523928       9.07451257
Si      18.27292023       6.27572942      17.05117974
Si      14.31194088       3.00764791       5.03330831
Si       3.54661838      10.61792703      17.62589221
Si      11.72957847      17.20734559      18.48399724
Si       7.41456197       3.33213789      11.03299397
Si       3.68901138      15.88257672       1.46144083
Si      17.82339162      16.91026456      10.85460393
Si       9.59719890      10.15261136       1.25114703
Si       1.62320251       2.67585727      11.55957099
Si       8.34634060      17.58289828      17.02989429
Si      14.82829529      15.30100929      16.74253884
Si      12.19376055       9.54145214      13.81945470
Si      14.80381473      14.02033229       3.79942864
Si      10.11358630       8.24345059      18.36823160
Si      17.49830481      17.84457777       4.42858102
Si       4.59422894      19.86577474       0.50901972
Si       6.19923994       4.80064277       1.36573147
Si       2.31986332      19.23440559      13.64074357
Si       7.65096564       2.58740466      18.00145769
64
Lattice="20.0 0.0 0.0 0.0 20.0 0.0 0.0 0.0 20.0" Properties=species:S:1:pos:R:3 energy=0.08093040832668412 pbc="T T T"
Si      17.22346023       7.28368015       1.12005879
Si       3.56446115       7.60353940      16.59759663
Si      12.97742873      15.10876424      15.07524091
Si      13.69619694       6.30811111       7.77593281
Si       1.98948510      14.19715234       8.86078218
Si      11.21468181       2.11655651       2.57424022
Si      14.08030133      12.37540977       9.44098570
Si      16.57053059       8.89426338       5.93348983
Si      11.46762250       5.29092105       1.19749650
Si      16.41313412      12.76556990      14.02127916
Si      16.84670349       5.56004638       7.09999939
Si      10.47236784       1.93657061      13.33769184
Si      15.38822174      16.62394485       2.67390235
Si      16.73770973      14.10724578      10.40725994
Si       2.13423544      13.42439172      19.25504742
Si       6.08587638      16.34736442      12.81401107
Si       0.18818570      19.90424184       4.12159965
Si      13.61649546       6.43844541      11.00035968
Si      10.16169921      17.49529105      10.50186500
Si      19.25664577      16.25887975      16.61724375
Si       0.32171360       1.46284246      13.08736956
Si      13.81050732       2.28390325      11.28990568
Si      18.52960396      10.74817251      18.97517642
Si      11.22165588      10.68953613       4.54401179
Si      16.48215310       9.63633511       9.30394913
Si       2.78061884       0.67213651       8.34559756
Si       4.80028496       8.00911052      19.22907630
Si       7.21633925      10.66029963      13.14061991
Si      19.14751660       1.27753447       9.62095438
Si       7.38747249      19.21235786       6.59698614
Si       5.86989682      15.65918284       5.77193398
Si      14.81939827       7.00002575      15.57956112
Si      17.36111614      12.57401995       1.98639994
Si      19.05808632      11.16253942       8.19199558
Si       4.50742265       1.02101269      10.92661366
Si      12.62490232      18.23079639       0.35992036
Si      18.82863356       9.56078450       3.94656132
Si      16.25668984       9.92034095      12.81228129
Si       9.82351182       8.87104219      19.02237444
Si       5.87653960      13.42174027       2.41576974
Si      16.01645462       7.05426437       9.91689707
Si      14.53948557      19.54061375      12.78424174
Si      17.81854926       5.04701261      16.14465200
Si      11.43101349       7.15338232      12.14866545
Si       1.18990518      18.04214656      13.49050069
Si      10.88867323      15.35737728       1.62365604
Si      13.39529936      13.95852181      18.43602227
Si       4.37068209      18.94630946      14.59875626
Si       5.44098007      10.69168768      15.45072228
Si      16.93053881      13.16166163      18.83408303
Si       3.90550656      18.24543016      12.23819551
Si      10.06247934      18.64021954       0.50538750
Si      19.32368921       4.64135377       1.99380895
Si      12.32350172       8.03416999      17.44215321
Si      18.16157049       2.61562569      12.43161346
Si      13.02100418       2.49470504       0.01009821
Si       1.23566864       6.63655015      15.07049634
Si       4.75173395      14.31690230      18.95186146
Si       4.79172713      17.70861992       0.11489112
Si       3.56765264      19.90181804       5.36899848
Si       7.92961048      15.52168391       7.74432399
Si      18.77725810       0.77305421      19.41800087
Si       9.34857945       6.71036947      17.28903637
Si      13.81802102      10.72043214       2.35463249
64
Lattice="20.0 0.0 0.0 0.0 20.0 0.0 0.0 0.0 20.0" Properties=species:S:1:pos:R:3 energy=0.07968348755673182 pbc="T T T"
Si      10.53149488      11.91634479       7.02210748
Si       1.86589274      17.23205898       7.49755394
Si      16.37454399      12.06590411       4.42034221
Si      18.37877427      12.07779355       1.55116893
Si       6.83879658      17.33041058      19.40764330
Si       7.01399426       1.21345181      17.31130096
Si       8.42292258      10.93547231       8.26293884
Si       3.75395768       4.89951568       5.73596769
Si       6.29253059      14.52964997      11.16158431
Si       0.72028009      12.35458247       3.79759259
Si       4.95605376       1.64851036       5.49975481
Si       9.12235165      14.16831875      14.85971188
Si      14.08101225      17.01272932      13.14877487
Si      13.33057709      10.63191565       7.41342261
Si       1.28531429      16.39161171       4.96914899
Si      10.34903302      18.08304323      13.33211062
Si      11.54735586      12.27394668       0.82215197
Si       4.42042388       2.07424372       9.07180470
Si       0.25024777       4.67013462       5.09557505
Si       0.34754606       0.40282170       1.18113458
Si       7.87854570      12.79438569       2.21177515
Si      16.74298276       1.90985465      13.64579694
Si      15.89278390      14.65235385      10.47192899
Si      18.28146378       8.76046975      12.35093516
Si      19.83255688       3.32360742       7.17192338
Si      13.62495335       2.26118649       4.32896745
Si      13.79060081       0.25807667      19.65634488
Si      13.90824432       7.44636872      19.89171009
Si       8.34033465       0.77364735       2.76416651
Si       3.99725682      13.35490169      11.91515131
Si       7.84907261      10.16762604      10.94302454
Si      10.89922570      15.61360719       7.61771771
Si       0.06131230      17.16743286      13.29300143
Si      15.30088163      14.75806135       4.23179592
Si      19.57671275       9.36689429      14.61798808
Si      16.88299265       3.54135889      10.48683119
Si       5.34979136       5.57170017      12.33576529
Si       8.01985626       6.75494676       2.24008657
Si       3.26501262      14.07613706       1.58656786
Si      13.13770211      10.14388519       1.64908776
Si       3.99198802      11.08657528      13.97279493
Si       4.74048610       7.66846729      15.18031402
Si       2.75196725       8.58112643      19.29820886
Si      17.26734239       4.42783904      13.56090690
Si       4.58722491       1.06585887      18.99734968
Si       4.04467389       8.64520392       4.89917055
Si      11.77871605      14.90103116      10.52435726
Si      17.67429566      15.52364531       6.36604919
Si       0.82802706      14.31220147      13.79756712
Si       8.16574142       9.64219603      14.26292876
Si      10.64772165       9.53966575       0.91761138
Si      15.13388284       1.64978723       2.18878121
Si      15.45819586      11.61459908      15.90013157
Si       9.32118191       7.12174880      19.41442010
Si      19.41391181      15.04476618      19.76923674
Si      13.69465451       3.11978390      14.53443100
Si       4.39531158      11.95914916       7.38458472
Si      16.81954100       3.18178958       0.96168974
Si      17.87948366      17.58119503      19.83946297
Si       1.46754973       8.09250395      11.94580126
Si       5.64066576      14.61646556      17.94314453
Si      14.07559497      16.74201594      19.77157536
Si      18.74300826      18.33192045      17.05637969
Si       2.02613348      17.26266092      11.47896709
64
Lattice="20.0 0.0 0.0 0.0 20.0 0.0 0.0 0.0 20.0" Properties=species:S:1:pos:R:3 energy=0.0717410258504544 pbc="T T T"
Si      14.25073314       4.29119127       1.72538433
Si      18.28630348       0.49678709      10.05922035
Si      11.09721553       9.45204795      16.70156606
Si       2.46695556      14.42625175       5.31826202
Si       9.62249099      19.14435167      15.37649172
Si      10.95342391       0.76759918       0.74865025
Si       6.92753557      15.50464865       7.39714318
Si      17.20347611       0.95940467      15.90390196
Si       9.83210222      17.24160734       7.56388932
Si      12.36114157       4.14892029       9.19249027
Si       3.92825286       3.54183823      14.77745931
Si       2.59603485      18.69495216       8.40157199
Si       4.37833162      12.81715419      18.52172645
Si       8.26325819      12.76275260      17.75905875
Si       4.32597202       2.21590409       8.72914225
Si       2.49763375       5.70706100       3.44316111
Si       7.61476877      17.53253070      14.35060597
Si       9.29922378       8.99320730       9.96070110
Si      12.05788633       6.68775415      16.52460644
Si      15.36372110      15.74409141       2.13524336
Si      19.51932153       6.14970685      18.80592971
Si       6.97741617       7.55502309       5.00156027
Si       8.77416064       9.53736051       7.05232772
Si      10.84317931       2.18905237       5.19150462
Si      12.21601496      11.56252192       0.16693892
Si      18.76585144       5.77764112      14.68385067
Si       4.14077886       4.60802467      11.18526538
Si      11.02264572       5.73457703       0.08247279
Si       8.54239880      19.29523565      11.66954174
Si      14.12718364       9.01971955      17.12011637
Si      15.24164165       9.34078136      10.82245317
Si      10.40459433       7.26000886       7.98504364
Si       4.33982253      17.73228167      15.46660133
Si       0.74762357      10.88626217       7.59259985
Si      13.93110149       9.17752639       5.40558626
Si       5.77907902      15.27161750      13.89798756
Si      17.72921335       9.71109388       2.01854826
Si       4.39499532      18.71009315       1.79811785
Si       0.68623176       2.80032791       8.55453226
Si      11.69127428      17.13632449      19.65404699
Si       0.10216240      12.01480358      17.12057299
Si       3.22867456      14.14021417       0.72780522
Si      15.75192940       4.17144427      12.04343512
Si      12.42973005       4.41946090      18.18218006
Si       3.19287310      10.08724651      11.11066158
Si       6.99935432       1.34415091       5.70094581
Si       0.23802911      19.40549522      17.30457345
Si       6.56289362       3.91505883       5.51563315
Si       9.08575405       1.63452428      10.65363876
Si      13.37524377       6.75130409       9.98400735
Si      13.27584403       7.00635049      18.72302333
Si       2.68093306       2.28335288      12.50621900
Si      13.82783410       0.71543486      18.95126885
Si      17.50849638      15.70852189      18.10694127
Si      15.49858661      17.31317815       9.60793092
Si      18.01753546       3.89569700       3.51058698
Si       7.13801151      12.20399202       8.50912541
Si      14.39829879      11.88212106       9.28713668
Si      17.55556938      16.23165626      13.90403176
Si      16.77530593      12.13929324      14.19735640
Si      13.53379136      17.47192940      12.19978216
Si       7.23403998       1.81915005      16.06287846
Si      12.87661672       0.57011245       7.95281162
Si       3.14394720      17.41091257      11.65407689
64
Lattice="20.0 0.0 0.0 0.0 20.0 0.0 0.0 0.0 20.0" Properties=species:S:1:pos:R:3 energy=0.10411784023618453 pbc="T T T"
Si      18.35262267       2.59682018      14.10874047
Si      12.25493093       5.49146355      14.62132416
Si       3.42994348       9.10021024      10.99222120
Si       4.98793792       7.69252985      19.03453342
Si      16.41948468       3.42977635      12.10777777
Si      17.28701486      10.91491454       1.13326721
Si      10.09779905       1.52558828       3.90068645
Si      12.09696742      10.35977128      17.12502223
Si       8.88964099      19.12147884       3.73604402
Si      11.59473461      11.07660202       4.99504170
Si      14.76953489      11.08010207      14.74602560
Si      15.61124471      10.88896421      11.41523584
Si      16.15013306      15.91676331      18.25835502
Si       0.42103813       1.98679821       3.57328645
Si      17.01378282      14.08166791      19.84696327
Si       4.38199131      17.83016907      14.99726487
Si      16.12394504       7.23380322      12.39859031
Si       9.72750246       4.39471410       1.33892462
Si       8.53194040       9.71685924       3.46456066
Si       9.17325699       0.16509864      15.05207213
Si       2.38915746       0.18369332      12.49798403
Si      12.38641896       9.52155636       0.13504985
Si      12.78686860       3.72922631      18.95115386
Si       9.99831281      11.78973021       8.74743516
Si      17.45629135       3.31745950       8.58751762
Si      13.00210309      17.89286532      12.52007619
Si       9.32713160      15.22350013       3.82868580
Si       0.06723928      16.53464552       7.39102087
Si       2.67042399       4.98682868      16.08999690
Si      12.94507419       4.03159712       3.94538423
Si       0.49976072       1.79640765      11.35309157
Si      11.47768491      14.12928831       9.38798306
Si       8.00893793      15.83189370       6.74159455
Si       5.79752731       9.17800577       8.74941830
Si       4.69564375       2.24755382       8.52002721
Si      13.61740818       9.34308032      11.69028431
Si       8.55646898       8.09886494      14.51261458
Si      17.56377438       8.88414050       2.88637939
Si       4.40169571      15.19385715      13.49368366
Si      19.48591571      19.78258698      15.61194350
Si       9.36599692       8.31842015       7.36825688
Si       2.47266365      17.25836005      11.83221641
Si      18.25538774      13.94460480      12.67339718
Si       5.44198322      19.89847755      13.67268208
Si      12.76472511      14.66754506      13.89937151
Si      16.91988752       4.83127488      14.31307296
Si      11.38162917      12.54165181      11.58963537
Si       2.26005737       2.78197567       7.46812484
Si      11.34120265       1.17386927      14.02137794
Si       0.55900887       9.71138724       1.80953274
Si      11.42450628      17.64364538      18.82456280
Si       8.35033317       3.65350736       4.02647131
Si       6.08633616       5.32029781      19.79785006
Si       2.12027521      10.07236130       4.07896133
Si      16.29888818      19.06695762       6.04142703
Si       7.21006761      14.81488870      14.96157722
Si      17.45079291      16.77411827      14.66202733
Si      14.43363360       2.95390925      14.11382234
Si      13.63993940       1.54430034       5.58693053
Si       9.10503642      11.68046276      18.33837209
Si       2.28493156      17.10078207       8.55094823
Si      14.12364031      18.84522538       4.14491844
Si       0.21663446       2.47834215       6.03477037
Si      11.42336977      16.87411951       4.57480608
64
Lattice="20.0 0.0 0.0 0.0 20.0 0.0 0.0 0.0 20.0" Properties=species:S:1:pos:R:3 energy=0.05786420324299645 pbc="T T T"
Si       0.26406457       8.53396342       0.27550655
Si      14.99369083       8.20485359      12.75046983
Si      12.24622334       4.33036707      18.35038667
Si       4.32765073       0.04019224      15.43120401
Si       7.70512029       3.76096123       2.48745365
Si       3.79870062       6.12181325      10.94335283
Si      14.03741307       1.58066513      16.30730995
Si      17.46392833       1.26143838       2.36732171
Si      17.33746280      12.76784789       0.71166712
Si       1.42759619       0.66429926      19.55543137
Si       9.29222693       0.76788291      13.07507912
Si       4.86686024       3.44796193       6.63527216
Si       2.64394791      16.82698162       0.98014569
Si       4.10032992      10.91495382      15.51093228
Si      17.63287236       4.69959431       4.39595633
Si       3.70921286       9.14551671      12.22878454
Si       8.30441311       6.95514271       4.97089110
Si      18.01366722      12.00996323      15.43174573
Si      10.62087354       2.87639376      12.04763340
Si      12.00756917       9.64571874       7.01982775
Si      19.32460153       0.87560208       6.23852415
Si       0.31021944      13.39864233       0.49871767
Si      12.22812448      16.07080796      10.38025933
Si       2.42505780       5.64554370      18.09365801
Si       5.67354146      19.38338364       1.66673149
Si       1.74141987      17.47268433      17.09918210
Si      17.36741495      17.14532095      16.09194146
Si      13.99468939       4.20663609       2.45743288
Si       6.63002910      15.15898400       1.40631251
Si      15.50030020      16.59383988       0.17664146
Si       3.86369934      15.94853872       4.07620333
Si       6.57050232       9.53455438       2.10072450
Si      14.02289186       3.60699179      12.08247510
Si      10.39155173      15.23427418      16.93444617
Si      16.95151384       0.76407111      16.46607856
Si      18.55510242       8.70107189       4.56346510
Si      18.51773505       5.09500663       7.85225663
Si      11.33561400      18.08663692       1.71677087
Si       9.08959984      17.00155206       4.95893641
Si       4.54571294      17.43927513      17.04590035
Si      13.18130604      18.57733073      11.57048024
Si      18.60635310      19.76034330      12.89589840
Si      11.89285191       0.40757041       0.48242605
Si       5.51391986       8.75649805      19.37764169
Si       8.63790640      18.77961229       9.13195762
Si       3.36570348      12.71806672       3.03022802
Si       0.98181830      10.62042619      17.52823675
Si       4.76739371       3.30503057      17.99213962
Si      15.65219870       0.74761476       8.37731018
Si      10.81835628       1.43702619       6.07893398
Si      10.88210778      14.23321739      14.53214215
Si      19.98941477       4.36526744      13.01917645
Si       1.90478162      13.59153648      14.47111320
Si       9.22133728      17.81905382      12.27009569
Si      15.99098904       9.24760183      16.33721130
Si      13.53277006      12.60774102       6.97143177
Si       9.96546403       9.25401584      19.76798621
Si      13.55245984       2.56505451       6.87056605
Si      13.59078913      18.56884684      18.24888788
Si      11.63707852       7.06868065      13.34056973
Si      12.42590027       9.83472937      12.07497868
Si       2.64054381      17.54073821       7.48432713
Si      15.74652428       1.13785929       5.44024349
Si       7.03981404      15.06250284      13.22673135
64
Lattice="20.0 0.0 0.0 0.0 20.0 0.0 0.0 0.0 20.0" Properties=species:S:1:pos:R:3 energy=0.0782486271308821 pbc="T T T"
Si      12.21260403       0.08407919       1.23451928
Si       1.05932251       1.77184438       3.50477227
Si      15.24477879      17.40154325      10.77344321
Si       1.18047297      11.28045194      17.43244628
Si       0.21221971       0.79798165       6.48429778
Si      17.01530882      13.85630930      14.77129550
Si      19.55911623      18.91544567       3.57888843
Si      19.02123451       7.55755195       3.43647601
Si       1.86564765      19.45339578      19.31531547
Si      12.74078333      14.23205643      16.29902498
Si      13.24369812       3.35488090       9.48236373
Si       2.61363650      11.42113673      11.94433863
Si      17.58985016      19.13748006      12.75610008
Si       4.36689421       4.66467740       2.56271791
Si      10.60825246      18.31124299      17.15072681
Si       1.02083656       5.37759516       2.95833623
Si      14.81589972       7.12215935       1.11819152
Si       3.59331275       6.86062511      15.37202916
Si      11.61350617       2.65062607       4.13628584
Si       1.98412695       9.43447640      15.90039296
Si       6.36825136       4.23922613       4.23815109
Si       9.71018688       9.85181358       6.80215391
Si       0.56883762       6.16802118       9.36789622
Si      18.02127906       7.61726834      19.83573325
Si       0.28493023       4.61083109      12.53452926
Si      12.43419618       9.35000446      19.50085618
Si       1.69755907      14.85126532       3.79683486
Si       5.77617876       6.68419177       8.20521067
Si      17.99834017      11.37768468      17.34730391
Si      13.30478608       9.53044983      16.04902045
Si      14.11121569       2.23598928       4.31017343
Si      19.53536752       5.08667874      19.12828866
Si      17.41750601       6.05280674      17.61604272
Si       9.22192009      10.80550304      19.10370972
Si       3.62206453      14.43185651      15.51074011
Si      16.43908434       6.59718734       9.78958587
Si      18.30997779       7.18828808      13.69916357
Si      17.39086010      16.32530202      13.60044681
Si      14.12564559       9.02525003       5.04482777
Si      12.21294929       3.55946583       1.13746435
Si       6.36621371      17.84120358      10.89792958
Si      10.08275511      19.93398492       3.68450440
Si      17.42825359       2.62299807      10.70653262
Si      10.68720140      19.16588331       7.10661348
Si       7.82422846      18.65187967       1.32686487
Si      11.81431549       5.69945470       4.96978552
Si       3.77156935      18.89884869       4.37177217
Si      11.49671872      10.02679565       9.94012301
Si      10.34079587       2.79769161      16.99598601
Si       8.54117023       0.95613934      11.48653877
Si       0.70473532       6.46623316      16.42054665
Si       4.11639242      16.18519649      19.17280599
Si       9.39944693      16.79516104      12.34168461
Si       8.08882532       1.68929283       6.97418611
Si      15.72982175      10.48054622      14.52781137
Si       6.98674803      16.81139039      19.04333185
Si       8.82088448       5.69336929      17.46621685
Si       8.55386500       6.81841028       6.87365086
Si      12.47286113      11.69054225       2.12915732
Si       1.47559043      16.28958330       7.31508412
Si       0.41656441      15.43787611      12.50407373
Si      15.60807966       3.58820886      19.72640545
Si       7.38411034       2.81527806       9.63240117
Si      18.38696503      19.37613877      10.18892783
64
Lattice="20.0 0.0 0.0 0.0 20.0 0.0 0.0 0.0 20.0" Properties=species:S:1:pos:R:3 energy=0.06789166885203586 pbc="T T T"
Si      11.62969451       3.03040803      13.17919716
Si      10.26135143       0.06526169       6.39680039
Si      16.86948401       5.85993967       7.54227759
Si      15.28670356       5.43626670       0.10893084
Si      18.13390815       1.89555698       0.97860742
Si      15.14348198       2.30423412       9.97367383
Si       0.94650877      17.48961048      13.00066004
Si       2.47983665       6.23894339      19.96495938
Si      10.28023303       7.36951663      16.02553779
Si      11.08976644       0.52604539       2.61924918
Si      14.11162722      12.32093790      13.77092243
Si       6.89882446       4.79144889      19.88738926
Si       5.30996954      11.14314632       7.44934845
Si      15.71502722      18.30046800       8.01407254
Si       8.95383392      14.56211491      18.12576537
Si      12.39210682       1.54609453       6.21118130
Si      18.37656308       4.33565075      15.47755356
Si      14.03131390       1.16207555       1.40678123
Si       9.10650301      17.05881261      19.91044824
Si      18.93631297       0.69297126      16.09098394
Si       2.15512872       3.08860696       9.01274381
Si      18.77916236      15.85775340       5.49464087
Si      13.00731475       6.76677322      12.04503006
Si      19.24227646       1.46029898      11.12392587
Si      15.79481543      11.29183478       4.39149372
Si      18.33587511      12.05417317       8.80616353
Si       8.35324688      19.48845414       1.48340698
Si      18.73912872      13.01533747      14.67186333
Si      13.40923327      10.23809430      16.51126958
Si       9.51988683       4.85446529      12.37698820
Si      15.97492102       0.44984590      12.90174027
Si       5.70710724      17.45707769      15.88053068
Si       8.95375206      14.96686960      10.56287536
Si       5.76695815      15.79830955       9.86699803
Si      12.95624552      16.07094108      15.85188728
Si       6.16626090       0.00565509       3.08753693
Si       8.58639771      12.23348763       7.90988735
Si      16.16951661       9.60400279      10.87899744
Si      12.36743232      17.63904693       3.63168284
Si       7.35099964       8.71888443       6.24673019
Si      11.89741892       1.27138271      16.39812261
Si      12.90886118      14.03698356       1.10885026
Si       7.97224916      11.94670328       3.27753036
Si       1.08670379      12.21816947      11.90623379
Si       2.24609620       2.87467927       2.99200696
Si      15.56689643      17.65397702       2.11674842
Si       1.13240176      11.96604349       1.17828653
Si       0.12015600      19.29854371       8.14728334
Si       3.69448424       7.34200388      17.62846332
Si       1.66750311       0.15909244      12.14011827
Si      16.19284264       9.23975687      14.31093449
Si       1.59539237       9.27493278      12.08970244
Si      18.43706915      13.36015325      17.42891608
Si       5.82400960       4.01236009       8.50898937
Si       3.16638616      17.92694174       5.91835389
Si       2.16259589       5.69498690       2.97951672
Si       4.59456076      18.54131154       8.31832457
Si       9.20717271      14.44613025       6.67998740
Si      16.33546241       3.01178228      14.52366470
Si       2.66928503      19.47727579      15.53782369
Si      13.26671151       7.90952857      19.96050071
Si      17.36853717      12.01057931      12.48894843
Si      19.13808180       9.89911344       4.22362775
Si       7.29204539      14.10391013      13.56582846
64
Lattice="20.0 0.0 0.0 0.0 20.0 0.0 0.0 0.0 20.0" Properties=species:S:1:pos:R:3 energy=0.07005329693713798 pbc="T T T"
Si      16.59130164       5.74596185      15.04905472
Si      13.75474317      18.96778218       8.72532974
Si      10.58333413      19.77319843       0.13757534
Si       3.43192522      19.45187505       0.68669275
Si       7.89829172       1.07275107       9.83525094
Si      19.43547379      16.75034343      14.84119461
Si       2.74135094       9.03397539       8.01101552
Si       7.42266099       6.45664075      14.06687968
Si       3.00792304       5.00561184      12.36975885
Si       0.55438039       4.70912923      18.29431538
Si       0.98404348       3.87390631      15.67159290
Si       2.09375400       1.11850862       9.92154156
Si      17.30971234       3.46232415       4.58811429
Si      19.76862242       0.12883342      10.00210187
Si       6.54740246       8.27384494       8.40144455
Si      15.36557575       1.87646557       4.34986654
Si      17.93718712      10.38749858       2.64579756
Si       1.22355114       6.37153748       4.80077374
Si      19.32528600       2.51194607       1.01813256
Si       9.60029511      17.57600540       2.71156473
Si      10.20825713      11.38964294       0.91977665
Si       5.91102892      10.00049270       1.66873540
Si      11.39097408       4.45858529       3.34318064
Si      16.70657532      13.50002350      19.38414188
Si       3.41521623       1.61458403      17.43784014
Si      13.87679504      17.63383244      13.48220807
Si      17.18843975       0.07504903      12.40704094
Si      13.44149887      13.19982453       9.35087111
Si      17.22381786       6.11812768       2.72040466
Si       6.02496275       7.34161796      19.30433056
Si       0.43804707      11.63455149       1.28543857
Si      14.86748945      18.84895919       5.49436170
Si      15.53542724      12.13349222       7.02806151
Si       2.55003354      16.32626098       6.99462257
Si      13.85757397      19.77966632      15.12045650
Si       1.31263331       6.46731294       9.43604959
Si      16.88323964       8.68526126       9.91882000
Si      18.00491184      15.55430100       6.59698970
Si      14.77280688      18.76512541      18.05572315
Si      19.81908257      17.14581355       5.27360730
Si       5.55822517       2.29808782      15.57665857
Si      15.61764170       4.50351424      18.50856689
Si       8.57652963      19.15275935      12.07373248
Si      10.37688377       7.56292536      18.25795659
Si       5.71423805      17.05652488       4.91177113
Si      14.22059714       5.01758089       6.60254488
Si      15.39294952       7.28475160       7.53999518
Si       4.34598596      16.00813663      10.89148595
Si       7.73033296       0.99004687       5.85336713
Si      11.06068788       4.82276646      11.53524390
Si      16.28564539      17.54734126      11.81105329
Si      10.23824147       1.52080416       4.94010755
Si       9.84412283       5.84468378       1.27739685
Si       3.53885924      14.36325398      13.06415473
Si       6.25737046       2.52222056       4.08276611
Si       6.60921737      19.23351446      19.64238150
Si      10.63760476       8.65065661       3.33458675
Si      18.19494705      19.70852334       0.63708841
Si       2.28032602      16.54003058      17.15391450
Si       2.65352019       5.55301322       2.42650739
Si       4.11681429      11.68777683      17.53730788
Si       8.32937259      14.80967871      13.12664632
Si       4.01969068      12.92713943      10.22106538
Si       1.57928761      17.13887777       0.87647622
64
Lattice="20.0 0.0 0.0 0.0 20.0 0.0 0.0 0.0 20.0" Properties=species:S:1:pos:R:3 energy=0.07515359836927035 pbc="T T T"
Si      18.30848416      13.02673264      14.50234737
Si      15.89078252      12.88163047       4.84438407
Si      14.01262223       5.50610275       6.49588290
Si       2.63106106      11.68982747       8.18769838
Si       8.65850426       8.80778740       6.52118207
Si       6.55395791       0.79855216      18.67911021
Si      16.56474878      15.62111003       2.41427408
Si      16.09012900      11.19434673      18.46343589
Si      16.12826915       8.12210269      15.84208134
Si       8.21947084       6.88604309      16.80653265
Si       5.31979354      19.70580278       6.39464652
Si       9.59974457       0.62701229      12.24138160
Si      12.14351403      16.25476741       4.02187557
Si       6.51985209       3.81207889      15.64043186
Si       8.08426065       9.13927547       9.21984616
Si      12.05793254       9.23243994      13.94692052
Si      13.46296176       8.24942436      12.04585860
Si      18.07806022      15.32046259       6.14723993
Si      13.94673254       7.14764087      14.95770699
Si      13.73029008       3.42828584       8.85124221
Si      10.11246113      10.94733273      18.00298053
Si      13.41396813       7.47852493       9.50447629
Si       0.74537826       9.15258133      14.61797437
Si       2.54727389      15.20560381      16.79468363
Si       0.52608119      11.63148666       2.29917366
Si       9.18011853       4.03518228      12.83464259
Si       3.70902666       0.27974619       9.73087877
Si      10.88639131       6.11030261       3.63790396
Si      18.34358371       7.72572962       4.19947722
Si       0.85628904      14.96648474      13.80696718
Si      14.74647382       0.11158118       3.07816653
Si       7.75274388      14.48470382       4.34815270
Si      12.72408734      14.82176359       6.68071396
Si      10.68182621      19.77562534       3.83960803
Si      19.62443918       7.54270368      12.36702401
Si      18.77074817       9.83543588       2.14250932
Si       2.66201540      17.45613196       6.13588320
Si      12.64589326      19.39956428       6.11390979
Si      17.20594350      13.64483700      19.33310179
Si      18.20546442       6.40291450       9.06167341
Si       7.10490776      14.44827042      15.80208496
Si       4.35618416       9.55343599       6.47181938
Si       9.33495151       4.74136314       9.71672989
Si       6.16120279      12.25075126       6.39373490
Si      12.43064529      13.82581146      11.79964210
Si       8.80453663       1.67377675       3.45548371
Si      17.48118215       4.34860020       3.80893929
Si      10.91536177      13.21797687      19.69757981
Si       3.77036764       0.10435784      14.21398292
Si      19.36834873      17.05128610       3.12638860
Si       5.10562619       3.46019621      10.43972607
Si      12.26578238       3.43826694      13.30997777
Si       5.65306200      12.44004250       9.68562922
Si      11.24288228       9.57171598      19.79851258
Si       5.24110057       9.97286830      14.55591989
Si       9.57221433      16.32771457      18.98299562
Si      15.99953257       1.86551591      14.16413988
Si      18.68534208       1.07082546       7.93396636
Si       0.86443471      14.85561787      10.01574023
Si       0.95567750      14.12265210       5.38251937
Si       1.54682400       3.17200829      17.22870053
Si      12.29743808       7.73238962      17.14784250
Si       9.15251093      13.18262050       6.90327809
Si      18.66242114       0.05280055      16.10714233
64
Lattice="20.0 0.0 0.0 0.0 20.0 0.0 0.0 0.0 20.0" Properties=species:S:1:pos:R:3 energy=0.07580504764481738 pbc="T T T"
Si      14.43046695      19.50864635       4.04577398
Si      12.23997625      11.72728817       4.73482289
Si       1.71513868       7.85562840       3.52708304
Si       8.73369244       5.82678466      18.64829484
Si       3.09974587      10.19264577       7.42103670
Si      10.70028674      12.22133582      12.49180400
Si       1.59943507      17.11325627      13.65480071
Si      10.22167237      14.61750691      11.59760069
Si      16.46939723       4.57825819      18.97445437
Si      17.56259831       6.27991920       5.67584424
Si      19.08016668       6.49774951       7.80552264
Si      14.83201383      13.16137958       4.64909631
Si      10.74652073       3.32724207      12.46935275
Si      15.89869083      19.95983872      13.30519976
Si       0.59893647      17.14625925      10.20024903
Si       0.63610999      14.34783251       4.42362007
Si      11.68871528      14.95190416       9.13673855
Si      12.09399898       5.54608709       7.81947947
Si       4.06980920      19.53246528       8.16730406
Si       0.31283415      10.07933447       6.52854101
Si       4.67440711      14.02679458       7.41213479
Si      18.10094037       9.39304698       4.24103344
Si      19.12518019       5.08628324      12.36704703
Si       4.75602015       4.96618864      12.81207191
Si       8.93811894       1.55417131      13.92701502
Si       4.12189642       7.02592928      16.46668365
Si      17.43364550      11.38709166      19.57752493
Si      19.14469886       8.02113040       2.38895763
Si       9.93291767      15.18480924      19.91023246
Si       9.46357937       4.27721494       1.32006682
Si       2.61994881      11.54636997      13.11277526
Si       8.43690048      13.29105074      18.02175407
Si       9.32617324       5.82968365       5.53996663
Si       9.89023562       8.03898549       1.98741855
Si       8.47045389       2.57430696       6.05127573
Si       6.09948263      16.45633153       1.27245600
Si      12.07650661       3.97766974      17.49493678
Si       6.54726933       6.88715125       1.02221727
Si       0.15761866      13.65777250       0.51574504
Si       6.71691291      12.14847759      12.48032298
Si       5.74633133       3.45428565      17.19111492
Si       3.16513239       7.49043848      13.53986293
Si      13.28357323       9.70080642      16.22135238
Si       7.79836315       5.90600135      14.00760413
Si       6.78911876       9.21136715       5.40961792
Si      18.53736877      14.20627692      18.03106089
Si       7.01825215       8.87759030       8.77985173
Si      12.87023287      17.93953838       6.59459928
Si      12.75928129      14.76673090       0.50784678
Si      14.16316855      18.05060889      17.37295368
Si      19.12496232       1.22891489      13.08614228
Si       5.39289112      16.20216729       5.44967921
Si       1.20617894       3.47333979       4.69792444
Si      16.96570748      14.67320483       4.54656393
Si       2.16444802      15.42148916      18.28156232
Si      14.64170023       7.39236663      10.72523136
Si      10.54224235       7.76840607       7.81691301
Si       5.76902491       7.63070732      13.33057350
Si      10.85744768      14.29468593      15.80994013
Si      12.88985880       9.66530641      10.28323269
Si       3.90618804      10.10487705       0.67774096
Si      11.38002594       0.88212031       9.52142795
Si      19.43231576       2.57790277      10.01897816
Si       3.78198488       2.35453104       7.89693102
64
Lattice="20.0 0.0 0.0 0.0 20.0 0.0 0.0 0.0 20.0" Properties=species:S:1:pos:R:3 energy=0.06606043210720865 pbc="T T T"
Si       7.06331554       1.90646003       0.20462723
Si       3.65172948       6.01723372      16.45219604
Si      18.74831270      14.99392631      18.42929478
Si      11.67675117       5.21408937      16.45802193
Si      12.26589284       3.25374994       0.17803542
Si      12.72040382      14.85710327       0.09808155
Si       6.83394075      10.86222605       6.59037260
Si      17.33628235      13.26603245       7.81693539
Si      13.67664986       4.95828607       3.65352087
Si       5.77579579      14.91876213      15.48711964
Si       1.30481605       6.49480567      15.42465842
Si      14.49961762       5.77705001       6.72951844
Si       4.09478630       1.35954962       4.87272494
Si      10.59363060       1.96870372      13.20621710
Si      14.27340296       2.38954123      18.57827291
Si       2.62077408       5.67774695       0.17180470
Si      16.76968224       2.63298999       8.03623215
Si      17.68991145       0.57782891      13.67663431
Si       0.14870941       4.94664991       6.84003161
Si       5.88395747      19.82306315      10.77562894
Si       7.45467208      11.79897966      12.18537837
Si       2.40758721      14.64435574       2.68630601
Si       9.04057112       3.81272196       8.99174593
Si       0.73551508      18.75678896       9.80540231
Si       8.76239690      15.62486164       1.18351790
Si      13.85590452       1.84954312      14.34602644
Si      16.39407388       0.63173748      16.86139113
Si       3.03824290       3.32846907      10.22395120
Si      13.83962460       8.70090662      11.13021024
Si       7.86250819       6.57063556       5.20926422
Si       7.31918489      17.91991484      19.04015326
Si      17.63347572       8.77177676      12.09517732
Si       5.16679058      17.48870539       7.85685635
Si       8.50980959       0.44141126      16.02329981
Si      19.55076113      12.36430403      18.02495046
Si      17.86740204       6.96129139       4.82638175
Si      14.34634368       5.85813653       0.97464560
Si      18.47141714      17.67362398       9.77459849
Si      14.69324193       4.94770358      16.33459387
Si      17.21330353      12.75967592       3.82842349
Si      12.64493831      12.98565330      11.13006595
Si      14.04075367       7.68549318      17.95642729
Si      13.92737105      14.98250837       5.48734958
Si      12.18266829       2.87857988       8.83841695
Si       3.33056531      18.36329206      11.73673369
Si       2.47283365       2.70258963      19.63143138
Si      12.42645432       3.88490389      11.97978884
Si       1.22986846      18.79331999       6.21279943
Si       5.25997976      17.32358539      13.73510361
Si       8.94199281       9.21616097      14.98866732
Si      14.13633269      14.30163619      14.18293535
Si       9.51649833      16.18796284       9.20284842
Si      19.70657267       2.29855225      16.70689470
Si      13.95599062      11.09598505       5.49866988
Si       2.32382439      14.35253177      12.45448372
Si       0.17480015      16.69899832       2.76054037
Si       3.16461228       9.47869266      19.58273762
Si      18.88097458       1.81028213       9.12061907
Si       0.81426693       9.77132830       6.30724041
Si      17.20507364      10.26186061      15.20082928
Si       2.68521621      13.27978471       7.76262798
Si      10.73258417       5.78260743       9.54378892
Si      12.24202937      17.36222477       4.81604026
Si      18.40958249      14.07507862      10.98854451
64
Lattice="20.0 0.0 0.0 0.0 20.0 0.0 0.0 0.0 20.0" Properties=species:S:1:pos:R:3 energy=0.06648090915040188 pbc="T T T"
Si       8.94152698       4.62348222       8.70414056
Si      14.69806471       6.50731659      15.81342213
Si       2.95107171      16.14031107      16.22273036
Si       4.11745805      13.77732945       3.58756969
Si       2.17124585       2.38868863       7.91783979
Si       1.82796551       0.12956247      10.83410298
Si      13.99564759      17.61587496       5.30807506
Si      19.33643457      17.26151257       4.51699259
Si      19.27731292      15.37463639       9.33224636
Si      11.80951123      12.34245221      11.70312322
Si       3.48164503      18.47773349       7.56123660
Si      15.59348312       9.90850675       1.69427263
Si       7.71953474       5.52107044       4.04319632
Si       7.10253583       3.70162547      11.75858890
Si      15.72924444      18.88745353      15.41033860
Si       1.42334252       2.17835227      12.72308041
Si       4.39111883      11.61916643      16.19572064
Si       5.95191536       7.89437070       8.66478358
Si      14.01868069       1.58815745       6.44287809
Si      12.71366291      16.03154008      13.06544130
Si      11.61971814      13.69501858      16.13138783
Si       7.11149299       4.21958730      17.86484087
Si       9.60885154       5.30152425       0.80319133
Si      12.09314170       0.46659137       3.70314928
Si       6.16845062      13.44501565      14.15954715
Si       8.47407146       4.26498678      14.61161342
Si      18.01007566      11.10920680       6.72882753
Si       6.20202982       1.98757399      19.86580495
Si       1.23612176      13.09556895      16.65125459
Si       0.42435763       4.68086595      17.61876478
Si       8.94687278      19.99204304      12.88545810
Si       6.94560045      13.72139009       0.43806828
Si      17.85246804       1.29879502      11.27181070
Si       9.12383815      19.38743094       2.09426349
Si      12.66841775       1.25899941      12.28577505
Si      13.71761820       5.67601456      13.41056230
Si       2.17497374      14.12520273       6.56370840
Si      10.14543170      19.86579756      17.41519484
Si       8.84049332       9.69299755      14.94357366
Si      15.70790900       3.03366554      18.38262595
Si       2.36424597      12.02807695       1.87844873
Si       2.45895572      10.23213842       5.68099537
Si      16.90208655      17.87891444      19.35008322
Si      16.82527472       3.47793188       5.95313739
Si      16.38495670      13.18989770       6.07492644
Si      18.07070484       5.64737692       1.29270923
Si      18.90853925      17.90152154       9.08278199
Si       3.65704369      13.44479409       8.78385813
Si       9.42873793       3.12796383      16.80385472
Si      13.44768868      10.95232340       6.31789784
Si      11.17527730      15.05868995       9.64668721
Si      17.39835023      14.00692257       0.91911608
Si       4.80152780      18.31952926      16.54085071
Si       3.55121038       6.56973125      19.28421219
Si       1.11635387       3.69760844      10.37610194
Si       7.65932901       9.87206222       3.22612996
Si       2.67332056       3.33844709       5.53861504
Si       9.63274843       1.03055782       9.30319756
Si       6.57972143      16.27827808       8.73872037
Si      13.35858966      16.05551181      17.63530093
Si      18.57742351       9.60377683       1.81383429
Si       5.66990752       9.31657173      17.48127955
Si      13.45856283      11.98348478       9.03356886
Si      12.83380220       8.30111552       6.10621764
64
Lattice="20.0 0.0 0.0 0.0 20.0 0.0 0.0 0.0 20.0" Properties=species:S:1:pos:R:3 energy=0.07401244545210185 pbc="T T T"
Si      12.25288524       1.62733700       8.10035654
Si      11.52104081      10.90347428      18.90692021
Si       4.80002371      11.64435259      13.40721647
Si      12.83239903      10.48215258       2.03459947
Si      16.01877545      12.22326323       3.15462385
Si      11.85860652       5.61518676       0.21846644
Si       8.97169560      13.07324312       3.60386000
Si      11.51633204      19.03405066      19.68726569
Si       5.10799218       8.13610831       6.98979521
Si      16.19439360       5.88956206      19.33188534
Si       2.54689016       8.83864364      12.45216312
Si      15.32533203       8.27703418      16.85261203
Si       1.04523606      13.39969152       1.02100635
Si       6.50247460      15.98819927      11.14953592
Si       6.32033379      16.21521843      18.11872728
Si       3.51869721       1.86622760       5.26791440
Si       1.27863035      10.07128845       8.34234663
Si      14.85646942      10.76756256      16.36097978
Si       1.91001787      15.16071662       2.60798541
Si       2.33729088      18.63554499      19.18807417
Si      14.42783700      15.31707737      17.64556096
Si      19.88193997       5.31157030      12.45862487
Si       3.67672337       9.73122955       9.43131775
Si       1.18571695      13.61005009       7.83459550
Si       7.18953156       5.46519961      13.81529027
Si      18.92235312      16.77365989       9.47965583
Si       6.44579766      12.77113951      17.87897720
Si      16.10498641      15.85704623      11.03594825
Si      13.21102195      15.46816045      10.24386817
Si       4.41821269      11.29330391       3.78609865
Si       0.97330459      15.26212347      18.25491111
Si       7.24357573       8.68542877      16.58934666
Si      17.28962056       1.62528919       4.84635164
Si      17.61135275      13.23066112       9.76801527
Si       8.42870764      18.87916086       4.64005434
Si      10.89106351      16.63386938       4.76463117
Si      17.22524629      14.63998016      19.13854399
Si      15.36566436       8.25737793       9.76134564
Si       6.96106102       3.12744863       4.88144018
Si       8.03077189      14.18780303       6.56146454
Si      15.52902207       0.07476160      12.30618417
Si      18.59599999      10.78386031       5.91264256
Si       5.06780084       1.08187410      15.99095539
Si      15.67279826       8.95502262       5.45497250
Si      13.32569104       2.93570588       2.28339897
Si       3.13882128       1.37492016      10.82327057
Si      18.20463579       4.02790654       5.46161544
Si       0.71743380       2.34592836       8.73484148
Si       3.96756354      14.22771261       1.51580788
Si       2.54882003       5.41831097      14.31205873
Si      18.03229026      18.50983382      14.32715842
Si      18.81255097      14.39077961       7.19671872
Si      14.76384695       6.09624289       4.24133074
Si      16.85242980       7.12746402       1.60841973
Si      10.54958335      13.46850592       9.40945449
Si      11.74354890      10.11628090      11.11220555
Si      15.19466740      16.22214679       6.74820167
Si       2.83829910      18.69674265      14.63518984
Si      15.91326626      10.99329424      13.24544209
Si       2.54171406      18.77834455      11.01963092
Si       4.99017970       0.15490272       3.41718205
Si      16.76434806       0.60316557       9.96902395
Si      12.11171194      10.17608493      14.26288200
Si       6.06036404       6.35940787       3.87389092
64
Lattice="20.0 0.0 0.0 0.0 20.0 0.0 0.0 0.0 20.0" Properties=species:S:1:pos:R:3 energy=0.0641614992173578 pbc="T T T"
Si       1.02237519       0.36980347       6.62484043
Si      16.43738957      19.60440039       5.12791502
Si      10.88117376      18.96005114      14.36846459
Si       0.91705243      19.38163268      14.85927660
Si      14.02420019      13.34627988       5.17910390
Si       2.37327604      15.14889803       5.26791876
Si      15.27489980       5.17689538      11.48302927
Si      19.43023059       0.32238473      10.18568495
Si       3.67685486       8.36808539      17.17181811
Si      18.11457730      18.48847402      14.53715167
Si      18.32698325       6.60399058       9.80546457
Si       7.12187503      15.80330985      12.76981343
Si      17.98124133      14.65060966      17.66916978
Si      18.70234357       3.57913324       1.73482628
Si       8.41995868       3.10978030      14.48231484
Si      10.09865117       3.14313258       5.72462301
Si       8.02512056      11.72281934      10.26905184
Si       8.72130127      17.26647475       2.93479186
Si       4.39009650      19.28788149      15.45174929
Si       7.72456065       1.21044248      11.18150060
Si       2.92200614      15.75852001      10.60722815
Si      14.44030696       0.70350343      19.39890939
Si       0.27889473      14.45604577       2.72181140
Si       2.61732734       8.17904524       6.31732785
Si       1.36142567      11.18042944       7.47387832
Si       6.06888449      13.45769590      19.39695714
Si      16.28695242       5.42118075      15.75658337
Si       1.01199300       5.93108015      12.81292149
Si      11.88552650      11.66278710       3.33646352
Si       3.92950810      11.40858428       9.40947254
Si       4.42212094      11.45607544       6.78514493
Si      17.34195833       9.33878134      14.44210344
Si       1.15617125       3.28357424       8.06893542
Si      15.08176886       5.54340827       0.70370960
Si      15.58530885      14.50936670      16.96701773
Si      19.01058952      14.30115259      15.14910209
Si      10.47608863       3.66582493       0.45837102
Si       4.02546568       1.81078543       9.30395684
Si      18.94430847       3.60179636      14.17591024
Si      10.90749521      14.42320249       4.81589242
Si      18.07826482       1.42757975      16.29882174
Si      13.83496039       2.67254424      13.37060810
Si      13.64254456       7.47882111       9.90433498
Si       7.52440742       4.67839732      10.80350625
Si      12.73745893      15.88891288       7.59534902
Si       5.48967475       0.69527389       3.25147378
Si       0.48506320      19.74748506      17.60407561
Si      17.00338429      12.62159653       0.38415149
Si      18.52916814       7.13148668      16.16258125
Si      13.95223132      12.40896811      13.27698439
Si      13.61609640      18.16727578       0.25551724
Si      18.25409285       6.36258030       3.26115451
Si      13.77357981       3.41463305       6.72092429
Si       9.12864483      14.49944307      16.92416275
Si      18.04668756      14.19458713       3.88934642
Si       8.14816925       1.85528438       4.73713699
Si       8.48707358       0.92112911       0.53444021
Si       7.52256343       8.48447601       7.60833907
Si      12.14204827       5.78698187       4.75257516
Si       1.63164868      18.60934108       3.63469436
Si       6.63948290       9.96532803       2.82311894
Si       2.30915270       5.29777127      18.71175872
Si       5.41518324       3.13548681      19.76046033
Si       4.74907330      12.63033120      15.20498140
64
Lattice="20.0 0.0 0.0 0.0 20.0 0.0 0.0 0.0 20.0" Properties=species:S:1:pos:R:3 energy=0.06946966331611697 pbc="T T T"
Si       8.58909277      13.59563126      16.58721916
Si       4.20543782       9.18746704      13.10314314
Si      19.32767898       5.20067507      11.69493345
Si       8.49822034       9.40122966       7.38697580
Si      14.58505886       2.13039676       6.72502706
Si      13.08089199       6.46968667      11.57938708
Si       0.79598389      10.63586781       0.20401841
Si      11.43740725       5.42440718      19.76776658
Si      10.29577351      14.00645540       8.90238403
Si      11.64460800      10.96284898      18.75615739
Si       2.50583002       2.01224427       6.89318078
Si       9.15040020       0.13731213       0.67030455
Si       7.83940834       2.41618163       8.42826001
Si      13.07453921       1.20360467      18.54081795
Si      18.48811523       2.01051670      10.89291104
Si      11.05319588       3.03879245      10.60739349
Si      14.43219980      15.98995925      14.96005120
Si       3.91499742       6.55128723      18.55921049
Si       0.83526415      13.89511678       0.63749372
Si       5.56034783      18.35884703       6.23767830
Si       7.58934786      17.50192927      12.24719612
Si       7.40770121      11.92658113      12.31443794
Si       6.62127013       5.98318008      17.40878442
Si       0.12681533      18.42220785       1.50928364
Si      12.49114051      11.33048171      10.11440241
Si      14.30375479      17.02307963      18.06307469
Si      12.40848883       1.09372877       8.42334045
Si      10.80621129       2.47476869      15.69775625
Si      16.75642268       3.58649773       9.85895365
Si      19.47303816      12.97133275      18.17530446
Si       0.04693384       7.06416318      15.17967929
Si      15.32826129       4.65685946      18.71514459
Si       6.01166434      13.56700920       4.60964662
Si       4.12944260       1.87383439       2.30287637
Si       0.93510315      16.75368371       5.60319773
Si      12.85334502      11.26769158       1.45794596
Si      17.83902994       8.61738940      13.69478480
Si      16.60430889      19.31583305      19.47237239
Si      15.68568505       3.04453313      14.39585810
Si      15.85252345       9.75467510      12.36466814
Si       1.66485488      10.23362935      16.85043809
Si      10.47506513      10.65430599      15.67284883
Si       5.05057858       7.19192342       4.98643802
Si       5.84238854      14.44995395      10.18899602
Si      12.54841963       1.45792627       2.96451295
Si      18.05866332       8.94079672       5.63972819
Si       0.46524123      11.91912298       9.44761432
Si      17.99712688       2.77051587       7.29732523
Si      11.34088723       8.97842307       2.08498244
Si       4.82230957       3.87410384      18.00169575
Si      18.94446534       5.14650919       5.49091920
Si      18.27292810      19.87621698       3.08260875
Si      14.89847627      18.94915786      12.69334144
Si       3.33518731      14.85707192      17.36147759
Si      11.62629104       6.46807016       6.70818302
Si       7.81885230       3.70777071      13.26318733
Si      10.22498722      19.24137452       8.55553694
Si      12.42283217       9.76086910       7.22420742
Si      19.01958870       5.72039144       2.08975753
Si       1.22252683      11.71549941      12.11811632
Si       3.55310849      13.40987671       1.44526360
Si       3.22110362      16.50929491      19.77625666
Si      10.91591699      18.20342474       1.40202976
Si      19.08712657       2.27565506       2.97810454
64
Lattice="20.0 0.0 0.0 0.0 20.0 0.0 0.0 0.0 20.0" Properties=species:S:1:pos:R:3 energy=0.07162607765571247 pbc="T T T"
Si       7.84369106      12.89638685      12.73038652
Si      15.50728025       8.70480845       6.42816075
Si      18.10982134       2.53423091       1.07414018
Si       6.31075417      18.41050426       2.60675884
Si       5.36566381      10.42514571       1.29744613
Si       1.02487465       8.74474343      19.43349322
Si      14.24792011       9.74611921       8.51239593
Si      15.57818602       5.70751033       5.41984902
Si      10.89538644       9.11244874       2.85497978
Si      19.93170559      19.07576959       3.55539879
Si      14.04330414       8.50836809      15.65244593
Si      16.77000149       0.66011537       9.87480816
Si      12.15761451      16.88565905       0.29499058
Si       8.30389330       0.22145006       6.60930279
Si      17.47436612      18.41529760       7.87512454
Si       1.17925523      11.44745267      19.15215772
Si      15.35702571      19.61064938      13.41450975
Si      16.70761621      18.72407120       5.40605095
Si       3.43486863       2.88980949      11.11523335
Si      19.20676253      12.51242650       4.53040255
Si       5.03491951      19.41670806      16.03571380
Si       4.23545499      19.13471635       5.21618206
Si       9.44052604      11.42249631       3.14844898
Si      14.91561347      18.39652050      17.00994100
Si       8.79731250      14.77763800       4.91176823
Si       8.81939276       6.36734842      17.34703908
Si       3.10459518      14.76199296      11.22164534
Si      18.51770783      14.72492114      14.44742156
Si       8.53883367      16.34995587      14.84027457
Si       2.44798230      13.64353132       3.50409597
Si      17.97995299       7.31541816       5.08947977
Si      12.42008334       2.47893968      19.13580732
Si       6.70290394       9.64496678       8.12572290
Si       9.90470201       1.27393961       9.86853601
Si      19.66844492      10.03742888       9.77206069
Si      19.02998462       0.68067000      15.51495811
Si      17.98498810      16.43390687      16.26060723
Si      13.67146812       4.90661518       3.63833674
Si       0.86185052      15.32294157       0.89815427
Si      10.39469829      10.34933370      16.55526814
Si       0.08323041      13.19756508       8.38007757
Si       0.89034563       7.23874875      14.08534254
Si      19.46725040      17.13939773      13.87288766
Si       9.35953828       4.70923026       9.32426232
Si      12.55146278       6.77951438       8.62930440
Si       6.64868140      12.79672869      10.13470498
Si      11.39744211      16.71470114       3.19478695
Si       1.71221327      11.05486675       3.95342658
Si       4.16857925       8.27790592       8.95032201
Si       7.09047288       2.21660506      14.70715408
Si       5.47745540       7.42775055       4.63755251
Si       1.47780252       1.48499909       3.03109461
Si       6.88631700      16.41488409      19.67505640
Si       3.40613397       0.24041184      13.72758358
Si      10.45840977       2.79560620       2.83571780
Si      17.02694302       4.28152567      11.45901340
Si      11.96816425      18.22174592       8.99945926
Si      12.72960650       4.64862299      15.19886792
Si       4.03858592       2.19132166       3.69391191
Si       8.19992478      12.11171625       6.70535122
Si       5.93392252      18.08573331       8.05617324
Si       5.77778915       8.06066964      16.44126884
Si      14.97123375       8.02625617       3.06515921
Si      16.99729832      12.60039148      16.07765876
64
Lattice="20.0 0.0 0.0 0.0 20.0 0.0 0.0 0.0 20.0" Properties=species:S:1:pos:R:3 energy=0.0688770654242736 pbc="T T T"
Si      16.86296621       5.48247181      17.44050476
Si      11.48893149      13.38215101      19.12846907
Si      10.22148417       1.29078574       9.95326813
Si       5.35851511       9.60437501      18.53540706
Si      18.79356008      12.30341209      19.02265641
Si       3.24828001      12.25403333      14.66007721
Si       5.82592918      14.00471163       2.93521686
Si      18.19106256      13.92833309       6.01878129
Si      14.68849607      10.87501253      15.75328286
Si       5.24411926       2.05505135       6.26147584
Si       9.71770655      11.25202307       6.32468859
Si       0.59275079       0.52930452      17.01251132
Si      18.47609941      11.13893010       3.96625709
Si      16.35838984      17.54041403      18.37920761
Si       2.31563752      13.00048539       1.43570598
Si       6.63665652      18.57150666      10.54003010
Si      17.71988975      15.16702304      19.31643183
Si      10.20246187      14.00704112      16.31032360
Si      14.22232102       4.95919790      10.07629238
Si       9.77424380       8.32494791       3.14318157
Si       4.52186554       7.67438049       9.98819537
Si       2.62038800       7.26217148      16.55799225
Si      11.41379017      18.29518359      13.04794406
Si       4.60606670       5.66450681      19.90726115
Si       3.72245667       9.42008131       7.83300222
Si       1.80044093      15.48856946      13.40508191
Si      11.29651762      16.39869123      10.91676963
Si      11.92463336      14.39775671       6.50780512
Si       3.58003383       2.27395955      18.09310077
Si      19.47996339      13.91472058      10.11271273
Si      10.50392893      11.99012212       8.99916267
Si       8.37994340      10.33888889      16.46537026
Si      13.00239574      17.36548718      16.85617442
Si      17.43513132      12.19445561      14.56910249
Si       5.74656054      16.10984115       8.29258507
Si       6.20352580       0.93230073      19.38900227
Si       8.07362704      14.82375926      12.13539747
Si       1.66864184       4.87672283       7.37430911
Si       2.25167665      12.51004925      17.61723769
Si      14.54380467       9.61952239       5.49785331
Si       4.23188212      11.32343848       4.53524702
Si       7.20197057       4.67149733      10.83277125
Si      14.67618713      18.82342107      11.28874667
Si       4.92604946      17.08451326      14.26296679
Si      15.50339064      16.31136106      11.60237289
Si      15.40976401       6.57654695       2.16445367
Si      11.84488890      19.12898650       7.90644477
Si       9.46773341      16.44662521       3.22123010
Si      16.11110959       9.47768901      13.91161924
Si      14.95353717       1.06029138       6.82121619
Si      16.21945474       8.76607176       7.66657360
Si       8.06745711       6.96629562      14.65187650
Si      19.69700648      14.13928979      15.11787470
Si       7.50201213      11.35868224       4.71226748
Si      12.61392403       5.72371942      15.14925043
Si      16.13223216       0.54705556      19.41932437
Si      15.80838104       5.80406629      14.90744197
Si      17.34321313       0.37458793      11.04648371
Si      12.15786072      16.66297043      19.98211668
Si       4.03590963      15.56939363       4.69024434
Si       2.25957088       7.46858996      19.24260705
Si       5.42554245      14.28321941      15.40602967
Si       6.82023498       4.24266065      14.33920518
Si      17.78555811      19.33445455       6.89015846
64
Lattice="20.0 0.0 0.0 0.0 20.0 0.0 0.0 0.0 20.0" Properties=species:S:1:pos:R:3 energy=0.07793131789411853 pbc="T T T"
Si       3.35604787       6.62873709      13.05275589
Si       6.87996915      10.50347284      15.11106342
Si       0.68564354       2.88489315      13.81405876
Si       7.39001304       5.57784007       8.11048615
Si       2.97373647      11.79768961      11.89330710
Si      15.59320763       4.18266326       1.53599979
Si       4.31767880      10.74264896       6.65522318
Si      19.69969137      12.68252029      10.12673815
Si      10.24856106      14.40594926      16.80017030
Si      16.39905675      10.98204364       8.42946624
Si      12.62484785       6.28645426       7.55792238
Si       1.78668375       7.78731010       1.20256008
Si      14.95836627       9.94497386       4.62939353
Si       7.16933263       7.97199250      12.34653461
Si      17.33846489      19.86436338       7.88958621
Si      17.83080547      14.69703647       2.37401087
Si      17.43477306       0.94477778      13.22273085
Si      10.21961540      11.75460458       9.39704413
Si       7.89439913       4.39404889      11.61414482
Si       6.25095010      14.19260764      18.51527717
Si      14.75600691       4.61136906      10.96193021
Si       4.32768601       5.12146897       3.69317846
Si       9.18330749       1.49644098       4.82424262
Si      13.78353949       9.92410700       8.42439898
Si      11.12572036       4.02221289       0.20451167
Si       3.43173956      19.64536386      18.99909145
Si      14.46545713      14.15453438       8.18207085
Si       5.36581156       3.22760782      15.29247324
Si      12.99349474      11.53528465      18.30505740
Si       5.00086284      11.78918963      18.51373840
Si       5.47644079       8.20831293       0.31565108
Si      12.09989122       0.60019161      17.81587428
Si       8.45554256      17.03129353      14.17204199
Si       9.61064228       7.17853323       6.42177078
Si       2.63588112      10.30827350      16.35623482
Si       8.63578425      10.49163071      13.19794781
Si      10.11911251      18.22579508      16.22893628
Si      16.33080093       2.98932285      15.02285088
Si       9.65648761       7.33116717      19.16594278
Si      10.91969633       1.40370616      14.07764814
Si      17.93191817       2.24036526       3.95317950
Si       9.15758297       1.86020371       9.10318556
Si       2.20679569      16.27417842      18.58609028
Si      11.77822381      16.45835184      17.12346027
Si      13.22841069       6.32832864      12.66547816
Si       2.29618772      19.55396887      15.67857915
Si       4.78363385       3.08033581      10.68005846
Si      16.62487323       9.98125737      19.95771549
Si      15.36669499      17.96837778       8.67524363
Si      17.19402071      18.07868929       2.67297474
Si      16.83221630      14.69827224       5.32983632
Si       0.79487172       5.99298810       3.22722124
Si      16.09389974       4.29228229      17.19932780
Si      12.19862554      18.16612727       9.83805328
Si      19.31602524       1.41898477       8.47536752
Si       1.63432442      10.14681639      10.14927640
Si      16.06755323      17.90706478      19.75837631
Si       2.76905662       3.89491911      18.01117154
Si       0.68976501       9.36476381       4.68864518
Si       6.87963046       7.19636626      16.56539208
Si      18.60430299       5.54989668       5.40409771
Si       8.68073631       5.56819849       1.56798948
Si       1.02717325       9.75294960       7.67364999
Si      15.08535618       1.31153843       6.60256131
64
Lattice="20.0 0.0 0.0 0.0 20.0 0.0 0.0 0.0 20.0" Properties=species:S:1:pos:R:3 energy=0.07674391669826812 pbc="T T T"
Si       9.05461784       5.55023189      12.56549643
Si      19.20755194       7.86255917       0.82997889
Si       4.87267003       0.72105495      15.29898281
Si       5.18980398       7.73237708       1.11394327
Si       8.20929506      17.41716000      19.35391937
Si      10.91389244       8.73214242      17.19454184
Si      14.79997331       3.20988179      17.42826929
Si      10.01972524      19.99441530       5.03382141
Si      15.53317502      15.33957449      16.35449040
Si      12.30616832      10.30617676      18.63704086
Si      11.67705519       7.23782512       5.83234401
Si       7.52037726       1.85000646       4.15481317
Si       1.80793400       7.89030671       0.90843423
Si      16.53690006      17.27088083      14.49495972
Si      16.89254252      18.72449372       7.53656135
Si       4.27224731      17.62763943       4.17666758
Si      13.57709673       0.03291479      16.42894466
Si       8.50911227      17.02138607      14.01278527
Si       1.93929847       3.50396847       5.35162645
Si      11.21307745      18.71719110      16.11184089
Si       5.44380649      10.78019577      19.81699562
Si      19.20779176      17.60435724       9.79032143
Si       1.35059373      17.57664988      17.11679473
Si       7.53016123       1.91605654      18.48233667
Si       7.41515000      10.32046675      10.87521852
Si       8.52416316      14.76630298       7.50631307
Si      11.53767522      15.88626670      15.59488939
Si       4.00734064      12.33832304      16.07393686
Si       9.02702867       1.17635903       9.20110525
Si       7.38686295       6.68162748       3.88391175
Si       4.83758613      16.68031218       8.85244430
Si       3.54980973      11.21768561      12.96807001
Si       6.91604270      11.95147548      14.49914172
Si      14.61315777       8.62899088       4.63182558
Si       9.60610497      12.10692488       7.32868048
Si      12.89059649      15.92528967       3.36764568
Si      15.64875307       1.71367232      19.61538414
Si      19.72921482       8.17498522      14.18435431
Si      18.82769231      15.38460266      11.04906345
Si       0.05590595      12.61272924      15.53225136
Si      11.13825017      13.60343246       9.33433410
Si      16.15380325      11.35475824       9.58623327
Si      14.02149435       1.72353694       7.88095696
Si      13.51954134      19.95564651       0.43911612
Si       5.20257509       1.57891940       0.89702156
Si       8.07686272       7.48312699      10.62632344
Si       9.77388557       4.62907063       5.36718338
Si      12.14049639       2.31154335      13.17692481
Si       7.94111989      12.42636527       2.52277498
Si       5.67170587       4.15750246       6.49786151
Si       0.70142444       5.29848251       9.37793002
Si       9.79154771       9.26527688       6.80610265
Si       3.36904844       1.78939090       8.69944686
Si      17.38947246      16.06688728       8.45903257
Si      19.95861795       6.43946179       6.07366419
Si      16.22930407      12.26161500       6.12024238
Si      14.95053135       0.50934448       2.61231132
Si      13.20098255      12.20307398       8.75047869
Si      13.42774204       6.35102040      17.28959792
Si      12.74111174      12.46371252       2.41911266
Si      12.29821749      14.52113980      11.95200392
Si       1.31541196      10.84067671       2.90561947
Si      18.11801664      18.09182741       2.99391328
Si       2.37332833      13.42020931       0.37996712
64
Lattice="20.0 0.0 0.0 0.0 20.0 0.0 0.0 0.0 20.0" Properties=species:S:1:pos:R:3 energy=0.07252850666031198 pbc="T T T"
Si       4.11261626       6.90298252      16.81888514
Si       2.50598365      13.39990174       9.51599002
Si       0.38099632       3.79596192      12.90054743
Si      11.17751509       5.61944286      14.48392693
Si      14.50849649      10.19659892      14.50942019
Si       3.96182215      18.59378680      17.93930805
Si      15.67772893      15.95332924      16.26304992
Si       1.24621158       0.56693018      10.02791221
Si       0.19496576       9.83316706       8.84036013
Si      12.86898624       0.87829577       6.15650475
Si      10.61244318       7.08722438      11.66142838
Si      16.63307842      11.04517197       3.23932707
Si      11.67945048       2.27200459      15.98302463
Si      18.56327421       5.36085447       8.02068654
Si      11.08505411       0.44463764       1.80499718
Si       0.16971549       7.07810493      18.75069120
Si       7.41171537       5.09845757      16.15736176
Si      13.26571828       7.13158465      10.06058357
Si       5.43027307       3.91846755       1.98063283
Si      11.06099889      14.74521170       8.24890659
Si      12.81813585       4.88260484       2.55563229
Si      12.47733913      13.41299392      12.85326762
Si      10.45238427       9.87324390      19.99071349
Si       2.48399908       5.89963892       4.91197339
Si      12.16450693      17.16624468      14.50213297
Si       4.49281554       1.94339383      10.89739851
Si       3.40731420      11.15120738       2.56141780
Si       0.08042504      18.51414058      15.46766552
Si       5.56338929      12.13795645      17.46423228
Si      15.81649390      16.71363304       4.80717996
Si      14.67967553       9.83200674      18.01144474
Si      16.77146551       2.14583058       3.21023857
Si       8.21349718      18.29674535       2.39027151
Si      16.98675464       2.62717888       8.50735084
Si       2.38039255       5.48380434      18.53381929
Si       1.52463932      14.54728808       4.07385196
Si       7.83205516      13.88082771       6.26015859
Si      12.17273265      14.70633715      18.72940011
Si       5.30866530      13.31410534       5.54800897
Si      10.85072838       4.53799746       9.52756500
Si       5.08371394      18.79140411       8.71768444
Si      12.09036557      10.57493984       3.98636095
Si      12.70285502      17.78767460       9.73038576
Si      17.85710528       7.86494456       5.86916133
Si       7.66965796       9.13378354       7.45024583
Si      14.21309612       3.35778695       8.88870352
Si       3.30307838       9.38247117      16.61377004
Si      15.01528998       2.42640840      17.69974186
Si      16.83730296      15.02918594      14.03243245
Si       1.15192492       3.59022402       2.92801029
Si      14.36444003       1.62305299       4.27383933
Si      13.73055560       7.72181938       7.33285890
Si       9.50240930      16.71375241      18.91230500
Si       5.85345476      16.67823170      10.54670655
Si      14.49259460      18.63701374       7.10173513
Si      11.07178514       0.90240133      12.84802148
Si       5.59284890       8.79384446      11.06202088
Si       4.43528600       6.83539223      13.71913725
Si       4.39275276      12.71769166      12.40420699
Si       2.90243469      17.85298147       7.61048046
Si      12.48432524       3.80935573      11.84097544
Si       5.37896271       0.66602678       2.13964011
Si      11.35233608       5.07545585       0.46104197
Si      11.47910109       7.63790278       4.89206840
64
Lattice="20.0 0.0 0.0 0.0 20.0 0.0 0.0 0.0 20.0" Properties=species:S:1:pos:R:3 energy=0.06958334776637738 pbc="T T T"
Si      17.32037033       5.28553333       1.42481533
Si       3.16692827       4.45065184       4.27077217
Si      12.83549701       7.67641886       3.20338026
Si       7.53570689       1.06828755       2.04753890
Si      11.32079673      15.70388742       7.45319762
Si      13.44426650       3.56860600      16.98321352
Si      14.71109863      18.09074565       8.21158415
Si      11.95864203      18.90827150      13.32772710
Si       1.47475836      13.93864179       5.64036848
Si      16.20129923       4.61726509      14.18351898
Si      18.38286109      17.34601557       8.36466231
Si       4.98402023      11.16462706       9.41399562
Si       0.60712350      13.02690753      11.25453021
Si       6.96719687       6.38879682      16.88485178
Si      19.20399199       2.65321691       5.06328585
Si      18.98843529      14.04944747       2.50527713
Si      18.97687973       7.37375608       0.21841957
Si      18.66518042      17.41037764      17.52829146
Si       3.03770517       7.39194663       8.43166896
Si       7.59456584      18.26961345      10.58395735
Si      17.88013114      16.49358749      12.91810532
Si       9.48316434      12.12239210      10.15758352
Si       8.32438806       3.73289338       8.82412190
Si      18.47066930      19.78523359       7.07277289
Si       1.83974270      18.88537050       6.77342471
Si       2.56148085      17.28425837      17.67127355
Si      18.56678246      14.12475984       5.85433459
Si      16.75974092      17.62536138       4.77301781
Si      13.71178455       1.03515926       3.10672178
Si       2.84001466      11.89376062      18.33628290
Si       6.39866521      17.07420257       4.64182294
Si       3.53447564       5.06053368       7.33689550
Si      15.61764351      14.77274518      18.28008101
Si       4.36352213       5.06490318      11.17203470
Si       0.30091162       6.61380691       7.85114940
Si      13.39433309      18.02578408       2.72026064
Si       6.26028534      12.67672874      11.48986331
Si       8.85664312      18.81431160       3.86946554
Si      16.44205505      12.80007710       7.02444447
Si      11.17212577       5.08347409      10.05071463
Si       2.48318664      15.11932430      12.11783443
Si      10.22006762       4.17396874      15.80766982
Si      19.77616998      17.00774493       4.12090969
Si       7.46495778       9.37060068       3.11258577
Si       7.67698171      11.80285199       4.48655685
Si       2.49386511      14.85667289      15.48692610
Si       3.67388314       8.71227282      15.33117350
Si      11.29355865       6.32133134      14.49299470
Si      15.62731423      11.09499436       9.94213200
Si       5.46137426      19.78487565      17.18980497
Si      11.64969447       0.00146301       7.31773167
Si       3.76780776       2.28380475      10.61935392
Si      10.78246154       9.46075797      13.32985735
Si      14.34551104       9.95020281       1.37565566
Si      13.85176606       3.80768016       3.81071470
Si      19.11303249       8.88077556       8.89286202
Si      19.65533819      18.61510323       1.82637364
Si      16.38003189      10.39188294       6.17660630
Si       0.01957286       2.49122449      15.25566178
Si      17.80194626      11.77579995      17.94585684
Si      16.58137225       4.35654150       8.41812123
Si      10.80077009      19.51466190      16.35432303
Si      17.93650403       6.97419569      11.78367669
Si      12.39967593       8.44123682      19.71124140
64
Lattice="20.0 0.0 0.0 0.0 20.0 0.0 0.0 0.0 20.0" Properties=species:S:1:pos:R:3 energy=0.07660886337162155 pbc="T T T"
Si       2.44477405       8.45375942       5.61189385
Si      18.18330698      17.45973031      12.94147929
Si       5.79089499       4.08200478       7.33058920
Si      12.73085255      15.62196413      19.09749221
Si      11.98673835       4.64979775       6.20476748
Si      12.61503456       0.27150543      11.37910367
Si      14.31053891       3.54937358       0.73860962
Si      14.98708025       8.14571378       2.05224909
Si      12.49875132       8.52878863      18.73879622
Si      18.95704956       2.38872472       4.75149886
Si      19.95444890      12.89499251       6.21033308
Si       2.48661093      18.54461799      16.90511483
Si      14.57996821       0.00109907       1.17091450
Si      14.74149420       5.82075859      13.84010755
Si      19.47704721      12.84846024       2.50061056
Si       9.24495658       0.24906175      10.79039568
Si       7.31941605      13.39724586      19.16248797
Si      13.54531872      11.51378303      13.31295362
Si       0.60308386      16.08472022      14.29382648
Si      11.00513768       8.64855899       8.91321763
Si       9.76162347      16.56509521       5.28466296
Si       5.66009147       1.51188068       4.65744095
Si       7.86759155       3.25284002       0.62496692
Si       9.01679948      14.55714826      11.05579670
Si      13.09578035       6.20543357       8.09108003
Si      14.23346702      12.81450501       0.87006727
Si       0.21762116      16.93990017      16.87813335
Si       0.70724028       9.57719450      14.10183523
Si      15.99384637       7.03441934      10.91893163
Si       1.40916720       0.83131839       5.14085319
Si       2.67538521       6.35981950      15.86205151
Si      15.16660798      14.96691928       1.79384247
Si       7.45139900      15.07972504       7.92396540
Si      12.74141251       7.55261498       5.96754714
Si       8.82526887      16.12885043      14.07125210
Si       9.78965826       8.57204732       2.87686853
Si       3.69681027      11.24158616      19.86024286
Si       9.22349447      16.16082626       0.41456292
Si       2.95145643       1.80548113       9.95973284
Si      12.41603834       3.41322707      15.90654268
Si       0.97175258      15.91176824       4.18259028
Si       7.54158295      19.57958026       5.29573981
Si       0.01233254      10.31933006      10.33747889
Si      16.71074766       7.75472955      16.01255413
Si       0.60947408       5.11692178      19.15600841
Si       4.05683874       4.41955750      14.72396113
Si       3.35733537      13.96867143      14.90899765
Si      10.38541956       4.18707489      14.49794368
Si       7.62709007      13.07667659       1.81424116
Si      16.54222095       8.34259759       7.35059075
Si      12.13825597       0.08054369       5.04654833
Si      14.62016606      17.04764749      17.73155384
Si       8.21665730       7.37021042      14.22957688
Si      11.96720255      18.45872272       2.63289358
Si      18.19499253      14.30693796       8.81082156
Si       0.63881717       3.11248937      15.12270972
Si       4.27708690      10.61521353      11.27238603
Si       7.25791919      13.36262000       5.41750267
Si       3.61992266      16.64246854      13.13993763
Si      11.50050017      13.38793229      12.24319813
Si      13.10479756      14.96521958      10.21546513
Si       3.24549906      19.56131625      13.36953740
Si       6.13996566      17.20493821      19.88699206
Si      18.98041563      11.54315617      12.27683905
64
Lattice="20.0 0.0 0.0 0.0 20.0 0.0 0.0 0.0 20.0" Properties=species:S:1:pos:R:3 energy=0.060622331219258536 pbc="T T T"
Si      18.46648463       3.78787222       2.84297550
Si      10.24004800       9.16467302      19.11672552
Si      14.45798311      15.80461271       1.19443635
Si       7.35929358       8.02342149      11.28217918
Si       4.64491784       9.88752529       3.71248406
Si       8.92369543       3.59645205      14.69853482
Si      19.25560474      10.15015890      19.02737555
Si       1.03099665       7.45979695      15.74721252
Si      13.01721926       0.97553140       8.13364998
Si      19.24940827       0.56955067       4.55037818
Si       0.56009010       1.85135194      18.42051691
Si       3.35568589      16.02699923      11.94620842
Si      10.07104707      18.67537891       1.35533285
Si      13.55918080       6.43942194       0.49719014
Si      14.60951786      10.67095102      10.68109975
Si       8.32859541       0.26664323       7.32203062
Si       1.73664595       5.43039177      10.83804107
Si       5.59197604       4.95328739       3.71496031
Si      17.69039406       5.47059118      12.74386038
Si       8.66250452       0.23609322       4.20915950
Si      14.08604386      16.04054751       9.82433147
Si       1.77520576      14.82937868       3.40239820
Si      11.17523372      13.42390304      17.33657616
Si       9.77840174      13.13288308       9.58973608
Si      11.64385949       9.68064975      10.45453701
Si       2.17556438       1.71947780      10.17285931
Si       5.61709880       4.15364101      17.07599157
Si      19.52007891      16.64434824      15.84596554
Si       5.99883852       5.61471185      14.56955017
Si       6.85230471       9.61959668      14.15395608
Si      19.88528856       7.08063674       1.14834363
Si       9.52225363      18.79991868      10.29765976
Si       3.59784810      10.20033290      10.70724950
Si       6.10322690      19.88438877      12.70441395
Si       5.23555631      17.90310607       1.40720953
Si       5.03997651       1.08775211       4.45400603
Si       7.60934869       9.70308000       2.29937733
Si      11.99771196      17.11982836      18.85415218
Si       4.01536645      13.83786341       0.20881087
Si      10.29180024      13.71169423       2.46028096
Si      11.14809175      18.27770929      15.78147114
Si       3.38093369       2.59350561       2.21393267
Si       4.89812607       5.57745684      19.08158795
Si       5.11214811       7.62961436      10.16817504
Si      14.08038301      10.50095670      16.06228662
Si      13.13585791       4.61887803      15.34768241
Si      19.16628780      10.92488165       7.21299886
Si       9.57972484       7.99791784       8.65995134
Si      10.34713050      14.44497794       6.39349468
Si      19.94300538       8.94144624       4.70167816
Si       8.90074515       3.85133009      10.59694981
Si       4.71346136      12.45854726       7.64919453
Si      15.86732781      13.72314913      12.26388666
Si      14.88908026       3.86555164       9.46678286
Si      18.89910013      15.35731098       0.34658134
Si       2.57727528      19.81637272       3.63682526
Si       0.83315062      13.64261830       9.13765338
Si       7.18378187      11.93075608       6.21647978
Si       5.26083444      11.46683456      19.46320898
Si      15.92944950      12.00425154       1.15741125
Si       7.07711981      17.69431753      11.90893782
Si       3.47833336       3.26941389       8.53016080
Si       2.30397628      14.45658928      17.94557298
Si      13.79793459       3.15648235       1.31182820
64
Lattice="20.0 0.0 0.0 0.0 20.0 0.0 0.0 0.0 20.0" Properties=species:S:1:pos:R:3 energy=0.07144036307334596 pbc="T T T"
Si       2.19285538      12.19729692      10.15173206
Si       4.77060390       8.13293415      12.84347215
Si       4.00480421       2.73318624       0.90072981
Si      13.43083498       5.94544261       4.09002990
Si       4.61259331      12.98262404      17.97823807
Si      10.96666501      10.15067210       2.61735100
Si      11.83675314      11.90634925       8.33126273
Si       6.99862877       5.00666305       9.06326784
Si      17.22405122      10.76966940      10.47166380
Si       7.06516070      18.34346701       0.57052326
Si      17.87350486      18.95506147      18.24029506
Si       0.60298842       0.88581873       1.76405166
Si      18.81254609      17.98244764       1.73903323
Si      15.93001544      17.55124741      13.49167466
Si       4.06272704       7.45749626      16.73890833
Si      19.62382995      11.50177728      14.61964487
Si      16.28782722      15.12057202       1.64245805
Si       4.52096468      17.74888262      19.29455267
Si       0.02428604      14.76063339       4.21740732
Si      19.69283523       1.96548535      17.21818312
Si      13.25769604      16.26499933      18.07449871
Si      13.80232171      16.24378549       6.20984012
Si       3.77274549      19.80496107       0.98248273
Si       3.01586384      12.58519691       1.68432709
Si       4.25734641       7.13730865       0.80676579
Si      10.36821108       3.87755775       1.58856574
Si       3.72279055      18.48632492      14.70285294
Si      10.37000900       1.26933660      12.39981004
Si      16.51848474       8.69562466       5.03939074
Si       3.85832552      13.75702778      13.63096513
Si      13.49942406       3.31307374       3.12245090
Si      19.05265486      16.84607835      12.91420274
Si       0.26243058       5.04274989       8.32918865
Si      19.13462177       6.31699737       1.99065211
Si       0.63222487      10.44227067       6.46144573
Si       8.46119588       3.89213571      12.94288705
Si       4.48976485       6.55398989       6.26241765
Si      11.39408428      13.62550180      15.13853510
Si       2.72398202       6.79650115       3.08400594
Si      12.91805398      16.61852090      14.31653045
Si       1.53669806       6.75976075       0.74353236
Si      14.33138469       3.48513552       6.71246624
Si       7.86448025      18.62566280       5.39240475
Si      10.27182990       2.39739255       4.91315408
Si       2.57555087      15.79696427      11.95065139
Si       7.02338625       8.49281899       8.73075023
Si       9.74647235      14.09343927       9.10769908
Si      17.96154072       0.89058928       6.02501710
Si      14.45794544      15.76589435       9.58547478
Si      17.23208869       0.13771007       9.81067932
Si      17.66093925      13.64158278      15.75562324
Si       1.29129932       3.28187089      15.07695476
Si      13.49909362      10.21888136      10.76966782
Si      10.47764711       6.12614256      18.42747193
Si      18.15046266       1.12620894       2.54562378
Si      12.82680457       0.25366561       2.79696696
Si       2.16019717       8.32800789      14.67901258
Si      10.45035916       9.04948325       9.49390011
Si      18.16276045      12.16898304       8.52753986
Si       6.11117787      12.51522419       3.99424311
Si      12.47825333      10.63353236      17.81365731
Si      16.80029580      11.78519423       4.73788021
Si      11.78152320       4.38579140      12.69783112
Si       2.85062698      16.08863381      18.30780629
64
Lattice="20.0 0.0 0.0 0.0 20.0 0.0 0.0 0.0 20.0" Properties=species:S:1:pos:R:3 energy=0.06982441612034089 pbc="T T T"
Si       0.46355284       0.33580296       1.85321474
Si      18.51669863       2.62286580       4.12466115
Si       0.93512607      14.94270346       7.35263851
Si      13.11105079       7.93837691      17.85897899
Si       2.89801787      15.42791616      12.94689834
Si      10.50892378      18.13063178      17.66966244
Si      17.38765290       7.98401772       3.50828532
Si       8.48823629       1.52159738      18.90117840
Si      10.47020902      13.27207132      11.20718003
Si       5.97065749      15.87199078       0.93199280
Si       7.93344947      14.74512567       8.91653790
Si      19.55900047      18.55704643       9.89946500
Si       1.90744518      14.61765084       9.81752368
Si       6.75592056       4.72601927      17.37787306
Si      10.04921167       4.19335818      11.23231737
Si      18.18563780       1.62500088      13.32704251
Si      15.56116692       0.33732401      10.70409147
Si      12.46047451       1.28279740       2.95445059
Si      19.92924843      18.28787864       5.38328349
Si      10.04872323       9.82988510      16.78508949
Si      16.08927120       2.14663415       4.81196400
Si      18.63965893      14.73962938      17.64908443
Si      16.08603418       7.89038067      13.76809839
Si       6.85391521       2.29648024       3.97039013
Si       8.76221173       8.64472102       3.05568944
Si       9.35284649      16.56209993      10.88266701
Si      17.86579674      10.75110605      16.49409539
Si       4.30205009       1.25875096      19.01760281
Si       6.70912140      11.40263921      19.25314789
Si       7.08331004      12.61593040       7.73968286
Si       5.28444261      16.74875304       8.48908469
Si       3.15751615       5.36862624       3.32862599
Si      11.44499546       1.74339407       9.44147140
Si       9.86720184      11.91123179       4.71318038
Si       5.27385206      15.07232925      11.36384027
Si      19.73806517      12.44957643       0.52395246
Si       4.91277038      11.54915233       4.12409944
Si      16.87609142      16.91028481      16.65929703
Si       0.41897109       4.21794244      14.31301695
Si      16.91127055      11.70652139       0.19656888
Si      11.92008613      16.77378432      11.14121291
Si      13.15308923      13.84275783       8.69668076
Si       0.16018919      16.03872643      14.87190148
Si      13.93625684      14.21060091      15.15712053
Si      12.24737907       5.60372557       2.91950435
Si      14.93339734       4.19399538      13.97941236
Si       0.05069370       5.07747951       1.74756805
Si       0.72848898      12.30632551       9.91223248
Si      18.11896007      10.71747166      13.69674662
Si       8.25618898      18.58423798       4.22657414
Si      14.21702808      17.11519484       0.49546840
Si      10.03572393       0.13393611       0.61571752
Si      16.64250872      16.65723049      12.01550772
Si      18.03988523      13.16103989       4.47517424
Si       6.77998717      12.28961875      14.84376436
Si      14.19659310       5.99642864       9.93477056
Si      10.89507522       4.18929772      16.16613169
Si      15.19741304       9.48190517       4.47464761
Si       2.21579202      13.11722481       3.52834135
Si       7.65194661       5.74086349      11.41579087
Si       8.26729384       4.19853905       7.11293741
Si      18.71779703      13.72922021       8.52124426
Si       6.65263741       5.68017322       3.44845502
Si      13.84399915      18.99067557       8.13285929
64
Lattice="20.0 0.0 0.0 0.0 20.0 0.0 0.0 0.0 20.0" Properties=species:S:1:pos:R:3 energy=0.06736626865331118 pbc="T T T"
Si       9.17502229      18.79344904      14.31031579
Si       9.02913873      11.03738810       3.85621728
Si      18.21606315       7.17183642      12.10525503
Si      15.65166739      14.21622704      13.77639870
Si      12.13338568      18.30753886      15.35376100
Si      19.54003140      10.91235943       3.02783372
Si       4.54865884      15.98328430      19.74121249
Si      19.42261901      13.71684340      14.76273244
Si      10.70737128      15.84442064       5.57320242
Si      11.66655787       2.71186027      11.26743960
Si      17.67309674       3.86957887      16.78045581
Si       7.80713718      10.92574388      19.19327027
Si      10.19523124      16.25832878      14.22442586
Si      14.46311069       9.31626894      17.74080748
Si      19.91498550       1.76756346      18.88776198
Si      17.80735876      13.77135331       1.00063607
Si      19.35996708      18.11110528       6.24308409
Si      15.54165803       1.02207849       6.66462874
Si      19.20797890       6.22956007       9.88181062
Si       2.03835754      19.30229659       7.66707370
Si       2.90481936      11.52967396      10.16355284
Si       9.28658083      11.51621950       8.12947087
Si       7.23967854      16.46173379      13.80763598
Si       3.19821101      15.41568328       7.74192444
Si      12.62192668       4.23541455      18.13064197
Si      16.50731717      13.98634019       3.26560840
Si       5.74961792       1.74420281      11.83414983
Si      17.59425254       2.98186422       3.83549369
Si       1.85273920      14.83495934      18.49531038
Si      14.69643218       5.37390089      14.84077584
Si      13.01862899      11.69617614       3.02719218
Si      12.36157829      18.39981809       8.88118704
Si       4.47673783      19.05607887      12.02332411
Si       4.36311277      10.33936327       2.00852756
Si      16.02393077       7.59024990       3.49442622
Si      15.51400178      19.22489585       3.81021764
Si      17.31019085      14.31346734      11.09524302
Si      18.74482093      13.32574921       7.41166100
Si      18.47354755       5.38918007       3.02332373
Si      17.00436782       3.38351213      10.96657465
Si       3.84798170      18.23102775       4.69266618
Si       4.78791270       6.21406566       6.49057816
Si       2.78665420       3.95111124       1.48538040
Si       9.90465937      18.15714271      17.41505764
Si       8.36194278       5.21795847      16.07373680
Si      13.12976491      13.98230009      10.24779767
Si       8.21902027       3.90945000       3.66974511
Si      14.27035842       8.35580214      10.59602849
Si      19.64484378      19.51563784       0.97663987
Si      13.19832079       0.90824204      18.89589701
Si       2.91735423       0.12108882       1.74498837
Si       2.03542402       8.56759697      15.47220886
Si       5.59187808       6.61062697      17.39463281
Si      14.51396530      10.70812710      12.71110083
Si       3.07486861       7.31755943      17.97121868
Si       0.75319586      10.38670990       5.85788741
Si       3.98177815      13.54763270      16.48848167
Si      19.08607296      15.39273120       5.37702610
Si      10.10425108       1.16532335      15.17439200
Si       6.66441748       4.72980448      12.53377034
Si      17.61499238      18.88877550      14.30263810
Si      10.09415935      17.75107848       0.02380643
Si      18.99768140       8.24076845      16.55769385
Si       0.66078047      19.72714174      14.57660731
64
Lattice="20.0 0.0 0.0 0.0 20.0 0.0 0.0 0.0 20.0" Properties=species:S:1:pos:R:3 energy=0.06424053253360995 pbc="T T T"
Si       8.36809319       8.78725913       9.05894647
Si       1.09130218       2.02359258      13.35905291
Si       1.95426270       7.74236351      18.70366169
Si       8.74981667       9.65370361      12.21447174
Si      15.58722525       8.47662734      19.97198178
Si       1.67862952      10.86146628       0.94519059
Si      15.45231379       0.50381506       9.52630334
Si      13.06005399      14.37208060      11.14422925
Si       3.64416069      17.64784644       0.85620341
Si       9.00487336      18.57704827       4.16170771
Si       0.80105274      17.41738123      19.86749435
Si      15.64236759       2.17942301       6.06804464
Si      13.22214905       4.15847257       7.52992463
Si      11.92044117       9.69917219       0.98799148
Si       1.70773700       4.60852018       9.10933152
Si       4.54189469      17.56490887      15.51336583
Si      18.11293094       1.94484923      14.47117047
Si      18.59383272       7.91874463       1.51294842
Si      16.22854319      11.12748694       4.21271293
Si       5.96752710      14.04449894      10.02371408
Si       5.43098695      11.91380977      17.83437766
Si       0.96913856      10.41111621       9.82785728
Si       7.68825306      10.71214126       3.34937171
Si      10.47350040       0.63088328       8.34229485
Si      12.43425517       2.70709501      19.78444952
Si      19.57834372       7.95529900       4.63960048
Si       9.64469412      12.86669656      10.38211730
Si       6.70889025      17.54397903       8.49264155
Si      18.65234563      19.38352945      12.04734689
Si      18.29890328      12.60547330       0.19472414
Si      18.76937355      10.01666792       6.87235126
Si       6.58687905      13.63069186      15.82296868
Si       9.35086918      16.01296409      15.13062795
Si      14.13775019      11.62673481       1.11099587
Si       8.20400035       5.56497519       7.39082618
Si       1.98854056       9.68485769      13.48811105
Si      19.60394673      19.66164867       8.55289977
Si       6.31631890      16.83133484      18.48795250
Si       5.18929672      14.61211324       5.91910306
Si       8.95875649       0.63872920       2.30071180
Si       9.57214022       6.18604340      14.91691497
Si      17.07487965      18.22105934       7.16294945
Si       2.38726155      19.64509648      13.32036226
Si       1.28367414       4.94614569      16.81628586
Si       6.23498910      19.99276456      18.85768307
Si      18.35754963       8.18358812      10.70381920
Si      13.86274637      14.41019440       6.11503633
Si       6.78006783       2.02438508      10.37416203
Si      10.45131801      16.55468787       3.46585355
Si      16.56530050      12.60106480      16.68656681
Si      18.60651450       5.00285996      18.31305096
Si      19.84392214      15.06713598      12.01798115
Si       4.93648465       0.86449334      15.29826966
Si       3.93806496      12.19889161      13.41909623
Si       6.72033398      14.03462713       1.51022838
Si       9.66707392       7.40943107       0.33274341
Si      16.24710505      10.70688209       7.76497759
Si      15.81479824       6.51423621      13.25680544
Si      17.81791289       5.56460942       6.66672791
Si       5.98031807      10.34602108      11.88742156
Si      19.34853237       1.45295015       5.71933410
Si       5.08734066       6.12544231      13.42525322
Si      11.47622192      10.86792070      12.92968910
Si       2.92696286       8.68364775       1.46657896
64
Lattice="20.0 0.0 0.0 0.0 20.0 0.0 0.0 0.0 20.0" Properties=species:S:1:pos:R:3 energy=0.0691554537246083 pbc="T T T"
Si       2.33141237       0.42990772      16.90248220
Si       2.74054483       2.33483526       2.73852976
Si      13.90172843       3.80295830      17.78620630
Si      19.16461750       4.23261676      12.40317576
Si      10.81672860      13.56397976       6.23538091
Si      13.00613289       8.99116873       1.41154078
Si       5.20756485      14.66238436       1.83045244
Si       3.25587624      18.19147355       3.72503893
Si      16.99413943      12.66031981      17.02083265
Si      19.85150934      12.08987649      14.33497198
Si      10.74591476       4.55207468       5.25589773
Si      10.91841134      10.63785285       8.98452278
Si      16.31945597       9.21528441      12.46871770
Si       4.98614956      16.11633074       7.40834916
Si       1.28952829       9.41084915       6.51935961
Si       8.05359983       0.47617874      12.66168094
Si       3.89686856       7.18955668       2.55545379
Si      15.50829793      18.07986708      12.56181528
Si      17.37367325      14.66863218       6.82130345
Si       4.62691861       1.72273649       9.96787713
Si       9.96761489      18.85628995       2.82144991
Si      11.84296703      15.28499841      16.95381179
Si      13.49972741      13.04445200       7.34195076
Si       3.26144927       9.63910539       2.77504743
Si      17.74248097       1.94550143       7.84381166
Si      13.24034232      10.38221123      12.47323022
Si       3.56104542       8.36170325       6.36138890
Si      17.32859305       2.20612497       1.16518421
Si      11.65677449      16.24101281      19.35799727
Si       3.72343093       3.33415837       7.19606512
Si       5.84245622      13.56958493      13.73291487
Si       0.62160514       8.71153123      12.08487744
Si      19.10583429      14.30752278       2.82038164
Si       1.19303998      16.12210833      13.89404597
Si       3.07187830       2.18555106      13.29703227
Si      13.21982373      19.35424424      12.62138024
Si       8.17345360       0.05615236       8.08780795
Si      10.55053926      19.05030819       6.62712916
Si       8.57915339      13.21014838       0.02412259
Si      17.86699414       2.62641984      15.67623388
Si       1.47019264      18.75282857       8.06962506
Si       3.63006209      17.62004219      17.93216002
Si      13.07232803       1.90543101       2.21081117
Si       7.62813509       7.27292600      11.08090651
Si      17.42885365      18.20443133      15.77802416
Si      19.38433339       6.15435505       3.38101288
Si      12.78802449      16.61834524       6.69153409
Si       4.61738846       0.63814229      18.84485558
Si       2.54298587      13.23796286      16.93430311
Si       5.23126273       5.52855956       8.22590421
Si       0.92128041       3.77736612       0.94234447
Si       6.46272657       0.03271876       1.58719724
Si       6.05594753       8.54010480       5.72079132
Si      13.05143219       2.17797740       7.80916452
Si       1.93781406       7.80086585      14.40628189
Si      14.87827056       8.34634367       3.73560666
Si       2.14102037      16.16998955       2.33146043
Si      13.52175055       7.20887870      19.32208926
Si       6.14566662      12.19602123       7.89965673
Si      15.24196225       6.04941276       9.80066257
Si      14.59420285      15.29530207      16.68454108
Si       9.43370685      15.39767390      14.55340185
Si       6.86530062      10.20490299       9.53343581
Si      11.34728003       7.66089611       6.56671371
64
Lattice="20.0 0.0 0.0 0.0 20.0 0.0 0.0 0.0 20.0" Properties=species:S:1:pos:R:3 energy=0.06929760476446707 pbc="T T T"
Si       4.76411438       2.44535310      13.46993258
Si       9.96798589       8.50231423       3.86261925
Si      17.96374887      14.66012626       6.93642584
Si       3.49714114       9.70333444       6.73178713
Si      10.26037703       5.37220584       8.27050912
Si       0.49969994       5.57743044      15.72202908
Si      10.94452529       4.05630642       6.16757304
Si      14.36823781      15.79838210      15.73226240
Si       8.15452369       1.19037258       2.87698738
Si      11.90455240       2.23065614       2.55325362
Si       1.19748046      10.62579029      14.26474710
Si       1.87585864       9.18975007       3.16584447
Si       7.58032746       2.19085149      15.88678581
Si      11.17719351       6.47893852       0.79855285
Si      12.97021036       8.75082760      10.43424176
Si       8.49087203       7.61975781      18.16092924
Si      11.37694818      12.16075885      14.77066153
Si      13.56899390      14.92324557       0.12028541
Si       9.11015837      12.30252150       0.51338109
Si      10.43492960      19.33838587      15.57922863
Si      16.16187010       2.09302133       8.74612350
Si      13.62178320      18.30210109      11.96558245
Si       1.74072033      15.48777486       3.15106634
Si      19.58573173      15.89739128      12.24880367
Si      12.06599778       3.53623633       9.46244684
Si       6.15951755      18.67162278       2.43574088
Si       6.79136518      13.50169379      17.71675206
Si       0.99951461       0.60158789      12.28264141
Si      14.00609452       7.46682002       0.52246573
Si       4.70795693       1.55706529      17.99947563
Si       6.94672515       3.52667930      19.60560343
Si      19.09563929      19.41718344      11.11632619
Si      11.35640843       6.48175611      14.78282279
Si      17.80214412      12.83934925       9.96453741
Si       9.42998962      15.68784205       6.93001009
Si      14.75291932      16.65127535       3.15134849
Si      19.84384370      12.43021712       4.90390713
Si       1.19073494      18.24998133       0.73823620
Si       7.05814598       9.43772924      10.61145745
Si      15.28318796       7.07932625       5.23139162
Si       6.24513609       1.97132438      10.23916457
Si      13.78941510       4.29875168       6.70851292
Si      17.99251423      16.50696615       1.59607482
Si      13.61446383      12.26239587       3.34426656
Si       7.45283316       8.24800884       7.16481125
Si       7.69729883      12.57185474      12.48222504
Si       1.96237240       7.02667232      17.46541546
Si      10.77875505      16.14925520       4.59623888
Si      10.99848805      16.84589847      12.58344422
Si      17.77413213       0.84070215       2.21313350
Si       9.01797328       5.10564310       1.44578760
Si       4.94270215      17.52133063       5.24869617
Si      11.62343373      13.21941535       8.11895839
Si       5.55476277      15.30839174      10.15523338
Si      16.29041076       4.65964603      11.88177394
Si       5.63592210       4.56375677       6.54010679
Si      10.29955238      10.33338763       8.67408237
Si      17.35023784       9.08824407       0.78099013
Si      14.53584372      11.94332233      16.70212194
Si      12.85871463       4.26678036      14.94658159
Si      10.79113927      17.33060971      19.43413282
Si       2.08159065       4.43427510      13.96664209
Si       5.89026628       6.11114466       1.43095441
Si      12.35542526       7.13137195       8.54123451
64
Lattice="20.0 0.0 0.0 0.0 20.0 0.0 0.0 0.0 20.0" Properties=species:S:1:pos:R:3 energy=0.06554930878492972 pbc="T T T"
Si      10.74090137      14.24043057       9.88902659
Si      15.73560837       8.01685088      13.38607946
Si       2.89114728      13.70934950      18.09118372
Si       4.48855008       8.93186141       9.71102423
Si      18.68078333       1.23899411      15.39910347
Si      16.44440033      17.22481833      18.24143490
Si      17.82106853       0.79817855      12.25314460
Si      16.78028814       1.19537915       3.87356908
Si      12.80758424       6.96820562       4.80100700
Si       0.57617868      16.55048296      14.46086917
Si       2.67995629      13.55859405       6.45076524
Si       4.18871409      11.63064736       8.05505305
Si       8.41102193       5.26990453      13.70904236
Si       7.20361045      12.35417121       5.19353137
Si      13.07422182       5.11745967      19.23409936
Si       1.15647447       3.99007219      17.25106752
Si       7.21442257       6.56686273      11.76936264
Si       9.20099713      14.31826038      18.67727611
Si      14.67138964      13.13373718       6.68887425
Si       6.87047742      11.41217393       1.47076549
Si      15.89048676      10.74204283       5.12713756
Si       7.85635781       0.54178758       0.24086447
Si       1.65643099       7.64341510       3.04617311
Si       3.81347335      18.88578479      16.82894213
Si       6.94440997       7.13899281      18.86934223
Si       2.94967954      15.65121314      12.57707097
Si      16.45652978      14.69223382      18.80169747
Si       3.40760809      10.36340267       4.73134431
Si      14.62083983      16.92624418      12.10080184
Si      16.87401893       7.71881232       1.71994165
Si      18.77801495       8.61044210      18.62643364
Si      14.52652035       5.99529975       7.47421926
Si      12.15601504      18.24258611      18.49397176
Si      13.25022551       3.03868154       9.05159937
Si      12.49936245      13.98866566       3.01578959
Si      17.00846279      18.62187122       9.87829393
Si       1.07794832      19.87032829      14.05654157
Si       4.78836313       5.50539643      18.29549953
Si      12.54197023       8.54409103      10.62041331
Si       0.19084321      10.51346145       9.29063798
Si      10.98151739      15.57184531       0.81518260
Si       0.42918171      14.46553393       8.47934424
Si       7.74333086      14.07229864      14.93348023
Si      10.99532766       1.22687089      17.87951004
Si      13.13922774       3.02529364       0.98602600
Si      17.70472007       8.02852750       7.25308900
Si      13.40301423      11.39296168      10.07150734
Si       9.66731022       0.04550749      11.36819495
Si       8.77359169      14.62194768       7.02548173
Si      17.19221640      14.26563032      15.69167816
Si      16.74211927       2.87433381      19.54433420
Si       8.74321267      11.77937349       8.84826601
Si       1.38505919       0.36032006      10.96066185
Si       1.21529045       2.57762207       5.61929967
Si      13.19223441      19.77115659      12.93355251
Si      11.73099802       6.14524702      11.97505209
Si      19.87288429      16.83588196       1.59948816
Si       5.70470960       1.71555471      17.24304902
Si       5.44869296      16.09332752       6.98227351
Si       1.56129124      13.78857618       0.77703834
Si      12.62089357      15.88662971       5.46746254
Si       6.59836190      16.21786309       9.66620829
Si      13.74528340      16.48716038       1.05078532
Si      19.56609002       0.55283097       1.79877618
64
Lattice="20.0 0.0 0.0 0.0 20.0 0.0 0.0 0.0 20.0" Properties=species:S:1:pos:R:3 energy=0.0704794368908999 pbc="T T T"
Si       4.50594072      18.93593482       6.20790081
Si       4.56499657      13.21057909      19.68999092
Si      16.34404351      15.03949425       9.46842454
Si      13.99005968       8.84856725      16.99695657
Si       5.35356326      16.05758154       7.54532182
Si      16.24508308      18.91610860      19.02408337
Si       1.61164838       5.35994141      17.22747879
Si       9.53164010       9.94310826      16.31809301
Si       2.24049788       0.29738890       0.88974977
Si      19.11556407      11.03669492       7.98668029
Si      11.39136445      13.62586583       9.48116635
Si      17.12956985      16.67094028       7.32215874
Si      15.68536171       2.11882094      13.86857010
Si       4.06409681      12.50417068       9.87094007
Si       5.05332679       3.23263387       3.64149915
Si      15.02610735       5.15727251       9.04627584
Si      12.27557979      17.49868499      19.50708911
Si      17.47173662       9.12666163      11.13794470
Si      19.21248867       4.79571947      11.59824882
Si      12.75332841      16.28347367      15.18234297
Si       3.86101143       8.39669741      19.94787600
Si       2.34094241      13.50257989       1.10412756
Si       8.48791686       6.03048667       9.23911529
Si       9.41814883       4.79645780      19.83566968
Si      18.29060354       6.92996549       0.74508517
Si       0.98275908       1.41092740       5.06311501
Si      17.33797147      12.74854104       7.38551101
Si       2.63866248       1.22511685      15.38006373
Si      14.61962307       6.22946057      16.11830178
Si       8.45138463       2.29098291       9.77850141
Si       0.41312285       4.58545083       6.98639528
Si       6.41611275       8.49627034       6.34923437
Si      13.16469199       9.20747586       2.95886047
Si       9.09644323       5.35261413       3.57508455
Si      19.35709458       7.04133722      16.01184282
Si       8.72194909      16.37320986       5.32444431
Si       0.56121811       0.22888956      12.27157604
Si       1.30077029       7.97066984      12.17017732
Si       7.64829337       1.10662205       3.08850661
Si       1.60225067      17.37026225      13.05403283
Si       1.76614363      15.92464551      17.53801021
Si       1.49725213       3.44923750       1.46255153
Si      14.48717231      16.83756176       4.50322828
Si      10.86937024       5.62940209      14.70768027
Si       1.62727260      19.40673648      16.98819100
Si       3.22175933      14.73295790       4.01494055
Si      15.94038573      12.30745000      19.77866300
Si      16.45222179       7.36490579       6.34614087
Si      18.51426829       6.73524687       4.37725654
Si      11.87582329       9.72016022       8.84488181
Si       9.30389275      14.20435779      11.32927877
Si      14.38841709      14.35070844      14.81955196
Si      17.80882807       4.10202882       7.91401318
Si      12.76219149      14.08992698      12.50711324
Si      14.34743334       5.87993588       6.31891076
Si       9.46558029       7.43492820      19.03980696
Si      14.19213173      18.99778667       5.92914585
Si      18.80199092      18.70020664      10.28952117
Si       9.03204808      19.62343098      16.35848681
Si       7.76131465      12.79469565       3.43444957
Si       6.78055059      12.27436142      13.75842336
Si       4.64010163      10.34404367      17.60733285
Si       1.81183021      13.15868247      14.14537120
Si      19.62082584      14.29669100      16.01354720
64
Lattice="20.0 0.0 0.0 0.0 20.0 0.0 0.0 0.0 20.0" Properties=species:S:1:pos:R:3 energy=0.08132022577507689 pbc="T T T"
Si       3.16679263       5.50785983      12.66858291
Si      15.17224472      15.61522173       5.78179574
Si      12.17867475      14.66793039       9.88864445
Si      16.56684769      16.91487867      18.70859967
Si      10.47190328      19.87754594       4.60021551
Si       4.06804481       3.18741506       0.33085245
Si       6.79636311      14.47723797       7.84877271
Si      19.05007458      18.36621566       5.28888092
Si      12.81401234       6.15580347       2.28529736
Si       2.90208289       7.86494366       4.82408137
Si      11.84723206      16.28089069      15.16446132
Si      12.35414834       7.75241060      13.03341528
Si       5.01034168      16.01830783       6.12398752
Si      14.66622191      18.18088170       9.76625226
Si      16.46623817      17.85059379       1.98134324
Si       0.82843673       9.09387877      18.56750817
Si       9.00437899       8.96656638      18.69035631
Si       3.21805448      16.94739122      16.83584065
Si       9.81677080      16.04789786       0.30131453
Si      16.19325281       4.30228439      15.81494186
Si      15.98108984      12.25827383       4.27500928
Si       4.52673129      19.41819943       9.36725656
Si       6.09783483       5.59221127       4.45278553
Si       6.75883017      12.59619307       0.08088701
Si      16.86961855       2.57856635      17.50506944
Si      19.11166325      14.47500441       8.82484194
Si       9.39053166      15.12440895       9.14492914
Si       0.67575223      11.06854611       9.87998569
Si      11.62052425      18.40346115      10.35231304
Si       1.36420719       5.30984068       5.81530111
Si       4.68476493       9.54763697      17.03690086
Si       3.58873579      14.60015860       3.34548125
Si      11.79978237      11.30520911      19.08362194
Si       9.03100375       9.88471555      12.57047216
Si       7.97637484       3.15167995      13.91280526
Si      10.36205419      12.33765234      10.59515633
Si      12.77824749      18.56518397       8.09055063
Si      14.37446830      13.96362509      12.51532023
Si       8.58016845       5.28436002      19.46033896
Si      15.70838928       0.37920072      12.70568771
Si       6.38562897      18.78166575       7.69216781
Si       6.62221311       9.81328134      19.62772876
Si      11.86583020      19.76471855      18.29528898
Si       2.21281442      13.22660904       5.01204463
Si      16.36919007       7.78181692      14.55392831
Si      18.62778753       9.89257706       7.84888833
Si      13.91584739       5.70529756      17.34225779
Si      13.30901434      18.27133748       0.62730455
Si      14.32653301      19.43002030      16.49681846
Si      17.93192498       3.80828993       5.94716052
Si       6.60120449       2.20225089       2.29846716
Si      13.74662309      11.16528094       7.92307353
Si      16.42663794      14.84382861       8.42032185
Si      10.15764514       6.07688990      11.53028037
Si      12.68594878      11.42271736      13.92889446
Si       1.38770549      16.14085401       0.61283910
Si       5.74998365      15.89515248       0.58292234
Si      19.47164066       8.38489896      14.98320141
Si       2.66977252       9.74693185       9.00157326
Si      10.86351923       5.14899553      16.62662855
Si      14.42843200      11.47105646      19.31033115
Si      18.08948680      12.95700616      16.07251705
Si      17.16390152      15.76753998      11.90350482
Si       0.21248568      10.55205658       1.14320040
64
Lattice="20.0 0.0 0.0 0.0 20.0 0.0 0.0 0.0 20.0" Properties=species:S:1:pos:R:3 energy=0.06820477460285318 pbc="T T T"
Si       8.05872569      13.89833949       2.29036287
Si       8.53363308       1.40179444      16.33830953
Si      17.58460767      12.00692916      12.54014257
Si       4.00857348       3.55952645      10.50636716
Si       6.46114146      12.71223302      14.20488726
Si       1.91831670      15.98148490      14.03172913
Si      13.31751390      11.39403921      14.15068077
Si      14.82831582      12.44228031       3.51766530
Si      15.55737624      18.85207142       7.50670623
Si      14.20367994      11.18923827       1.41543506
Si       0.30232440       7.90333876      15.43059605
Si      18.83937299       4.75053366       0.51926303
Si      19.80242564      17.12077737      18.78795627
Si       3.87881532      17.10822436       1.06298668
Si       9.24442330       5.61016033      19.15694278
Si      11.47155089       0.29718380       7.27234255
Si       8.36782455      10.79093352      18.46230562
Si       2.91005959      12.22732399      19.76080228
Si       6.55094570       9.41360012      12.09972415
Si       7.91422205      14.13141422      18.47480988
Si       4.00025877      11.13558737      10.13117983
Si       1.19678364      18.46453057       7.72644869
Si       0.16885797      19.77483791      10.56088317
Si       5.60524739       8.58039466       0.29029384
Si      12.35291115       4.58249354      17.56169290
Si       7.10807153       4.46717413       3.43430044
Si       7.76094989      18.77404129       6.42045842
Si      13.72067642      18.44340977      10.59674326
Si       5.53251874       8.64213277      17.07133822
Si      16.61744551       6.24157780       3.95081276
Si       0.33234928      19.22933761       0.45161069
Si      14.52861711       3.30547279      12.54974238
Si       9.68118328      18.35465487       2.67499160
Si      15.78401768      16.21064246      14.04695453
Si       7.27484528       1.92757232       8.44023447
Si      11.95319655      14.08132882      14.43280140
Si       5.31006041      15.66738852      14.74771313
Si      14.32305217       7.59761024      16.76166227
Si       7.22718990      17.22758677      11.02010006
Si      11.00281487      10.25327898       6.32931886
Si      12.43407540       0.11308131      15.57082857
Si       7.94583875       2.53012676       1.82833338
Si      14.69269333       0.46479183      18.36500382
Si      13.31202420       5.57284550      12.77981722
Si      11.86213155       9.99764120       0.46235695
Si      10.84942375       1.77616941       3.26763079
Si       2.07665601       5.64143650      12.43660445
Si       4.74769436      19.52471568      14.84938391
Si      15.58060255      13.47213498      16.30883269
Si       3.92634229      17.12219307      11.34035929
Si      18.27057695      18.22986325       4.44795741
Si       8.36861248      16.67708886      14.96763787
Si       0.43302259      19.23324903      14.17440447
Si       2.05741107       6.19402904       2.78512205
Si       6.25266911       5.59854929      11.68457147
Si      11.96887962       4.56706054       5.77027938
Si       3.18880478      12.63464317      17.27690299
Si       5.59973613      15.90690477      17.77718098
Si       1.27379594      10.92948372      11.02044892
Si      16.62126898       3.09516774      18.16387956
Si       5.17604172       4.81234902      19.85025256
Si      12.27331795      12.52421527       8.71479920
Si       5.94864230      11.75102948      17.36989768
Si       1.30389948      14.17694931      11.29452078
64
Lattice="20.0 0.0 0.0 0.0 20.0 0.0 0.0 0.0 20.0" Properties=species:S:1:pos:R:3 energy=0.07738681558542021 pbc="T T T"
Si      10.89358909      16.60223919      13.63444174
Si      10.34707707       6.96079869       5.91734828
Si       2.22482624       7.21488147       5.68367031
Si      13.50926752      16.83861641       4.80864995
Si      12.45865271      13.30933290      11.58456758
Si       7.76103352      16.66791860       4.53621904
Si       0.85376768      15.35545644      10.46040349
Si       8.54167263       8.40891506      16.00090825
Si       1.76871307      15.28263093      16.26493635
Si      14.75958582       9.93793451       9.41100711
Si       2.11644924      14.42514619       0.54947943
Si       8.37502755       2.79010935       7.14091282
Si       4.95547923      18.73281312      11.16402823
Si       5.17430197      14.19816598       1.98903857
Si      17.57903900       2.21193331      19.32264839
Si       7.14153161      10.66291220       9.62518402
Si       1.98565424      17.97989703       6.32529398
Si       4.83548377       0.76404449       8.18889568
Si      18.57271570      14.98204108       3.16510550
Si       5.70068535      10.79607374       0.86115309
Si       5.47669479      17.35754183       9.08917095
Si      15.52443350       3.26985893       4.02100878
Si       2.65526237      19.40197424       0.24339468
Si      17.49600277       0.72256002       2.12598093
Si      18.30340423      13.27237268      16.61060340
Si      11.05483428       4.65800530      12.77226500
Si      11.05625579      17.64132984       8.77755949
Si       7.27097977      10.89140748      15.35421999
Si       4.18668622      13.12615181      18.90174429
Si      14.85665871       0.39672571       2.28196853
Si      12.10287060      19.45097998      16.63705281
Si       2.76394795      13.02668332      11.41670894
Si      15.77594238       5.85675447       9.68348195
Si       6.73675183       2.49141134      13.41067550
Si       8.28121142       6.24970208       4.64384189
Si      16.21817284       7.10133522       6.58662837
Si      17.10654264      15.21126804       0.07864204
Si       9.31844252       4.60019049       9.04189734
Si      14.58395128       0.05349881      16.01064537
Si      11.41934210       5.40082454      15.44282806
Si       3.64155236      10.20972732      19.18163772
Si       1.62950066      10.78665341      16.28456849
Si       8.94688084      19.92139045       5.05871880
Si       9.47805632      19.21410992      11.72609532
Si      13.84982216       4.04590747      15.95652595
Si      19.98691650       9.34624043       7.47922332
Si       9.80452317       1.78992823      10.29515949
Si       4.06850177       9.36584392       7.74461141
Si      19.35645732      10.37735509       2.28137041
Si      19.10031993       7.70583464       3.72169553
Si      16.54556056      15.39465162       9.57044561
Si      10.92797680       8.66998045      13.15117732
Si       6.28985590       7.10650571      11.93663827
Si      19.97486322       3.98096340       0.16130839
Si       2.06229061      19.25510140      13.42986815
Si      12.30817636       0.17708112       8.66123421
Si      17.50422895      10.45601073      10.73589005
Si       9.15436901      18.21024099      16.06339565
Si      10.19586031      14.34020753      10.14512832
Si       6.93909112       5.81206201       2.27896703
Si      15.02730712       9.91748400      14.62809141
Si       2.27841009       8.58913989      10.68714961
Si       7.34825944       1.66691021      15.74118110
Si      13.27873810      14.61804876      18.58303073
64
Lattice="20.0 0.0 0.0 0.0 20.0 0.0 0.0 0.0 20.0" Properties=species:S:1:pos:R:3 energy=0.08393073043606998 pbc="T T T"
Si       0.19682607      11.24424934       9.46080561
Si      12.79557361      14.14980627       1.39442521
Si      10.90017374      17.32507120       5.97143913
Si      17.77860207      13.43970952      19.33943814
Si      17.09343450      19.52591029      18.61705965
Si       7.52572519       7.63829907       4.88321328
Si       5.52765803       4.63538066      16.90390728
Si       4.53374922      19.90236348      16.41539419
Si       0.97060432       0.32130351      11.43147814
Si       2.15187736       0.11951519       8.00712099
Si      13.98066904       4.02176201      15.44746849
Si      14.10500659      19.83162352      16.00440690
Si       3.25561963       1.85376336      12.48018087
Si      19.11413769      14.08608158      11.65332610
Si       2.74977576       9.28399909       0.71617661
Si      16.20831868      15.73584848      19.21240503
Si      12.97768589       1.06996274       5.24901318
Si      14.94369649       5.30421733       2.43967126
Si      17.60276206       5.58358064      13.15614447
Si      13.07868943       5.23518708      12.18650350
Si       0.27862305       0.37148149       1.70107268
Si      13.65962695       8.92981338      18.56589758
Si       2.72415229      18.51360776       1.21598528
Si      16.91944741      13.01721694      15.62586947
Si       1.11083510       7.96988740       6.45509220
Si      12.32735541       0.47927807       2.82007740
Si      14.81599728       0.56138589      13.26112049
Si      11.02527803       6.13564042       9.97955910
Si       5.31331098      12.14336286       8.21953014
Si       6.45177895      16.24815623      10.61683881
Si      15.99796938      17.38024044      16.53517349
Si      13.67745161       8.48271825       8.05429947
Si      16.58145889      10.43880729       0.38274793
Si      13.22116562       6.52376988      16.82010108
Si       1.15926723       0.40369562       5.36924489
Si       4.68846729       8.70813985      18.49753928
Si      18.87724829      11.46834526      17.84617946
Si      16.71888446       7.05502521       1.09234307
Si       7.42438916      12.90270602       6.34865758
Si      16.52243885      16.64409663       5.92164005
Si      18.22670725       1.73150388      17.23512563
Si       9.87301786       6.95498224      18.75989198
Si      16.72590123      12.74579657       8.45820484
Si       8.51572598      11.84194050      14.67483484
Si       6.65886429      15.07227276       8.10284288
Si       9.26880233       0.60832290      11.58868531
Si      13.56373248       1.60442855       0.52523295
Si      12.66245640       9.53040773      11.65775202
Si      17.53393674       4.01258090       3.27617627
Si       0.10359172      18.30764242      16.24062930
Si      12.64853004      12.34116129       9.81225574
Si       7.39720304      17.76355153      14.76280380
Si       9.32469194       6.28911624       8.06494464
Si       0.49077956       2.33041046      14.21829833
Si      18.83028627       5.98799555      19.38333095
Si       9.73641051       6.15294418      15.56571495
Si      14.70254258      14.63541253       8.79615583
Si       0.45687627       9.81294403      13.33245914
Si       8.84528755      15.65228070       9.53027767
Si       5.87361762       1.17108803       2.04963662
Si       6.59809912      17.73230751      19.23282075
Si      18.03515950       1.11241826       8.31047910
Si       4.74240668       6.14098684       8.23454379
Si      14.94243553      18.20846584      19.23738840
64
Lattice="20.0 0.0 0.0 0.0 20.0 0.0 0.0 0.0 20.0" Properties=species:S:1:pos:R:3 energy=0.06879326487355789 pbc="T T T"
Si       5.85616752       1.37533216      16.39238642
Si      17.97797449      10.60802388      11.97348551
Si      16.87015701      15.08344394       0.89909126
Si       8.49052626       8.22161789      12.24469003
Si       3.06225722       5.67029510      14.83924535
Si      17.11436441      10.19416848       8.16930903
Si      18.92706088       2.46210712       4.42467214
Si      19.45759934       2.02137283       9.55728147
Si      14.87000874      17.28202587      16.32009224
Si      15.59385622       9.67070118      15.19795506
Si       5.74893590       0.10479137       7.05932700
Si       9.99368672      19.01500126       1.50119764
Si      10.88900362      15.43908163      16.24248674
Si      12.85664180       6.57039125       8.67471811
Si      19.86549675       4.68675600      12.39356437
Si       1.34981994       9.10711298       6.53833856
Si      19.75811554      15.47588167       5.66347067
Si      14.65196413       5.61980514       5.28978626
Si      19.23261357      11.64504549       8.92726816
Si      13.95408314       1.12212822       3.91184271
Si      16.39308084      17.42832229       8.90159213
Si       5.66660748       4.67613106       8.48796406
Si       3.92737810       1.28355791      19.90798564
Si      17.01451683       4.73006263       7.13002409
Si       5.48326550       2.26482858      13.51054357
Si       8.15339738      17.20831911      16.00955099
Si       9.39039171      15.15797666       4.03148549
Si       0.53444912      11.59501251      12.85804868
Si      13.86080009      12.41895684      10.71607411
Si       9.02821530       0.82548106       8.75345956
Si       5.03192639      18.80128907      13.98652074
Si      10.58439875      17.09466374       6.73382741
Si      17.54073646       8.42906957       2.66799967
Si      10.94588610      11.49753258      13.99471454
Si      17.62772754      15.36678082      10.01559431
Si       2.80383851      16.86538192       1.96330265
Si       6.89294763       8.64574248       6.51718178
Si      19.42946274       4.23484958       1.21604763
Si       6.02241985       4.31545651       3.26900901
Si      13.97112741       5.70410128      18.96490339
Si      17.73839190      18.94277972      12.52836173
Si      13.65445729       0.82228567      15.72291148
Si       8.42843798      13.20914258       9.68006008
Si       9.39223444       7.96717000       9.15053738
Si       9.48354717      12.10002084       3.88472926
Si      13.71489935       9.65360004       7.50315311
Si       5.15074651      11.95077673      14.11878718
Si      13.40356380       1.15681665       7.83640921
Si      10.43139869      17.74148638       9.59312667
Si       4.24314415       5.45589782      17.92998897
Si      15.08712802      14.97836979      18.49121307
Si       1.78208529       3.02649884       9.44469457
Si       0.89428293      17.69424170      12.62382434
Si       4.84868384      14.82370728       9.57153219
Si       8.51369571      18.39414594      18.65687222
Si      15.50672901      19.38053838      14.71792010
Si       9.27307873       2.49983536      11.28166518
Si       3.02054966       1.63285142       5.16039297
Si      14.20712520      12.15868788       7.69423598
Si       3.28164328      18.68638385      17.98001094
Si      11.92637770       4.43535263       6.29910747
Si      17.28784940       7.81725745      11.00359402
Si       1.26203969      11.74848672       3.74498812
Si       6.30025918      15.72409567      13.59231589
64
Lattice="20.0 0.0 0.0 0.0 20.0 0.0 0.0 0.0 20.0" Properties=species:S:1:pos:R:3 energy=0.07713430545261726 pbc="T T T"
Si      12.66502473      10.46796190      10.10640865
Si       7.97280886      18.34307951      19.52751102
Si      19.11645271       0.39096420       7.99874582
Si       9.61998539       5.83190436       3.90765960
Si      18.75240930      13.07063365      10.12244922
Si      16.65398932       4.35925586      12.71690725
Si       2.26674994      16.63245530      16.32699156
Si       2.76622469      18.78367282      12.50522661
Si      15.30590430       4.21591504      17.40728222
Si      18.41306865      17.65398001       3.35418117
Si       7.27877666      11.84505675       2.25111918
Si      17.12735133      19.63965367      16.80176258
Si      14.35670726      10.59377394      12.27323256
Si       9.08785713      12.46653153       7.34438813
Si      14.23300013      17.08606838      12.65101313
Si      15.30528591       5.00585875      10.27829710
Si      18.37035515       0.57874111       2.31664498
Si       6.67441064      11.07521817      13.07287113
Si       8.82162772       1.64343543       2.15471750
Si      11.72541212      17.09469323       9.81944214
Si      17.33916276      19.20159096       6.53501332
Si      12.42957625       5.33331844      14.36119522
Si       0.42475236       8.26366608       3.22163503
Si      17.36347048      17.13974966       0.58505842
Si       0.75524135      12.11174410       6.69104239
Si       1.02807847       7.29208933      15.91189347
Si       1.54472762      18.90334183      17.66006725
Si      16.40101011       7.57167626      12.94442984
Si       1.99978327      13.65622368       8.78852285
Si      14.71463123      10.18856179       7.69516271
Si      12.00922602      19.87061896      14.79516915
Si      14.08772238       2.98304071       8.74768894
Si      10.49039333      13.44556394      13.46415940
Si       6.09244483       1.69104500       1.55985109
Si      14.00724597       2.33687225       4.85305917
Si      14.27830267       6.61130062       5.17579929
Si       4.39579063       9.95899543       1.33797830
Si       5.96496181       4.37850689      14.92517675
Si      12.74630586      19.59603118       1.80365796
Si       9.00457691       5.09375686      15.39092373
Si      19.31524097       2.48715463      10.68578808
Si       2.53778409      10.62130320      12.59239212
Si      15.09659613      15.14512533       8.78191034
Si       9.11196861       4.39597541      17.97241932
Si       3.18778422       0.70648473       0.97358108
Si      16.90765365      15.03827647      13.00203911
Si      12.69835785      10.64113116      14.14972231
Si      10.33669324      18.16462562       0.56910072
Si      17.88277578       4.25577040       1.31719020
Si       4.01763722       9.37069965      16.52719501
Si      17.60912304      14.77407713       2.12411752
Si       2.59815616       2.86289448      11.58846545
Si       5.64109382      11.13278411       5.97111408
Si       6.29871946       6.84098740       5.86206564
Si       3.14940002      15.28908912       5.74075754
Si      10.62948520       8.90751564      19.95913884
Si       3.31474583       4.83261424       6.27323145
Si      18.87006509      10.62171658       2.54320299
Si       9.27918135       2.70695576       6.02303732
Si       9.28420663      13.25182137      10.93829533
Si      10.78733478       3.09286694      13.90266220
Si      15.39169909      18.45598159       4.94179651
Si       5.95687975      19.92720796       7.54105804
Si      19.77594122      16.16911329      16.78174026
64
Lattice="20.0 0.0 0.0 0.0 20.0 0.0 0.0 0.0 20.0" Properties=species:S:1:pos:R:3 energy=0.07196915219185838 pbc="T T T"
Si      16.08329362       7.65294061      14.58120388
Si       5.18556815       4.45065308       7.22948123
Si       5.14369249      16.52070810      17.57299182
Si      12.34380963       7.03067002      16.51436828
Si      17.47310796      13.35226895      19.86035857
Si      10.62588828       0.82063608      16.36651919
Si       5.01565912      10.89841955      17.44060913
Si      16.64717418      17.35231858      10.90443550
Si      14.46114217      19.85254799      10.37884982
Si      14.06069535       4.25195429       2.30973233
Si      14.12481214      13.84192649       2.83075238
Si      17.02037642      15.63383582       8.17240851
Si      13.32125522      15.45004861       0.94615950
Si      10.14429082      15.14772734       6.47266779
Si      10.23399430       3.88574168       8.74277939
Si      13.13073108       0.68632779      19.19407414
Si       7.92093408       8.38296989      13.24801684
Si      12.83624207      11.84437712       7.02711841
Si      10.40821079      16.02885746      17.56231128
Si       5.29814677      15.17502948       2.05037809
Si       2.09749115      11.46824010       1.14136198
Si       6.58373939      15.51307396      14.73982796
Si       8.83659910      12.94777483       5.03355329
Si      17.86872840       3.04966318       5.50606719
Si      10.33026990      12.20993165      16.00586556
Si      19.95800023      10.71657443      12.41246689
Si       5.74032019       3.94730372      16.60392654
Si       1.70926897      12.60827567       7.56586036
Si      13.83860993       0.43659359      15.77381930
Si       9.90386268      13.23910786       8.23364665
Si      19.65948483       9.82460133       2.67208581
Si       7.80454650       6.01583805      15.36091229
Si      17.05934926      14.30872853      10.62270250
Si       6.36207948      19.63204763      11.39526435
Si       1.21907803       6.81456913      12.08419935
Si      13.58526419       2.93998795      11.16710509
Si      17.68405721       4.87814526       7.28310304
Si      17.96733718      19.55794953      18.07428907
Si      15.27353719       2.10752223       1.43367903
Si       2.49382226      17.00688534      10.46770973
Si      19.99144197       1.49184417      12.65997850
Si      17.78820045       3.14507047      18.14499812
Si       4.95193539      11.92938833       1.71315455
Si       9.70344825      17.92577529       3.82618275
Si       0.26568565      16.17454049      11.90313899
Si      11.37747711      16.90587469      11.87819928
Si      13.33116684      11.34978152      19.16747182
Si       6.43455880       1.83808329       4.10218616
Si      19.15948414       0.18009514       9.78014920
Si       4.90525507       6.96793390       0.90660469
Si      18.75522833       9.71000945       6.78625589
Si      10.28216477      12.73421657      13.53639889
Si       9.92368325       9.46675338       9.23321197
Si       0.57950563      12.51087273       4.18556500
Si      11.34660307       9.15428870       0.65674515
Si      16.72367201       8.86164635       5.02605965
Si       0.45458184      15.64206510       8.65843971
Si       7.79973524       1.16471997      19.43006265
Si       0.03468976      18.51734013       1.14992853
Si      18.64646569       2.12026561       3.08037030
Si       2.75487147       4.55488884      14.80032478
Si      14.93210445       6.73781359       8.25043627
Si       3.57419887      19.98407453       5.29383729
Si       8.07317792      13.55660445      16.34707970
64
Lattice="20.0 0.0 0.0 0.0 20.0 0.0 0.0 0.0 20.0" Properties=species:S:1:pos:R:3 energy=0.06912042333307328 pbc="T T T"
Si      19.44464863       7.48859401       9.95753828
Si       8.80196130       4.78633045       0.23359152
Si       3.52448799      16.51243387      18.37734390
Si       7.63164303       9.80592985      16.14665550
Si       5.22757070      19.86828807      18.13297634
Si      11.75847927      11.02232565       0.59423155
Si      14.06250527       8.23159338      15.19541206
Si      16.50511753      13.35709852      11.79595827
Si       2.27130733       2.65699407      15.57426382
Si       7.93084586       4.61543674       4.84361583
Si       2.58449694      10.59717752       1.19970781
Si      14.07048606      17.41797948       0.75345030
Si       2.42251303      15.38027226       7.09580885
Si      14.06366021      13.26445939      16.38825507
Si       5.51644985       7.73981344       5.46342630
Si       3.30778678       5.74455827       2.52786887
Si       5.31589071       8.90885658       1.78445846
Si      15.53693997       0.81646752       4.97995435
Si       7.26291667       9.77010944      12.63851790
Si      16.66628691       6.86511431       1.57503373
Si      14.71846830       9.63602808       0.96758668
Si      19.05266905      11.92020893      18.23389215
Si      11.20795322       1.05870617      14.38147040
Si      10.98089128       6.60493228      17.41909101
Si      15.63881431       6.01928390      12.13185265
Si       4.69237285       0.38235748      12.20368093
Si      18.89479262       0.91381759       6.66094743
Si       5.50429981       5.44308502       0.74758015
Si       7.40975973      15.36418626       2.79922972
Si      14.38558027      12.97252960       7.81856318
Si       3.43499354      12.78900607       3.40357614
Si      13.71998876      17.40764194       4.94758240
Si       5.38473514      14.53797952      12.89968065
Si      14.19886702      12.92604522       5.20078022
Si       2.75414110      17.35579816      14.32997644
Si       0.69623049      11.34547817       6.50408650
Si      19.86219698       5.11953605      13.92033874
Si      12.34647714       8.71318213      11.10139188
Si       2.70562363       3.20231220      19.77608832
Si       1.45723613      15.06760887       9.67950152
Si      13.66632263       5.76522976       2.26584887
Si       7.29256902       4.93603673       7.40411162
Si       5.69761041       3.46459275      13.39951528
Si       9.81935432       4.17297439       2.87588616
Si       2.21220736       7.58686136      16.07674814
Si      10.42409960      13.44307598      12.92212802
Si       7.51580060       6.50143360      16.87399415
Si       3.35810900      10.12350316       6.67646625
Si       5.67898000       3.12854242       5.49238849
Si      18.67767844      15.60386811      10.30146798
Si      10.02341345      14.33884242       5.54277941
Si       9.44906670       7.47663940       8.61077348
Si       2.31719199      12.50246862      11.74589115
Si       2.69598737       7.24143437       7.42362197
Si      17.44680949      15.58055015       3.71506380
Si      18.75699728       2.77290051       8.56059835
Si       3.55308174       9.83945524      18.81183793
Si      18.57325415      10.24969268      10.83087324
Si      13.13008126      15.82214911      13.27335747
Si       8.35208751       1.34303291       6.58601923
Si      16.99774638       3.05775463      16.04282211
Si       0.21742710      15.14541616      19.52483895
Si      10.71836460       8.98853533       1.95608177
Si       7.16735530       2.42459692       2.38192458
64
Lattice="20.0 0.0 0.0 0.0 20.0 0.0 0.0 0.0 20.0" Properties=species:S:1:pos:R:3 energy=0.0629530226277165 pbc="T T T"
Si       0.38783073       9.99496667      19.23769980
Si      11.27358427       6.78792490       9.03540468
Si      19.43066257      14.75598144       0.69799898
Si      12.53942860       0.46234990      17.30384612
Si       4.08305955      10.56165090      12.82155354
Si      19.60656744       5.75209921       3.80066007
Si      17.79384732       8.84003742      16.26732955
Si      18.34198499      13.04745567       9.70395454
Si      12.84016447      11.71161729      19.94706548
Si       1.41631073       0.81328422       9.48372792
Si       4.38776114      12.73762064       1.50571909
Si       9.51739818       5.98500681      14.69986763
Si       2.87941927       7.27638109      15.15174068
Si      18.64288120      16.49778288       6.68492623
Si      14.58764037      14.79800444       2.04071255
Si       6.77822474       8.67454327      15.42247922
Si       8.04193330       1.66285131      13.94755366
Si       1.90454873      10.18178465       4.59461573
Si      15.62223436       6.12641559      10.85134047
Si       7.40803648      19.03244831       4.92067761
Si       9.39854577      17.93157103      12.08162247
Si      13.08554358      16.40971930      11.01664468
Si      14.86663098       7.57155977       7.02989304
Si      13.12359470       0.53567733       8.50731761
Si       6.83410153      17.51109438       1.56119976
Si       0.41419656      10.27927969      12.10033983
Si       2.63184672       0.51673079       6.73893495
Si       4.61770261      15.89543872       0.66179076
Si      17.70148606       5.03837660      16.68237503
Si       2.95975652      18.44218339       1.46697362
Si       9.35607131       0.72494701       8.86275193
Si       6.73329859       1.16571628       1.04553864
Si      11.79170489       6.73724340       2.50527516
Si       8.60237315      15.02287089       3.77707272
Si       5.47595134      13.53791205       9.58694122
Si      15.54507350       3.57072270      16.39579608
Si      15.39775416      12.62800777      13.78660865
Si       1.79138066       8.55578387       9.93205491
Si      17.27046555       6.55225136      19.40674930
Si      12.34392248       9.39361433      13.39015461
Si      11.69037032       2.72925213      10.74129332
Si       8.10474868       5.83467239      11.72112612
Si       1.31731089       4.55047377       9.02530954
Si       1.04281541      14.29040906      11.60611986
Si       8.10374152      11.00654596      12.83094746
Si       0.89459503       3.83427710       6.00328019
Si      17.55120241      10.93367229       1.87037354
Si       8.57834750       2.41829100       5.16348231
Si       6.77212231      18.33337375      14.07430668
Si      11.07785507       3.25699165       2.60778089
Si       7.53513555       1.50430500      17.13806925
Si      16.58140856      10.47070260      18.59115375
Si       1.74029019       2.23222383      14.96066096
Si      14.45802620      18.34124908       2.05632468
Si       5.46586870      11.58071145      16.00830876
Si      14.92142670       5.71673267       5.26970308
Si       0.86807478       4.41673805       2.08975553
Si       5.79229602       7.17661256       1.23827507
Si      12.26190824      16.35781688      15.04772283
Si       1.29676372      15.83634056       3.69180661
Si      12.64599790       3.21135683       6.71729294
Si      17.17209867      10.81635272       9.62854764
Si       5.04038862      18.19808289       5.95978463
Si      16.54157565      10.81943935       4.52519507
64
Lattice="20.0 0.0 0.0 0.0 20.0 0.0 0.0 0.0 20.0" Properties=species:S:1:pos:R:3 energy=0.07205242242324963 pbc="T T T"
Si      17.14824716       8.71628355      10.08439795
Si      11.89660825       3.54302456      17.17901092
Si       1.39252610      18.46937546      17.76409888
Si       8.75557986      14.39733564       9.60850576
Si      15.87616861      18.11520750       8.31764332
Si       0.72834769       9.13868056      16.72715078
Si      13.08126671       0.57787651      17.78093361
Si      19.45126704       1.33503881      12.65487820
Si       8.17691286       9.61569709      14.26181032
Si      12.09908225      12.24152254       3.08587512
Si       2.59628656      10.99106053      19.60146594
Si      18.40263406       7.65866748       7.42890704
Si       3.59627196       8.28204590       6.86445829
Si      14.11461014       7.90539024       4.37336770
Si      13.63860696      16.76450043       6.41447393
Si       0.65249278       3.25469227      14.05477178
Si      18.02936317      14.12666656      10.91485156
Si      12.38883773      17.40454337      14.13252261
Si      15.83969933      19.26383126       3.89417112
Si       7.23765806       9.61222784       5.41579120
Si      11.88166083      11.51526779      14.18418457
Si      16.64386635      11.18085115       2.35180885
Si       5.87984714       7.74478982      11.59674925
Si      12.84295835      16.93782273       9.03407086
Si       8.85901800      12.71361434       7.48356988
Si       0.34906163       6.76799083      19.12900010
Si      10.86114188       0.30365793       1.57460969
Si       0.21651002      12.07934026       5.60496789
Si      11.89879074      15.21113099       4.45989684
Si      13.26732732       7.22374903      13.10565805
Si      13.89872692      14.12789393      17.84060486
Si       6.39392774       6.23618142      15.73565800
Si      15.38790311      10.75925563      14.12601472
Si      15.82457900       1.71042857      15.62289400
Si      14.07700126      14.36390689       7.94272180
Si       6.72670907      18.84719883       1.60088329
Si      14.70976502      18.68269690      11.63366155
Si       9.91666557       1.06134976      19.28473797
Si      16.12451591       6.80123434      13.01624906
Si       3.71318061       8.81364807      13.28865674
Si       7.24310898      13.58398206       2.00831203
Si       2.76226315      10.56647289       8.64421274
Si       1.18642799       6.59985054       2.41199470
Si       0.47740378       1.30173325      17.37161220
Si      14.90666864      13.02231179       3.49924751
Si       3.94587403       9.98519753       4.35112117
Si       2.15669281      12.43872023      12.97809208
Si       4.62094647      17.55256842      14.68807835
Si       6.73616295       3.55286049      16.86544357
Si      19.77141502      16.43606550      14.86518616
Si       6.96315101       8.92495170      19.55641038
Si       9.65571256       8.66936482      11.34132367
Si      10.28351596      12.29739783       0.25541686
Si      11.63279117       1.43464578      10.85650368
Si       4.24343021      12.74938569       8.77786124
Si       2.28174009       5.64012293       7.26977098
Si      16.29947500      15.15825969       3.67782130
Si       5.16975453       2.76770631       5.30658818
Si       3.13230919       5.75267065      14.64339564
Si      13.47105322       9.54919495      17.62736701
Si      19.20856024       6.71770242      11.67438828
Si       1.02786587       0.71880918       9.71046727
Si       9.29867609      15.90795366      12.09271217
Si       9.78694241       4.74555742       8.36819451
64
Lattice="20.0 0.0 0.0 0.0 20.0 0.0 0.0 0.0 20.0" Properties=species:S:1:pos:R:3 energy=0.06546730784088649 pbc="T T T"
Si       1.99220239       7.80648237       6.74425179
Si      12.13092255      19.40956160      16.43323500
Si       7.73679834      18.99909046       5.37494614
Si       8.22375029      15.88063948      10.89695994
Si      14.54801645      15.08590057       0.62499635
Si       6.81071413       5.13014430       3.46476497
Si       4.13178379      14.95010194      19.67791221
Si       5.47421615      17.53765393      11.51181302
Si       1.32350656      13.17884508      14.11152454
Si      10.93141696      16.42089959      12.36064089
Si      16.49677154      10.11478446      19.81668978
Si       1.73966019      10.25744247      11.47536726
Si       6.90596627      15.23014476      18.71042003
Si       2.80225693      19.32788219      16.97563303
Si      19.46967614       8.73279760      19.65497028
Si       0.35166185       3.27331647       3.46704001
Si       5.15397181       0.00685568      14.06186305
Si      12.47369047      12.64471957       6.80464016
Si      15.01933937       8.12139207      19.08379887
Si      12.08388314      18.02430872      10.62864201
Si       4.76883907       3.27974012      11.36116676
Si      17.27680689      15.88876828      17.97285449
Si      15.32273032       3.46231639      17.05030018
Si      10.07039107       5.23283552       6.93307240
Si      18.77990936       3.58799893      18.73288227
Si       9.46606453       4.63818203      19.20685610
Si       9.37323643       3.90872767       3.88335705
Si      17.34126449       3.46446879       5.18951217
Si      16.65423931      18.64543053      13.78877687
Si      15.77920979       6.92117766       9.23053258
Si       6.26657810      11.73989280       6.56747305
Si       0.60227856       6.85876012      15.51005101
Si       7.81770967      19.81109142      16.83865644
Si      12.19885689       2.13895077       4.87959685
Si      10.59504110      15.80070516       7.92165261
Si       9.96108180       6.87592013       9.45002215
Si      17.38182981      10.96784069      16.31262276
Si       1.70324826      10.99691904      18.00804923
Si       1.07543508      17.24736369       0.96830791
Si       5.01557923      14.84492664       6.98463170
Si       0.80077868      19.87717937       5.54712944
Si       9.22504895       1.83986735      12.72760657
Si       9.25370441      11.42633981      12.67899437
Si      18.33271327       2.67946028       9.09704305
Si       1.71092018       7.30751137      18.67724488
Si      17.05932039       7.85301197       2.37619542
Si      12.85381807       5.22185944       8.81283256
Si      16.12300755      19.52057126      18.25772332
Si      18.25945417      11.72736104       1.88147985
Si      19.82541759       3.65528102      12.35524191
Si       2.73463947       2.88732797       9.64919082
Si      15.33370224       4.13498949       3.25646112
Si       8.69141362      15.34932368       2.36555644
Si       9.86163342       9.61188398       6.28367634
Si       4.81808546      16.57141826       1.50015989
Si      16.47763583      13.13908546      10.52730497
Si      11.16897078      16.26290600       5.02381378
Si       0.07517741      11.40074103       9.59027172
Si      10.95481012      11.93474408      17.65395445
Si      16.97848035       8.95901926      12.68479941
Si      15.12314252      16.55365014      12.29508411
Si      16.78087743       6.56695487      14.97664987
Si      14.01727698      13.02691744      11.89922402
Si       0.35332655       7.87393697      10.13368716
64
Lattice="20.0 0.0 0.0 0.0 20.0 0.0 0.0 0.0 20.0" Properties=species:S:1:pos:R:3 energy=0.09296923085335605 pbc="T T T"
Si      10.72704784      15.31979021      17.29022821
Si      11.27613944       9.28375609       0.35227593
Si       1.87416113      17.03975864       8.50209026
Si      15.26962011       5.41124553      12.02148872
Si      11.36917566       0.95629427       1.79360708
Si      12.95676826       7.14273802      10.25416917
Si      16.87480147       1.35114989      16.90937154
Si       6.40078916      19.66533869      14.16074618
Si      16.10942545      15.37662682       9.33107000
Si       2.73534254      13.15676397       7.92045023
Si       2.27510278       0.50030023      12.62919916
Si       9.00455596      15.26449099       9.98444818
Si      14.60293947       2.57113763      12.56865431
Si       7.65247953      13.38643672       1.58120450
Si      18.58073023      10.63716265      14.15174655
Si      14.49588307      12.73136642       7.13012213
Si       7.63797225       3.83144627      14.24586722
Si      16.50688916      10.74320492       2.13387683
Si      12.24303101       7.71693378       6.88470188
Si      13.09807915       6.02237346      15.37836117
Si      11.48253173      10.79614035      12.54841882
Si       6.18164160       7.88063308       7.15509101
Si      14.54896265      10.97357440       5.18682634
Si      15.21840783       4.14130986       7.52815896
Si      11.13511231       9.39599549       8.72085053
Si       7.24638041       2.20507602       1.50575955
Si       9.30281059      18.02110048       1.05240947
Si      13.71175613       9.51203443       0.86923539
Si       9.63438917       7.91663504       2.93665194
Si       7.72552335      11.71518931      16.48746746
Si      18.38146014      19.34847619      17.31872583
Si       3.80915001      15.21963836      10.66707046
Si       5.21667724       7.35794375      13.77062922
Si      14.33111912      15.98683686       7.52578912
Si       9.49268712      12.26128836       5.07851534
Si       2.63876642      11.06964191      10.08265170
Si       7.30603256       5.11814070       0.07403145
Si       7.73869768       8.85677857      19.19332152
Si       2.02319099       7.17771356      18.22709095
Si       2.49391565       6.70259724       7.63084227
Si       0.46410566       2.10106905       3.06809715
Si      10.34041638       3.35868507      15.85463768
Si      10.29396114       7.46390812      17.19277359
Si      18.17961792      15.01725048       7.08037717
Si       5.59903553      17.56486249       0.70680757
Si      10.16595739      10.74221161      16.65749336
Si       0.89848042       0.99085829       9.80215048
Si       3.93776926       4.04609852      14.70880796
Si       8.06089753      18.38554376      15.86314977
Si       1.47282454      14.21038505       0.96587725
Si       7.40339319       8.06411431       9.38501538
Si       1.02549464       2.03486216      14.55963398
Si       2.07164245       6.26612674      11.11736892
Si      13.23607566       4.74791127       5.37549901
Si      16.71755215       1.88002667       2.71944585
Si      10.67917899      14.92341107       5.22971218
Si       3.62631250      14.47481221       3.80218987
Si       9.67175113      10.60902921       2.79603154
Si       5.26530125      17.10097377       5.06510643
Si      16.56968501      12.48494311       5.31024028
Si      14.78474933       8.00771820      12.94066682
Si      14.58544561       8.13355915       5.86147856
Si       5.32948816      14.93750098      18.12250784
Si      17.01898407       8.58622211       7.67647766
64
Lattice="20.0 0.0 0.0 0.0 20.0 0.0 0.0 0.0 20.0" Properties=species:S:1:pos:R:3 energy=0.08508093676713463 pbc="T T T"
Si      11.93723367       5.46746474      16.68778454
Si      10.31613719       2.28611395      10.55407768
Si       3.57531615       9.89863056       9.25729261
Si       4.46200580      10.56358372      19.70507842
Si       0.30809554      17.78635229       9.58327469
Si      19.44219319      11.56887605      12.04600976
Si      12.53220545      15.55592856       9.70736513
Si      16.29821887      12.08499374      10.49731266
Si      14.94016192      18.67715285      14.35166238
Si      18.01002051       2.95981184      12.56812367
Si       7.92032489       1.60136375      14.50882034
Si       1.73262908       0.36226192      11.25542637
Si       0.11428307      13.88489635       0.11502837
Si       3.52271807      19.13937737       0.51849872
Si      10.05735126      14.27215623       5.16068999
Si       0.85920358       5.28326498      18.27227048
Si       9.06926803      12.39531308      16.03989569
Si       1.28882868       3.55078970       0.68495451
Si      14.77369832       3.87338392       6.78374300
Si      12.36485932      19.73337612       7.66707490
Si      16.83593444      14.93189238       0.73720007
Si       0.97700432      15.41853039       5.27615113
Si       7.77379184      19.90288184       6.09909293
Si       1.92511330       2.79451127      16.45508733
Si       0.29394752       7.10672505      15.63857942
Si       0.73954223       1.35102612       5.86592266
Si       7.76848760      12.47600360      11.07683747
Si      17.00440523       8.16955544      15.66801777
Si       0.05437983       4.27582130      11.85307557
Si      13.83514510       2.65341682      16.89887142
Si      17.12266428      13.80053928       6.82383388
Si      14.67699999       3.45719963      19.48844094
Si      18.52001084      17.10623786       0.35790559
Si       1.83451171       9.85836712       4.74172304
Si       0.38457087       8.39776563       7.90587853
Si      17.77872437      15.63649911       4.90472327
Si      19.60865421      11.82560626       7.90536408
Si      13.61375833       1.36759592       1.72063357
Si      14.34232344       8.16663609      10.58951891
Si      11.99039008       4.48486943      19.29382670
Si       2.52517418       3.43050441       2.90212083
Si      18.41720810       0.07128665       9.69270323
Si       1.46765826      13.46020501      16.66644977
Si       2.34355803      13.45481790      11.91545912
Si      15.26338351      12.78621972      15.87928709
Si       8.73939416       7.12450841       6.58809863
Si      14.39528498       6.15135258      15.72900504
Si      16.83375781       7.53843039       6.24832151
Si       7.28245979       1.42463944      17.39091354
Si      17.03696426       8.51098470       3.13911421
Si      14.65739710      15.55253289      18.10471894
Si       2.10572070      11.99181197       2.06981629
Si       5.60530757       2.49102914       0.30709293
Si       3.98971565       6.46031722       6.63069789
Si      14.05430041      10.96642349      10.32011571
Si       7.32173931       7.39640874       2.87379781
Si       1.74470236       9.41706586       1.46173150
Si       6.22189406       0.04044052      19.96000107
Si      12.99348222       6.15816966       1.12885973
Si       4.88005307       0.95293674      12.11311863
Si      14.58373455      12.41222542       5.11738648
Si       6.11467592       9.91640346       8.78722821
Si       1.97669985      13.90040888       7.65711641
Si       8.73052278      18.72473482       1.36119923
64
Lattice="20.0 0.0 0.0 0.0 20.0 0.0 0.0 0.0 20.0" Properties=species:S:1:pos:R:3 energy=0.08846880215470652 pbc="T T T"
Si      12.98128383      13.19598786      19.40169248
Si       5.90086553       0.53367198      11.74257790
Si       2.11069943       8.28213714       7.95898519
Si      17.99488077       9.47869683       5.73141614
Si      15.87743535       8.67344102      19.06607399
Si      14.30745091      17.40599291       3.73761004
Si       2.10474923       6.13604147       6.53629480
Si       2.13703462      10.32842545       9.40892776
Si       2.85023276      14.08015287       3.45070193
Si      16.15870528       1.41654460      12.62975911
Si      10.02457307      18.15947773       8.86628540
Si       7.83605577      19.46640065       3.84291389
Si      15.74239535      15.99184433       9.34055067
Si      17.81791513      15.80307563       7.17694710
Si       0.05787348      17.94524898       6.60640856
Si      15.06122843       3.05802648      11.05838983
Si       2.06634457       3.05813391       8.91676903
Si      16.18955006      12.82193619      15.45581803
Si      14.37891692      19.56580274       7.58997780
Si       7.88630429      18.94817868      16.41063078
Si       4.59358505      12.25203314       0.75251382
Si       7.51404005       8.47851440      10.65187890
Si      13.41960998      13.39070739       6.11948631
Si       7.73007506      11.95118133      18.09617086
Si      11.66777239      16.98455279       5.11844784
Si       1.60374123       3.18059677       4.02309799
Si       5.98406393       6.57818468       4.93715348
Si       5.59278233       0.18893169      15.01431456
Si       4.91362414       8.23373886      13.39780644
Si       6.98733095      14.57293398      15.07441059
Si      11.84614469       7.07584795      18.22462274
Si      11.23855527       4.69502077      15.94196013
Si       9.81879965      14.81233874      11.06725007
Si      19.66104516      19.61965573      11.16066090
Si       0.91783065      13.12414696       9.91679924
Si       1.46086109       4.71301467      15.51573732
Si      16.51603745       8.97620365       9.80882539
Si      13.53538622       6.61120137      16.39291747
Si      19.14879364      11.77803640       2.45421592
Si      18.71566122      11.78094090      11.88656186
Si      14.60967926      15.11325061       2.32246529
Si       2.06020839       0.04400810      14.52250062
Si       6.18222863      10.74768847      13.99822001
Si      17.96681352      10.96983762      16.28458282
Si       3.02936498      15.82564154       5.76051484
Si       7.14088780      18.03132512       9.75979765
Si      10.96280786      18.69921623      13.27385106
Si       2.45813104      19.59955651      10.15370689
Si       6.96775943      14.94547617       8.15579593
Si       1.51905448       9.04488289      13.57375764
Si       8.51815923       2.91788726      15.34949763
Si       1.46393105      17.70088399      15.35618624
Si      12.90284972       8.52435228      14.83418111
Si      15.09562395       6.71335068       5.71926982
Si      11.91343752      18.98035456      15.67987904
Si      11.13273665      12.46311540      10.41216197
Si      18.26550343       4.70190624       4.75275492
Si       5.44752984       9.80247411      17.95794702
Si      19.06333424      19.16184545      14.94116898
Si       8.57068554      11.08353954       7.54812420
Si       8.57837677       4.59533616       9.05762396
Si       6.95509553       9.42338053       0.23161414
Si      18.07106946       4.87923246      12.74708460
Si       2.63950411      13.89259386       0.75974158
64
Lattice="20.0 0.0 0.0 0.0 20.0 0.0 0.0 0.0 20.0" Properties=species:S:1:pos:R:3 energy=0.07366027473717356 pbc="T T T"
Si       2.09238657      14.38649691      17.99585242
Si       8.76402605      19.27192388       4.34268838
Si       6.92919965       2.33302079      12.85008967
Si       7.58513569       8.51191929      15.19820921
Si      15.95371408      18.45959150       0.96539148
Si       4.33945421      15.35120855      14.76465479
Si       2.86368623       3.15506860       3.70120528
Si       5.88123212      17.03562722       7.90492789
Si       6.57269324       5.78800434       6.30569288
Si      13.20520157       2.98815492       3.84340636
Si       6.82794417      14.01437902       2.32371272
Si      14.75646237       6.84384291       2.07750032
Si       3.36974604      13.52598988       7.50214977
Si      15.11054192       9.04204935       3.86030243
Si       1.19341032      14.17142743      14.62007723
Si       6.04455003      17.75973561      13.03092333
Si       6.08957393       3.33655571      18.75801920
Si       7.77036777      17.22465275      10.74145425
Si      13.62388225      13.74614106      19.47609916
Si      10.09057356       5.08910356       2.73892581
Si       7.99643058       8.36219450      19.96351234
Si       3.51608443       5.35705163       8.90745916
Si      15.06045983       6.98250340      14.58899049
Si      10.86674824      17.96008572      18.33012210
Si       6.88911963       6.16390211      14.49617258
Si      19.08018976      19.82098604       5.03625976
Si      17.60792703       0.10337331      16.88220118
Si       8.99009694      18.65671516      12.78149312
Si       5.80007258       9.27161769      17.40566831
Si       9.07695166       4.24701800       9.91353908
Si      11.58599553       3.10756810       9.65895602
Si      14.69670099       0.31932553      11.52755049
Si      11.29989405       4.56706637      19.71934982
Si      19.32462689       5.67872499      10.18732790
Si       1.74423549       6.16421450      19.39993626
Si       9.14217803       9.78149931       7.78652803
Si       5.46194363       0.66637286      18.76378129
Si       2.14425766       5.98538368      16.00224432
Si      14.47747757      15.01603080       6.35216237
Si      17.53655571       9.44078651      17.25288574
Si      19.70813916       5.48835483       2.50823545
Si      12.46737340      12.25377649      13.12232918
Si       8.00613888      15.37117694      15.21369376
Si      12.07064867      15.28321084       3.40773446
Si      19.13143766      12.21347659      19.31024356
Si      19.19546969       6.13331376      19.45929635
Si      12.43652620      10.23689857       7.74776422
Si       4.10793966       8.37701451      12.96523225
Si      10.54437883       1.37930431      12.22997569
Si       2.13543372       6.89925749      11.66692288
Si      10.66986604       7.26335633      15.05148448
Si      16.24389229      15.96469974      14.73627221
Si      19.12478181       2.46451659       6.24578657
Si       6.22160299      14.69596914      17.93549443
Si      17.16715554       1.82438506      19.37660220
Si      18.82644832      17.00772071       8.38131572
Si       4.18467778      15.78156089       0.06635838
Si      16.39451903      14.93718859      19.41248856
Si       6.67708488      11.99802478       8.28102583
Si       8.68020917      14.19197477      17.55034391
Si       0.57614465      11.25037840      11.11428614
Si       1.25733995      16.33136650       1.24419663
Si       4.99401679      17.50959077       1.85594036
Si      15.89197512      11.35632608       2.67153883
64
Lattice="20.0 0.0 0.0 0.0 20.0 0.0 0.0 0.0 20.0" Properties=species:S:1:pos:R:3 energy=0.09064403685039155 pbc="T T T"
Si      13.36862790      11.99204555      11.24573541
Si       8.17175769      17.48327244      14.28638922
Si       0.58161217      12.79674318      11.11790802
Si      18.00808811       1.36691512      17.65454784
Si      18.10949935      14.03532310      12.62586717
Si      19.14582714      17.89168476      12.71790386
Si       3.18484316       9.90020439       5.30933132
Si      17.23874727      17.52935622       9.40656269
Si      17.91773361      10.14837245       9.23749562
Si       3.27137973       6.75619868       2.13669666
Si       6.63695530       6.15794300       2.57091254
Si       9.15699521      13.87990626       1.30008466
Si      14.72509780       4.65046819      16.12997989
Si       9.51180753      11.71830706       7.92149902
Si       3.12734575      19.46736911      14.70752704
Si      12.86392386       6.43813852      11.68405412
Si      18.53404213      11.60962167      17.07559894
Si       6.17248513      19.30349648      14.26806142
Si       8.14284437       2.27837394      16.98844911
Si       5.43276029       9.84955420      14.67714310
Si      17.28439745       0.99057792      12.84409795
Si      13.47089583      18.83498124      19.17289338
Si      19.16768392      17.43421059       5.79315449
Si      10.43060503      15.67996793       2.69297089
Si      17.82653740      10.56208570       1.39990581
Si       2.47701150       4.08969374      19.63078167
Si      17.29260329      16.51965117      15.62687772
Si      18.15061362       0.22479961       1.84640291
Si      17.19208119       6.78471244       8.06301170
Si      14.24817772       0.85170840       1.75496489
Si       1.95983263      16.36944545       0.95269802
Si      10.36139829       3.66016679      17.21003258
Si      13.06288167       2.36107911       8.26054240
Si       3.77258918      13.31614112      17.67581913
Si       5.40431707      15.21738955       5.43190129
Si      15.49059435       7.21450837      17.75352800
Si       7.78852263       3.98118460       9.28578575
Si      13.71937141      10.96993368       8.91271241
Si       9.30461835       5.10173161      13.40279598
Si       1.27812739       4.19073049       6.32777690
Si      19.27357718       6.66820003      19.18752444
Si       5.57815028      11.74859543      12.27136880
Si      15.13263991      11.33946107      14.23043995
Si       9.33383199      16.45169912       6.85928414
Si       8.38292722       5.79604704      18.16758070
Si       7.82818919       7.31045276      16.12179845
Si      16.04163412       5.42503175       9.86749779
Si       3.90430337      16.55928967      15.53565285
Si       0.17129986       9.60071701       3.62219807
Si       0.27649451      18.45694194       0.62041442
Si      16.73097048      17.49317498      18.28892404
Si      15.95103752      11.59655343      10.23866135
Si       0.86960243       8.62758917      19.82206275
Si      18.96125980       7.78892213       6.06365064
Si      16.24406996      12.21861134       4.43068009
Si       9.99453813      11.15901659      12.34280811
Si       4.71806918       7.51347702      16.06917742
Si      10.52147068       9.32627208       7.97906130
Si      12.92386140      15.31572855      12.76624257
Si      11.83371115       9.19252472      15.09489210
Si       3.28398541       1.77308320       0.92476198
Si      15.26042385       1.73651138      14.36262365
Si      14.85339258      18.75332986      16.44874652
Si      10.99536223      15.78597160      10.59955685
64
Lattice="20.0 0.0 0.0 0.0 20.0 0.0 0.0 0.0 20.0" Properties=species:S:1:pos:R:3 energy=0.07891286181522834 pbc="T T T"
Si      18.74330880      13.93698149       1.91933805
Si       9.07712224      11.02383163       7.73930703
Si      10.76319973       6.95847948      19.24974909
Si      12.33856462      19.60513704       1.72582885
Si       0.43730127      16.68967528       5.27492503
Si      14.13227737      14.00624462       2.03081291
Si      10.90677942      18.91840504      14.95198187
Si       8.54089515       4.46530041      17.91864049
Si       7.47637344       8.24949370       4.43536099
Si      18.21429380      18.72179731       6.55064455
Si       5.73783635      13.32993112       5.85280026
Si      17.17046220      12.50850267      19.90226138
Si       6.20970132      18.01302827       7.90558573
Si       1.38581489      18.47901910      10.84441872
Si       4.55406120       1.26426552      15.72723668
Si       3.69233555      10.25952817      11.01402787
Si      12.88307685      18.88738543       6.00801216
Si      13.23494798       6.51833340       5.57040719
Si      15.36336468      16.10627794      18.77642447
Si       5.46517238       4.74162212       8.90063906
Si      16.90525573      16.90202988      12.29462697
Si      17.24113738       3.09804632      10.92815361
Si       6.60521082      10.09929335      16.84315729
Si      15.08339576       1.42335687      14.57607328
Si      15.71806155      17.51971852      14.42220120
Si      14.34435711      11.93974803      16.27827879
Si       2.32730071      19.66689319       5.05141444
Si      12.39173129      10.12220699       8.16889516
Si      12.01612196       8.29661950      17.38780381
Si       5.76338561      18.24020226      17.97237325
Si       1.23296362      13.13217927       2.42644080
Si       2.65729825      16.06542778       1.14803016
Si       9.63597464      13.96506531      12.39918698
Si      11.84904840       4.03129884       6.81494301
Si      14.04162641      16.99423924      10.58226995
Si       9.99082429       3.53603087       4.63359639
Si      11.10871998       1.81841005       2.32328804
Si      15.96124874       9.04445370       6.69689996
Si       8.82572962      16.79532946       9.06971416
Si      19.89774084      16.10136507       2.80047083
Si       4.93815227       3.85137137       4.98575204
Si      16.31561683       3.89279561       8.40721175
Si       9.37020959       3.14426226       8.21467142
Si      17.39897578       1.27899597      18.08641365
Si      14.85700199       9.01445395      19.36264804
Si       7.91351128       7.64073560      14.06779297
Si       2.09038990       4.13338292      12.87429105
Si      10.59420254      15.53150712       2.49253157
Si       2.89622634      13.12342081      13.00987526
Si      19.91465241       2.41009396      12.98986536
Si       1.85002675      10.02909221       6.09920396
Si       9.51599790       9.63920671       0.78693819
Si      17.79641383      13.29019108      11.46926136
Si       6.48485589       3.48099418       2.65500712
Si       2.49356033      16.37096852      14.68707802
Si      18.40957524       5.18495273      18.03850724
Si      18.64791495      10.57944029       3.66143061
Si      18.43156113      11.16153105       9.24557539
Si      13.83588710       2.28269201       3.20786319
Si      16.51892252       8.63308228       1.32618941
Si       8.63891124       0.19002230       4.61741008
Si       6.86545457      12.53231006       8.47344291
Si       1.71723469      17.44688857       8.47630362
Si      13.62608616       0.33931298      12.03598974
64
Lattice="20.0 0.0 0.0 0.0 20.0 0.0 0.0 0.0 20.0" Properties=species:S:1:pos:R:3 energy=0.07252202880854555 pbc="T T T"
Si      18.53887666       5.81028087      16.23635554
Si      13.29585843       4.34014086      13.55166962
Si      10.92334907       0.97437727       1.95668107
Si       2.12078203      16.60453505      11.41074919
Si       8.65233125      10.01697691       6.93915614
Si      17.96454246      17.06155874      19.29041779
Si       7.95453529      11.43086149      13.01461739
Si      14.79962197      17.97362045       3.07916317
Si      15.66234467       9.61458409      18.12450802
Si       4.04636376       3.88598933       1.37479474
Si       1.97525860       8.15676331      14.76754032
Si       4.96472136       0.51722859       7.22328831
Si      13.36170014       7.85311112       6.36696140
Si       7.02570316       6.59378488       7.45596971
Si       8.83290826      13.89859815       2.38580869
Si       6.89859974       3.09220830       3.50734336
Si      18.35231138      15.33565741      15.48151605
Si      12.88588403       0.48393443      15.09068304
Si      13.92104022      17.83100027       6.37132741
Si       8.06535126      14.84790328      18.82364660
Si       4.48749695      16.73419108       5.17782770
Si      13.76189985      15.15926121       5.17660594
Si      10.32699571       6.55895664      17.99511192
Si      14.29349292       3.84483080       7.75110537
Si      17.66168577       3.66388953      12.54369287
Si       4.33823372      11.71218114      14.69915706
Si      18.87138095       5.83459713      19.65783558
Si      11.00066801       6.06034724       8.54912880
Si      19.37705340       2.31734105       8.82653450
Si      18.01600275       8.42495054       2.70473225
Si       7.76492355      19.27523610      16.63480428
Si       6.25732121      18.07600032      11.88950504
Si       7.41919252      16.80306790       3.17869106
Si      17.37043212      11.67489033       6.29091175
Si       0.16439161       0.24349030      12.64351060
Si      14.01726282      14.87305236      11.99912283
Si       8.34278542      11.39135161       1.57437050
Si       4.74028728      12.28181873       3.21579515
Si       2.25417226       2.39461889       8.14354668
Si       6.89451439      17.64266874       6.77288356
Si      18.28222256      19.62793184      16.70481144
Si       8.67972814      16.38107875      10.35909795
Si       5.17721946       9.63882641      16.87765704
Si       1.03768790      11.11018922       4.40196346
Si       7.69440783      12.31100861      18.37378499
Si      12.04407441       4.09489954       1.90593123
Si      16.28722877       8.71364042       5.09984733
Si       3.89663646       0.70798126       4.73894546
Si      13.17721060      10.40967721      19.82408188
Si      11.69753941       2.41785327       7.07370877
[truncated: 6,755,421 more chars]
