# Supplementary material for: Physics-Inspired Equivariant Descriptors of Nonbonded Interactions
Source: J Phys Chem Lett. 2023 Oct 20;14(43):9612–8. doi: 10.1021/acs.jpclett.3c02375 (PMC10626632; doi:10.1021/acs.jpclett.3c02375)
Supplement: Supplementary file 2 — jz3c02375_si_002.zip [file jz3c02375_si_002.zip › datasets/xenon.xyz]

2
Lattice="40.0 0.0 0.0 0.0 40.0 0.0 0.0 0.0 40.0" Properties=species:S:1:pos:R:3:forces:R:3 distance=3.55 energy=-411725.442644096 pbc="T T T"
Xe       0.00000000       0.00000000       0.00000000      -0.56047841      -0.00000001      -0.00000001
Xe       3.55000000       0.00000000       0.00000000       0.56047841       0.00000001       0.00000001
2
Lattice="40.0 0.0 0.0 0.0 40.0 0.0 0.0 0.0 40.0" Properties=species:S:1:pos:R:3:forces:R:3 distance=3.6508128549840153 energy=-411725.490327684 pbc="T T T"
Xe       0.00000000       0.00000000       0.00000000      -0.39343257      -0.00000002       0.00000001
Xe       3.65081285       0.00000000       0.00000000       0.39343257       0.00000002      -0.00000001
2
Lattice="40.0 0.0 0.0 0.0 40.0 0.0 0.0 0.0 40.0" Properties=species:S:1:pos:R:3:forces:R:3 distance=3.754488592145504 energy=-411725.524318351 pbc="T T T"
Xe       0.00000000       0.00000000       0.00000000      -0.26849225      -0.00000002      -0.00000002
Xe       3.75448859       0.00000000       0.00000000       0.26849225       0.00000002       0.00000002
2
Lattice="40.0 0.0 0.0 0.0 40.0 0.0 0.0 0.0 40.0" Properties=species:S:1:pos:R:3:forces:R:3 distance=3.8611085115762376 energy=-411725.547794974 pbc="T T T"
Xe       0.00000000       0.00000000       0.00000000      -0.17695331       0.00000002      -0.00000007
Xe       3.86110851       0.00000000       0.00000000       0.17695331      -0.00000002       0.00000007
2
Lattice="40.0 0.0 0.0 0.0 40.0 0.0 0.0 0.0 40.0" Properties=species:S:1:pos:R:3:forces:R:3 distance=3.9707562221269646 energy=-411725.56337987 pbc="T T T"
Xe       0.00000000       0.00000000       0.00000000      -0.11109850       0.00000000       0.00000001
Xe       3.97075622       0.00000000       0.00000000       0.11109850      -0.00000000      -0.00000001
2
Lattice="40.0 0.0 0.0 0.0 40.0 0.0 0.0 0.0 40.0" Properties=species:S:1:pos:R:3:forces:R:3 distance=4.083517706971517 energy=-411725.573171149 pbc="T T T"
Xe       0.00000000       0.00000000       0.00000000      -0.06499556       0.00000000      -0.00000001
Xe       4.08351771       0.00000000       0.00000000       0.06499556      -0.00000000       0.00000001
2
Lattice="40.0 0.0 0.0 0.0 40.0 0.0 0.0 0.0 40.0" Properties=species:S:1:pos:R:3:forces:R:3 distance=4.1994813910328075 energy=-411725.578754687 pbc="T T T"
Xe       0.00000000       0.00000000       0.00000000      -0.03373361       0.00000003       0.00000001
Xe       4.19948139       0.00000000       0.00000000       0.03373361      -0.00000003      -0.00000001
2
Lattice="40.0 0.0 0.0 0.0 40.0 0.0 0.0 0.0 40.0" Properties=species:S:1:pos:R:3:forces:R:3 distance=4.318738210323585 energy=-411725.581465152 pbc="T T T"
Xe       0.00000000       0.00000000       0.00000000      -0.01298354       0.00000000      -0.00000001
Xe       4.31873821       0.00000000       0.00000000       0.01298354      -0.00000000       0.00000001
2
Lattice="40.0 0.0 0.0 0.0 40.0 0.0 0.0 0.0 40.0" Properties=species:S:1:pos:R:3:forces:R:3 distance=4.441381683256339 energy=-411725.582172911 pbc="T T T"
Xe       0.00000000       0.00000000       0.00000000      -0.00007751      -0.00000001      -0.00000002
Xe       4.44138168       0.00000000       0.00000000       0.00007751       0.00000001       0.00000002
2
Lattice="40.0 0.0 0.0 0.0 40.0 0.0 0.0 0.0 40.0" Properties=species:S:1:pos:R:3:forces:R:3 distance=4.56750798397825 energy=-411725.581651479 pbc="T T T"
Xe       0.00000000       0.00000000       0.00000000       0.00767115       0.00000000       0.00000001
Xe       4.56750798       0.00000000       0.00000000      -0.00767115      -0.00000000      -0.00000001
2
Lattice="40.0 0.0 0.0 0.0 40.0 0.0 0.0 0.0 40.0" Properties=species:S:1:pos:R:3:forces:R:3 distance=4.69721601778871 energy=-411725.580347885 pbc="T T T"
Xe       0.00000000       0.00000000       0.00000000       0.01178193       0.00000002      -0.00000003
Xe       4.69721602       0.00000000       0.00000000      -0.01178193      -0.00000002       0.00000003
2
Lattice="40.0 0.0 0.0 0.0 40.0 0.0 0.0 0.0 40.0" Properties=species:S:1:pos:R:3:forces:R:3 distance=4.830607498698549 energy=-411725.578625806 pbc="T T T"
Xe       0.00000000       0.00000000       0.00000000       0.01345664       0.00000001       0.00000001
Xe       4.83060750       0.00000000       0.00000000      -0.01345664      -0.00000001      -0.00000001
2
Lattice="40.0 0.0 0.0 0.0 40.0 0.0 0.0 0.0 40.0" Properties=species:S:1:pos:R:3:forces:R:3 distance=4.967787029191786 energy=-411725.57675245 pbc="T T T"
Xe       0.00000000       0.00000000       0.00000000       0.01379497      -0.00000001       0.00000001
Xe       4.96778703       0.00000000       0.00000000      -0.01379497       0.00000001      -0.00000001
2
Lattice="40.0 0.0 0.0 0.0 40.0 0.0 0.0 0.0 40.0" Properties=species:S:1:pos:R:3:forces:R:3 distance=5.108862182252459 energy=-411725.5748161 pbc="T T T"
Xe       0.00000000       0.00000000       0.00000000       0.01299502       0.00000003      -0.00000001
Xe       5.10886218       0.00000000       0.00000000      -0.01299502      -0.00000003       0.00000001
2
Lattice="40.0 0.0 0.0 0.0 40.0 0.0 0.0 0.0 40.0" Properties=species:S:1:pos:R:3:forces:R:3 distance=5.253943585720835 energy=-411725.573016097 pbc="T T T"
Xe       0.00000000       0.00000000       0.00000000       0.01186014      -0.00000002       0.00000002
Xe       5.25394359       0.00000000       0.00000000      -0.01186014       0.00000002      -0.00000002
2
Lattice="40.0 0.0 0.0 0.0 40.0 0.0 0.0 0.0 40.0" Properties=species:S:1:pos:R:3:forces:R:3 distance=5.403145009045193 energy=-411725.571356506 pbc="T T T"
Xe       0.00000000       0.00000000       0.00000000       0.01029817       0.00000001      -0.00000002
Xe       5.40314501       0.00000000       0.00000000      -0.01029817      -0.00000001       0.00000002
2
Lattice="40.0 0.0 0.0 0.0 40.0 0.0 0.0 0.0 40.0" Properties=species:S:1:pos:R:3:forces:R:3 distance=5.5565834524971605 energy=-411725.569860737 pbc="T T T"
Xe       0.00000000       0.00000000       0.00000000       0.00899716      -0.00000001      -0.00000000
Xe       5.55658345       0.00000000       0.00000000      -0.00899716       0.00000001       0.00000000
2
Lattice="40.0 0.0 0.0 0.0 40.0 0.0 0.0 0.0 40.0" Properties=species:S:1:pos:R:3:forces:R:3 distance=5.714379238920589 energy=-411725.568538763 pbc="T T T"
Xe       0.00000000       0.00000000       0.00000000       0.00754819       0.00000000       0.00000000
Xe       5.71437924       0.00000000       0.00000000      -0.00754819      -0.00000000      -0.00000000
2
Lattice="40.0 0.0 0.0 0.0 40.0 0.0 0.0 0.0 40.0" Properties=species:S:1:pos:R:3:forces:R:3 distance=5.876656108085933 energy=-411725.567362928 pbc="T T T"
Xe       0.00000000       0.00000000       0.00000000       0.00599754       0.00000000      -0.00000000
Xe       5.87665611       0.00000000       0.00000000      -0.00599754      -0.00000000       0.00000000
2
Lattice="40.0 0.0 0.0 0.0 40.0 0.0 0.0 0.0 40.0" Properties=species:S:1:pos:R:3:forces:R:3 distance=6.043541313724072 energy=-411725.566523117 pbc="T T T"
Xe       0.00000000       0.00000000       0.00000000       0.00493351       0.00000000       0.00000002
Xe       6.04354131       0.00000000       0.00000000      -0.00493351      -0.00000000      -0.00000002
2
Lattice="40.0 0.0 0.0 0.0 40.0 0.0 0.0 0.0 40.0" Properties=species:S:1:pos:R:3:forces:R:3 distance=6.215165723315725 energy=-411725.565659518 pbc="T T T"
Xe       0.00000000       0.00000000       0.00000000       0.00378321      -0.00000001      -0.00000001
Xe       6.21516572       0.00000000       0.00000000      -0.00378321       0.00000001       0.00000001
2
Lattice="40.0 0.0 0.0 0.0 40.0 0.0 0.0 0.0 40.0" Properties=species:S:1:pos:R:3:forces:R:3 distance=6.39166392071467 energy=-411725.565019897 pbc="T T T"
Xe       0.00000000       0.00000000       0.00000000       0.00338066       0.00000000       0.00000003
Xe       6.39166392       0.00000000       0.00000000      -0.00338066      -0.00000000      -0.00000003
2
Lattice="40.0 0.0 0.0 0.0 40.0 0.0 0.0 0.0 40.0" Properties=species:S:1:pos:R:3:forces:R:3 distance=6.5731743116852535 energy=-411725.564391962 pbc="T T T"
Xe       0.00000000       0.00000000       0.00000000       0.00262220       0.00000000      -0.00000001
Xe       6.57317431       0.00000000       0.00000000      -0.00262220      -0.00000000       0.00000001
2
Lattice="40.0 0.0 0.0 0.0 40.0 0.0 0.0 0.0 40.0" Properties=species:S:1:pos:R:3:forces:R:3 distance=6.759839232436966 energy=-411725.563800929 pbc="T T T"
Xe       0.00000000       0.00000000       0.00000000       0.00168952       0.00000003      -0.00000001
Xe       6.75983923       0.00000000       0.00000000      -0.00168952      -0.00000003       0.00000001
2
Lattice="40.0 0.0 0.0 0.0 40.0 0.0 0.0 0.0 40.0" Properties=species:S:1:pos:R:3:forces:R:3 distance=6.9518050612411715 energy=-411725.563376852 pbc="T T T"
Xe       0.00000000       0.00000000       0.00000000       0.00133849       0.00000000       0.00000000
Xe       6.95180506       0.00000000       0.00000000      -0.00133849      -0.00000000      -0.00000000
2
Lattice="40.0 0.0 0.0 0.0 40.0 0.0 0.0 0.0 40.0" Properties=species:S:1:pos:R:3:forces:R:3 distance=7.149222333217523 energy=-411725.562980913 pbc="T T T"
Xe       0.00000000       0.00000000       0.00000000       0.00073473      -0.00000001      -0.00000001
Xe       7.14922233       0.00000000       0.00000000      -0.00073473       0.00000001       0.00000001
2
Lattice="40.0 0.0 0.0 0.0 40.0 0.0 0.0 0.0 40.0" Properties=species:S:1:pos:R:3:forces:R:3 distance=7.352245858380098 energy=-411725.562438637 pbc="T T T"
Xe       0.00000000       0.00000000       0.00000000       0.00006291      -0.00000001       0.00000000
Xe       7.35224586       0.00000000       0.00000000      -0.00006291       0.00000001      -0.00000000
2
Lattice="40.0 0.0 0.0 0.0 40.0 0.0 0.0 0.0 40.0" Properties=species:S:1:pos:R:3:forces:R:3 distance=7.56103484303579 energy=-411725.561959804 pbc="T T T"
Xe       0.00000000       0.00000000       0.00000000      -0.00035818       0.00000001      -0.00000000
Xe       7.56103484       0.00000000       0.00000000       0.00035818      -0.00000001       0.00000000
2
Lattice="40.0 0.0 0.0 0.0 40.0 0.0 0.0 0.0 40.0" Properties=species:S:1:pos:R:3:forces:R:3 distance=7.775753014630171 energy=-411725.561233232 pbc="T T T"
Xe       0.00000000       0.00000000       0.00000000      -0.00156689       0.00000001      -0.00000001
Xe       7.77575301       0.00000000       0.00000000       0.00156689      -0.00000001       0.00000001
2
Lattice="40.0 0.0 0.0 0.0 40.0 0.0 0.0 0.0 40.0" Properties=species:S:1:pos:R:3:forces:R:3 distance=7.996568750138742 energy=-411725.560386825 pbc="T T T"
Xe       0.00000000       0.00000000       0.00000000      -0.00320233      -0.00000003      -0.00000001
Xe       7.99656875       0.00000000       0.00000000       0.00320233       0.00000003       0.00000001
2
Lattice="40.0 0.0 0.0 0.0 40.0 0.0 0.0 0.0 40.0" Properties=species:S:1:pos:R:3:forces:R:3 distance=8.223655208104221 energy=-411725.56000259 pbc="T T T"
Xe       0.00000000       0.00000000       0.00000000      -0.00380005      -0.00000000      -0.00000003
Xe       8.22365521       0.00000000       0.00000000       0.00380005       0.00000000       0.00000003
2
Lattice="40.0 0.0 0.0 0.0 40.0 0.0 0.0 0.0 40.0" Properties=species:S:1:pos:R:3:forces:R:3 distance=8.457190464423418 energy=-411725.55997321 pbc="T T T"
Xe       0.00000000       0.00000000       0.00000000      -0.00369501      -0.00000002      -0.00000002
Xe       8.45719046       0.00000000       0.00000000       0.00369501       0.00000002       0.00000002
2
Lattice="40.0 0.0 0.0 0.0 40.0 0.0 0.0 0.0 40.0" Properties=species:S:1:pos:R:3:forces:R:3 distance=8.697357651990211 energy=-411725.56004031 pbc="T T T"
Xe       0.00000000       0.00000000       0.00000000      -0.00358462      -0.00000001       0.00000001
Xe       8.69735765       0.00000000       0.00000000       0.00358462       0.00000001      -0.00000001
2
Lattice="40.0 0.0 0.0 0.0 40.0 0.0 0.0 0.0 40.0" Properties=species:S:1:pos:R:3:forces:R:3 distance=8.944345104304075 energy=-411725.560075261 pbc="T T T"
Xe       0.00000000       0.00000000       0.00000000      -0.00363804      -0.00000001      -0.00000000
Xe       8.94434510       0.00000000       0.00000000       0.00363804       0.00000001       0.00000000
2
Lattice="40.0 0.0 0.0 0.0 40.0 0.0 0.0 0.0 40.0" Properties=species:S:1:pos:R:3:forces:R:3 distance=9.198346503156802 energy=-411725.560310355 pbc="T T T"
Xe       0.00000000       0.00000000       0.00000000      -0.00323202       0.00000000       0.00000001
Xe       9.19834650       0.00000000       0.00000000       0.00323202      -0.00000000      -0.00000001
2
Lattice="40.0 0.0 0.0 0.0 40.0 0.0 0.0 0.0 40.0" Properties=species:S:1:pos:R:3:forces:R:3 distance=9.459561030513274 energy=-411725.56075049 pbc="T T T"
Xe       0.00000000       0.00000000       0.00000000      -0.00238196      -0.00000001      -0.00000000
Xe       9.45956103       0.00000000       0.00000000       0.00238196       0.00000001       0.00000000
2
Lattice="40.0 0.0 0.0 0.0 40.0 0.0 0.0 0.0 40.0" Properties=species:S:1:pos:R:3:forces:R:3 distance=9.728193524705269 energy=-411725.561226137 pbc="T T T"
Xe       0.00000000       0.00000000       0.00000000      -0.00164584      -0.00000002      -0.00000002
Xe       9.72819352       0.00000000       0.00000000       0.00164584       0.00000002       0.00000002
2
Lattice="40.0 0.0 0.0 0.0 40.0 0.0 0.0 0.0 40.0" Properties=species:S:1:pos:R:3:forces:R:3 distance=10.004454641060915 energy=-411725.561551481 pbc="T T T"
Xe       0.00000000       0.00000000       0.00000000      -0.00099415      -0.00000002      -0.00000001
Xe      10.00445464       0.00000000       0.00000000       0.00099415       0.00000002       0.00000001
2
Lattice="40.0 0.0 0.0 0.0 40.0 0.0 0.0 0.0 40.0" Properties=species:S:1:pos:R:3:forces:R:3 distance=10.288561017095686 energy=-411725.561692137 pbc="T T T"
Xe       0.00000000       0.00000000       0.00000000      -0.00084393      -0.00000001      -0.00000000
Xe      10.28856102       0.00000000       0.00000000       0.00084393       0.00000001       0.00000000
2
Lattice="40.0 0.0 0.0 0.0 40.0 0.0 0.0 0.0 40.0" Properties=species:S:1:pos:R:3:forces:R:3 distance=10.580735442394461 energy=-411725.56165387 pbc="T T T"
Xe       0.00000000       0.00000000       0.00000000      -0.00084886      -0.00000001      -0.00000000
Xe      10.58073544       0.00000000       0.00000000       0.00084886       0.00000001       0.00000000
2
Lattice="40.0 0.0 0.0 0.0 40.0 0.0 0.0 0.0 40.0" Properties=species:S:1:pos:R:3:forces:R:3 distance=10.88120703331794 energy=-411725.561618021 pbc="T T T"
Xe       0.00000000       0.00000000       0.00000000      -0.00093287       0.00000001      -0.00000000
Xe      10.88120703       0.00000000       0.00000000       0.00093287      -0.00000001       0.00000000
2
Lattice="40.0 0.0 0.0 0.0 40.0 0.0 0.0 0.0 40.0" Properties=species:S:1:pos:R:3:forces:R:3 distance=11.190211412670317 energy=-411725.561770277 pbc="T T T"
Xe       0.00000000       0.00000000       0.00000000      -0.00075982       0.00000001      -0.00000000
Xe      11.19021141       0.00000000       0.00000000       0.00075982      -0.00000001       0.00000000
2
Lattice="40.0 0.0 0.0 0.0 40.0 0.0 0.0 0.0 40.0" Properties=species:S:1:pos:R:3:forces:R:3 distance=11.507990894469188 energy=-411725.561937038 pbc="T T T"
Xe       0.00000000       0.00000000       0.00000000      -0.00034646      -0.00000000       0.00000001
Xe      11.50799089       0.00000000       0.00000000       0.00034646       0.00000000      -0.00000001
2
Lattice="40.0 0.0 0.0 0.0 40.0 0.0 0.0 0.0 40.0" Properties=species:S:1:pos:R:3:forces:R:3 distance=11.834794673962568 energy=-411725.562036783 pbc="T T T"
Xe       0.00000000       0.00000000       0.00000000      -0.00020756      -0.00000000       0.00000001
Xe      11.83479467       0.00000000       0.00000000       0.00020756       0.00000000      -0.00000001
2
Lattice="40.0 0.0 0.0 0.0 40.0 0.0 0.0 0.0 40.0" Properties=species:S:1:pos:R:3:forces:R:3 distance=12.170879023041948 energy=-411725.562151101 pbc="T T T"
Xe       0.00000000       0.00000000       0.00000000      -0.00011457       0.00000000       0.00000002
Xe      12.17087902       0.00000000       0.00000000       0.00011457      -0.00000000      -0.00000002
2
Lattice="40.0 0.0 0.0 0.0 40.0 0.0 0.0 0.0 40.0" Properties=species:S:1:pos:R:3:forces:R:3 distance=12.516507491204738 energy=-411725.562182216 pbc="T T T"
Xe       0.00000000       0.00000000       0.00000000       0.00002656      -0.00000002      -0.00000000
Xe      12.51650749       0.00000000       0.00000000      -0.00002656       0.00000002       0.00000000
2
Lattice="40.0 0.0 0.0 0.0 40.0 0.0 0.0 0.0 40.0" Properties=species:S:1:pos:R:3:forces:R:3 distance=12.87195111222366 energy=-411725.56218563 pbc="T T T"
Xe       0.00000000       0.00000000       0.00000000       0.00004981      -0.00000001      -0.00000001
Xe      12.87195111       0.00000000       0.00000000      -0.00004981       0.00000001       0.00000001
2
Lattice="40.0 0.0 0.0 0.0 40.0 0.0 0.0 0.0 40.0" Properties=species:S:1:pos:R:3:forces:R:3 distance=13.237488616685054 energy=-411725.562161095 pbc="T T T"
Xe       0.00000000       0.00000000       0.00000000       0.00002057       0.00000001      -0.00000001
Xe      13.23748862       0.00000000       0.00000000      -0.00002057      -0.00000001       0.00000001
2
Lattice="40.0 0.0 0.0 0.0 40.0 0.0 0.0 0.0 40.0" Properties=species:S:1:pos:R:3:forces:R:3 distance=13.613406650562917 energy=-411725.562150686 pbc="T T T"
Xe       0.00000000       0.00000000       0.00000000       0.00000500      -0.00000002       0.00000000
Xe      13.61340665       0.00000000       0.00000000      -0.00000500       0.00000002      -0.00000000
2
Lattice="40.0 0.0 0.0 0.0 40.0 0.0 0.0 0.0 40.0" Properties=species:S:1:pos:R:3:forces:R:3 distance=14.0 energy=-411725.562149812 pbc="T T T"
Xe       0.00000000       0.00000000       0.00000000       0.00001480      -0.00000001       0.00000002
Xe      14.00000000       0.00000000       0.00000000      -0.00001480       0.00000001      -0.00000002
3
Lattice="40.0 0.0 0.0 0.0 40.0 0.0 0.0 0.0 40.0" Properties=species:S:1:pos:R:3:forces:R:3 distance=3.75 energy=-617588.231288502 pbc="T T T"
Xe       0.00000000       0.00000000       0.00000000      -0.39199160      -0.22603347      -0.00000006
Xe       3.75000000       0.00000000       0.00000000       0.39199162      -0.22603340       0.00000002
Xe       1.87500000       3.24759526       0.00000000      -0.00000002       0.45206688       0.00000004
3
Lattice="40.0 0.0 0.0 0.0 40.0 0.0 0.0 0.0 40.0" Properties=species:S:1:pos:R:3:forces:R:3 distance=3.8521812405420017 energy=-617588.297635655 pbc="T T T"
Xe       0.00000000       0.00000000       0.00000000      -0.26408673      -0.15212435       0.00000001
Xe       3.85218124       0.00000000       0.00000000       0.26408651      -0.15212426      -0.00000006
Xe       1.92609062       3.33608681       0.00000000       0.00000022       0.30424861       0.00000005
3
Lattice="40.0 0.0 0.0 0.0 40.0 0.0 0.0 0.0 40.0" Properties=species:S:1:pos:R:3:forces:R:3 distance=3.9571467493289916 energy=-617588.342702416 pbc="T T T"
Xe       0.00000000       0.00000000       0.00000000      -0.17036718      -0.09808006       0.00000001
Xe       3.95714675       0.00000000       0.00000000       0.17036727      -0.09808008       0.00000002
Xe       1.97857337       3.42698961       0.00000000      -0.00000009       0.19616014      -0.00000002
3
Lattice="40.0 0.0 0.0 0.0 40.0 0.0 0.0 0.0 40.0" Properties=species:S:1:pos:R:3:forces:R:3 distance=4.064972393023174 energy=-617588.371793472 pbc="T T T"
Xe       0.00000000       0.00000000       0.00000000      -0.10349083      -0.05946765       0.00000003
Xe       4.06497239       0.00000000       0.00000000       0.10349047      -0.05946759      -0.00000001
Xe       2.03248620       3.52036936       0.00000000       0.00000037       0.11893523      -0.00000002
3
Lattice="40.0 0.0 0.0 0.0 40.0 0.0 0.0 0.0 40.0" Properties=species:S:1:pos:R:3:forces:R:3 distance=4.175736105526667 energy=-617588.389221922 pbc="T T T"
Xe       0.00000000       0.00000000       0.00000000      -0.05685967      -0.03254046       0.00000005
Xe       4.17573611       0.00000000       0.00000000       0.05685947      -0.03254051      -0.00000006
Xe       2.08786805       3.61629355       0.00000000       0.00000020       0.06508097       0.00000001
3
Lattice="40.0 0.0 0.0 0.0 40.0 0.0 0.0 0.0 40.0" Properties=species:S:1:pos:R:3:forces:R:3 distance=4.289517944310332 energy=-617588.398301957 pbc="T T T"
Xe       0.00000000       0.00000000       0.00000000      -0.02533597      -0.01442856       0.00000003
Xe       4.28951794       0.00000000       0.00000000       0.02533598      -0.01442849      -0.00000007
Xe       2.14475897       3.71483151       0.00000000      -0.00000002       0.02885705       0.00000005
3
Lattice="40.0 0.0 0.0 0.0 40.0 0.0 0.0 0.0 40.0" Properties=species:S:1:pos:R:3:forces:R:3 distance=4.406400148277481 energy=-617588.401601198 pbc="T T T"
Xe       0.00000000       0.00000000       0.00000000      -0.00494961      -0.00257416      -0.00000005
Xe       4.40640015       0.00000000       0.00000000       0.00494962      -0.00257415       0.00000007
Xe       2.20320007       3.81605447       0.00000000      -0.00000000       0.00514831      -0.00000002
3
Lattice="40.0 0.0 0.0 0.0 40.0 0.0 0.0 0.0 40.0" Properties=species:S:1:pos:R:3:forces:R:3 distance=4.526467197204268 energy=-617588.401070127 pbc="T T T"
Xe       0.00000000       0.00000000       0.00000000       0.00786461       0.00469288      -0.00000004
Xe       4.52646720       0.00000000       0.00000000      -0.00786455       0.00469299       0.00000001
Xe       2.26323360       3.92003558       0.00000000      -0.00000007      -0.00938587       0.00000003
3
Lattice="40.0 0.0 0.0 0.0 40.0 0.0 0.0 0.0 40.0" Properties=species:S:1:pos:R:3:forces:R:3 distance=4.649805872799737 energy=-617588.398067333 pbc="T T T"
Xe       0.00000000       0.00000000       0.00000000       0.01507310       0.00886725      -0.00000000
Xe       4.64980587       0.00000000       0.00000000      -0.01507308       0.00886719      -0.00000001
Xe       2.32490294       4.02685001       0.00000000      -0.00000002      -0.01773444       0.00000002
3
Lattice="40.0 0.0 0.0 0.0 40.0 0.0 0.0 0.0 40.0" Properties=species:S:1:pos:R:3:forces:R:3 distance=4.7765053214296485 energy=-617588.393691858 pbc="T T T"
Xe       0.00000000       0.00000000       0.00000000       0.01884883       0.01092585      -0.00000006
Xe       4.77650532       0.00000000       0.00000000      -0.01884883       0.01092591       0.00000012
Xe       2.38825266       4.13657495       0.00000000       0.00000001      -0.02185176      -0.00000006
3
Lattice="40.0 0.0 0.0 0.0 40.0 0.0 0.0 0.0 40.0" Properties=species:S:1:pos:R:3:forces:R:3 distance=4.906657118549423 energy=-617588.38853722 pbc="T T T"
Xe       0.00000000       0.00000000       0.00000000       0.01984006       0.01153970       0.00000003
Xe       4.90665712       0.00000000       0.00000000      -0.01984009       0.01153974       0.00000001
Xe       2.45332856       4.24928971       0.00000000       0.00000003      -0.02307944      -0.00000005
3
Lattice="40.0 0.0 0.0 0.0 40.0 0.0 0.0 0.0 40.0" Properties=species:S:1:pos:R:3:forces:R:3 distance=5.040355334892789 energy=-617588.383260455 pbc="T T T"
Xe       0.00000000       0.00000000       0.00000000       0.01960488       0.01126619       0.00000001
Xe       5.04035533       0.00000000       0.00000000      -0.01960367       0.01126611       0.00000002
Xe       2.52017767       4.36507576       0.00000000      -0.00000121      -0.02253230      -0.00000003
3
Lattice="40.0 0.0 0.0 0.0 40.0 0.0 0.0 0.0 40.0" Properties=species:S:1:pos:R:3:forces:R:3 distance=5.177696604463947 energy=-617588.37799134 pbc="T T T"
Xe       0.00000000       0.00000000       0.00000000       0.01806818       0.01049344      -0.00000003
Xe       5.17769660       0.00000000       0.00000000      -0.01806797       0.01049355      -0.00000000
Xe       2.58884830       4.48401679       0.00000000      -0.00000021      -0.02098699       0.00000004
3
Lattice="40.0 0.0 0.0 0.0 40.0 0.0 0.0 0.0 40.0" Properties=species:S:1:pos:R:3:forces:R:3 distance=5.31878019438241 energy=-617588.373107932 pbc="T T T"
Xe       0.00000000       0.00000000       0.00000000       0.01637912       0.00951633      -0.00000006
Xe       5.31878019       0.00000000       0.00000000      -0.01637785       0.00951630       0.00000001
Xe       2.65939010       4.60619877       0.00000000      -0.00000127      -0.01903263       0.00000005
3
Lattice="40.0 0.0 0.0 0.0 40.0 0.0 0.0 0.0 40.0" Properties=species:S:1:pos:R:3:forces:R:3 distance=5.463708076631003 energy=-617588.368503793 pbc="T T T"
Xe       0.00000000       0.00000000       0.00000000       0.01425234       0.00833868       0.00000002
Xe       5.46370808       0.00000000       0.00000000      -0.01425232       0.00833864       0.00000001
Xe       2.73185404       4.73170999       0.00000000      -0.00000002      -0.01667732      -0.00000002
3
Lattice="40.0 0.0 0.0 0.0 40.0 0.0 0.0 0.0 40.0" Properties=species:S:1:pos:R:3:forces:R:3 distance=5.612585001758874 energy=-617588.364586436 pbc="T T T"
Xe       0.00000000       0.00000000       0.00000000       0.01242123       0.00698735       0.00000001
Xe       5.61258500       0.00000000       0.00000000      -0.01242283       0.00698731       0.00000001
Xe       2.80629250       4.86064119       0.00000000       0.00000160      -0.01397466      -0.00000002
3
Lattice="40.0 0.0 0.0 0.0 40.0 0.0 0.0 0.0 40.0" Properties=species:S:1:pos:R:3:forces:R:3 distance=5.7655185745927815 energy=-617588.361149071 pbc="T T T"
Xe       0.00000000       0.00000000       0.00000000       0.01032577       0.00581237      -0.00000003
Xe       5.76551857       0.00000000       0.00000000      -0.01032561       0.00581237       0.00000002
Xe       2.88275929       4.99308555       0.00000000      -0.00000016      -0.01162473       0.00000001
3
Lattice="40.0 0.0 0.0 0.0 40.0 0.0 0.0 0.0 40.0" Properties=species:S:1:pos:R:3:forces:R:3 distance=5.922619332011407 energy=-617588.358169598 pbc="T T T"
Xe       0.00000000       0.00000000       0.00000000       0.00846165       0.00492291      -0.00000003
Xe       5.92261933       0.00000000       0.00000000      -0.00846173       0.00492293      -0.00000001
Xe       2.96130967       5.12913880       0.00000000       0.00000007      -0.00984584       0.00000004
3
Lattice="40.0 0.0 0.0 0.0 40.0 0.0 0.0 0.0 40.0" Properties=species:S:1:pos:R:3:forces:R:3 distance=6.084000822838866 energy=-617588.355638974 pbc="T T T"
Xe       0.00000000       0.00000000       0.00000000       0.00691907       0.00416605      -0.00000003
Xe       6.08400082       0.00000000       0.00000000      -0.00692062       0.00416601       0.00000004
Xe       3.04200041       5.26889927       0.00000000       0.00000155      -0.00833206      -0.00000001
3
Lattice="40.0 0.0 0.0 0.0 40.0 0.0 0.0 0.0 40.0" Properties=species:S:1:pos:R:3:forces:R:3 distance=6.249779689915195 energy=-617588.353326665 pbc="T T T"
Xe       0.00000000       0.00000000       0.00000000       0.00547998       0.00336529      -0.00000006
Xe       6.24977969       0.00000000       0.00000000      -0.00547706       0.00336530       0.00000004
Xe       3.12488984       5.41246798       0.00000000      -0.00000292      -0.00673059       0.00000002
3
Lattice="40.0 0.0 0.0 0.0 40.0 0.0 0.0 0.0 40.0" Properties=species:S:1:pos:R:3:forces:R:3 distance=6.4200757544031255 energy=-617588.351528327 pbc="T T T"
Xe       0.00000000       0.00000000       0.00000000       0.00484598       0.00267717      -0.00000000
Xe       6.42007575       0.00000000       0.00000000      -0.00484175       0.00267713      -0.00000002
Xe       3.21003788       5.55994870       0.00000000      -0.00000423      -0.00535431       0.00000002
3
Lattice="40.0 0.0 0.0 0.0 40.0 0.0 0.0 0.0 40.0" Properties=species:S:1:pos:R:3:forces:R:3 distance=6.595012102392071 energy=-617588.34982107 pbc="T T T"
Xe       0.00000000       0.00000000       0.00000000       0.00379693       0.00192671       0.00000002
Xe       6.59501210       0.00000000       0.00000000      -0.00379691       0.00192670      -0.00000002
Xe       3.29750605       5.71144802       0.00000000      -0.00000003      -0.00385342       0.00000000
3
Lattice="40.0 0.0 0.0 0.0 40.0 0.0 0.0 0.0 40.0" Properties=species:S:1:pos:R:3:forces:R:3 distance=6.774715173861921 energy=-617588.348542537 pbc="T T T"
Xe       0.00000000       0.00000000       0.00000000       0.00265871       0.00160900      -0.00000002
Xe       6.77471517       0.00000000       0.00000000      -0.00265957       0.00160901       0.00000002
Xe       3.38735759       5.86707544       0.00000000       0.00000086      -0.00321801      -0.00000001
3
Lattice="40.0 0.0 0.0 0.0 40.0 0.0 0.0 0.0 40.0" Properties=species:S:1:pos:R:3:forces:R:3 distance=6.9593148540709695 energy=-617588.347404416 pbc="T T T"
Xe       0.00000000       0.00000000       0.00000000       0.00232299       0.00141561      -0.00000001
Xe       6.95931485       0.00000000       0.00000000      -0.00232336       0.00141559       0.00000002
Xe       3.47965743       6.02694346       0.00000000       0.00000037      -0.00283120      -0.00000001
3
Lattice="40.0 0.0 0.0 0.0 40.0 0.0 0.0 0.0 40.0" Properties=species:S:1:pos:R:3:forces:R:3 distance=7.148944567433999 energy=-617588.345950018 pbc="T T T"
Xe       0.00000000       0.00000000       0.00000000       0.00149002       0.00082510      -0.00000001
Xe       7.14894457       0.00000000       0.00000000      -0.00149181       0.00082508      -0.00000002
Xe       3.57447228       6.19116761       0.00000000       0.00000179      -0.00165018       0.00000003
3
Lattice="40.0 0.0 0.0 0.0 40.0 0.0 0.0 0.0 40.0" Properties=species:S:1:pos:R:3:forces:R:3 distance=7.343741373958374 energy=-617588.344570675 pbc="T T T"
Xe       0.00000000       0.00000000       0.00000000       0.00053310       0.00036750      -0.00000002
Xe       7.34374137       0.00000000       0.00000000      -0.00053068       0.00036749       0.00000001
Xe       3.67187069       6.35986659       0.00000000      -0.00000242      -0.00073499       0.00000001
3
Lattice="40.0 0.0 0.0 0.0 40.0 0.0 0.0 0.0 40.0" Properties=species:S:1:pos:R:3:forces:R:3 distance=7.543846068307891 energy=-617588.343274984 pbc="T T T"
Xe       0.00000000       0.00000000       0.00000000      -0.00013037      -0.00003924      -0.00000000
Xe       7.54384607       0.00000000       0.00000000       0.00012987      -0.00003929      -0.00000001
Xe       3.77192303       6.53316234       0.00000000       0.00000051       0.00007852       0.00000001
3
Lattice="40.0 0.0 0.0 0.0 40.0 0.0 0.0 0.0 40.0" Properties=species:S:1:pos:R:3:forces:R:3 distance=7.749403281565921 energy=-617588.341194833 pbc="T T T"
Xe       0.00000000       0.00000000       0.00000000      -0.00173648      -0.00105409       0.00000000
Xe       7.74940328       0.00000000       0.00000000       0.00173903      -0.00105409      -0.00000001
Xe       3.87470164       6.71118011       0.00000000      -0.00000256       0.00210817       0.00000001
3
Lattice="40.0 0.0 0.0 0.0 40.0 0.0 0.0 0.0 40.0" Properties=species:S:1:pos:R:3:forces:R:3 distance=7.960561585771431 energy=-617588.338681999 pbc="T T T"
Xe       0.00000000       0.00000000       0.00000000      -0.00417274      -0.00239544       0.00000000
Xe       7.96056159       0.00000000       0.00000000       0.00417241      -0.00239547      -0.00000001
Xe       3.98028079       6.89404856       0.00000000       0.00000034       0.00479091       0.00000001
3
Lattice="40.0 0.0 0.0 0.0 40.0 0.0 0.0 0.0 40.0" Properties=species:S:1:pos:R:3:forces:R:3 distance=8.177473601303465 energy=-617588.337250724 pbc="T T T"
Xe       0.00000000       0.00000000       0.00000000      -0.00531597      -0.00311389       0.00000001
Xe       8.17747360       0.00000000       0.00000000       0.00531562      -0.00311391      -0.00000001
Xe       4.08873680       7.08189988       0.00000000       0.00000036       0.00622780      -0.00000001
3
Lattice="40.0 0.0 0.0 0.0 40.0 0.0 0.0 0.0 40.0" Properties=species:S:1:pos:R:3:forces:R:3 distance=8.400296107191643 energy=-617588.336934481 pbc="T T T"
Xe       0.00000000       0.00000000       0.00000000      -0.00543175      -0.00312862      -0.00000002
Xe       8.40029611       0.00000000       0.00000000       0.00543177      -0.00312863      -0.00000000
Xe       4.20014805       7.27486983       0.00000000      -0.00000002       0.00625725       0.00000002
3
Lattice="40.0 0.0 0.0 0.0 40.0 0.0 0.0 0.0 40.0" Properties=species:S:1:pos:R:3:forces:R:3 distance=8.629190154432438 energy=-617588.336915839 pbc="T T T"
Xe       0.00000000       0.00000000       0.00000000      -0.00534479      -0.00309934       0.00000000
Xe       8.62919015       0.00000000       0.00000000       0.00534480      -0.00309932      -0.00000001
Xe       4.31459508       7.47309789       0.00000000      -0.00000001       0.00619865       0.00000001
3
Lattice="40.0 0.0 0.0 0.0 40.0 0.0 0.0 0.0 40.0" Properties=species:S:1:pos:R:3:forces:R:3 distance=8.86432118239317 energy=-617588.336952538 pbc="T T T"
Xe       0.00000000       0.00000000       0.00000000      -0.00547092      -0.00311929      -0.00000000
Xe       8.86432118       0.00000000       0.00000000       0.00547092      -0.00311927       0.00000001
Xe       4.43216059       7.67672733       0.00000000       0.00000000       0.00623857      -0.00000000
3
Lattice="40.0 0.0 0.0 0.0 40.0 0.0 0.0 0.0 40.0" Properties=species:S:1:pos:R:3:forces:R:3 distance=9.105859138387752 energy=-617588.337351545 pbc="T T T"
Xe       0.00000000       0.00000000       0.00000000      -0.00513470      -0.00293945       0.00000000
Xe       9.10585914       0.00000000       0.00000000       0.00513472      -0.00293945      -0.00000001
Xe       4.55292957       7.88590534       0.00000000      -0.00000002       0.00587889       0.00000001
3
Lattice="40.0 0.0 0.0 0.0 40.0 0.0 0.0 0.0 40.0" Properties=species:S:1:pos:R:3:forces:R:3 distance=9.35397860051073 energy=-617588.338444494 pbc="T T T"
Xe       0.00000000       0.00000000       0.00000000      -0.00415591      -0.00240729       0.00000000
Xe       9.35397860       0.00000000       0.00000000       0.00415587      -0.00240726       0.00000002
Xe       4.67698930       8.10078309       0.00000000       0.00000004       0.00481455      -0.00000002
3
Lattice="40.0 0.0 0.0 0.0 40.0 0.0 0.0 0.0 40.0" Properties=species:S:1:pos:R:3:forces:R:3 distance=9.608858903818339 energy=-617588.339850351 pbc="T T T"
Xe       0.00000000       0.00000000       0.00000000      -0.00296034      -0.00170079       0.00000004
Xe       9.60885890       0.00000000       0.00000000       0.00296036      -0.00170078      -0.00000001
Xe       4.80442945       8.32151591       0.00000000      -0.00000002       0.00340158      -0.00000003
3
Lattice="40.0 0.0 0.0 0.0 40.0 0.0 0.0 0.0 40.0" Properties=species:S:1:pos:R:3:forces:R:3 distance=9.87068426994773 energy=-617588.341110997 pbc="T T T"
Xe       0.00000000       0.00000000       0.00000000      -0.00187645      -0.00110121      -0.00000003
Xe       9.87068427       0.00000000       0.00000000       0.00187641      -0.00110125       0.00000003
Xe       4.93534213       8.54826333       0.00000000       0.00000003       0.00220246       0.00000000
3
Lattice="40.0 0.0 0.0 0.0 40.0 0.0 0.0 0.0 40.0" Properties=species:S:1:pos:R:3:forces:R:3 distance=10.13964394026818 energy=-617588.341746125 pbc="T T T"
Xe       0.00000000       0.00000000       0.00000000      -0.00136087      -0.00072249       0.00000005
Xe      10.13964394       0.00000000       0.00000000       0.00136122      -0.00072246      -0.00000003
Xe       5.06982197       8.78118924       0.00000000      -0.00000034       0.00144496      -0.00000002
3
Lattice="40.0 0.0 0.0 0.0 40.0 0.0 0.0 0.0 40.0" Properties=species:S:1:pos:R:3:forces:R:3 distance=10.415932312660392 energy=-617588.341920691 pbc="T T T"
Xe       0.00000000       0.00000000       0.00000000      -0.00121525      -0.00075403      -0.00000000
Xe      10.41593231       0.00000000       0.00000000       0.00121436      -0.00075403      -0.00000000
Xe       5.20796616       9.02046199       0.00000000       0.00000090       0.00150805       0.00000001
3
Lattice="40.0 0.0 0.0 0.0 40.0 0.0 0.0 0.0 40.0" Properties=species:S:1:pos:R:3:forces:R:3 distance=10.699749082022832 energy=-617588.341730494 pbc="T T T"
Xe       0.00000000       0.00000000       0.00000000      -0.00134017      -0.00075016      -0.00000002
Xe      10.69974908       0.00000000       0.00000000       0.00134008      -0.00075016       0.00000001
Xe       5.34987454       9.26625452       0.00000000       0.00000009       0.00150032       0.00000001
3
Lattice="40.0 0.0 0.0 0.0 40.0 0.0 0.0 0.0 40.0" Properties=species:S:1:pos:R:3:forces:R:3 distance=10.99129938460663 energy=-617588.341797284 pbc="T T T"
Xe       0.00000000       0.00000000       0.00000000      -0.00137774      -0.00075821      -0.00000003
Xe      10.99129938       0.00000000       0.00000000       0.00137639      -0.00075825       0.00000000
Xe       5.49564969       9.51874449       0.00000000       0.00000135       0.00151646       0.00000003
3
Lattice="40.0 0.0 0.0 0.0 40.0 0.0 0.0 0.0 40.0" Properties=species:S:1:pos:R:3:forces:R:3 distance=11.290793946283339 energy=-617588.342287549 pbc="T T T"
Xe       0.00000000       0.00000000       0.00000000      -0.00092360      -0.00055877       0.00000001
Xe      11.29079395       0.00000000       0.00000000       0.00092760      -0.00055881      -0.00000001
Xe       5.64539697       9.77811439       0.00000000      -0.00000400       0.00111758       0.00000000
3
Lattice="40.0 0.0 0.0 0.0 40.0 0.0 0.0 0.0 40.0" Properties=species:S:1:pos:R:3:forces:R:3 distance=11.59844923485277 energy=-617588.342732802 pbc="T T T"
Xe       0.00000000       0.00000000       0.00000000      -0.00042821      -0.00026307      -0.00000003
Xe      11.59844923       0.00000000       0.00000000       0.00042687      -0.00026312       0.00000002
Xe       5.79922462      10.04455168       0.00000000       0.00000134       0.00052619       0.00000001
3
Lattice="40.0 0.0 0.0 0.0 40.0 0.0 0.0 0.0 40.0" Properties=species:S:1:pos:R:3:forces:R:3 distance=11.91448761650095 energy=-617588.342985842 pbc="T T T"
Xe       0.00000000       0.00000000       0.00000000      -0.00027320      -0.00013051       0.00000000
Xe      11.91448762       0.00000000       0.00000000       0.00027741      -0.00013051       0.00000000
Xe       5.95724381      10.31824895       0.00000000      -0.00000422       0.00026101      -0.00000000
3
Lattice="40.0 0.0 0.0 0.0 40.0 0.0 0.0 0.0 40.0" Properties=species:S:1:pos:R:3:forces:R:3 distance=12.239137516521321 energy=-617588.343276316 pbc="T T T"
Xe       0.00000000       0.00000000       0.00000000      -0.00014469      -0.00007998       0.00000001
Xe      12.23913752       0.00000000       0.00000000       0.00014452      -0.00008001      -0.00000003
Xe       6.11956876      10.59940401       0.00000000       0.00000017       0.00015999       0.00000002
3
Lattice="40.0 0.0 0.0 0.0 40.0 0.0 0.0 0.0 40.0" Properties=species:S:1:pos:R:3:forces:R:3 distance=12.572633584415266 energy=-617588.343382159 pbc="T T T"
Xe       0.00000000       0.00000000       0.00000000       0.00004318       0.00001865       0.00000001
Xe      12.57263358       0.00000000       0.00000000      -0.00004039       0.00001862      -0.00000001
Xe       6.28631679      10.88822008       0.00000000      -0.00000279      -0.00003728       0.00000000
3
Lattice="40.0 0.0 0.0 0.0 40.0 0.0 0.0 0.0 40.0" Properties=species:S:1:pos:R:3:forces:R:3 distance=12.915216863491425 energy=-617588.343250741 pbc="T T T"
Xe       0.00000000       0.00000000       0.00000000       0.00007482       0.00004123      -0.00000000
Xe      12.91521686       0.00000000       0.00000000      -0.00007648       0.00004124       0.00000001
Xe       6.45760843      11.18490590       0.00000000       0.00000166      -0.00008246      -0.00000001
3
Lattice="40.0 0.0 0.0 0.0 40.0 0.0 0.0 0.0 40.0" Properties=species:S:1:pos:R:3:forces:R:3 distance=13.267134965086237 energy=-617588.343291523 pbc="T T T"
Xe       0.00000000       0.00000000       0.00000000       0.00002833       0.00001753      -0.00000001
Xe      13.26713497       0.00000000       0.00000000      -0.00002418       0.00001755      -0.00000000
Xe       6.63356748      11.48967592       0.00000000      -0.00000416      -0.00003509       0.00000001
3
Lattice="40.0 0.0 0.0 0.0 40.0 0.0 0.0 0.0 40.0" Properties=species:S:1:pos:R:3:forces:R:3 distance=13.628642247531754 energy=-617588.343272282 pbc="T T T"
Xe       0.00000000       0.00000000       0.00000000       0.00001488       0.00000932       0.00000001
Xe      13.62864225       0.00000000       0.00000000      -0.00001518       0.00000935      -0.00000000
Xe       6.81432112      11.80275041       0.00000000       0.00000030      -0.00001866      -0.00000001
3
Lattice="40.0 0.0 0.0 0.0 40.0 0.0 0.0 0.0 40.0" Properties=species:S:1:pos:R:3:forces:R:3 distance=14.0 energy=-617588.343262971 pbc="T T T"
Xe       0.00000000       0.00000000       0.00000000       0.00001809       0.00000784       0.00000001
Xe      14.00000000       0.00000000       0.00000000      -0.00001939       0.00000787       0.00000000
Xe       7.00000000      12.12435565       0.00000000       0.00000130      -0.00001571      -0.00000001
