# Supplementary material for: Physics-Inspired Equivariant Descriptors of Nonbonded Interactions
Source: J Phys Chem Lett. 2023 Oct 20;14(43):9612–8. doi: 10.1021/acs.jpclett.3c02375 (PMC10626632; doi:10.1021/acs.jpclett.3c02375)
Supplement: Supplementary file 2 — jz3c02375_si_002.zip [file jz3c02375_si_002.zip › datasets/point_charges_Training_set_p1.xyz]

64
Lattice="20.0 0.0 0.0 0.0 20.0 0.0 0.0 0.0 20.0" Properties=species:S:1:pos:R:3 energy=-3.177171816855135 pbc="T T T"
Na       8.58203454      16.38521038      16.12898591
Cl      12.93580114      19.41796637      15.04843063
Na       2.52906627      10.73529879       2.43215714
Cl       5.38971831      15.70001210      15.84544225
Na      14.68230357       3.12904319       4.82899096
Cl      18.15779608      14.83055391      13.54800995
Na       1.21910261      15.25288765       9.28436788
Cl      16.37750019      14.64606607       3.43877274
Na       5.49964261       4.53697150      10.89443370
Cl       1.36755432      15.27893228       2.78673559
Na      17.24884990      14.83507642       1.00591411
Cl       1.38658152      11.16571615      13.07014873
Na      10.01939193       8.22922107      13.98686773
Cl      11.75085916       9.49910114       6.02396074
Na      12.95622103      11.70783239       1.41621745
Cl      15.94768486      14.25207176      17.94042487
Na       6.95092097      15.69445838       1.50109846
Cl      17.00214728       0.78802774       5.45269073
Na       0.84190606       3.06580312      19.79291557
Cl       1.86874975      17.58350654      19.31088156
Na      12.87873166      12.08796906       8.53441571
Cl      14.82080669      18.36539373      16.57552957
Na      14.90941376      19.70571434       7.08238988
Cl      12.24707459      17.34634148      19.17087963
Na       5.34900083       3.02646944       7.82180356
Cl       5.74193104       5.74531468       4.92550498
Na       4.20768903      11.26776771      18.89955444
Cl      19.37563689       6.34929139      12.73330697
Na       3.22033289      15.58599725      17.41286085
Cl       8.51802925      11.33152920       7.89620119
Na       0.06008108       8.66759648       1.25764677
Cl      14.85003106       9.97357734      13.46864815
Na      17.22071369       7.96376256       9.31180283
Cl       2.25497559      18.94663739      12.68574691
Na       2.55381124      15.21509730      12.95397842
Cl       7.04788158      17.87277531      10.41545417
Na      10.86861402      17.30270902       9.81823519
Cl       2.27533235      12.13539340       9.06274565
Na      10.57480170       4.94271048      10.63009149
Cl       6.47195388       8.09584612       9.54886771
Na       7.22874625       1.22513649       0.08598837
Cl       3.37175610       4.32430553       6.94938270
Na       8.83613240      11.62740483      15.95143928
Cl       6.01871953       9.76289724       3.01593085
Na      11.95478039      16.74466096      15.60237205
Cl      12.07641343      10.15175933      12.69177147
Na      13.76073928       0.88662743      19.20357949
Cl      15.81051333      14.64454508       7.19418894
Na       0.08937708      19.72600579       0.30129759
Cl       3.68526281       8.64489536       3.46586455
Na       5.44836288       7.80763587      17.92439012
Cl      14.08746368      17.79365293       2.97610040
Na       8.51391594      17.27387878      19.39829381
Cl       5.13158337       6.23061263       1.51599353
Na      15.55128183       7.50185767       4.13273098
Cl      10.33426272       6.44372453      17.23766297
Na       6.22988299      19.85937431      16.27803500
Cl       6.97383707      15.21375968      12.37638495
Na      18.83074594       0.20044468      14.11116057
Cl       5.28345312      13.38061110      18.06675936
Na       8.88449732       1.19024105      15.67600935
Cl      12.79671248      11.83191866      14.61461304
Na      19.99985710      18.73814868       8.28175490
Cl       8.18133772      13.51307119      19.96483011
64
Lattice="20.0 0.0 0.0 0.0 20.0 0.0 0.0 0.0 20.0" Properties=species:S:1:pos:R:3 energy=-1.95047810661995 pbc="T T T"
Na       0.77476463      17.87360734       9.58294410
Cl       4.77089906      17.51093537      13.92197240
Na      17.40167689      11.63785246       3.34389268
Cl      18.23487226      18.47186981      19.87151958
Na       5.76048071      12.75599799       4.95324176
Cl      17.93041162       5.18376266       7.91765639
Na       2.18181941       6.03491479       7.16770151
Cl       8.95713369       3.96225396      19.56416204
Na      12.73663914      14.65860442       7.61009976
Cl      19.77375617      14.24118212      19.63435748
Na      17.20302848      13.98320490       9.57733644
Cl      11.44153800       3.29667564       5.17334729
Na      17.97601348       0.09560417      13.82203876
Cl       7.94899506       7.89129061      13.62551304
Na      10.52024281       5.78205121      16.49321966
Cl       8.82969158      18.84242389      11.28926491
Na      13.21112256      18.82859250      18.04789024
Cl      11.70980173       9.48270101       7.47975426
Na       3.62365633       8.86563024       4.36727935
Cl      17.40946806       6.64210471       2.03415702
Na       5.87242466       8.36326530       6.78970642
Cl      16.62208274       9.14613848       4.43524531
Na       2.28327398      13.33174025      12.03734799
Cl       6.22985422       2.42266790      15.55338772
Na      17.83625648       2.41761295       6.40608432
Cl      16.56999613      14.46640418      18.94021193
Na      10.42915058       7.45757194      12.40397187
Cl      13.38988333       9.37089671      14.78179541
Na       7.34563420      14.13214412       1.47335424
Cl      13.54873044       9.82660611       9.23477316
Na       2.03028712      17.20813650      17.71277165
Cl       8.24361163      11.77933423       0.86429821
Na      16.25782314      19.41916455       1.21664916
Cl       2.03686208       4.38020418      10.18246592
Na       3.62417424      12.98626922      14.18587404
Cl      14.57345141       4.13273709       7.54438023
Na      12.10648259      13.30893104       2.78215151
Cl      19.18050524       9.97329503      18.13287782
Na       9.50114582      17.12435703      16.59294134
Cl       3.89418901       1.35730827      13.33047237
Na       7.62539846       1.79025400       0.86225284
Cl       1.23122875       5.02228363       3.92729413
Na      14.37490409       1.10699139       2.35392689
Cl      16.25022816       0.34722841      10.64516853
Na       5.95389753      16.27844628       2.43378806
Cl      19.28478432      18.56636373      17.11833822
Na       8.48359169       2.75771465      14.25064101
Cl      10.07682109      11.23315614       3.90188305
Na      17.93550064      14.64568246       7.07286161
Cl      11.20006496      17.95854636       1.06429902
Na       3.85434922       3.73551424      15.32033052
Cl       2.26693232       2.62435785       0.97778300
Na       3.92703699       8.90507784       9.71942512
Cl      18.74213769      10.51113015       1.10976991
Na       1.57160762      18.11152742       4.29758663
Cl       3.63366456      10.98784130       6.16485754
Na       5.50995639      13.56659265      15.80053837
Cl       9.01521346       9.66456093      19.17797193
Na       0.02471526       9.56304054      12.64884890
Cl       0.84074584       1.56241634       9.39181842
Na       4.64484253      16.09736317       5.81646587
Cl       3.26272142      15.90835661       0.86084378
Na      14.90998419      18.20407894       8.44915433
Cl      17.94175486       8.47926633       8.18744132
64
Lattice="20.0 0.0 0.0 0.0 20.0 0.0 0.0 0.0 20.0" Properties=species:S:1:pos:R:3 energy=-2.550045883344697 pbc="T T T"
Na      15.67750841      15.11893888       9.16645693
Cl       8.25113196       5.76277849       9.83407781
Na      19.59048136       2.41457909      11.97743120
Cl      16.46820480       4.12689064       6.31226552
Na      12.70320870       5.94467649      17.43083488
Cl      17.53814394      12.78479098      14.73899704
Na      11.38230279      10.63333087      10.55161236
Cl      11.42901262       9.85182514      13.28565099
Na       6.08387011       9.24373115       3.72450555
Cl      13.44182078       2.49369081       7.79496001
Na       3.31303616       6.35171225       7.64266398
Cl      15.12611362       1.24788889      19.07273226
Na       9.29201468      13.61485775      11.04778549
Cl      17.61643581       0.88580100      14.09944468
Na       0.82186343       0.04927446      11.34449716
Cl      11.76794037       1.73434361       3.37893532
Na       6.87546087      17.45280232      13.26375920
Cl      16.12774111       1.97820095       9.38654835
Na      19.26496781      16.54670561       8.09451253
Cl      14.98655173      11.93181508      11.86506294
Na       0.62700845      14.72728274       5.21513934
Cl       5.63974694       6.62460275       5.59850871
Na       7.16300204      13.87150473       2.52448731
Cl       8.97854747      12.80032901       7.43630511
Na      17.32145742      11.12436071      10.52476923
Cl      10.82344732      11.28557175      18.36541414
Na      17.26965472       6.83899248       5.35193680
Cl       3.49816706       0.12481438       5.91127043
Na      15.51376287      19.02825877       9.14939227
Cl       5.31936079      11.83634832      11.06295392
Na      15.02766146      10.68003497      16.47718873
Cl       8.80725684      16.15910328       8.50097794
Na       6.87215615      10.65760133       1.46880116
Cl       2.27012621      13.93823679      15.18334324
Na       3.59063680      19.95013752      14.99942682
Cl       6.91511171      16.21391580      18.49461815
Na      14.39160632      13.26354357       3.47857503
Cl       4.42220835      12.56319706      19.42645060
Na       9.23752679       2.40510574       3.12353654
Cl       5.98230567       8.19640739       9.47639049
Na       9.83218338      10.04905232       3.52757584
Cl       5.14367459       0.12177672      17.51683795
Na       5.86813794      13.85572221       5.07957565
Cl      19.28396223      19.39875515      17.16040643
Na      13.13648718       8.65023239       7.33576524
Cl       9.76323905      13.62712060      19.35552255
Na       8.64080088       6.62770571       5.01016367
Cl      10.99533806      16.89238955      14.59995506
Na       2.70505695      19.93594342      18.24085910
Cl       7.20445507       7.82923472      13.42901095
Na      18.22168902       8.76515701      12.37926876
Cl       7.63828295       9.63402707       8.25468459
Na       2.86211743       2.81246675       0.10660073
Cl       3.88002750      10.85362132       8.26085806
Na       8.82723475       9.08845156      10.82441599
Cl      16.42688651       5.18183060      13.51617972
Na       9.61947850       6.80253542      18.64540168
Cl      12.51452393      11.34496748       5.42497514
Na       0.22789393      14.19635804       1.65442976
Cl      11.63704613       4.08606984      12.93584224
Na      16.24188982      15.48198488      15.97672135
Cl       2.39623427      12.42852445       9.52222309
Na       0.84966107      18.95375902       6.15100275
Cl      13.32372147      14.59108595       6.52789714
64
Lattice="20.0 0.0 0.0 0.0 20.0 0.0 0.0 0.0 20.0" Properties=species:S:1:pos:R:3 energy=-2.4635878882963715 pbc="T T T"
Na      11.59473103      13.17920330       8.10416882
Cl      11.85947089       2.88890464      13.95307165
Na      11.15320554      10.93888492       1.61088312
Cl      13.38776350      14.07395541       0.40850201
Na       3.25198168       4.90592481       8.70918080
Cl       1.51689721      11.86611159      11.45457249
Na      18.99262277      16.07043346      14.77237117
Cl       5.44777405      11.83495150       3.07372747
Na      15.16268020      18.18616953       4.32621745
Cl       6.34918800      14.81809249      12.60366675
Na      10.23562018       9.18371931       6.00923289
Cl       6.94541866       2.90481184      16.38781348
Na      16.01406829      12.90842006      11.45300666
Cl      11.70176218      15.93555318      10.49399379
Na       2.70997190       9.07992065      15.22645035
Cl       5.93232502      14.55246363       0.54864518
Na      12.09438820       9.88227781      15.39393500
Cl      16.30116024       5.42237784      13.43867860
Na      19.15884716      18.57611166       3.37594889
Cl      11.86826683       4.15964166       6.46216027
Na      11.62600929       7.20360973      11.20877112
Cl       3.97267435       8.55902682       0.63514489
Na       5.90732257       6.66069700       4.42280054
Cl      17.76524773       6.22483978       5.89099470
Na      12.69682283      10.55941205       6.62082723
Cl      15.10579649      11.32377196       6.53555774
Na       4.84076928      19.07114545      15.47844940
Cl       4.29045788      12.26304504      18.38019744
Na       1.37892434       6.03278988       0.53455015
Cl      18.26324041       2.92516153       3.47359000
Na       6.70937515      11.38043810       5.82564555
Cl       5.54517332       0.36581306      12.24391204
Na       0.09667858      15.29364990       3.01645320
Cl      16.31160984      14.35406070       7.90698608
Na       8.65300963       8.11301238      18.00552870
Cl      11.08420451      16.69640755       3.66251218
Na       7.52937372       9.99350652       8.10843642
Cl      19.76360544      14.81089765      12.68894581
Na      14.15679884      12.77589849      15.95929151
Cl       4.07704194      16.76624394      12.05998082
Na      19.39182519      17.40835909       8.59390466
Cl       6.40063545      16.91503932      15.16815205
Na       9.74977954       4.78122031       0.39509649
Cl       2.86499179       6.59627379      11.08957142
Na       8.82996996       4.07206183      14.08453657
Cl      15.81867647       5.75468621       8.43587661
Na      10.04001517      14.95429891      15.59970123
Cl       0.93576714      13.89223855      17.22306874
Na      12.24605183       0.53502472       4.83479174
Cl      16.24407911      11.20323052      15.24357211
Na      15.89910881      11.52873795       9.37026928
Cl       7.29481420      13.02912614      10.81967014
Na      14.25030763      17.66990689      12.23317170
Cl       6.95628013       9.72945001       2.71463482
Na      19.58682189       0.66881368       5.32181930
Cl       8.31589673      11.91505470      13.77063807
Na      12.76027792       4.45000960       3.75039205
Cl       1.93939752      18.89294040      14.75789595
Na       6.90423070       3.32682965      19.00657094
Cl      17.26310038      18.92097049       6.80549407
Na      11.11255815      19.01039139       7.93541456
Cl      15.06148035      11.77608014       1.23943527
Na      19.35075869      19.24731274      11.15543330
Cl      11.47606712      16.42146418      17.54111291
64
Lattice="20.0 0.0 0.0 0.0 20.0 0.0 0.0 0.0 20.0" Properties=species:S:1:pos:R:3 energy=-2.6706105408251886 pbc="T T T"
Na      18.87424758      15.38118031      10.39269785
Cl       4.26479894       6.98343191      15.60850773
Na      15.91677794      19.38779459      15.03924516
Cl      15.95781974      10.35538182      17.98618255
Na       8.62559927       8.44126220      12.79594504
Cl      11.02978890       8.11612554       6.72285489
Na      11.72357302      15.89460203      16.22201477
Cl      12.87902599      15.67610804       1.09259508
Na       5.02440812       1.18802234      13.69620208
Cl       3.65120261      11.22022081      11.09103604
Na      10.28881184      10.34420383       5.01739229
Cl       2.04870467      19.57623735       5.19607891
Na      18.12318153       1.61849814      13.46388314
Cl      14.73522321      12.32502198      10.52914467
Na       7.90826851       8.46735168       1.87311071
Cl      15.39745473      19.74876351      11.10653642
Na       0.19477260      15.96685253      14.57038694
Cl       9.77233446      19.35526511      12.69122480
Na       0.40509752       8.80543358      16.34556210
Cl      12.99723770       9.19328447       3.99254353
Na       7.90086353      15.76544430       4.81308704
Cl       7.14858419       6.19557792       3.36296861
Na       9.43973910       5.92706243      16.35567740
Cl       1.48534273       2.91337861       0.20711784
Na      19.39559136      11.86091450       7.18164273
Cl       9.09079497       0.20087694      16.66882185
Na       2.15436201       9.55258740       6.25707379
Cl       5.84209361      19.81469333       6.63530535
Na       9.80761774      10.92868254       9.77830834
Cl      19.85910480       9.35108399      12.73030917
Na       2.81473299       6.25479551      12.76284958
Cl       3.67585223      17.73649072      17.19868438
Na       4.52340571      14.38365164      19.81588898
Cl       3.72772578       0.97190861      18.48704851
Na       7.45595619       3.77423034      17.29255071
Cl      12.51364004      16.67306600       9.27491905
Na       4.37133433      10.45003409       0.23735664
Cl      19.69252801       3.11077694      11.90424753
Na       7.73932190      12.49479985       3.17639853
Cl       2.95882654       8.64041736      19.07091993
Na      17.14934067       5.87438312      10.24717013
Cl      18.48602406       9.02259058       6.26717223
Na      18.67588064      12.75303788      18.03911902
Cl      18.05811617      14.37739034       1.94611335
Na       5.08351422      13.05933593      16.05507634
Cl       0.17702641      13.36610423      13.07937539
Na       4.36371984      17.58889224      14.21313133
Cl       1.41789071      12.70677646       2.35359714
Na      15.27798096      12.21562476       2.48564290
Cl      16.19007388      13.88990893      15.18501926
Na       8.78814933      11.23928761      19.17906181
Cl      16.90491157       5.63564025       2.72624431
Na      10.18750471      16.08361766      11.15880503
Cl       1.97767423      18.69382537      11.98735248
Na       9.31805294       6.62199746       5.46387744
Cl       0.24928295       0.49321502      18.70598529
Na      11.54216110      15.42851323       4.78766576
Cl       8.44840003       2.12611685       6.75793142
Na      18.78136746      19.67464398       8.99067848
Cl      12.87883996       7.89863269      12.45874954
Na       3.26759681      16.20113519       1.20367879
Cl      14.64808496      15.34633655       5.24393492
Na       7.33452247       5.67334599      19.57341273
Cl       3.06058444       3.40366836       2.51081122
64
Lattice="20.0 0.0 0.0 0.0 20.0 0.0 0.0 0.0 20.0" Properties=species:S:1:pos:R:3 energy=-2.4187846424213615 pbc="T T T"
Na      13.64766799       0.45848945       4.03101733
Cl       9.17289737      17.93778581      17.87277264
Na      13.03938329       5.99580832      15.54437101
Cl      14.20704895      11.18195153       8.60857299
Na      12.58411539      15.98539546       6.13823540
Cl       0.69034223       8.29822935       4.40489137
Na       5.22500361      10.69129343      12.33122112
Cl       5.22550110      14.31034030       2.60444483
Na      19.83009675      15.16970108      17.00221484
Cl      17.86416994      14.55606743      18.76887026
Na       5.73775245       3.09844089      11.92940008
Cl      18.68804789      17.15283083      18.25867267
Na      19.41885924       5.56421955       6.00177447
Cl       3.95790135       6.18409364       6.60711557
Na       7.22853966      12.89444761       8.75742943
Cl      17.57244929       8.97597379      15.23695226
Na       2.68558918      13.64997163      15.95108920
Cl       0.71297147      14.39184046       7.44708271
Na      10.10273785       8.37549401      17.36269253
Cl      12.66765835      17.39056593       2.81497825
Na       7.78112500      10.92730040       4.64598519
Cl       9.27299362      17.25955510       6.46239608
Na      19.82513897      19.63986450       9.56541988
Cl       1.71625703       2.31081600      12.96109555
Na      10.05661919       0.87096389      13.09541240
Cl       7.97802526      14.69121610      11.49968672
Na       8.12369126       7.81346746       3.25274793
Cl      19.41386962       6.15770941      13.15141137
Na       6.47597468      18.11549222      13.13934989
Cl      13.66153894      15.67246520      10.15277922
Na      10.73432416       9.62706755      13.38228874
Cl      18.44320735      10.54967509       2.80721394
Na       2.37667486       5.38887850      14.70151269
Cl      13.26632106      12.91145213      14.77718826
Na       0.65595383       1.93491507       5.20919293
Cl       0.41519687       6.21978256      16.04196431
Na       5.35771229       0.11052397       6.47164804
Cl       4.56802381      15.63582595      14.53983348
Na       0.35053675       4.86359174      10.84708037
Cl       7.41717797      15.48051198       4.97988763
Na      16.09027013      12.14949701       6.85052194
Cl       7.24089951      12.85377623       0.96871946
Na       1.79218867      13.97214993       3.67164442
Cl      11.95280702      19.72094173      15.72395807
Na       5.21433627       7.58964571       2.42291774
Cl       8.46942942       6.04218610       9.04439368
Na      12.17970335       4.89746412      11.99618004
Cl       9.66346265      18.12812318       0.47034158
Na       0.10510354       6.79012503       2.39033451
Cl       0.73709929       0.99544785      17.37997463
Na       7.30744135       5.47773287      12.80682263
Cl       0.19362120       8.38724768       0.25117027
Na      13.15600365       8.06562663       5.28607002
Cl       8.25787321       3.24272025       6.26144860
Na      14.45802158      10.95435426      18.25682619
Cl      18.36291703       7.23270666       9.60571892
Na      12.41949950      13.98637860      18.90920639
Cl       1.16608755      11.99183215       8.30183191
Na      11.16028159      12.00590360      15.97699318
Cl      17.30048260       3.13569590       7.26697440
Na      18.65810191      19.26606011       6.30105623
Cl      19.18698822       5.10510429      19.00332717
Na       3.07118299      12.55378884      10.93955159
Cl       4.33816308      17.07353392      17.67565684
64
Lattice="20.0 0.0 0.0 0.0 20.0 0.0 0.0 0.0 20.0" Properties=species:S:1:pos:R:3 energy=-0.9351302371480422 pbc="T T T"
Na       4.29243811       8.81147155      10.07364193
Cl      18.21790684       9.53338315       4.56253971
Na       5.06169524       6.16189614      13.17149766
Cl      17.03287373      16.11410889      18.06187695
Na      18.93963999       8.90809834      13.28647275
Cl       1.41494681      15.39357833       8.96337557
Na      19.23808921      19.42483692      19.48799921
Cl      12.53273573       7.17131117      11.31866288
Na       4.98891391      12.26699908      12.15063047
Cl      16.96182914      14.90021178       1.47369001
Na       3.64681560      15.04382321       1.39852601
Cl      11.46426266       8.80149860       2.27460324
Na       3.75808219       1.24032875       7.96397060
Cl       7.87610768      13.87001119       9.76050938
Na       3.30274271      10.35685166       7.75517657
Cl      15.28007169      17.74177124      10.99607498
Na       0.72690672      17.04632738      13.06472587
Cl      15.43132532       7.37312644      11.36894018
Na      13.00403346       0.67033211      15.06281834
Cl       9.18219252      12.23442656      12.77682688
Na       5.42384840      11.20638173       4.99571188
Cl      14.50131334      15.41709677       8.63749411
Na      16.86150238       0.48775015       7.90397793
Cl      10.79320845       1.99646615      12.99503811
Na      15.98850212      11.01785946       5.78021947
Cl       3.27018977       1.90776663       2.07167467
Na      18.70898002       9.06677516      16.87092955
Cl       3.05931541      17.91490020      14.38146697
Na       4.70147465      16.20609364       8.14008018
Cl      18.10867769      12.95319977      10.03766960
Na      13.97778264       4.51386835       1.19123042
Cl       1.84008226       1.39646738       9.68866796
Na       6.42551353      19.30699160      18.83604925
Cl      14.32796562      10.03065696       9.90304831
Na       2.57149486      12.03325672       4.18859699
Cl       7.15560049       5.01055782       2.90023841
Na       0.63648358      10.96769267      10.79591188
Cl       5.55035383      18.90494909      12.53681906
Na      16.74162256       6.72698896       8.48114624
Cl      15.04045724       5.54662524      17.09589685
Na      17.51685840       3.84476769      17.53465052
Cl      11.08414773       1.89797080      18.16097902
Na      10.84992823       6.10873609      15.76222526
Cl      13.33001809       9.04747435      17.68233587
Na       1.62133297      11.25739951      13.26833857
Cl      12.97587527      16.92158550      17.21888410
Na      19.00872192      16.91466521       8.93548585
Cl       4.64232832       2.47349284      11.23230852
Na       6.47583655      13.26661798       1.62340270
Cl      15.52870684      12.86927538      11.91620864
Na       0.59412073      15.79676012       3.40047722
Cl       6.68250864       3.67666104      12.98896183
Na       3.11311571       5.80773997      19.66393173
Cl       7.87489312       3.31346799       4.59035680
Na       6.06928707      11.04081115      16.07650346
Cl      12.80982517      13.72050471      12.82339695
Na      14.23440119      16.90546190      13.20694744
Cl      15.59213295       5.69911691       5.35343343
Na      13.39129780      10.91624662      13.75449149
Cl      11.16341584       3.78440293       9.78747172
Na       9.21549342       7.36209395       6.51220174
Cl       9.12270615       2.86681019       7.28145352
Na       9.44808295      15.81147666       7.05920457
Cl       8.27435674       5.25557957      17.90143824
64
Lattice="20.0 0.0 0.0 0.0 20.0 0.0 0.0 0.0 20.0" Properties=species:S:1:pos:R:3 energy=-1.1932357465340169 pbc="T T T"
Na      12.04984945       5.07171034      16.06692398
Cl       8.55052711      16.95647626      13.19370588
Na      18.24326220      13.31292012       5.35744318
Cl      10.89519743       1.71968941       5.54214509
Na      10.50104733       8.81180656       7.06305416
Cl       7.83577411       3.02909188      13.06354120
Na      19.24278108       7.32598911       5.92272248
Cl       1.23190426       5.91713925      10.68754400
Na      18.72733945       4.41829829      19.69457031
Cl      15.23109673       3.18118529      11.90539464
Na      19.10847803      12.60094962       1.75762275
Cl       7.22363443      12.26623038       4.05825202
Na       1.27565245      10.83127304      16.29893977
Cl       2.15088157      13.39966250       7.99056760
Na       3.98239272      19.45360207       7.49856115
Cl      12.49700480       8.24257044      12.18382151
Na      18.09898373       1.73542207       9.23811618
Cl      13.18981983      18.90695627       7.45037734
Na       9.42129529      14.63046740      18.27550822
Cl      12.26974940       2.10234322      14.05670597
Na       9.94681005      18.80294485      18.23518397
Cl       8.48511834      12.50218934      19.98427915
Na      19.11144605       2.01503019      15.36697883
Cl       1.12093679       8.53244200      18.15272312
Na      14.78805501      16.08849412       0.26176432
Cl       6.59384230      16.87441664       3.18028993
Na      16.67678258       9.32888000      12.98571018
Cl      19.78962304      12.76767524      17.58751880
Na      17.98807441       8.37187213      10.15516605
Cl      14.70580055      10.84686788      10.63670847
Na      18.59673296      13.64427312       9.88666449
Cl      16.56475534       9.86652282      16.50177854
Na       4.41922270       1.64648713       5.59839310
Cl       1.01869334      17.37124530      11.86644054
Na      12.67121636      15.35423827       8.41575814
Cl       6.16692091       6.04903197       9.11472736
Na      17.35199585       9.72803285       2.28784762
Cl       4.30334736      17.36118189       1.95086014
Na      17.47452955       4.24085108      10.53867390
Cl       7.44458027      19.73718131       9.72452561
Na       0.67914572       4.50176405      14.78020554
Cl      15.76616167      18.93668249      18.09129690
Na       2.96122139       7.13823653      12.20106787
Cl      14.90874102       6.05512141      12.59638642
Na       1.71268174      17.15986410      16.28366965
Cl       4.54968730      15.60703296       5.26572883
Na      12.15455703      19.35533159      16.68007487
Cl       9.59106799       3.05270827      19.98830456
Na       6.52051629       2.04650538      16.54285905
Cl       3.87465729      13.06684546       3.19821722
Na      18.05954816      15.51658263       6.57700313
Cl      14.09971179      14.04629429       5.42423522
Na      16.44773766      14.59723848      15.44802740
Cl      11.85673345      15.92688160       3.76671553
Na       0.87102048      15.47536437       1.89881072
Cl       9.02907991       8.93526734       4.92207157
Na      17.06708749       3.79619292       5.27373054
Cl      13.40116919       9.57351149      14.60715782
Na       2.84299178       3.54046515      18.25614330
Cl      15.04684642       5.70097766       4.36702560
Na      13.72013353      13.69946251      10.50054604
Cl      12.48887874       4.08928515       1.05895008
Na       3.85735713      11.14487377      15.75094341
Cl      11.68457625       8.50473946       0.36205674
64
Lattice="20.0 0.0 0.0 0.0 20.0 0.0 0.0 0.0 20.0" Properties=species:S:1:pos:R:3 energy=-1.4130015145491048 pbc="T T T"
Na       7.31824834       1.07145989       2.35540229
Cl       5.16367538      17.50275539      19.50507673
Na       3.59536553      14.61692837       6.07717519
Cl       7.34888981      13.54489150      14.39012450
Na      13.02175591      13.09712734      16.82588175
Cl      17.92445789       3.88372398      12.45180134
Na      12.86259911       3.34995721      17.38335164
Cl      12.25557008       4.99101279       4.81364218
Na       8.99986672       6.48888289      10.95353195
Cl       9.35631673       3.94606080       6.97088787
Na      12.21088139       3.54342467      11.95087286
Cl       8.33797280       3.04969805      17.55480091
Na       8.45791774      10.77858185      14.98581350
Cl       1.03236294      13.61996272      18.07113683
Na      19.99365518      13.35102814      14.78345812
Cl       5.71866805       7.53221636      18.95989926
Na      12.09081188       8.06025429       7.73991399
Cl       6.45174694       3.70628167       5.18406464
Na      14.75713203      17.76314801      14.54202969
Cl       0.21464574       4.95004435       0.05370612
Na      10.31275688       8.92916550      18.97504871
Cl      11.92814339      11.08837965       8.81954904
Na      15.75023658      17.19029642       9.49443230
Cl       9.19148744      15.56135314       0.86020980
Na       2.64092772       9.66246226      19.27156788
Cl      11.98458111      15.47664206      12.85920806
Na       8.85077672       8.17738178      15.63403083
Cl      19.11592216      17.54360856      14.46113987
Na      15.62470440      18.29429165      19.08274685
Cl      13.01004018      15.30952003       9.80069018
Na       2.31570072      12.57964699      11.86003940
Cl       3.93563987      10.45927496       2.90711898
Na      18.54425546       2.69205537       3.84878595
Cl       6.21801371      17.50025993      16.70468260
Na       1.79652836      19.60758871       3.75954206
Cl      10.22623932      18.82258566      16.91697382
Na      15.02022077       7.64805312      18.95068823
Cl       6.42165907       2.72317507      14.57487519
Na       3.33752457       1.39175270       2.67953103
Cl       0.21605399       6.08600734       6.16350987
Na       4.28750550       4.24378783      11.44432984
Cl       6.56989327      14.81344092       4.01738781
Na      15.66908730       8.68474417       4.95676768
Cl       6.52945515      11.01824616      19.02460684
Na       8.25252676       5.81025629      18.46725789
Cl      15.89312945       4.43299226       8.69789257
Na      16.17942692       2.97198264       0.28688089
Cl       5.53300802      19.47458434      11.48265926
Na      15.06023577       0.37319434       4.03408170
Cl       0.40940570       0.65435763      12.30888642
Na       9.20276541       4.37170972       1.91983894
Cl       1.15893553       1.06359137      19.48599578
Na      17.51522743      12.04722428       2.30988787
Cl       5.67309080      11.24653701       6.89322545
Na      10.80712502       2.29205869      15.36341098
Cl      16.95753123       7.96597228      12.98767869
Na       5.12943593      11.15224327      11.83552626
Cl      13.37527060      16.86859991       2.06915920
Na       9.08268354      11.75953636       8.05570858
Cl       9.74968247      16.80300631      14.10829227
Na      11.85699621      12.26816191      12.69985706
Cl       5.51502395      15.25423723       1.53872417
Na      11.88989061      16.18124560      15.81384991
Cl       0.75145444      11.08940328       6.86979305
64
Lattice="20.0 0.0 0.0 0.0 20.0 0.0 0.0 0.0 20.0" Properties=species:S:1:pos:R:3 energy=-2.7445861934551767 pbc="T T T"
Na      17.46806011      14.03074298       3.21524230
Cl       9.83663274       1.50461853       2.78100051
Na      15.55719321       1.92199264       4.15363818
Cl      10.77633426      17.89451518      12.78679024
Na       2.13567934       5.53922738      12.05955584
Cl      11.53705645       4.47857387      13.78985054
Na       0.68568439      12.73638516      16.33814143
Cl       5.71627338      12.19778557      10.03158072
Na       4.47281402       7.24641117      15.77799050
Cl      17.78670093      15.61506631      18.24398162
Na       8.10246609       6.47618672      10.58760499
Cl      12.98945753       0.00222598      11.88027642
Na      17.11225359      18.10828821      15.30834929
Cl      12.96101472      12.76301562      13.27475307
Na       2.78514250       3.77966636       8.66067329
Cl       2.92479742       2.39789552      18.57226086
Na      12.96924261      10.49088400       2.25812763
Cl       5.30989964      12.62396498      17.89144384
Na       3.82803762      18.99322860      15.34927535
Cl       3.86088403      19.93441475       4.05367966
Na       2.09227090       8.43309481       8.50949020
Cl       9.14822164       4.41042941       1.16532216
Na       2.68670910       4.28121737       0.58239500
Cl       2.01802645      10.99008079      12.02098196
Na       4.62131913      11.33664938       6.89613278
Cl       9.06215914       0.66212324       7.83504250
Na       2.32998009       2.54051487      12.96690298
Cl       1.19027837      14.78931519       2.72381465
Na      12.78696074       4.65861749      18.51736517
Cl       2.21509140       5.94377540       3.16719931
Na       4.81218162       0.70920827       0.33980919
Cl      10.63263822       7.42993713      12.67222854
Na      11.55638775       6.40150045      16.34594414
Cl      17.60536620       4.84595883      15.89009279
Na      11.02973646      18.78978100       9.63315269
Cl      16.04614744      12.43017807       4.53499670
Na       7.15405918       5.36789866      19.00714232
Cl      15.86604697      17.16431644      11.72329299
Na      13.02213349      13.96189180      19.97398608
Cl      16.84255852       5.96304679       6.64757870
Na      11.65667279      16.71188588       6.11376636
Cl       9.21584598       7.21017357      18.55238634
Na       1.96914072       1.55360595       1.38244860
Cl       7.85968404      16.11784082      11.76972794
Na      18.10336939      11.54210446       2.04086864
Cl       8.80494096      17.83282234       8.95475988
Na      18.77003507      12.83707058       7.72819740
Cl       4.28941648      14.80853334      10.01591567
Na      17.71319510       2.16943097       6.76178894
Cl       8.11916404      10.66458331      16.57844213
Na      13.65181793      16.47211124      15.65169561
Cl      14.93731718       1.55046293       0.51170214
Na       6.07756356       1.00012431      12.06031055
Cl      15.55495142       8.30642581      10.30450356
Na      16.94865878      16.82739036       4.71635443
Cl      10.06557864       0.39153026      15.91421974
Na      10.60169807      17.28082613       1.67999880
Cl       0.25722301      18.61093011      12.84760546
Na       6.94694518      12.95999360      15.49481644
Cl       8.11515395      16.19644867       3.52008022
Na      19.76030073       6.66409937       9.40629358
Cl       9.87145599      13.85126462       2.28994958
Na      16.86924363       5.65542138      12.15866836
Cl       8.12776412      15.50611794       6.33804105
64
Lattice="20.0 0.0 0.0 0.0 20.0 0.0 0.0 0.0 20.0" Properties=species:S:1:pos:R:3 energy=-0.4573068808406359 pbc="T T T"
Na      10.44606082      13.01637598      18.40923596
Cl       7.43314570      14.55582977       9.90086213
Na       9.09774917      18.65639972      11.55520888
Cl      13.79540072      15.06219458      12.93767325
Na      13.84370255      14.51523300      17.55071863
Cl       4.70051044      19.89089412      10.55794640
Na       6.79099574      13.84571228      13.96229738
Cl      10.99762234      14.57225769       3.69577322
Na      10.04820935       8.65329195      17.49877832
Cl       9.09487691       4.30971405      14.55016319
Na       6.36639581       8.67683977      18.52728040
Cl       4.66262975      14.95999187      17.82484484
Na      17.15622183      14.93972767       5.89714889
Cl       7.24972074       5.73443724       1.38908621
Na      11.18073626       7.20688590       6.99812477
Cl       3.94734691       8.22904023      16.09963937
Na      19.23340285       5.75912677      17.73532089
Cl      15.40732035      12.76056265       1.65913682
Na       1.24546291      12.08895021       6.01377354
Cl       6.27185793      19.76221592       4.71763395
Na      15.28669224       6.18013281      16.21233839
Cl       3.37796152      19.10284681      13.69234992
Na      16.37467603       6.25240305       7.99202536
Cl       9.58672146      12.43215840      15.62253701
Na      14.82621180      12.90401049      12.19398446
Cl       0.30850529      19.50970581      10.90371145
Na      19.26681360      13.50357097      19.67988382
Cl       6.20602205      15.38472102       0.01888206
Na      18.99986925       6.38250467       6.27719071
Cl       5.10609319       3.69481156      13.71684963
Na      17.06140272       7.63429038      19.13159773
Cl       9.48287352       3.62258786      18.51725046
Na      13.95168012      10.25609697       5.45602112
Cl       9.27823567       5.73800628      10.33885168
Na       0.04458843      13.14249828      13.60133653
Cl      18.33641311       5.64873754      14.40261123
Na      12.26191059       6.18343777      15.71107692
Cl       4.21667435      13.88312346       7.56612219
Na      12.31693252       3.94280774       2.97142481
Cl       6.96186212      10.88462825       9.10270407
Na      15.96242662       0.97290005      15.36747255
Cl       6.99168645       3.76658402      19.39968817
Na      10.12942302      12.40040866       5.49141778
Cl      12.66740555      15.10820024       0.44134800
Na      17.68223318      17.09871035      14.79382859
Cl       6.25628331       8.96997652       7.57385503
Na      17.37216015       1.45335572       0.05559905
Cl       2.56437250       3.96875949      10.98505911
Na       8.79576221      17.27250339       4.36774831
Cl      14.22483989      10.05826205      17.41191440
Na       5.97109781      17.98534750      12.59672981
Cl      17.44070772       0.74891948      12.72009318
Na      17.39435371      17.64492036      18.49881052
Cl      19.36640285      19.90044544      14.26666749
Na       4.79665010       3.19058902      16.25805184
Cl       3.85483614       6.66191277      12.87964802
Na       0.08592986       8.06073197       4.02376541
Cl       1.81765391      10.10148936      14.37439195
Na      17.10356699      10.98435038       8.54288838
Cl       8.51386262      16.22162723      17.46521585
Na       3.47012883       6.85615862       5.83773346
Cl       4.14545567      19.71650773       7.03741813
Na       3.15727320      13.25256521       0.87592317
Cl       1.83743872       9.98028047       7.92470961
64
Lattice="20.0 0.0 0.0 0.0 20.0 0.0 0.0 0.0 20.0" Properties=species:S:1:pos:R:3 energy=-0.8350855095689861 pbc="T T T"
Na      16.14950049       1.92759021       9.77142681
Cl       0.36526454      16.59492722       2.41195670
Na       5.20695614      10.73846496       6.06074004
Cl       8.14384582      17.03144268      17.91287849
Na       1.89263679       4.77947371      15.09551282
Cl       8.59869304       0.57708753      12.66730076
Na       7.36988408       8.55161296       9.25066169
Cl       7.13647927      10.22139728      15.59485405
Na       4.11428552      17.76637530      16.21359494
Cl      17.94313905      17.23953141       7.49463064
Na       5.12695314      19.55146063      10.82057292
Cl       2.72252285      11.77789428       4.99636986
Na      13.28362567       3.42315141       6.49670182
Cl      16.93116957      15.89515176       0.83750562
Na       4.53929915      13.24584904      11.86083833
Cl      12.74047081       9.45552141       8.28715352
Na       0.30857978      11.38647941       9.61616097
Cl       2.55221217       8.79757525       9.20736899
Na       6.16052730      10.89495260      19.60138854
Cl      11.75971420       9.90992101       5.60299480
Na      17.54170737       0.85742376      15.14938418
Cl      14.53766647      17.44832931      13.05099774
Na      15.96529635       3.62374790      12.77061309
Cl       0.93540616      11.00920616      15.01305085
Na       1.05224985       3.79903562       8.75373477
Cl      16.43950202      18.47702860      10.24305341
Na      12.74170761      19.64736888       0.92688602
Cl      12.31206272      12.52055747      19.72383818
Na       0.45801618       1.89698571      13.61453335
Cl       1.57714197      18.91130122      15.79188254
Na      13.36655668       5.64812924       0.14522653
Cl      10.26139732       1.97934333      15.36478871
Na      11.96418946       8.80030183      11.35298391
Cl      17.54994007      10.16915365      10.23914926
Na      14.22980852      12.57023787      10.73919622
Cl      15.51951543      19.57506598      16.55653821
Na       6.84002865       6.47944539       1.88706079
Cl      19.85155052       7.99950568       9.09219100
Na       7.89493100      11.91049617       2.96315002
Cl      12.65485712      16.06671153       4.46458596
Na      19.44355704       4.69472897      14.42015484
Cl       3.04861622      18.55838913       7.15084155
Na      10.48633767       4.69480026       3.79823360
Cl      17.74541042      18.02805193      15.42032614
Na      11.09291778       5.60336203       7.21475549
Cl      17.90543286       1.16375424       0.14092885
Na       3.52456412      14.07479737       3.87909375
Cl       4.56337015       7.55355708      17.01253280
Na       6.51315052      15.21347755       0.23994085
Cl       5.72649358      12.28564996       8.62232320
Na       4.68149493       8.66722290      12.71264493
Cl       6.80153417       3.43029604      17.64521416
Na      19.45054183      17.81385705      11.00565483
Cl      15.59022347      12.45468623       1.73322143
Na       7.93538718      19.49253389      10.48629594
Cl      19.58166001      15.21151837       9.64355808
Na      10.00218180      10.37437220      11.82138637
Cl      11.02942156      16.32811411       0.39926870
Na       8.01753628       5.18252418      13.07125994
Cl       3.13810246      13.30444823       7.24354588
Na      18.22468897       8.17695859      13.75064357
Cl      19.29006849      16.38136989       5.44504167
Na      10.37898026      16.08918586      11.27079082
Cl       9.98869052       5.10263087      19.32017216
64
Lattice="20.0 0.0 0.0 0.0 20.0 0.0 0.0 0.0 20.0" Properties=species:S:1:pos:R:3 energy=-1.090248832851262 pbc="T T T"
Na       8.55506043       7.56524574      16.60737389
Cl       2.50341002      12.77522950      10.23971041
Na       8.76661049       1.11188115       2.51839326
Cl      15.57373737      11.81085570      19.28186279
Na      15.21449576       2.14504198       9.20536042
Cl       0.13139161       1.46213435      17.68693927
Na      18.63695817       8.14442052       0.88414725
Cl       0.57184933      11.66431432      17.09115120
Na       8.00353000      17.64896096       4.19842922
Cl       6.55943776       3.33115064       2.34846028
Na      11.90242527       4.84747644       4.25796932
Cl       3.86251828       1.74901897      13.96325529
Na      16.67199909      13.13653098       8.49455286
Cl       5.44462816       4.02845879      12.28529129
Na      19.01290866       2.51710542       4.49126771
Cl       6.33387637       7.73918943       4.93545143
Na      19.76081689       4.17169089      11.58247392
Cl      15.41488041      15.88264014      14.17966290
Na      10.84704568       1.66302760      16.49567195
Cl      12.90997577       0.00838830       9.77876021
Na      10.12491052       9.65085676       1.47992273
Cl      13.66398370       8.47978207      13.63522494
Na       4.74370581       2.61640255      10.18706386
Cl      10.21901177      19.08392782      14.72718396
Na      16.03876246       7.38332323      12.78837492
Cl      13.45523310       5.72349249      17.47666743
Na       8.57227417      16.68645681       8.05007805
Cl      14.00832560      10.67175598       1.04792327
Na       7.07959985       6.83282384      11.14113083
Cl      19.67995003       4.85579719       3.28958544
Na       7.29212891      12.94489695      16.35605600
Cl       9.36817612      15.41026052      11.68087744
Na      12.14395754      19.56337975       0.70524122
Cl       8.10750916      17.89482682      12.51120829
Na      13.74477446      11.42509174      12.53430256
Cl       3.38857040       4.15274325      19.27317698
Na       7.26565081      12.88912540       8.06871261
Cl       1.82319189       6.26631534       6.27095366
Na      14.23916366       7.48179339       2.26804021
Cl      12.77198656      14.90071876      17.92497900
Na       0.01161074       9.71164850       8.12954225
Cl      11.00480921      16.25805555       5.56917187
Na      16.34637262       6.49278936       6.97350365
Cl       8.91987886       8.75265263       8.88710619
Na       4.78031620      14.28990743       7.67963683
Cl      16.83871332      12.96225907      14.70511330
Na      17.10767023      11.83622006       5.24411015
Cl       0.48765474      17.85883706      12.80474056
Na       2.43087267       6.14636708      13.00019738
Cl       3.70864052      12.63384903      14.75560633
Na       6.32214532      13.30551454       4.68473994
Cl      11.56811659       7.28826754       5.62504834
Na      18.97210374      18.96475132       1.63226006
Cl      16.83664265      15.37056798      18.69938786
Na      15.91898795      11.92883408      10.69121935
Cl      10.45959905       2.01403974       5.20130437
Na      19.01231337       8.06141802      11.38743770
Cl       9.42266270       2.15659261       9.18314273
Na      12.41507977      14.38456000       3.93500081
Cl      12.30781264       4.59913251       0.14691476
Na      14.97442886       9.27607379       6.49945993
Cl       6.79698950       7.86590434      13.76024918
Na       1.01206600       3.04346191       1.07026899
Cl      17.27065114      16.84915842      16.22252671
64
Lattice="20.0 0.0 0.0 0.0 20.0 0.0 0.0 0.0 20.0" Properties=species:S:1:pos:R:3 energy=-3.960392848599956 pbc="T T T"
Na       6.77725083       7.36809505      11.71300069
Cl      18.39468779       6.56836641       2.53853814
Na       5.66875903       4.35410297      14.03603313
Cl      19.94920112       7.53119867      15.81143573
Na       1.84421262       0.50074048      10.95594039
Cl       4.02897879      13.57892615      18.08019973
Na       5.31210830      16.54186099      13.50982790
Cl      15.72357806       2.39485791       7.65067695
Na      18.17069871      11.75946676      18.70462052
Cl      12.49457681      11.87742017       8.42614613
Na      17.80574939      16.04369357      16.29607774
Cl      18.83019787       9.63531719       2.39549773
Na       8.97004921       5.72305576       6.22507623
Cl       3.38312514       0.92571265      16.69157731
Na       7.66753056       0.46197158      17.44361002
Cl      17.00483258       8.56912939      14.46192056
Na       0.66718600       2.30019333      17.10346303
Cl      10.20730942      17.65255725       5.11246788
Na      18.16197554       2.54193775      14.77282552
Cl      15.91692675       8.98825184       3.66522744
Na       5.39724403       8.33396559      18.47808245
Cl      10.06369558      12.95359026       9.85139308
Na      16.48615445      12.78614764       2.90107282
Cl      18.23991128      19.46376541       9.43039416
Na       1.35468176       4.64148435       6.20953081
Cl       9.58857229      10.78624432      11.13520334
Na      10.66985337      16.05668318       7.47584202
Cl      14.33530040       2.05021288      15.65822481
Na       8.97549574       6.49911114       0.47164449
Cl       2.41693649      16.28641069       5.36074238
Na      15.68653007       3.33113839      12.94370514
Cl      18.07653224       4.93258135      19.74025361
Na      15.90439319      13.07225621      12.20896541
Cl       7.92972842      19.83120121      10.04214210
Na       6.80633154      15.97460733       1.98869167
Cl      19.62364081       2.85251292       6.50990842
Na      12.86975243      18.46985323       8.74369875
Cl       7.79366952      17.78129992       7.40074934
Na       8.00668023      14.44958638      19.66281281
Cl      10.03744652       2.27666186       7.68049407
Na       0.88224988      14.12503811       2.64338942
Cl      11.74775707      11.58720481       5.45369453
Na      19.74276322       4.91788984      16.97075192
Cl       5.20415096       3.47334500      19.14667271
Na       0.14838070       4.23663149      13.72589797
Cl      14.43894430      16.77775361      13.93130206
Na       5.58276541       9.94429970       1.63243706
Cl       3.20152905      13.07809531      10.77005739
Na      14.50748590       7.09700442       2.57850491
Cl      18.52746345       4.37696208      10.67372420
Na      16.04907062       5.19818894      17.67528951
Cl      14.99806979      14.21388905      18.18007737
Na      11.34468717       3.17341269      10.31674482
Cl       3.46105717       5.81465195      13.13121308
Na      16.87324302       8.29511250       0.28020275
Cl       1.40021534      17.10252781      10.74953258
Na       0.60852617      10.16953776       7.85869846
Cl      12.72513392       0.43157507       1.82735110
Na      17.14200829       0.47794378       2.76979632
Cl      17.22000082      18.85624996       0.21880839
Na      15.82737369       4.75383978       8.66108364
Cl       7.14565067       9.48799751       3.86428652
Na       4.49000208      10.34015134      13.18565573
Cl       2.18695659       7.32658074      10.03484898
64
Lattice="20.0 0.0 0.0 0.0 20.0 0.0 0.0 0.0 20.0" Properties=species:S:1:pos:R:3 energy=0.1826869614458264 pbc="T T T"
Na      13.08933890       9.58511075      12.04323310
Cl      17.63214212       5.18164415       5.10905321
Na      12.25548905       3.70146215       5.95019759
Cl      16.05867372       2.62984955       9.54914256
Na       1.27939532       8.04848118       7.82495933
Cl       9.24495031      14.22769023      11.25462658
Na      15.81024278       8.73553735      14.30356693
Cl       5.17544508      12.09595428      12.06988477
Na      10.45396822      12.09268392       2.03905194
Cl       1.74295692      15.27080829       6.73731077
Na      19.19856522      17.83511041      13.72637901
Cl       9.11536130       9.67826342       5.45761847
Na       0.52050298      13.07057067      18.35737758
Cl       5.76116658      11.70735050      15.36079492
Na      10.95426420       1.62740309       4.89431311
Cl      17.73113000       1.04892951       1.07049188
Na      13.00440824      17.21488433      13.92099341
Cl       2.16437716       0.69199888       2.96739110
Na       4.06358317      18.80311675      19.08725791
Cl      18.48436994       9.16397170       3.25837786
Na       7.02524019      19.64554820      16.47061423
Cl      18.41961768      18.26798010       4.97804757
Na       4.58706321       8.68199048       9.79207927
Cl       0.90680654       2.60886995       0.56376855
Na      16.01384377       4.41248760      18.62382965
Cl      11.75681324      19.63097683      18.21527625
Na      15.73947375       9.30686047      11.20639213
Cl       3.26408823       9.20261490      16.16970701
Na      18.77439017      16.77373208       1.85214013
Cl      18.90889515       4.54249343       0.24660836
Na      14.44699167       6.01053400       0.43200526
Cl      14.03796714      19.52668498       8.47614438
Na      16.27559673      16.69736164      10.47224306
Cl       7.93538988       1.87302678      12.67402011
Na      11.97061590      11.58243583       9.08672215
Cl       1.47876258       6.14896031      18.56816374
Na      14.56852638      11.82838827       6.86983927
Cl       2.09111311       4.46912624       4.27191535
Na      15.41404577      18.49410445      17.34837925
Cl       2.86114724       1.12971276      13.94130564
Na       0.14708090      17.89596915      10.84118010
Cl      18.68377919      18.46995185      18.79642493
Na       5.23090452      13.42269575       7.44647056
Cl       2.61817911      19.60393419       9.44590699
Na       3.35699233      11.72079296      17.45871587
Cl       6.85669877      18.16653430       7.36666167
Na       8.70948187      14.66702944      19.11927644
Cl       9.96253076       2.62778521      10.59829317
Na       0.25194418      11.33888153      16.39806013
Cl      13.66602869      17.39041200       1.73457505
Na       9.02926733      18.49346333      17.56677087
Cl      10.27623146       3.05166900       0.06502057
Na       3.76804883      15.52469180      16.48157942
Cl       0.99347699       4.49672647      12.64312996
Na       9.29836598      18.76396743      11.68666995
Cl       5.71007280      19.51066090      13.04644976
Na       9.82272278       6.85048347       6.19959717
Cl       0.94343722       6.93061029       2.47397211
Na      16.06156643      15.49994573       4.75629829
Cl       7.10892715       9.46247341      13.83024788
Na       8.35686640       7.30811614       9.00557463
Cl      17.32441307       0.49863861       5.81186861
Na       2.95959026      12.00835567       9.13114635
Cl      15.97163903      10.56006865      16.32103248
64
Lattice="20.0 0.0 0.0 0.0 20.0 0.0 0.0 0.0 20.0" Properties=species:S:1:pos:R:3 energy=-2.561831275194634 pbc="T T T"
Na       9.72685561       1.15244802       6.22038511
Cl       9.34802678      12.10244785      11.92677963
Na      16.88576832       4.99811160      11.81548777
Cl      16.56212173       6.03242921       4.93123912
Na      19.25793679      12.36042958      13.82445907
Cl      10.79680776      18.66878658      19.54969205
Na       3.04490421      19.11472184       3.01016487
Cl       6.95184576      13.96758894      17.27397860
Na      13.26191735       3.02708925       0.89065997
Cl      16.07949135       5.18160018      18.13101093
Na       6.97365017      12.41390682      14.47967466
Cl      10.72238343      10.13355479       5.09869575
Na      19.93669182      11.90437856       8.52198564
Cl      13.39089028       1.12094821      19.04262519
Na       7.36573599      14.52690851       2.71749082
Cl      11.86904715       9.67083796      18.63174932
Na      18.79201822       7.17144191      19.94734594
Cl       4.89089900      16.20945332       0.53036512
Na      16.35032363      14.08865760       8.70334219
Cl       6.68602873      10.58662031       0.81315028
Na      12.79584187       0.00575656      11.78775569
Cl       0.21176972      18.39237203      13.49220988
Na       2.65869677       1.56333257       8.13916185
Cl       4.28051466      11.13073815       3.52502390
Na       5.06145160      15.31135663      11.83857371
Cl       5.43818721       4.61824133      13.16007693
Na      14.41478764      14.39469215      16.15630451
Cl      10.02791795      13.35074055       2.12809212
Na      15.36784785       3.97835974      14.66190945
Cl      16.33075511      14.08319817       0.77328887
Na       0.97303955      16.26551893       3.49689648
Cl      11.34895504      18.89684868      14.83344457
Na      10.27009772       1.45213027       1.82212761
Cl      12.32821842       2.07488928       9.25614624
Na       4.84327907      17.65708260       4.45739789
Cl       2.27142578      10.10978576      10.50984500
Na      19.47617900      17.73266865       2.13015035
Cl       5.89782322       0.37931254      10.27950722
Na       9.99022101       9.63140775       1.46008011
Cl      11.48341955       4.91651513      10.85264363
Na      13.95887730       8.83253103       8.09704560
Cl       1.90079158      11.54767153       1.20675095
Na      17.30836818      13.39673639      17.45106123
Cl       3.90685745       7.87709589      16.28563039
Na       4.86419960      18.98957887       7.12073148
Cl      16.23095835      12.44773426       6.32138880
Na      13.51860878      15.92436371       3.55767986
Cl       2.89237176       2.96249697      10.23114652
Na       4.75070811       7.43027286       3.70426395
Cl      19.39050510       8.90615290       6.46665066
Na      18.01472664       9.68011877      16.38013754
Cl      15.64021488      10.63578089      19.00035021
Na      18.84079102      17.71099143       7.86351086
Cl       1.50184056       3.41447473       3.46064387
Na      17.29354360      14.41821863       3.36399019
Cl      10.01650058      18.09046312       7.79380388
Na       6.12252013       1.12333454       0.71833013
Cl      13.23199707      16.71749992      19.26032513
Na      16.80371208       0.20383381      12.14519290
Cl      10.63676848      14.87390648       4.05100632
Na       3.96105433      13.10752542      19.78987705
Cl       8.60206657       7.77545428       7.01529504
Na      14.90302893      19.11961458      19.62907059
Cl      16.44492558       7.81775585       1.41292389
64
Lattice="20.0 0.0 0.0 0.0 20.0 0.0 0.0 0.0 20.0" Properties=species:S:1:pos:R:3 energy=-2.7418295545921767 pbc="T T T"
Na      11.19072230      12.45934024       4.97336709
Cl      13.51914691      16.73767682       2.82172854
Na       0.28431292      11.72450401      11.55121442
Cl      16.63001209       5.11968805      11.37954372
Na      19.52425693       5.33797433       1.99300669
Cl      11.58689365      16.90556490       8.24102615
Na      10.38896225       3.28624349       8.06790033
Cl       8.27904701      12.38095217      12.46373563
Na       8.38533063       4.35570550       1.12569423
Cl       7.61595072      10.64436952       0.11893017
Na      16.61232572       6.82005777       1.64730586
Cl       2.10359922       1.42225085      18.27876883
Na       0.21952101      18.22938182       9.34415056
Cl      15.41947448       2.87437957       0.80191989
Na       9.30336741       9.30379972      18.28065620
Cl       6.27428223       3.08752183       8.57953806
Na      10.51775595      14.52194536       7.10664248
Cl      14.92664938       9.85266678      18.79418035
Na       9.06922463       8.50863149       8.78984953
Cl      16.47623854      15.76856563       7.20684357
Na       6.68616408       3.84615988       4.17057566
Cl      19.27811457      10.54776192       4.15382661
Na      15.92231466      10.39947146       6.95463010
Cl       4.52800676      17.50037503       8.14706690
Na      10.47616800      14.45842330      18.57579225
Cl       0.12954176       4.02088716       4.19395440
Na      17.49340071      10.73669698      12.57989338
Cl       2.11272047       7.71899384      13.01094369
Na       7.86534765      18.19362467       6.01135015
Cl       8.08350920      11.79854821       7.46701904
Na       1.65970694      19.52191860       1.95854892
Cl       5.32614552      12.33290742       6.48398773
Na      14.14140685       3.35530507       8.47098191
Cl       5.42860483       6.52410686       2.95686657
Na       2.90412921      19.07259886       5.03784843
Cl      10.85568569      15.81019550      12.80581215
Na       2.80173244      19.99549228       8.46864154
Cl      16.56678630       0.25116289      16.09806006
Na       9.22041050       1.52436423      13.75864108
Cl       9.94146545      11.02183486       2.95878585
Na      18.35898098      17.57067969       7.60660144
Cl      19.20998810       7.68230860      18.95339459
Na      10.68606644       6.30758907      14.96648622
Cl       4.58854335       7.41365648      12.41731578
Na       2.00380919       5.97418971       1.37916579
Cl       2.38757862      13.71121858       2.32805069
Na      11.53393438       0.85328308       9.81509578
Cl       9.35185945       6.61217593       1.72205814
Na       8.25169475       1.44857483      17.06223311
Cl       8.26527011      12.62823301      18.64209520
Na       3.92782878       0.01341400      12.78463309
Cl       8.96165045       8.71807595       3.21663145
Na      14.79549801      13.60227252       7.30186881
Cl      14.45158774       7.51560055       4.98704005
Na       1.66069371       9.93720798       5.36790226
Cl       3.34610599      14.55049479       7.58595753
Na       2.92237657      10.50584355      15.44158660
Cl      10.07415553       6.66223046      18.46896356
Na      11.18550383      12.57032188      10.27286469
Cl       6.18232807       6.07168851      18.82802851
Na      14.30165190       7.00575623      14.95285779
Cl       4.97076243      17.70755426       3.16485462
Na      15.62536153      19.05614414      13.58239395
Cl      17.21666646       8.39785930       4.83374974
64
Lattice="20.0 0.0 0.0 0.0 20.0 0.0 0.0 0.0 20.0" Properties=species:S:1:pos:R:3 energy=-1.2678865206452632 pbc="T T T"
Na      17.64482905      18.81700706       8.55886927
Cl      16.34474715       5.31487910       1.34833670
Na      11.74657684      16.67089634      17.91421386
Cl       9.67130368       1.72302032      18.18196298
Na      12.21563358       6.48795566       1.31283801
Cl      19.31801183      17.69699721      18.86544169
Na       7.24770576      10.30783878       7.95173715
Cl      13.00268982       4.80537747      16.36058048
Na       2.58916639      15.68105297       4.29156788
Cl      17.89791099       4.57032564      18.55445807
Na      16.15398275       6.16854296      16.67734642
Cl       5.79248923      16.84268806       6.12514397
Na      13.85056022       1.06542253       4.66241818
Cl       2.58484829      18.33390637       3.34017652
Na      17.84920888       9.07084956       1.16574482
Cl      13.11197460       3.89794683       7.24339292
Na       7.60762774       6.21597885      18.17421462
Cl       8.90150315       1.57775441       4.47304161
Na       8.91956415      14.73397664      15.79723385
Cl      12.38222986      12.38904709      15.00543814
Na       9.55783220       8.89427676       3.68709157
Cl      16.19025258       8.71818536      15.07155316
Na       9.76665218      12.80361676       5.38211732
Cl       2.08968813       2.38915946       4.97964468
Na      13.62641986      11.00152436      11.66848732
Cl       3.18177488       5.05101008      15.69326364
Na       3.23700351       8.54617182      16.76639073
Cl      10.38503810       1.26976391       7.73029280
Na      11.17161237      16.38396848      11.11475401
Cl       2.56504170      14.84990680      17.38286416
Na      14.09110361      12.74670717      18.35459743
Cl      12.78495441       8.79377164       2.37233118
Na       0.16170002      11.38928410       9.78625951
Cl       6.83616518       8.20289202      10.21099475
Na       3.76307652       5.90806611       9.79618745
Cl      17.00145013      19.12448259      11.47905189
Na       0.17424093       5.80478833      14.24369808
Cl      13.46541119      11.26373127       5.80671808
Na       5.61125034       8.49196598      15.81119824
Cl      16.35769425       3.82096797      10.67745966
Na      10.87463408      12.80376141      12.20746417
Cl       3.45926823       5.57627322       6.07010511
Na      10.74044587       8.71860953      19.54205787
Cl      13.57726404       7.06285196       7.72922596
Na       4.61713741      17.48906216      19.78387246
Cl       5.40963170       1.83871960       8.80101494
Na       1.63504153      11.79839196       6.51816020
Cl       9.15813121      13.95107097       0.74901087
Na      19.51357513      15.71540096       6.82070824
Cl       6.57640506      18.30031207       9.59169255
Na       9.08296786      19.11253632      10.41526563
Cl       9.87038795      16.19798871       7.64709395
Na       6.35453576       0.13519214      16.29281540
Cl      10.66578423       3.25606692       0.08842459
Na       9.85526848      10.19699296      17.53823315
Cl       5.12231033       3.43155768      16.10810196
Na      16.22217574       8.18519068      19.07213968
Cl      17.31611219       0.80830053      17.60689502
Na      13.69943609      13.94758849       2.59973333
Cl      15.08472178       0.59939670      13.76467221
Na       7.37328378       5.12854162       0.84569442
Cl       6.27856666      13.90979055       1.08073427
Na      16.25275557       1.28018813       5.80830916
Cl      13.91171699       3.04435141       9.53266767
64
Lattice="20.0 0.0 0.0 0.0 20.0 0.0 0.0 0.0 20.0" Properties=species:S:1:pos:R:3 energy=-2.8619278266435324 pbc="T T T"
Na      17.14549268       4.57428412      12.73674131
Cl      17.91417842       7.35222416       8.46408625
Na       3.36417897       0.39285982      16.95763070
Cl       5.22675626       0.83455761      12.28524104
Na      16.77844520      16.93284004       3.68389072
Cl       5.45123741       6.65239341      11.80825300
Na      19.55043724       0.54333895      16.09145367
Cl       0.30742172       4.47659154      18.08465561
Na      14.51590199      13.68647920      12.07274346
Cl      16.80586459       9.13195733      14.32504660
Na      14.25334847       3.32245532      18.33792781
Cl       9.10245182      12.38375118       0.93222241
Na       8.81236012       7.59875570      17.09991932
Cl      16.41614304      15.89929153      11.04836445
Na       3.39237329       5.87848465       6.51248484
Cl      14.67809640      17.11417863       8.93225947
Na      18.36179350      14.05655778      14.95649046
Cl      11.42439075       3.41609343       9.27930155
Na       0.96248740       6.77320999       9.46841409
Cl      19.82870146      13.28261596      18.99836110
Na      14.58832305       4.86122648       6.82051286
Cl      13.16319404      13.08631806      19.52638207
Na       3.82947470       4.01745972      15.67241087
Cl       1.79633738      12.79580594      13.27438135
Na      13.62801282       3.09274644      10.51825255
Cl       0.73599221       5.33548435       4.71752413
Na       7.33799423       6.25862696       0.63007116
Cl       9.05552711      15.73701560       1.76221682
Na      17.55749256      18.86406199       9.71275260
Cl      19.45855876      18.80604648       6.90953396
Na      13.24139672      18.41247309       2.71965628
Cl      16.86928966      16.51796884      18.53157069
Na       5.23264031      16.01361895      11.66600357
Cl      18.60476368      15.98380243       0.56781193
Na       9.06487508      15.57089441       5.87567181
Cl       4.67118724      10.80663985       1.51201304
Na       8.03673260      12.80684645       5.26904882
Cl      10.21899404      14.93371284      10.48046650
Na       1.65764469       9.61516160       8.20361111
Cl      18.53939494      19.22926527       1.52213690
Na      15.35655327      15.29428850      14.91749059
Cl      11.24824767      11.07762057       8.42885222
Na      10.88564365      17.49863398       9.81966601
Cl       6.49538422       8.51999539       5.53917454
Na      15.73089462      19.37701019       3.00532858
Cl       2.46286493      19.12152051       1.04766602
Na      17.60178732       5.24134859       5.60832640
Cl       9.55874357       3.05255971      14.98806609
Na       8.63755661       8.45026187       1.34363603
Cl       9.83726471      10.04300618       2.99379996
Na       2.82174637       7.40159054      14.79061942
Cl      18.27562455       6.06087275      17.10627778
Na      19.73293768       1.11010440      13.23777087
Cl      11.48499952      19.96122763      11.74470974
Na       6.05641153      18.23333416      16.66011610
Cl      18.16874266       9.52735362       3.48839781
Na       2.25460512      16.02480534       8.27799122
Cl      14.21117475       9.26542952      14.63042351
Na       9.56259363      18.33507872       4.94303060
Cl      17.28273820      12.48462680      10.85669345
Na       8.98609881       8.27299858       6.63991358
Cl      11.79128223       7.41173183      14.65752917
Na       0.73675794      10.13136529      14.08269590
Cl       6.05143627       2.53119807       4.90897781
64
Lattice="20.0 0.0 0.0 0.0 20.0 0.0 0.0 0.0 20.0" Properties=species:S:1:pos:R:3 energy=-2.326910792054462 pbc="T T T"
Na       1.11648883      10.94495919      14.23134264
Cl      16.26449696      11.49188893       0.80220751
Na       1.67632014      11.26786230       9.81843265
Cl      19.60371025      12.34645063       8.06241613
Na      18.28289737       3.59246268       8.67701950
Cl      10.65200457      17.29641097      18.21469623
Na      11.73640431      11.57692248       2.79949581
Cl      14.39127270       4.55983570      19.38917238
Na       4.30480252       6.60249960      10.94095264
Cl       3.94872375       1.73835824       9.91500842
Na      11.13611922      15.16536286      15.92060304
Cl       0.28516874       4.91036992      19.53736632
Na      17.66205763       6.13665211      12.49505881
Cl       4.19857452       4.75277802      14.39432127
Na      13.87963171       0.74913235       5.52632667
Cl       9.50973622       3.84853552      17.06300095
Na       4.12299854      11.94834256      10.88568446
Cl      12.11599935      16.84932248       7.52897531
Na      11.33379941       6.26544357      10.70601163
Cl      17.61333550       3.76135656       4.01979126
Na      12.51171995       6.12277058       2.11826098
Cl      18.51109798       9.19349283      15.15105387
Na      15.04460749       8.11223046      14.13454787
Cl      13.00573658      11.58179750      13.26878400
Na       6.14216957       3.66960193      17.33600131
Cl      10.13935363      17.54060385      12.60179648
Na      18.98909447       0.82775743       8.95557282
Cl      11.53182261      19.53968985      16.33176644
Na      12.74699195       2.64644880       8.10887017
Cl      19.62682269      11.14923651       4.99342445
Na       6.93168450      11.27887626       2.86133232
Cl       8.92972183      13.42429778      18.44017365
Na      19.75010623       8.46736119       2.37088038
Cl       4.50077180       6.33005414      18.17755588
Na      19.58730498      15.28616122      10.69878475
Cl      14.63261590      14.94320301      13.58594238
Na      12.49016482       4.23371202       4.44190236
Cl      19.48815493      12.22521830       2.16985912
Na       7.11869770      18.00499879       1.36171877
Cl      11.57597795      19.53780920       2.24410118
Na      17.93121024       7.55296275      17.30834212
Cl       1.94086550      17.47325030       6.49311772
Na      19.82196292       0.28793210       1.05010617
Cl       0.35050144       6.74259502      13.46569338
Na       5.32578716       8.90433535      13.18495208
Cl      19.54967996      16.05622339      18.31566642
Na      19.15359143      19.84789714      12.35838713
Cl      16.93670961      13.15197306      18.25610025
Na       7.00115265       8.98555894       0.65153621
Cl       2.29710384      18.73679115       1.15509450
Na      17.82309050      14.61267768       0.71849753
Cl       1.84897963       4.30941435       3.43180891
Na       0.36327891       9.40951168      11.87835203
Cl       2.81363073      17.86957549       9.03318371
Na      13.41377299       2.09480984      13.26823498
Cl       3.97179244      16.78459399      14.13345730
Na       5.65475193      14.83247826       1.20201913
Cl      11.35992128       7.55656746       4.93865427
Na       7.91723572      17.44703174       4.81499708
Cl       1.43641024       0.75966391      16.59673692
Na      16.80743141       5.78393599       1.53334400
Cl      15.06916151       1.70510136      10.85624335
Na      17.64195121       8.71876788      12.23106271
Cl       9.11037238       0.46020359       1.06222061
64
Lattice="20.0 0.0 0.0 0.0 20.0 0.0 0.0 0.0 20.0" Properties=species:S:1:pos:R:3 energy=-2.3385902356582253 pbc="T T T"
Na       1.68936733      12.49807019      17.48370702
Cl      17.66879417      17.11917334       1.99697308
Na      17.81379307      11.13696173       7.01853973
Cl       7.72314159      13.73555167       1.74772607
Na      19.76087577      15.43922571       2.18065582
Cl       6.71961341      19.87835508       3.12133998
Na       6.96557345       7.27570088       5.83314329
Cl      15.45341326       7.41064636       2.19655348
Na      19.26114464      19.78699169      15.12372317
Cl      13.14399238      15.84293059      11.95499067
Na      16.51882419       3.09027731       8.84487869
Cl      11.00583942      18.03584008       7.21778330
Na      13.75505897      11.70872288      16.47439013
Cl       8.23766506      13.93275631       7.90296710
Na      12.42929339      12.10663608       8.74453232
Cl       4.81322777      12.55138392       2.93134769
Na       5.42749914       3.41814789       9.17372098
Cl       3.93520505      14.46005464      19.99617723
Na      18.83314553      17.73207418      17.88104348
Cl       5.68803003       8.89125390      16.87151104
Na       5.27744003      17.69199950       7.82685368
Cl      18.87462707       2.36371492      14.31873911
Na      10.70430833       6.83406470      12.58962035
Cl      18.32130734      13.21134685      11.70514583
Na      13.80535746      18.04906090       3.28787496
Cl       8.62208343       1.11365528      10.50897659
Na       8.83654650       7.43599918      16.93471023
Cl       7.68509803      17.09864608       8.30344375
Na       3.34288630       9.83884900       0.30556227
Cl       0.81651437       0.76123967       8.49035246
Na       1.46756274      13.04185541      10.73361480
Cl      18.24441403      10.64587664      10.88733792
Na       8.71444797       1.57823830       0.23155785
Cl      10.33016558       9.82143806       1.03693749
Na       1.50100942      17.51090106       8.90729812
Cl       3.49612716      14.95383986      11.66776755
Na       1.02204192      17.44882576      12.57096168
Cl      18.86698018       4.87866942      12.77641036
Na       5.37010571       5.28902116       4.56499320
Cl      13.07372052       3.46572828       4.27689796
Na      15.50074497      17.01115846       7.63174756
Cl      14.96879602       7.20822912      13.14458594
Na       5.92926471       9.29816391       4.44242487
Cl       7.46034660       3.95325299       0.30396671
Na      13.62944258      18.71114758      14.46204096
Cl       8.84609041       4.70808988       2.80607654
Na       6.92823771       6.69160438       2.71726978
Cl      16.12990529      13.06216622      14.45313285
Na       4.07719699       8.71706251      10.59343546
Cl       9.19125975       1.29502644       2.75339106
Na      15.29075720       0.87827628       9.94145221
Cl      12.86291253      11.05127225       2.91802693
Na       5.80503528      16.05742476      11.79033612
Cl      13.70221775      18.95989792       6.29947458
Na       1.85303869       4.70903034      15.19595319
Cl       0.53115415       5.61500546       2.73626513
Na       2.50090337      19.93867983       0.08642349
Cl       3.08686130       2.48632904       5.20810319
Na      10.86400561      19.35170042      19.18757706
Cl       4.93561607       0.62518034       6.97362422
Na      10.91815592      16.80759287      14.84634198
Cl      13.88731445       9.49520316       0.88072312
Na      19.18226430       4.85058554      19.54555719
Cl       7.23628485      19.70843713       8.80308548
64
Lattice="20.0 0.0 0.0 0.0 20.0 0.0 0.0 0.0 20.0" Properties=species:S:1:pos:R:3 energy=-2.301182677156731 pbc="T T T"
Na      16.74966124      16.42841598       4.30326612
Cl      19.74836234      16.08301825       7.15356855
Na      10.71893749      14.31625905       7.96839378
Cl      11.34222130      17.21820648      14.64141961
Na       6.54360160      12.01876290       2.81818176
Cl       1.91227806      15.74772923      10.01460957
Na      13.77197494       2.26489041       4.97472383
Cl      19.87596064      12.66036514       7.71716191
Na       2.87153087       4.64229860      19.85547653
Cl       8.72708443      12.39747359      14.55796072
Na      17.23372749       5.53571441       5.90144979
Cl       2.53358962      12.87653547       4.41192970
Na       4.68164906      10.77749787       8.06035108
Cl      14.24432921       0.02828677      16.82227555
Na      10.16023839       5.77167531      11.28355392
Cl       6.92076106      11.64725130      10.83971147
Na       8.52766783      15.66579597      12.58752558
Cl      17.20086655       0.42005469      11.45804782
Na       0.53354920       7.38112723      16.99273280
Cl      11.85726658       2.96514134      10.26613881
Na      17.15113710       2.77811405      14.17142520
Cl      18.37224696       8.87291583       1.67474664
Na      11.38973827       7.69996460       0.33332286
Cl       7.34209653       2.52139590       0.99906642
Na      18.30712841       2.74679212      18.79285976
Cl       6.66855744      18.92454683       7.21041060
Na       6.77468800      17.91670214       4.41443432
Cl       2.88729811      15.81731073      19.94075639
Na      16.59375188       4.96212540      10.09790548
Cl      10.41027687       8.10391280      15.95260403
Na      10.73404862      14.80266553      13.83334135
Cl       4.72396089       2.27122329       9.75865638
Na      15.89867666       8.45045370       4.28169108
Cl      16.26115598      10.28374208      19.45195849
Na      19.02894374      15.01750349      13.17017358
Cl      18.99494137       8.97698220       6.97653014
Na      11.05380725       1.55252015      13.42775823
Cl       3.44075116      10.31631924      12.17416761
Na      15.90444580      15.49837558      15.42068552
Cl       8.22894818       5.43194012       2.46991598
Na       3.47820540       6.03633169      11.36962954
Cl      11.20602310       2.28316237       6.48429649
Na       1.59089453      18.64643256       1.63425331
Cl      10.47464581      13.97172276       0.62360237
Na       3.22014210       1.50245235      17.51457623
Cl      11.26488085      11.17745726      14.96969424
Na      12.77914248      19.25426128       8.96054902
Cl       9.96931231       1.20448297       1.47089130
Na       9.02740963      17.58293932      18.84524548
Cl      15.75082183      14.58403356       9.81972115
Na       0.30738003      16.29361981       4.09629820
Cl      12.57556309      19.86901047      18.83447990
Na       4.79572599      18.20107005      17.90410427
Cl      13.59914573       0.42741531       2.92111745
Na       6.50381813       1.31315535       4.44419302
Cl      18.71053847      19.98362945       4.78967247
Na      19.65161552       4.42879020       0.69892791
Cl       0.69451317      11.62510884       3.18714450
Na      16.25648207      10.34487706      12.57122685
Cl      13.41868346       7.37486479       2.36382922
Na      14.52581085       4.78732934      17.64544488
Cl      18.06413278      12.49340303       2.52338348
Na      18.14964583       6.87301502       8.75813442
Cl       7.58714580       7.50912998      19.34704672
64
Lattice="20.0 0.0 0.0 0.0 20.0 0.0 0.0 0.0 20.0" Properties=species:S:1:pos:R:3 energy=-2.5971396031494005 pbc="T T T"
Na      10.33682400       0.73894498       0.46867918
Cl      15.73829545       9.94606033      18.46761169
Na       6.61578421      19.05935122      11.55217750
Cl       7.86002603      12.54887463      10.04370886
Na       1.64004402      19.70993202      16.75640576
Cl      16.15632850      19.06558070       8.08418815
Na       2.57859650      17.90377215      10.39858029
Cl      11.50553313       3.13678982      18.75154236
Na      10.08918892      16.92577285       3.77219280
Cl      13.52234937       2.69648242      13.47493055
Na      10.22919984       4.00250864       6.41324063
Cl       7.67918592       8.93477464       8.80523338
Na      11.58444453       5.60805199      19.77183886
Cl       3.91435972      19.35501310       2.02140631
Na       4.01292329      10.07266228      10.30733554
Cl      19.99495831      16.24147752      10.66778230
Na      18.83857902      16.49891567       7.59727767
Cl      16.56359613      16.61081608       9.73680305
Na      12.33069588       1.62082884       9.61425758
Cl      14.79086379      12.61099823       9.13644391
Na      12.50346580       5.80679482      11.69628757
Cl      16.51432881       1.81260759      15.07809286
Na      10.38617414      19.12908159      11.86692724
Cl       1.83654751      11.81018710      12.57725640
Na      10.85137352      12.60701097       6.13088286
Cl       4.35245913      10.30546718       3.60124213
Na      15.42612496       2.57654244       4.31828001
Cl       5.45152716       1.17656556       4.56024332
Na       8.36884951      16.35575618      10.29422312
Cl      12.15467921       5.48819663       4.86906091
Na       8.21002651       6.36866051       4.20572127
Cl       5.33006724      14.31275157       4.55041771
Na      19.47292836       8.94504439      10.73892518
Cl       6.02510927      18.78984537       0.70695236
Na      10.20267908       3.72775558      15.54334001
Cl      19.97295458      19.10915688       2.02296239
Na      13.63308808      18.85110214      14.14768042
Cl       1.18889259       2.90247275      14.14396284
Na      18.82498629       7.91018338       4.90897002
Cl      19.97289372       2.99181006       0.02097624
Na       2.68020480       0.38037084       8.20043998
Cl       4.17877419      13.07765057       0.65999091
Na       0.27271841       3.24651141       4.74116761
Cl       3.46347822      13.75784903      14.55545883
Na       5.22553240      17.63301246      13.96568041
Cl      17.81186974      19.08339067       0.66521609
Na       0.62019392       8.91990547      18.23046122
Cl       4.95612799       4.64175485      17.04543479
Na      17.95804577      16.59219400       3.41577451
Cl      13.27310866      17.54145762      10.61826430
Na      18.20325214      18.44710866      15.78945081
Cl       8.75882576      10.68528246       5.27769687
Na      18.38005816       5.04198808      15.34520855
Cl       8.71123592      12.21217590       0.27823959
Na      18.61127915       2.20401114       6.55286524
Cl      12.66578653       0.84989661      17.02761717
Na      12.82425657      15.02649359      15.72906745
Cl      17.16825068       4.40717882       7.62629229
Na       8.91114407       3.21323449      17.75497737
Cl       6.81505883       7.92356189       6.68778601
Na      19.90418700      12.42241557       7.21540315
Cl       2.49104238      17.19944969       7.09204247
Na       6.22190727       3.60353620      14.31200357
Cl      18.30256885       5.57519768      18.12654883
64
Lattice="20.0 0.0 0.0 0.0 20.0 0.0 0.0 0.0 20.0" Properties=species:S:1:pos:R:3 energy=-3.1754048000251656 pbc="T T T"
Na       0.57085071       1.19751664      16.56634561
Cl      18.42507568      18.05141745      16.64081293
Na      13.02532443      16.83662131       3.30037249
Cl       7.01172072       4.56570227       6.86074406
Na      17.01326835      11.19874247      10.29086366
Cl      17.66901406      17.15734456      11.51142107
Na      14.50511251      12.88062009      17.10352378
Cl      11.83056329      12.02943507       6.84317707
Na       9.03146209      12.36316272       4.05228085
Cl       2.99952962      11.40221930      11.71260522
Na       0.71378708      14.03797932      12.98619400
Cl       4.82262678      11.34358024      16.76199626
Na      15.13729402      14.12366128      11.96706660
Cl      13.00259502       2.62077522       2.69458332
Na       7.84773790      13.21525814      16.58235682
Cl      14.59849473       6.76321665      16.60750519
Na      15.41793758       4.65377744      14.84343716
Cl      15.04579543       6.06816554       9.03189991
Na       8.56009412       2.55649858       6.32816570
Cl       7.97089132       8.01221259      15.89497365
Na      19.56217197      14.85484986      16.98545466
Cl       2.85017419      18.43036153      18.94220651
Na      19.76576018       4.49694352       3.23900227
Cl      16.60899932      19.57931675       0.54644464
Na      13.81551051       4.13692777      12.75255742
Cl       6.22224947      14.29342076       0.47266995
Na      17.91610564       2.76633720      16.95226400
Cl      11.55375928      17.46518640       0.76391879
Na      17.20236807      12.23701632      13.20511231
Cl      11.31796159      11.20689142       9.28092860
Na      11.81348430      10.59347898      11.89150381
Cl      18.72557137       7.22566615      15.85941712
Na       5.82161816       4.09849057       0.88900147
Cl      11.36149927       7.01393709       6.72874053
Na      12.40958321       2.77846295      15.03873293
Cl      13.65819227      11.07471244       3.46728248
Na       6.17157933       9.21610091      12.36232020
Cl       8.54819523       9.27971642       9.30735536
Na       2.27412856      17.77160967       4.52805111
Cl       3.71955767       8.85106692       5.67288486
Na      10.00264614      14.64844243       7.52810081
Cl      13.58766880       0.44909320       8.77097830
Na       5.59759050      11.92939396      12.93393235
Cl      13.56165653      15.97546436       5.88626089
Na       7.37324859      17.69244355       1.91358665
Cl       5.72146766      10.46571456       3.98276619
Na      14.95689222      18.56307843      18.84119420
Cl      11.59272944       2.25393648      19.62361859
Na       5.19674467       6.00538868       3.06193798
Cl       0.20104081      18.37303430      11.34462641
Na      13.03285502      16.41990506      17.78641836
Cl       7.24833414      15.44351551       7.97361758
Na      16.17680886       6.19625644      12.37219909
Cl      12.92294800       6.93780757      19.17607915
Na      10.52496622       6.41581444       1.81155840
Cl       6.50915204       8.53091788       7.56535599
Na       0.70496591       6.87495667       5.82496393
Cl      17.48989138      19.49076945       5.55440190
Na       1.38028534       0.03767947       1.52208596
Cl      19.74406174      12.11612269      14.30005833
Na       2.70397671      12.49477441       6.98645501
Cl      17.31058185      10.26225214      17.66527436
Na       3.77844253      16.37144423      12.39975676
Cl      11.65174389      15.75189532      12.67038889
64
Lattice="20.0 0.0 0.0 0.0 20.0 0.0 0.0 0.0 20.0" Properties=species:S:1:pos:R:3 energy=-2.358273971874801 pbc="T T T"
Na       6.64208391       8.67273025       9.03415397
Cl       9.58519713       8.98418447      15.12209242
Na      13.40625267       3.80734163      10.37313193
Cl      18.57324279       0.88671345       9.12950346
Na      14.85619401       5.95868760       6.96445067
Cl       4.81156627      19.51050564       2.83381625
Na       9.19638931      16.58684061       7.10670318
Cl       1.62255998      16.13269002       9.29495525
Na       0.01432785      17.08470168       7.23652168
Cl      12.99741484      14.09209509      13.39254947
Na      10.69568989      10.12000803       8.81546491
Cl       4.77934088      16.48818340      11.32998862
Na      14.84440307      10.15238537       0.54575963
Cl       4.93096657      19.10287655      15.55521395
Na      11.59872912      12.58983871       4.81474195
Cl       0.61258455       6.79966588       5.19432035
Na      12.01591726      15.89132280       5.16883158
Cl      16.44193708      16.40849172       1.57252901
Na       1.02239664      11.88916401      13.19542712
Cl      11.34192915       8.69255331       2.38258361
Na       4.70177747      11.75759100       8.99725644
Cl      14.14105265       8.48578244      10.64784212
Na       6.08631575      17.35054638       3.88374328
Cl       4.24239961      19.99414300      12.83124789
Na       5.48302405       7.45846201       6.11160912
Cl      10.71878061      11.44372377       1.77140151
Na       0.40550949      10.02449946      18.06516077
Cl       7.73251127       4.85214223      19.27472304
Na       9.31194615      16.58704100      18.33562777
Cl      12.47245589       3.50150736      18.45215879
Na       7.35250559       5.89216351       4.24940322
Cl      11.28995061       2.30832566      12.30874181
Na      12.68451629      19.60023671       3.07362464
Cl       8.64076928      11.66673767      11.65687429
Na      15.57234163      17.35543388      15.08817314
Cl       4.53190523      11.63729711       1.88269854
Na       6.39219062       9.72950925      13.40532488
Cl       9.03367388      15.87411286      13.44604497
Na      14.47022086       7.37520012      17.97449392
Cl       1.73163979       4.28530374       3.06214634
Na       1.00384492       9.87534019       7.06132160
Cl      16.61953230       5.51249105       1.05181017
Na       1.35649703      14.88429659      16.33265558
Cl       9.48318222       5.87706756      11.23957240
Na       4.88834980      12.45405892      17.55927726
Cl       2.55797206       2.43438817       1.41250385
Na       8.56236552      18.39301598       4.49864789
Cl       4.30025906       5.01504620       8.96343896
Na       8.94423977       0.95525576      18.38551984
Cl       0.80594386       7.57337123      13.17809002
Na      12.79584610       9.18038482      15.86589587
Cl       6.73678977       2.03669376       5.97891206
Na       6.84857503      10.09778014       4.43424619
Cl       5.14091931       9.69600003      19.67223680
Na      17.69428352      11.90824685       4.50131617
Cl       5.95768626      14.45838895       8.43686890
Na       1.88284695       2.72457434       7.46406465
Cl       6.42360059      17.98353427       8.32283970
Na       1.43276962      12.07152731       2.75374409
Cl      10.53287720       8.10606284       5.55915907
Na       4.48231353       6.32628148      14.70253788
Cl      19.01935620      15.88940031      18.49279109
Na       2.91449025       9.46729971       4.54392231
Cl       6.19682927      15.08002833       5.67888516
64
Lattice="20.0 0.0 0.0 0.0 20.0 0.0 0.0 0.0 20.0" Properties=species:S:1:pos:R:3 energy=-2.435265198970475 pbc="T T T"
Na      10.29635013      18.39752798       3.93929082
Cl       9.99840489      16.52908977       5.69287179
Na       0.66612691       5.70952114       2.68478158
Cl      15.94053240      13.35813360      15.20509126
Na      19.13532852      10.32377318       0.53007053
Cl       9.30643465       4.40915262      17.78467415
Na      19.30098291       7.48591454      13.89531509
Cl       8.01282359       3.79535264      15.03093545
Na      12.08031506      17.84524323      18.99421219
Cl      16.41037739      16.63600289      15.99546582
Na      11.30224522       8.98813138      18.37753765
Cl       7.55898483      11.69787326       0.88181013
Na       1.93157810      17.44057495       0.69989497
Cl      17.15417480       2.27637289      15.64032563
Na       0.34956254       9.29206131       5.37964346
Cl      19.04187528      17.29475733      11.32564630
Na      13.10545385      19.46961415       3.92480416
Cl       5.98246980      13.25870258      10.65360230
Na      18.89400377      11.23779901       2.87192273
Cl       7.64418857      13.11745835       6.44812712
Na       1.68149306       2.08940001      10.23569948
Cl       8.97063482      10.28049863      16.17214355
Na      18.53882655      13.20251746      13.61763136
Cl      19.01886293       5.78680828      19.70231146
Na      11.70407743      14.78022729       6.88880124
Cl       7.48064529      17.43379995       9.90989666
Na      13.92979521       5.01002161      18.32296496
Cl      19.57543830       0.53703772       0.61915355
Na      14.72899462       4.61795316       6.90115339
Cl       8.76328279       7.16926419       3.18347187
Na      11.25792696      13.91618667      10.04089939
Cl       8.29179307       5.29865255       4.94510597
Na      16.33041734      17.69017158       2.04253532
Cl       6.13178028      11.86982313      12.84415608
Na       0.54305639       7.89400344       0.27543181
Cl      10.80365649      13.33421461       0.21800383
Na       5.84918659      18.11094692       7.29305390
Cl       2.68591079      15.74841013      18.26044070
Na      10.79873098      14.95237610       2.26142387
Cl      17.25333150      10.56595655      15.06557819
Na      15.46084149      16.19580259      12.37582874
Cl       6.12300907       3.26705921       7.38141932
Na       2.59092657      12.70159883      12.61060665
Cl       4.24868980      15.04499556      11.37501774
Na       8.50655558      16.63409395       3.58419872
Cl       4.79586560       3.20971146      14.39326841
Na       7.02874648       5.42763138      18.40045074
Cl      12.85731884      19.71837256      17.39749857
Na      15.93590583      13.90494222       3.71084375
Cl      16.88112844       7.60951352      12.71609313
Na       0.61389953      15.59898241       6.67983470
Cl      13.76485757      16.00388230      16.60014434
Na      11.67176273       7.81078083       6.37823473
Cl       3.16057182      18.39597514       4.99490080
Na      17.79897852       2.12380630      18.14863985
Cl      14.93390133      10.95020130      11.90789459
Na       6.61286508       1.03461118       5.21594735
Cl      13.48180678       1.00137990      10.18534373
Na       4.66952148       0.54717313      12.33141648
Cl      12.59361677      11.47401965      18.90874090
Na       6.89032549      18.68706905      15.34120467
Cl      11.05612925       7.81408349      11.23555312
Na       4.63419924       3.34749610      11.78847312
Cl      19.06357154       6.42434828       7.21515086
64
Lattice="20.0 0.0 0.0 0.0 20.0 0.0 0.0 0.0 20.0" Properties=species:S:1:pos:R:3 energy=-2.9963697566597 pbc="T T T"
Na       6.28895029       6.11298073       1.90207087
Cl       7.58383885       7.02633428      19.53129253
Na      16.73520830      11.14195298      13.22525852
Cl       8.34596034       6.34158161      16.33584415
Na       8.20500503       7.74196165       6.63163731
Cl       7.03208510       6.33736796       4.40353608
Na      17.81154896       7.68916352       9.95742996
Cl       4.04753337       5.72755800       9.34366062
Na      11.38903943       2.33593416      11.55003646
Cl       0.77216357       2.45416392      17.51221793
Na      16.76554842      14.14217512      11.14844278
Cl      10.28758950      10.97672449       8.76567947
Na       3.93550982       5.38823473      14.15172101
Cl      12.44107614      18.05158695       9.01225106
Na      13.41252268      13.62072569       9.22153908
Cl       7.48392643       6.75112193       9.23383586
Na      15.93762244       3.46378035       4.97892981
Cl       9.86967275      18.29921220      15.66969461
Na      18.95468194       8.87817681      15.34729950
Cl       0.20570160      10.77952390       4.82475467
Na      11.63634640       1.86242527       1.06328048
Cl       4.96963419      10.64688759      13.69271536
Na      10.81296761       6.29156620       0.79546228
Cl      14.46787921       9.71559255      12.30068974
Na      10.39226707      15.77474821      10.66898154
Cl       7.89922785       0.02651409      12.93126267
Na       6.40504405       9.18151745      16.46242859
Cl      16.87325642       7.90535777       1.38595917
Na      19.41228398      17.28170059      16.49338154
Cl       5.89732926      16.49091147       5.76152224
Na      16.16020464       4.64672443       1.52322455
Cl       1.32821587       3.93484130       6.58436349
Na      10.59091323       4.42146779       7.73025470
Cl      13.22912852       8.80555913       9.53497311
Na      17.64114798      15.95280605       9.50549199
Cl       3.01312836       7.78399702       3.41432202
Na      11.95840142      14.24698895       1.62727765
Cl      18.77994921      17.82186012       3.76789129
Na       7.29180603       1.22613819       7.21163049
Cl      14.39868131       1.89656810      10.04969501
Na      18.62847488      17.30795683      11.90681243
Cl      14.79624555       2.01759669       0.06557465
Na      13.95711041       5.30637839       6.23629291
Cl       0.06155503       4.35219648       3.19654691
Na      18.06676247       5.11429288       7.75802546
Cl      19.17344650       8.52872438      18.46542470
Na       4.38660316       9.41124754      11.48725981
Cl      15.26940338      12.60213826      15.82997126
Na      13.50659074       0.28547518      17.53094588
Cl       8.81262948       3.08893506       6.29322425
Na      19.95209948       1.77635501       9.45192959
Cl      10.62385450       2.52766992       3.50264907
Na       4.19915385      17.64615142       2.86075690
Cl       3.37624341      10.38658177       6.06906087
Na       4.43416329       4.98040733       3.42447153
Cl       1.09875092       4.11498936       0.42761826
Na       3.99144175       1.08602591      12.26629583
Cl       7.21656227      18.16006631      15.36124955
Na      17.84803494       4.61288129      15.00935804
Cl      13.23023271      16.48661667      14.89282102
Na       4.83631079       7.25301610      19.68603006
Cl       5.54255820      18.07801461      17.26107727
Na      19.42174019      13.57120930      15.78206583
Cl       9.14371488       9.02649716      19.29919604
64
Lattice="20.0 0.0 0.0 0.0 20.0 0.0 0.0 0.0 20.0" Properties=species:S:1:pos:R:3 energy=-2.309268847220975 pbc="T T T"
Na      11.88715909      14.51729118      11.58820744
Cl      12.86458406      15.02174258      18.58255606
Na      17.12614327       0.20823496       3.70121498
Cl       4.30473006       2.84043415      10.15994136
Na       9.26046047      15.92744869       1.22212674
Cl      17.88850923       8.64801247      16.14631500
Na      10.47905116       7.45530633       3.10339650
Cl      12.07716094      17.19917613       5.05259342
Na      15.38453496      17.31674815       1.31642782
Cl       9.80164097       0.30322630      11.58227810
Na      18.11369427       1.70524772      17.49952067
Cl       6.65883315      14.94132458       0.87036665
Na       6.54779139       2.15139361       8.51451327
Cl       6.89887121       6.58769590      19.92576432
Na      14.95454865       4.55524621       5.92936940
Cl       8.22174699       5.12336546      17.17833311
Na       3.19271703      12.14423801      11.13456458
Cl      11.71220961       9.10505835      11.92127665
Na       3.31116819       1.20276038       2.69101236
Cl       6.63247540      15.77855187      14.10691678
Na      13.10528573       4.51490763      10.81465664
Cl      16.77913602       4.22748152       2.41661723
Na       4.52640673      19.27131008       8.68295700
Cl      14.16843158      10.56057782      16.67418319
Na      17.92000428       3.39375973       5.88813538
Cl       9.15079025      13.00326477      17.43305831
Na       2.91263945       2.15566977       8.17689202
Cl       1.78794727      11.26726875       0.28830972
Na       3.72066576       7.43902166       8.00233780
Cl       3.69576692       7.05500221      14.86940128
Na       3.82860409      18.34300982       2.65654443
Cl      11.07606770      11.55494476       7.96556485
Na       8.67858801       2.82506616      10.32911425
Cl      19.35013388       2.77371024       9.30906737
Na       6.01978089       1.52755102      19.65289044
Cl       6.59318675      17.28049514       9.60562002
Na      17.71117994      11.52095722       7.18153800
Cl       3.81485501      12.50186229      19.44641384
Na      14.66509821       0.43403203       8.55727976
Cl      18.43941791      14.00491672      15.04386131
Na      15.64958014       8.41934096      10.68361542
Cl       6.57643575       4.38117597       5.43820660
Na       7.45625261      14.10358885       6.78527573
Cl      16.10003060       3.65856383      19.76797422
Na       3.63617213       9.64645858      18.82399674
Cl      12.00575417       1.08377577       0.59213218
Na      12.79384037       8.22928872       0.43137232
Cl      16.14422747      19.73683647      14.30613651
Na      12.00480143       6.53707080      14.37772058
Cl      10.71566268      18.72924816       8.63555695
Na       2.83678402      16.31929809       9.05472529
Cl       1.67496062      10.44562566       6.81924901
Na      12.19185607      18.90954153      14.45096414
Cl      17.66014211       0.04389177       0.17635901
Na      17.79761782       4.68573557      17.07893428
Cl      18.20763261       1.36138888      12.08982823
Na      11.04048821      18.48325810      18.70270108
Cl       6.65675684       5.23279932      13.34014087
Na       0.74595559       4.34182728       3.03874142
Cl      14.85321784      17.96012342      16.10614658
Na      10.56380178       3.59638779       4.77291997
Cl       4.89957363       8.04999420       5.81293258
Na      18.70340277      19.56357834       6.84643372
Cl      18.33931137      10.66238819      19.75157703
64
Lattice="20.0 0.0 0.0 0.0 20.0 0.0 0.0 0.0 20.0" Properties=species:S:1:pos:R:3 energy=-2.5642986602783635 pbc="T T T"
Na       5.19754403      11.29629067       2.73409709
Cl      15.53648963      17.68541579      17.68263412
Na      11.10057956      13.64911336      18.17162489
Cl       5.13786961      12.64194519      14.55609684
Na      17.22705148      13.59113928       2.65029429
Cl       0.54911408      17.90505336      14.50644064
Na      12.51233588      10.73590480      18.78776223
Cl       6.60774545       9.34080807      19.94204128
Na      15.79461409       8.39743922      11.55871211
Cl       0.32751629       7.57183269       9.12051425
Na      15.17584728       8.61486899       0.78540556
Cl      12.29044941      17.24704834       9.58608943
Na      15.16672827       6.03623253       1.38241760
Cl       9.78473582       6.51237279      19.79645508
Na       0.48171424       4.94394783      11.88085035
Cl       7.67076304      12.82503363       2.72464611
Na      14.96816604      14.71418865       1.20689671
Cl      11.57500379      12.15791352       7.07052361
Na       9.54217519       1.04229804      17.37403755
Cl       5.63953799       1.18024387       2.97099641
Na      12.59825788      19.95689081      17.30476407
Cl       0.86488753      19.38774295      11.55398477
Na      17.36216538      12.87504474       6.39839509
Cl       2.45817062      17.94886276      19.74690946
Na      11.15754091      12.39097167      11.74254409
Cl      11.93354249      10.80835334      15.05025721
Na      19.16924120      13.21233498      14.23986373
Cl       2.39711836       9.49097074       7.06389636
Na      13.18793207       4.66646412      18.96848872
Cl       7.78606414       3.39762429      10.40876645
Na       1.65977958      12.71075457      10.92182879
Cl      18.26681822       0.41973052       6.49282722
Na      10.52531855       2.33098336       7.11920961
Cl       0.91751609       2.25203343      10.85508161
Na       6.61510042       3.44742470       0.63302446
Cl      18.65619156       0.57339788      19.95648760
Na       9.43867462       8.26400465       8.36828018
Cl      18.48595481       9.24165702      10.08458272
Na      19.96849487       4.51891657      14.99398967
Cl       3.33645475      13.13808938      17.70869189
Na      17.16646493      13.18218856      11.86144736
Cl       1.19192112       8.22482404      15.68763858
Na      17.03733583       5.59002497       6.73658899
Cl       6.84968039       1.47988158      16.51241572
Na       1.37696327      12.29428126      15.41272355
Cl       1.87363036       5.55350283       6.69904997
Na      14.72661864      12.80532097      14.07359484
Cl      14.83974556      10.68640543      16.02728554
Na      11.74991965      15.31028262      11.52879134
Cl      11.09586921      12.94928656       1.51041032
Na      19.20946851      15.36483810      19.24352380
Cl      10.40833163      19.31120697       2.24939849
Na       5.80853744      18.27834192       1.92288792
Cl       9.92514034       4.22152546      11.57990608
Na       2.46506758      19.62651261      16.83844695
Cl       7.98284372      10.10416912      13.33922809
Na       5.91269252      18.55295823      12.04092082
Cl      14.01908718      14.02582259       7.25372826
Na       3.83508568       9.10322961       0.46337994
Cl       6.38102805       8.34212272      14.80475187
Na      13.72737274       6.33313431      11.15492244
Cl      16.89430817      19.85302011      17.26659218
Na      10.01445880      15.57544938       1.24039371
Cl      14.35382452      18.99068005       7.23379791
64
Lattice="20.0 0.0 0.0 0.0 20.0 0.0 0.0 0.0 20.0" Properties=species:S:1:pos:R:3 energy=-0.9045996863299824 pbc="T T T"
Na      19.01071739       1.25259757       5.39636496
Cl       6.06383014       1.60189082       1.15562335
Na       5.46433710       4.66434745       0.25372879
Cl      12.60368909      15.38590993      19.75274896
Na      19.44327133       9.14609937       9.44965682
Cl      17.43007595      14.82571345       6.46616507
Na       6.91393813       3.01361361      15.90625193
Cl       4.41182864       7.37259206      15.53508579
Na      14.20419931       0.76270230       6.16042900
Cl       3.97452232      13.38579969      15.77498829
Na      14.85069052       7.76604752      15.63287471
Cl      15.17408825       6.87455295      18.01711197
Na      14.04196425      10.65924397      16.81243525
Cl      19.84806089      17.04369190      16.69922261
Na       5.71382170       7.28622880       2.90178436
Cl       5.77901307      17.50348433      16.80258821
Na      15.35021062      13.87035149       1.63927693
Cl       6.42713010       1.81083304       4.49198745
Na      17.60070014      12.36519691       9.44406069
Cl       2.05231911       9.63105920      16.15468835
Na      10.91936253       7.78892572       4.95538680
Cl      17.36786364      12.56059545      18.46083485
Na       7.98434984       9.04422803      13.14948315
Cl       4.50704041       3.25911483      10.39256355
Na       8.32153640      11.30332954       8.45045867
Cl      13.89342368      19.39929582      11.79218010
Na       9.85716538       5.47853739       6.65400396
Cl      15.65409790       8.26753132      11.39741331
Na       3.26244458      15.78328015       6.79414437
Cl      12.99572566       7.99620581      10.29420221
Na      14.84749518      17.12726292       0.19986921
Cl      17.79439571       0.13996943      15.35349743
Na      14.95609727       1.98731292      19.20622321
Cl      19.62306027      12.47676354       7.61636797
Na      13.85978636      12.96104141       5.95973329
Cl      14.02063131      10.07372920      12.55840912
Na       4.29241106      14.78124022      10.20225923
Cl      12.62629602       0.63986005       1.12947539
Na       9.34841608      14.54445738      10.91495562
Cl      13.26639823       1.20296502      15.05185912
Na      19.45634488      16.66705103       9.46912060
Cl       2.36968606       8.74483632      11.36526401
Na      17.26527821      11.54920631       2.13031478
Cl      17.43392461       4.87407659      13.68337183
Na      12.07582934      18.33474072      19.07854593
Cl       6.39503988      15.81368101      18.65496051
Na       7.89664448       9.05365645       3.67419716
Cl      12.64467804       5.00304985      15.89114277
Na       7.50022978       5.89833949       1.28390420
Cl       5.16478202       5.02093398       5.53966930
Na      14.68636538      18.80675536       9.20933568
Cl      11.05304892       5.84245295      18.87292787
Na       9.93896951      16.26366146       8.44397835
Cl       9.95501058      19.46271705      11.31599184
Na      13.94364800      14.60394770      15.96727558
Cl       2.26762938       2.24810625      14.84793146
Na      15.25331018      10.54710291       5.77209001
Cl       8.32754502      10.02395078      17.42307117
Na       6.49906119       0.40779163      14.82544153
Cl      16.66288673       6.64688140       5.90044229
Na       0.40262869      15.01693533      18.65726975
Cl      15.62935720       2.97719283      10.83879754
Na       2.40665574      17.81755610      11.07002682
Cl       9.08624798       2.12929730       1.65106607
64
Lattice="20.0 0.0 0.0 0.0 20.0 0.0 0.0 0.0 20.0" Properties=species:S:1:pos:R:3 energy=-3.247571210873796 pbc="T T T"
Na       4.71810077       9.12203137       3.77960920
Cl      14.02286961      15.60764636      16.10915517
Na      14.19347744      19.97757779       6.20273720
Cl      12.42108972      14.19195137       5.73059149
Na       6.64084954       1.12045605      10.51837101
Cl      12.89006382       9.97029095       2.00561885
Na      12.42712932      13.96459179      11.99006125
Cl      12.41477505       5.38249680      10.66965283
Na       8.72839610      15.65929689       3.11092432
Cl      10.58096303      17.70309961       7.29497567
Na      13.00227942       6.98849983       5.60779385
Cl       1.06755465       7.24873627      12.63606923
Na      12.73982014       4.84311855       0.56804175
Cl      15.21394624       1.55350693      10.33131073
Na       4.11553493      13.47000646      16.65146853
Cl      10.50530303      19.81596335       9.39451023
Na       9.30885136       8.38852708       6.53919696
Cl       2.75915855      17.16835895      15.12095131
Na       5.28725996       5.43685753       2.41858481
Cl       1.91617984      19.68077251      10.63567314
Na       2.01052448       8.78287206      10.13082155
Cl      19.41328763       5.31956019      13.02735971
Na      14.06100777      12.83528084      14.03160696
Cl      18.85554899      18.71858504       1.82902856
Na       0.08265567      16.15232194       2.80332152
Cl       4.99503685       3.53549845      19.66172666
Na      10.75291350      15.06701472      15.51920612
Cl      18.15427432       4.00413831       0.30280519
Na      13.58134675       0.74194138      14.03116005
Cl      18.32842030      14.71456261      10.19863462
Na      10.93657570       6.35825012      14.20531811
Cl      16.18715030       6.30325496      17.54876746
Na      15.26091206       7.31212499      13.56367303
Cl       6.83595602      14.91790196      17.61103946
Na      15.64384294      19.28612957      12.54947070
Cl       5.57008318      19.91420357       8.24018256
Na       2.68646544       0.75124693       1.71218871
Cl      14.49570071       2.71713592       4.67516850
Na      14.46122362       8.14187112       3.46103090
Cl       0.46037315      18.43483385      15.72056415
Na      11.97139110       8.54476175      13.50975539
Cl      11.07050798      11.99115341       5.15705246
Na      15.26864477      10.04175620      14.21348228
Cl       3.72502724       8.97531752      12.59466069
Na      18.02185379       3.65526620       7.83760064
Cl       9.49833818       9.28364740      10.50487097
Na       2.18813841       3.40147139       0.74896403
Cl      14.75223317       7.57301669       7.57421267
Na       4.30821992      11.47179641       8.43924020
Cl       9.47041224       4.84948786       1.49674160
Na       7.42442307      14.73440242      12.15053922
Cl       9.49670904      18.04087667       2.92167119
Na       9.00289440       4.00252766       4.49785356
Cl       5.46787771       1.98895196       6.18387522
Na       6.48865371       1.89169305      14.44292847
Cl       2.66259405      13.52431856       7.76159391
Na       4.08638314      12.70040195       4.23760455
Cl      11.84880826       3.61453573      14.51042541
Na      15.36025720       5.06524597       3.41317860
Cl      11.53019128       2.80632034      18.54114405
Na      17.07074809       5.64812063       9.24733687
Cl      12.92112654      17.65902648       8.61821736
Na       4.68740954      19.52178714      11.74173198
Cl       8.26326650      12.23476648       5.89905122
64
Lattice="20.0 0.0 0.0 0.0 20.0 0.0 0.0 0.0 20.0" Properties=species:S:1:pos:R:3 energy=-1.9195445996731002 pbc="T T T"
Na      17.58708454       2.22622854       5.24920687
Cl       7.81669363      12.91316317       1.04681258
Na       8.07713926      18.55433079      18.04220529
Cl       6.04643102       6.40052832       8.60939488
Na       7.95898696       8.36438910       1.50459447
Cl      10.58286947      14.51309460       1.99600013
Na      12.65242932       5.47619509       3.85747802
Cl       0.42983220       9.21018659      10.40668575
Na       9.23393362      11.06964934       5.10321542
Cl       5.64605932       8.86803205      15.38738159
Na       4.96169535      15.24562872      14.57791604
Cl      16.56324683       6.99699424      14.83581413
Na      11.11950745       3.88534571       7.14493888
Cl      11.12821427       3.42319260       2.62938308
Na      11.87849348      11.35943447       9.01630707
Cl      12.13926413      12.58065628      16.72125178
Na      12.21575493       0.95347774      17.77509489
Cl      17.55287875      17.20478448      16.40295377
Na       8.89516357      17.51419562      11.86254096
Cl       2.35283368       0.31232410      11.03197659
Na       2.86661073       1.61015285      16.47310841
Cl       0.50935595       4.26425602      18.33153141
Na      12.35247709      14.36225657       8.72725631
Cl      18.76943404      14.32657006       9.10080641
Na      15.50619757       9.63141533      11.46186898
Cl       7.44454447      15.67536263       0.31891745
Na      13.35603258      11.48059102       2.77956205
Cl      17.52098170       5.89382997       1.58361999
Na      12.15573959       0.17734540      11.01603497
Cl      12.23595688       9.14137193      16.49018236
Na      10.53172413       0.66658418       5.38640134
Cl       0.31612875       9.82032690       7.38476971
Na       7.68367624       1.84945814       8.32023031
Cl      17.97628775      16.96230206      12.34505087
Na      10.90460404       6.34646622       8.02806131
Cl      13.81394906       1.59388760       7.75314260
Na      19.68745080       4.33986225       7.47683210
Cl      14.02162108      17.75574315       8.16329943
Na      10.50287207       8.66397636       1.46713980
Cl       5.24213601       1.64538274       4.74781546
Na      15.64577952      16.40454260       6.26604725
Cl      13.59949827       1.50593452      13.37344969
Na       0.87867675      12.38106240      10.27632796
Cl      18.23684900      12.17202328      13.32331660
Na      13.94055471       2.81783065      15.76011062
Cl      16.88610219      18.39678887      10.48328670
Na      18.87302962      19.96758920       9.08163727
Cl      11.67719098       3.72764105      12.16209682
Na      14.83451476      10.90813066       6.76183696
Cl      16.95480908       2.63586724      18.60807503
Na       0.63224202      15.89300213      11.84012250
Cl      18.12988169      14.06205064       2.46786441
Na       4.86965953      19.86168105      16.49666668
Cl       0.68391858      14.03994703       4.99458846
Na       4.75949228       6.34835594      12.27632573
Cl       5.19443817      13.07472511      16.60704474
Na      14.29699620      15.90713512      10.42438522
Cl       7.35792001       6.08330840      12.84484846
Na      15.44901958       4.10575135      14.14342428
Cl      14.88216536       8.30302018       2.14187280
Na       7.22917481      14.37328342      10.85870011
Cl      17.72498000       7.67403694       3.64148550
Na      19.61070169       7.67300641      14.16295868
Cl       8.59022750      14.77835406       3.94182685
64
Lattice="20.0 0.0 0.0 0.0 20.0 0.0 0.0 0.0 20.0" Properties=species:S:1:pos:R:3 energy=-1.7774158910388986 pbc="T T T"
Na       9.15966123       4.96552175      11.50545571
Cl      17.78696820       3.27433619       9.12656342
Na      10.72358156      14.81825920       3.78716749
Cl      18.27006137      10.37215049       9.08484174
Na      15.22216246      12.91529266      13.48748970
Cl      10.32869901       0.63071406      19.64550363
Na      10.03200732       1.84940440       3.45677667
Cl      10.14547858      18.17064519      16.14578258
Na       8.52942296       4.23969508      15.87636598
Cl       7.34724131      13.21692605       0.76664428
Na      17.06001457       3.35692953       0.37518548
Cl       9.88247896      11.18010836       2.18934478
Na       3.10376328      12.59705690       9.14277788
Cl      14.10378356       6.44927488       7.33036011
Na       9.60986452      11.42490201       7.51282810
Cl       3.61706645      12.32269236      15.11567893
Na      19.04296593       4.87678793      19.21487091
Cl      15.38702417       7.26448945      19.49638931
Na       0.95157347      15.75410376      19.02993268
Cl      17.25169335       8.31627249      18.05609642
Na       9.84178243      17.85492522       7.35613610
Cl      19.74939406       6.34518954      10.57265006
Na      11.67372126      17.19730119       2.55654158
Cl       7.92929237      19.57403175       2.19128744
Na      15.55095219       9.64153854       4.90527923
Cl      18.92799952       5.18335299       3.39173567
Na      16.76762026      15.96343153       5.25419741
Cl      16.57739098      17.76201508      14.20923627
Na       1.90396172       1.80378175       8.88940423
Cl      19.00455535      10.98904897      12.33071906
Na      17.85167826       4.97437632      13.23444287
Cl      16.92271139       0.86743343      17.17602748
Na      11.94446235       8.35752998      18.20711356
Cl      12.24493209       2.04670626       9.64208345
Na       6.31286932       4.45426084       9.59997181
Cl      19.09310842      16.83543046       0.53856779
Na       3.24746886       8.12453427       9.81497859
Cl       3.98591935      14.42659754       0.57405461
Na       5.79810493      15.51237577       9.31249267
Cl      15.26693395       3.32546865       8.11722165
Na      16.70058834       5.43316427       7.57513820
Cl      16.06436912       2.39254461       3.26392926
Na       4.47273331       4.05302723      16.88500037
Cl      17.70331632      13.10857721       7.80858471
Na       6.13963194      11.85770327      11.39011000
Cl      11.61998583      15.03689335      18.67730148
Na      13.71141623      19.63293452       7.79421684
Cl       3.19792145      15.52068645      11.65262310
Na       3.10509331       7.76671246      16.36711948
Cl      17.85464208      16.80563334      16.21745949
Na      17.32323944      16.45991216       8.53119282
Cl      18.23355088      13.21445055      19.76274834
Na       9.03311994       1.65801624      13.89555805
Cl       1.84204211      16.19686518       6.66734262
Na       8.75647511       5.94429268       2.90652675
Cl      13.84768938       1.79547050       0.97039126
Na      12.62209270       6.09096039      15.68161578
Cl       8.45387224      16.63546245      11.72661160
Na       4.49747027       5.49085317       5.77912192
Cl      12.66579189       9.66889966       9.49085380
Na      13.10483926       5.52051128       0.86989333
Cl       2.01893716      15.47328165       3.96483153
Na       7.41843452      19.54625177      16.75492293
Cl       5.61267884       8.80675307      13.79535110
64
Lattice="20.0 0.0 0.0 0.0 20.0 0.0 0.0 0.0 20.0" Properties=species:S:1:pos:R:3 energy=0.011868791825073015 pbc="T T T"
Na       6.45645502      18.13703663       9.02897230
Cl      17.84835447      10.19108040       0.83926269
Na      17.23022641       8.78021606       3.46312666
Cl       0.15122299      17.72791724      13.91330382
Na      12.57912029       2.59676066      10.15802347
Cl       1.74195239       1.39423461      17.11722025
Na      14.77802981      13.65792269      15.71937623
Cl       3.27703245       2.93261179       3.08254809
Na      13.54023560       4.17712645      19.08517816
Cl       5.58134437      14.14523172      12.45118023
Na       0.25609792      15.04156552       0.91184449
Cl      11.07337052       2.75068402      12.75552670
Na      19.28689988       6.10069778       4.42054014
Cl       9.24876812       4.85694795      10.47730380
Na      11.45049310       5.94698687       6.84376865
Cl       8.48285365      16.25601504       9.54304425
Na       0.18395471       1.61391953       5.42872319
Cl      14.99604186       8.66351479      18.36083405
Na      16.85821440      15.89538699      17.21741815
Cl       2.18732648      17.41190094      10.88748669
Na       9.44258140       3.82837517       5.83110486
Cl       7.82699096       9.72854224      15.06997098
Na       5.08639055      13.83510641      17.18599702
Cl       8.99243540      14.65774768      16.16697731
Na       5.73535660      17.41675926      19.53051834
Cl      11.84892373       6.62460150      18.08924598
Na       2.33811759      11.69412443       7.30727008
Cl      19.79487444       6.67828617      11.33578151
Na       5.59800427       0.25754531       7.26791963
Cl      12.70765517      15.29434240       1.45949775
Na       9.29252769       8.12644498       9.02978232
Cl       8.56146805       6.43911740      16.56201718
Na      13.05353684      10.99998777      11.36123230
Cl       9.65489875      18.36711764      19.64077118
Na       4.35025123      15.35063708      14.59792850
Cl      17.80359530       8.40481959      13.69681267
Na      14.13524377       2.77479470       8.03278497
Cl       1.37065532       8.80427959      17.03097176
Na      19.28952559      15.71272429      18.68579794
Cl      18.54856655      13.70383628       8.40801709
Na       4.30212775       7.10135688       9.72267098
Cl      17.44540092      13.99697568       3.20656900
Na       2.86471285      19.05203721      19.28402195
Cl      13.19239732      15.18738853      10.53851594
Na      12.13926669      15.13239165       4.86144489
Cl      19.20941298      13.65069253      16.70780234
Na       1.97618357      15.66048123       3.20669877
Cl      16.71679500      17.07328585      10.89956211
Na       1.24304312       8.97638911       0.59497024
Cl      17.34946726      11.01483833      12.36238324
Na      13.66940094       6.00138875       0.91649660
Cl       5.18045097      11.14780333       7.38392240
Na      13.63886205       4.42459753       4.95604658
Cl       2.92689656       8.06948760      12.99319730
Na       2.98514874       5.39371062      15.14936471
Cl      16.44024263      16.88213033      13.40508585
Na      14.59206002       3.74776751      11.22640679
Cl      11.63241664       0.09445336      15.80683176
Na       3.33806746      18.47769269       3.27501477
Cl       4.97776516       0.90650363      17.01568501
Na      18.65842133      11.07315223       6.93108951
Cl      13.12170549      16.48599901      15.54200402
Na      11.89734776      17.72240167       2.48563963
Cl       7.79642581       7.60005991      13.67725403
64
Lattice="20.0 0.0 0.0 0.0 20.0 0.0 0.0 0.0 20.0" Properties=species:S:1:pos:R:3 energy=0.8051216697825789 pbc="T T T"
Na       4.49825549       5.83714583       5.47018972
Cl       4.46651245      15.10682526       8.83508546
Na       9.90864350      10.15053137      17.08120893
Cl      13.27571467      15.75852144      19.80494725
Na       0.49574947       9.21637827       4.02854071
Cl      16.97750528       0.78245762       4.30019296
Na       0.07804754      10.46957377      16.18849062
Cl       3.46335579      13.52938024       6.74210627
Na      12.57578871       3.81782302      14.92115002
Cl      13.32471250      15.44674841      11.82256405
Na      15.91313969      14.39155802       3.62587303
Cl       2.70383909      11.66311988       4.37613110
Na      12.37980231       2.90213399       0.28599953
Cl      16.16570888       3.41718190       9.21409390
Na       6.40353549       6.40072718      10.43351054
Cl      18.78300523       0.19774265      10.41199680
Na      19.25736753       4.58787993      14.88263805
Cl      13.37093055       1.85190264       3.43098819
Na       4.28139181      14.12152906      14.83252801
Cl       3.69801471       1.38212235       2.42358288
Na      16.10059749      18.66273554      10.91832303
Cl       6.45005311       5.61855112      13.65212500
Na       1.02091657      13.67070764       1.90393530
Cl       7.68096843       1.23042754      17.15100584
Na       7.68421722       5.76165118      17.98811470
Cl       4.22089667      18.32394524      15.18311326
Na       7.77656064       7.88341467      13.97892620
Cl       0.23299515      15.59282942      16.95455829
Na       1.54634208       4.90901546       7.42520934
Cl      16.10716603      17.01809304       3.90579888
Na      16.80125623      14.37852167      14.78242154
Cl       8.74780648      16.94459299       6.22757363
Na      12.57108611       1.72254756       9.14235167
Cl      19.44236939      10.73342403       9.34105394
Na      19.34060166       3.55625770       2.58609356
Cl       0.66357106      18.00079619       5.59617122
Na       9.30963234      14.17380585      16.82763407
Cl       6.86101626       2.79427156      13.49266932
Na       0.84671191       7.39446025       6.15444439
Cl      10.86394655      17.77885934       3.62683056
Na      16.84523074       4.55007213      18.35099910
Cl      16.16075289       0.90385148      18.21066877
Na      17.94420059      10.98137874      19.11839413
Cl       4.81952116       9.99098434      11.68468257
Na      10.89653609       3.35824387      17.59127900
Cl       5.20258534      14.40737234       2.74889829
Na      11.52306676       6.92538126      11.34965225
Cl       5.27760112      15.82997169      19.63981806
Na      13.68393177       7.75646672       3.04457418
Cl       1.11733715      12.31774086      10.54379529
Na       6.80056951      16.85928235      11.53078598
Cl       6.37718776      18.38247884       3.01421006
Na      11.18099230       9.51205048       7.68568216
Cl      19.00079361      11.38149303       5.82944060
Na      13.08037701       8.41007084      17.14455505
Cl       8.17910269      14.19389452       2.22288870
Na       3.72826852       3.40572769       7.73812065
Cl       9.50876043      11.47102274      12.46786462
Na       4.71023834       6.51660445       8.18402858
Cl      13.47981514      11.25033038       3.30243917
Na       9.15252548       8.66885284      19.13439139
Cl       3.33677478       4.23966610       2.71774079
Na       9.56194166      11.99564705       9.56401373
Cl       1.23168657       6.00985494      16.97403289
64
Lattice="20.0 0.0 0.0 0.0 20.0 0.0 0.0 0.0 20.0" Properties=species:S:1:pos:R:3 energy=-0.5365504728367696 pbc="T T T"
Na      16.74867194      12.55979872       5.43367129
Cl      12.37724191       7.92709567       9.78199250
Na       1.42724900      19.26239383       8.12374039
Cl       0.29154375       9.64610136       5.89474411
Na      12.48596781      19.08358499       8.65811395
Cl      12.27166331      14.01536891      18.71674795
Na       2.93406735       3.05221582       8.47779020
Cl       6.55060973       3.82831579       0.51770905
Na       3.57599839       0.78267905       6.61063377
Cl      14.71963005       9.58485050      17.29721128
Na       9.06029051      19.92850496      15.51600868
Cl       7.26638499      11.75959106       2.82654793
Na       0.69652554      15.21807890      12.14201640
Cl      16.22408708       8.66816876       1.65378992
Na      14.16671134      10.86001887      11.53876808
Cl      13.83051983       7.06338226       0.21240111
Na      17.85952969      13.89523397       2.11303828
Cl      18.14308894      19.91741815       2.58011698
Na       1.82739983       1.10238241      19.05392575
Cl       8.76023485       9.51926474      13.02374426
Na      13.10978834      17.68871888      13.07244215
Cl      12.17038205       9.74256242      14.42332689
Na       7.27556593       1.34273297       7.73685288
Cl       6.08211930      14.97232689       4.41083041
Na      16.47467368       2.02312282       6.95901435
Cl      10.57248898       6.35082042      12.53080536
Na       3.83085529       1.42739468      15.48844061
Cl       3.19230975      11.63669588       0.63418931
Na      13.95819312      11.07395498       8.74730393
Cl       7.34214587       4.20693968       7.44166769
Na      16.32102343      10.09125620      13.11583673
Cl      11.18728271      12.90691535      12.55504658
Na      13.13355265      11.99624959       5.04504042
Cl       1.29968284      16.05503530       0.83164640
Na      11.93265979      10.61744485      16.87967750
Cl      16.10320808       3.55179462      10.63709642
Na       5.31596335       1.36274181      10.91539606
Cl      10.87287386       4.38638902      17.59860505
Na       5.27514025      10.69075639      13.74782637
Cl      10.76360914      15.92473558       9.07017049
Na       2.12509597       4.50318768      14.14505006
Cl       0.69078444       3.41134054      16.86858973
Na      17.35709879       2.72884960       3.47165057
Cl      12.81700866      13.17312097       1.59822745
Na       1.73867827      13.46496370      10.06561073
Cl       0.19463837       5.08690296       7.64218892
Na      13.36143157      17.79073153      17.95064900
Cl      11.88597466       3.38218566      14.75796456
Na       3.85381464       5.41009497      18.48046279
Cl       4.93183361       5.15137299       5.51942916
Na      17.41120786      14.01359791      17.30669893
Cl      13.75934928      15.30242177      15.87111744
Na       5.53142361       3.69667813      12.54874881
Cl       9.92574588      14.03705942      14.66275723
Na       6.09017813      13.68246706       9.54313254
Cl      18.89846059       7.39020771       1.36477305
Na       4.96553063       0.96851975       1.94603412
Cl      15.37566574      13.58311283       2.83692639
Na       9.44604104       2.22610716       3.31906584
Cl       7.03198093       6.65031668       5.27203854
Na      13.06032811      16.71880022       6.92691576
Cl       1.61382089       9.07385356      11.22500314
Na       0.94118706       2.65838575       0.80765695
Cl      15.58698835      16.60490588      11.53566345
64
Lattice="20.0 0.0 0.0 0.0 20.0 0.0 0.0 0.0 20.0" Properties=species:S:1:pos:R:3 energy=-3.4228261104840656 pbc="T T T"
Na      12.41563328       9.55100415       7.18530945
Cl      13.43985123      12.64530381       3.64684342
Na      18.09521614       7.12922387       3.77050617
Cl       4.09133578      14.43514491      17.69807058
Na       3.41159543       0.01348764      10.23077950
Cl       4.51195893      15.44159946       3.75111814
Na      13.64164086       1.80463317       8.35900840
Cl       2.09692566       8.84924114      11.52281641
Na       1.47680686       7.73916867       3.04932613
Cl      11.32385010       8.45505303      10.20781783
Na       2.53036510       2.72963227      10.67340730
Cl       6.45274128       4.85316161       6.30387419
Na       6.82819606       1.24542230       4.98722560
Cl       1.31170384      17.48288466       1.93270289
Na      16.07545300      12.45309526       9.02556632
Cl      10.41018781      14.45764211      18.98715686
Na       5.29985683      15.09568686       6.30294397
Cl      12.13467338      16.69891198      13.01849913
Na      18.20997536       9.03842136       6.71810424
Cl      19.57391145       2.65740029       3.83434433
Na      14.92264518      17.61751300       1.13414746
Cl       9.88657565       2.52804715      10.57490149
Na       5.69144828       4.04947465      13.37729512
Cl      10.55606617       0.18928269       2.78366014
Na       8.45912926       1.64627984       2.72323428
Cl       1.13754042      16.23863242      16.13132720
Na       9.03335186      10.70527611      14.97555241
Cl      17.04561967       3.86828279      12.03774838
Na       5.09307916       0.53999530      16.61523439
Cl       1.35784385       2.80320831      17.55946132
Na      12.32315534      19.29884561      13.59742949
Cl       7.66447813      12.85313893       3.01358890
Na       2.07102795      12.13115941      14.97286486
Cl      16.38979423       7.90862867       9.89984885
Na       8.42660561      10.60105286       6.62954427
Cl      14.35805544       5.28540625      19.63351434
Na      13.81036883      11.17154126       9.11674782
Cl      13.63245201       8.64359741       3.05006844
Na      17.18883488       9.26522476      19.02196028
Cl      11.22162534       7.10768115       1.97422789
Na      12.51446768      19.79117215      18.93223200
Cl      12.70718556      14.80024460       8.09261349
Na       3.89457152       3.40181326       6.05621499
Cl       7.71205022       5.69410714       8.44482174
Na      14.15307129       5.21559081       2.55386006
Cl      16.94066879      16.66979726      14.61231809
Na      11.02356263       3.93685667      16.27001574
Cl      11.66164922       4.32748759       8.88379744
Na       9.37200626      19.90505087      17.73661328
Cl       7.18574267       3.47259948      19.91179916
Na      12.79960274      12.45234222       6.73805563
Cl       9.12376700      15.31989726      16.50945079
Na      12.69476529      10.61519666       1.39684797
Cl      18.30550157      14.60615806      13.86733119
Na      16.45875411      14.26348698      11.73629002
Cl      19.54898583      12.12044742      15.69400242
Na       9.19036331      11.73035119       1.00772595
Cl      13.45078107       6.73077346      10.19336057
Na       2.39704645      19.07782490       5.17404392
Cl       4.77520922      13.16799766      10.28266049
Na      18.47082766       6.30451649      16.09607499
Cl      12.00378690      18.85050417      16.40656271
Na      13.25694872      14.96637241      19.33250057
Cl       6.30549575      18.56942242      14.61269843
64
Lattice="20.0 0.0 0.0 0.0 20.0 0.0 0.0 0.0 20.0" Properties=species:S:1:pos:R:3 energy=-1.8374741041429 pbc="T T T"
Na      12.19184605      14.46943463       5.88930671
Cl      11.54055990      13.46344835       1.79824388
Na      14.16897738       9.27620604       8.82299150
Cl       0.95847369      19.12599211      11.80536925
Na       2.36872717       4.04454688       1.46303740
Cl      15.29742732      12.60661890      12.16092441
Na      10.97653334       2.33644820       6.88657058
Cl       5.61455599       5.33052378      14.45201822
Na      14.45664003      17.92322362      15.49340810
Cl       2.69357013      10.99188003      12.82637469
Na      19.15337051       3.08503655      16.23462572
Cl       9.96510199      18.31705366       5.12860490
Na      11.02570909       0.34294333      13.38227525
Cl      18.55055376      12.59031092       1.43880265
Na       0.41159813       6.17375429      10.10241835
Cl       0.54716908       7.39904754      14.45243401
Na      15.81340064      18.63629381       8.96158412
Cl       3.12324045      14.72922951       9.70124456
Na       7.36513770      15.17609435      14.10860215
Cl       5.10907251       3.50536567      17.37019073
Na      11.17700751       8.13307355      11.38175807
Cl       1.94628259       2.31424773       4.06256948
Na      11.40487605       5.97780228      19.30522989
Cl      13.85566969       0.60915521      18.35385988
Na      10.95500973      12.10200987      13.27477326
Cl       5.90644941      15.08140445      16.90103923
Na       2.80090600       9.92902587      15.72167430
Cl      18.91277227      19.23429064      15.00515407
Na      17.19315199       4.55036498      14.28519729
Cl      16.86217846      19.75507411       1.47413670
Na       8.36716265      11.33445620      12.06478999
Cl      19.83735403      12.25894915       8.21506381
Na       7.46899320      18.52454182       4.61830545
Cl       6.69591547      11.62347264      16.33980885
Na      14.72364167       5.70136495      14.35943289
Cl       7.92801235      14.76976254       1.55993787
Na       5.04123365       2.99068636       2.16549436
Cl      14.63117858      12.74348433       8.06831127
Na      15.60562403      18.38718670       5.57591513
Cl       2.01223483       6.10378782      17.81005402
Na      19.73488310       9.47396446       5.65267497
Cl       5.17056797      16.44034125       3.05297475
Na       4.05643757       5.13767713       8.63691196
Cl       3.13345108       1.52911466      19.52044576
Na      16.88432156      16.11518041      15.23893605
Cl      18.44744390       3.93038551      19.29997339
Na      12.27022501       0.18335722       7.95099568
Cl      16.56549345       9.00567429       7.39660598
Na      19.78017418       7.57661490      19.84029364
Cl      13.70312261       4.34342946      10.28007477
Na       1.86460632      16.10863936       1.09550144
Cl       6.68536719      15.75417151       9.19674900
Na      19.70418509       3.02649270       8.57109288
Cl       5.14704006      15.21853390      12.55492216
Na      13.07718138      19.14837617       1.50826361
Cl      15.40021377      17.51771857       2.88556896
Na      12.34025902       5.14602168       5.96572695
Cl       2.91814489       7.53585748      12.67497488
Na      10.20256331      19.85925257       2.75595705
Cl       1.22664184      13.39285066       4.57949515
Na       1.41190211       0.57513855      17.10858398
Cl      19.31939556      11.90301159      16.91615716
Na      16.31209281       7.55767072       4.03156381
Cl       5.71859235      17.98565779       6.90063660
64
Lattice="20.0 0.0 0.0 0.0 20.0 0.0 0.0 0.0 20.0" Properties=species:S:1:pos:R:3 energy=-2.725863855805429 pbc="T T T"
Na       1.79572835      15.13033822       5.74344542
Cl      16.53324198       5.20760010      16.55059437
Na       5.57898416       6.53636880       4.62880058
Cl      15.30544495       8.69591135      18.89449084
Na       8.31559794       5.18066879      19.47594746
Cl      17.62131234      14.89347859      11.45060704
Na      12.19979765       2.89970803      15.10588578
Cl       7.95588115       9.07284568      13.24702054
Na      11.54609775      12.37704051      11.57108894
Cl      12.34319423      15.53226946       0.32549869
Na      11.13793749      18.87647721       1.82931949
Cl      10.28891958       3.16222304       3.50389431
Na      18.38712585      11.72773794       9.74443541
Cl      15.63790116       4.16726035      11.28560405
Na      11.91355532      18.83193089      16.23842398
Cl      12.41990658      15.85608564      15.23243930
Na       0.88531455      12.91024365       3.26418437
Cl      15.93978430       1.54535077      13.30331659
Na       9.71078617      13.25901407      17.38558441
Cl      17.54733034      12.45291536       2.60815553
Na       7.54681954       1.81937632      10.04695590
Cl      18.71369090       3.01575051      14.45842965
Na      10.70263441       7.43705573      10.98017310
Cl      14.87469449      12.62975652       3.78976677
Na       9.90555860       9.84831609      18.67965820
Cl      16.71679153      10.69328170       0.25795181
Na       2.37679437       3.55453647      12.09587820
Cl      11.47908298      15.84629590       4.00131463
Na       1.83680401      13.71426963      18.05445585
Cl       1.43428349      10.55378634       2.40750314
Na      11.66757382      15.63565648       8.62733975
Cl       8.57024019       2.00281199       1.63486442
Na      17.35314904       8.62510258      12.42787506
Cl      19.61633325      14.46148410      19.56302056
Na      17.27063642      17.22066800      14.95695362
Cl       6.63140124      13.10676847      15.90920835
Na      19.31388342      10.88025010      15.84747552
Cl      12.32913927       9.18440287       9.91908007
Na       9.73763827       7.38610646       7.94608689
Cl       7.70822487      12.70308586       9.12940775
Na      13.93645838       4.62021037       8.95369455
Cl      14.36738787      13.96209235      11.68849074
Na      13.64844972      18.57380341       1.68222945
Cl      16.42004674      17.97864980       9.43124917
Na       7.34302582      17.20003851      14.06748573
Cl       2.37910656      19.90636854      16.71320544
Na       2.40820422      11.94012293       9.26131609
Cl       5.24684024      16.65323415      18.00352303
Na      19.73483682       4.81894382       8.12164757
Cl       7.33851459      15.75645882       2.80798439
Na       9.29719672      17.50768797       6.86933495
Cl       7.29797617       7.84867536       0.13889464
Na       8.31830758      11.31958677       2.62499113
Cl      16.03495845       0.96881099      18.13221333
Na       9.74641169      11.02006558       7.94979835
Cl      10.90352917       2.54650969       9.62777628
Na       8.43279513      14.72507852      11.55622942
Cl      17.68700418      11.92694435      17.83135372
Na       3.41042528       2.66411542       0.62384490
Cl       0.69466709       6.40545822      19.57384801
Na      11.21413425       6.06976463       3.06866515
Cl       4.29430878       1.30296367      14.70680963
Na      19.83933119       0.38507257       2.64379239
Cl       0.07573529      19.10055504       7.40357599
64
Lattice="20.0 0.0 0.0 0.0 20.0 0.0 0.0 0.0 20.0" Properties=species:S:1:pos:R:3 energy=-2.5283623602005907 pbc="T T T"
Na       8.20492770      16.72510135       7.92233480
Cl      12.14857225      15.39263172      16.33454198
Na      19.32211014       1.39691664      16.77954273
Cl      13.78793266       5.86714966       4.91712080
Na       1.69576961      19.71144342      18.06304060
Cl       4.39268077      16.41608933      13.76527339
Na       8.26512304       1.23229065       6.24784669
Cl       1.38783370      10.04512600       2.29775172
Na       7.30648622       2.84778215      18.02189877
Cl       4.39516545       4.35037822      17.40649690
Na       2.76090537       4.65063162       1.21229676
Cl      16.08705426       0.04757680       9.43360593
Na       9.07945395      17.93300460       2.66489936
Cl       8.83543195      19.14823619      11.23692184
Na       1.47083258       6.70300771      16.54375077
Cl       9.98904625       8.69635024      10.45770020
Na      11.27811192      12.46259027       0.22329850
Cl       1.05620399      11.03650627       4.68217414
Na       8.77104650      15.18080699       0.05972399
Cl       0.01523577      11.00413900       8.55372492
Na       5.59217990       7.22887004      19.74004518
Cl      15.95552278       9.86367780       7.62453172
Na      13.28785796      15.17800243      10.46891230
Cl      11.51681025      10.60768349      15.73611837
Na      11.39071663       5.46326114      11.34848710
Cl       4.08901437      14.01467927      19.58056438
Na      16.24626125      17.89740300       6.83562761
Cl      15.39904565      12.37272916       6.80880816
Na      18.47794804      15.19975535      15.96995138
Cl       6.96541619      13.14038468      17.11566869
Na       8.86304190       8.76018795      13.99488869
Cl      13.50851323       4.78348873      19.11548927
Na       1.70576440      13.69198179      17.92873969
Cl      17.68746282      14.58511880      10.62396529
Na      19.54969183       6.02614057       2.71294885
Cl      18.59774390      10.75263265      17.07902239
Na      11.50602706      13.97325920       4.85553325
Cl       1.80257167      14.77761302       7.82467527
Na       2.91235591       9.29202883       7.35294184
Cl       2.35909274      15.34834223       2.03674436
Na      14.10213604       9.18287494       3.80911039
Cl      10.02694066      12.39170432       6.85592695
Na       2.30933008       6.83167956       3.26642887
Cl      11.39010945       2.14180535       2.21184261
Na      18.80993185      17.01846175      12.98190243
Cl      13.94184123      12.60307622      15.83269333
Na      17.64116482       1.20524176      14.30783401
Cl       5.91119042       0.81259818      11.13690813
Na       9.18913022       4.33461115       7.03332142
Cl       7.04129069       6.00333277      14.35772641
Na      11.49016629      16.18650018      12.72108529
Cl      16.50521587       9.03244018      11.19084783
Na      14.67508741      14.91803479       6.78666044
Cl      17.20478979      15.38033231       5.41616462
Na      14.41815463       2.04753229       1.09713122
Cl       7.72674944       9.98639510      19.39795980
Na      16.23805872      18.47527340      15.60100584
Cl      10.46422368       1.33647968      12.62749503
Na      14.07954442       6.21848972      11.11207669
Cl      12.98713552      18.51616007       5.34039075
Na       7.84215921      15.49089177      15.49131449
Cl       0.65530633       0.37990648       5.66206641
Na      13.83236383       2.34889875       8.74899112
Cl      13.49896932      19.63273815       1.50045934
64
Lattice="20.0 0.0 0.0 0.0 20.0 0.0 0.0 0.0 20.0" Properties=species:S:1:pos:R:3 energy=-1.4867942291390457 pbc="T T T"
Na      18.77512372       2.04386425       8.40486703
Cl       4.32400842      10.35510263       2.77604741
Na       9.33494683      11.00593778      18.30459463
Cl       3.50772697       4.68772148      11.38454516
Na      10.92835112       3.02960880      19.75134350
Cl      14.37250485      17.12616117       6.24901628
Na       2.30666243      14.44014341      13.04435998
Cl      18.27972188       8.27955657      16.87762771
Na      14.00349836      17.76464419      15.15042615
Cl       3.05365803      11.06119888      16.45765798
Na      19.08673942       4.94835004      10.39332689
Cl      10.12598367       7.55361021       8.80390040
Na       4.91891451       3.92512898       0.36808829
Cl      14.47056535      11.37578324      11.77190138
Na       7.43642069      14.07937904       9.55419748
Cl      11.50125554      11.46552856      13.71461603
Na      14.66467516      17.17133348      10.59970816
Cl      18.71984268      16.58562876      18.36354644
Na      16.94176918       6.77532113       3.03114094
Cl      16.52081352      15.02971361       6.54942630
Na       7.42219009      18.95138167      15.91197581
Cl      15.15843179      11.03898394      15.99460081
Na       2.39293955       3.91129347      19.20405417
Cl       5.14876815      12.47215923      11.61199369
Na       8.83063289      14.71149366       6.26680810
Cl      16.57809729       5.76585574       5.79142089
Na      14.60618267      19.63932769      11.01665431
Cl       4.75579401       7.68531005       2.41091124
Na      17.38275741      10.84636180      18.04917295
Cl       2.05836407      18.48926700       8.80519133
Na      14.88844589       4.03148866       4.23153241
Cl       2.19203325       4.11751002      13.83864047
Na       6.67769163       3.66206466      10.69076126
Cl      19.87344472       5.02087191       0.72238193
Na      10.83024536       7.17802662      18.97874279
Cl      10.49670190      13.79605753       8.35942328
Na       9.72447191       0.68244009       4.89377411
Cl      19.26228344      18.46744929       6.75049271
Na      15.92772077       3.05427008      18.99412548
Cl       3.87768383      15.49332907       9.56700381
Na      18.20521261      16.49995016      13.51708578
Cl       0.81336181      10.70261777      13.58418361
Na      17.31454376       9.99139865       3.59689453
Cl       1.27651837       6.51365883      17.66917537
Na      15.43168099      13.76228119      13.27875630
Cl      19.39672564      14.81102226       1.02912317
Na      18.76408737      10.69998462      15.65566333
Cl       6.37160206      18.66814570      10.69269186
Na       1.37473578      10.74271900       7.35022365
Cl       1.39609994       1.06684880       5.21229486
Na      10.63816853       6.18772488      16.23848960
Cl       5.08009578       5.95664846       5.11813995
Na      16.82957789       9.08826849       8.86742686
Cl      16.66905859      19.36742016       0.72216915
Na      15.06035305      13.43729611       0.58827962
Cl       5.76829099      16.70434750       8.26244756
Na       3.50141936      13.25892930       2.02078817
Cl       5.37216772      13.67898632       3.78245850
Na       0.72702093      19.41929402      17.25839794
Cl       7.21018767      15.77520567      18.02628604
Na      13.72419910       5.45292684      15.97542085
Cl      11.20097194      17.65917769       3.02364644
Na      14.69868122       2.10751731       2.27895639
Cl      12.96342472       8.99180902       8.82107703
64
Lattice="20.0 0.0 0.0 0.0 20.0 0.0 0.0 0.0 20.0" Properties=species:S:1:pos:R:3 energy=-2.8407708842900727 pbc="T T T"
Na      11.14194572       5.57251312      15.65224794
Cl      15.92825732      13.58372172       8.49353953
Na       4.08706294       4.58014564      16.47889874
Cl      10.41947192      19.32249360      10.56137224
Na       5.20070943       7.69921642       8.43549917
Cl       7.74241345       4.71946027       3.67335607
Na       6.43379402      14.62277252       2.22416062
Cl      14.42143623       3.05111439      10.77529886
Na       1.40126469       2.49854609      12.73532371
Cl       9.84710389       0.24040791      13.15223395
Na       6.72891823       6.07384555       0.22407332
Cl       1.03497975       4.88037045      15.66145101
Na      10.47743068      13.56399002       8.75531442
Cl      10.30994622      16.05503260       0.40494565
Na      18.40998504      11.37004471       1.95668747
Cl       2.57648312      17.51138132      15.50838459
Na      12.30507526       4.39449144      11.19108616
Cl      16.65825381      18.60357144      18.63524078
Na      17.40232092      12.55798418      18.86468724
Cl      19.69658188      19.44953832      11.52550091
Na       9.04142171       2.87980829       6.33010282
Cl       1.97265469       8.32079919       9.93437519
Na      16.26825359       5.20243076      14.18924489
Cl      17.57171488       6.09177684       4.40663182
Na      12.83810860      19.93842841      18.92784936
Cl       2.15290915      10.28811328      15.13879418
Na       2.66481585      13.67162302       5.30655411
Cl       8.88209696      12.81381801       1.90505696
Na      12.07637958       2.27900335      16.58303587
Cl      18.34971942       1.10071584       5.01340355
Na       7.40859203       4.94777521      17.73878642
Cl       9.25998712       2.31566319       2.09026959
Na      17.87277477      11.30940948      13.05894443
Cl       8.01440778      15.85335346       6.31381791
Na       1.36473401      14.24972347      16.47461715
Cl       0.11466871       2.65160140       6.75093754
Na       8.43496214       8.26059650       0.26379995
Cl      11.40652150      17.97250803      17.88723319
Na      14.23425288       4.97364855       6.89899624
Cl      16.56294661      17.90438273       2.07070246
Na      13.93347593       7.25174183      10.43850571
Cl       3.14330505       8.06739402      12.20213993
Na       5.30122286      11.92593497       9.12637744
Cl       8.86400750       6.88084631       9.99015724
Na      13.62000270      13.47533646       4.20364023
Cl      17.72935448      17.97923018      15.46811346
Na       3.07947912       7.93646025       2.38347106
Cl      19.45306265      17.52297167       3.68325797
Na       0.10922755      14.40452498      10.02756198
Cl      13.69471472      15.08630748       7.25431661
Na       4.68261867       7.06335525      16.77009680
Cl       7.36503857      19.26215337       8.89443375
Na      18.30407647      16.15875534      13.74730971
Cl      17.24196577       5.81176915      17.35472795
Na       5.81088203       2.46214557      11.43375453
Cl       4.93852493      10.18495785       1.87334087
Na      16.87552314       1.43746795       8.39373906
Cl       5.55567892       1.53680669       8.85924835
Na      12.49808089      16.88088557       3.15593943
Cl      15.24115868      15.77976395      17.27487759
Na      17.69003517       9.53568560      10.90330799
Cl       0.40869305      14.97490185      12.63314821
Na       2.87287666      17.32604889       0.92767671
Cl       7.16310991       9.51472163      17.37329413
64
Lattice="20.0 0.0 0.0 0.0 20.0 0.0 0.0 0.0 20.0" Properties=species:S:1:pos:R:3 energy=-2.2077973646264932 pbc="T T T"
Na       4.27687645      13.42927506       7.90751472
Cl       9.35320467      18.35067875       5.62083382
Na      12.71441073      10.55868985       4.87759709
Cl      16.55635880       9.55838142      10.27878972
Na       5.27219156      10.90184933      12.12437921
Cl       2.24799957       6.73843628      14.98929205
Na       0.43382974      17.07645119      10.86109243
Cl      10.45805305       9.77948104      11.14598251
Na      11.35772632      19.01879155       7.39171639
Cl      10.96234133       2.30110866      11.06272996
Na      14.25196019      16.20195861       6.78544722
Cl       0.29619048      14.92871317      14.71096261
Na       0.35507695       6.16223703       1.64639037
Cl       7.46470324      15.34999295      18.91968071
Na       7.70064667       2.03689554      13.52972157
Cl      18.57638372      10.25247779       6.49417055
Na      14.03931257       4.12594240      10.63982143
Cl       7.82500220      18.65083975      11.06338261
Na      10.82686180       9.51025424      16.03562030
Cl      10.92192529      18.98110107       0.27544712
Na      19.92904398      17.52989482      16.81758831
Cl      12.50574850       2.52358133       7.98779389
Na       2.76138218      18.45627212      17.55047675
Cl      14.80536761      14.54501517      16.46279917
Na      15.21981002       2.75964502       2.04478403
Cl      19.69185556      19.97005992       7.05607675
Na       6.73387951       8.51137658      10.57313669
Cl       4.27066844       1.45869335       2.20482337
Na      16.11566040      14.06969875       3.83938254
Cl       3.75960909      14.09376602      18.36725999
Na       8.16078890       6.45311689      10.14041003
Cl       4.27464169       7.74890703      19.88769381
Na       1.80606619      12.35280979       9.07185449
Cl       4.71249927       0.71390264      10.95081953
Na      12.16771421      11.77664585      13.18181835
Cl       4.60198543       9.70318214      17.96538309
Na      15.16445449       5.39783846       1.50996375
Cl       3.39460369      10.14598133       4.20914581
Na      14.18643105       6.47003060      17.44643959
Cl       5.24790722      17.56734517       7.19093133
Na      15.31977005      19.83910807       5.00066451
Cl      16.58499397      14.81668353      12.37244107
Na       9.72962631       1.23049624      15.32874864
Cl       9.52677966      13.59801335      13.53267697
Na      18.28840446       2.02326111       6.69342961
Cl      15.66550208      11.56245642       8.56191672
Na       8.10463998      16.95831036       8.59464941
Cl      17.95004899       7.73066864      15.60655526
Na       2.01272337       6.18913107       4.85264529
Cl      19.62489791       3.69051866      16.72630934
Na       5.13225537       5.33077664       1.62548399
Cl       3.53988198      13.63212938      13.31822789
Na       1.59340872       6.69004814      18.74228561
Cl      19.80955923      19.39721650      13.75533844
Na      11.12646251      15.67807679       3.29810898
Cl      11.95592244      16.51525511      18.07371055
Na       6.57459506      10.51344765      19.98288226
Cl      14.04881399       9.79355627      13.18104006
Na      17.77529716      17.21830708       5.89857419
Cl      14.32977517      11.21691268      18.25066860
Na       3.88770210       4.50076791      13.60711112
Cl      17.16198817      17.33497867      14.11736230
Na      11.13564540      13.70192012       9.61302590
Cl       8.65600589       5.66378920       1.40119810
64
Lattice="20.0 0.0 0.0 0.0 20.0 0.0 0.0 0.0 20.0" Properties=species:S:1:pos:R:3 energy=-2.8325862995871693 pbc="T T T"
Na       0.32429901       9.67926037       6.82473290
Cl      12.31667104       8.76377980       6.75085890
Na       0.40725271      10.04925910       1.66756020
Cl      13.78336927      17.01331853      18.67727434
Na      17.39767433      19.73110386       9.13840968
Cl      15.37064464      15.19952333       0.31497850
Na       5.32893631      11.25580372      18.91571583
Cl       8.31490097       8.89154173      11.02300996
Na       3.96761458       4.08595010      16.88721085
Cl      15.52273541       4.48754552      11.46295324
Na       0.77744413      15.07914925       5.82176208
Cl      15.68837697       4.20266410       5.64758311
Na       6.74116919       8.81059117       4.56914300
Cl       2.29848267      18.81968187       6.18761758
Na      10.61369679       2.31446914      14.49734874
Cl       8.67818249       1.77574377       7.48547480
Na       4.37593901       3.63668338       7.73141952
Cl      19.47342293       8.74843937      13.79715545
Na      11.21555832       5.34460784       8.85725274
Cl       3.16251019       0.04776294      19.17166651
Na       3.15966204      18.12138596      13.13221238
Cl       2.17199654      10.16831028      12.81770143
Na      17.65135162      13.67239760      19.12356699
Cl       1.61302795      11.14123191      15.32488816
Na      10.65303177       2.01267114      18.29607432
Cl       3.92018585       8.28885944       8.98130136
Na      10.28059729      10.30547756      18.18076003
Cl       9.10290778       5.99610117       3.67430142
Na       5.91085771       5.00909620       3.05206391
Cl       6.87981944      18.28097833      12.01564411
Na       5.15523113      19.02619792       1.86689823
Cl      17.73737159       2.23953281      15.44491438
Na       9.92821413      14.92991525      16.46868142
Cl      18.03265862      11.01802569      17.55432154
Na       5.13916934      16.20514572       7.10535513
Cl      17.29045921       0.42634053      19.29916676
Na       0.90348442      15.51628341      18.52330242
Cl       6.96429524       7.76684901      14.84081089
Na       0.28235547      15.26355177      10.22463840
Cl      14.47520334      11.55937194      19.26219774
Na      16.56353853       2.00746118      13.10021487
Cl       3.48801710      17.85292344      16.18997572
Na      11.67955604      17.44741273       7.89351429
Cl       3.56092223       0.32596189       3.78788053
Na      16.79389405      12.83238623       5.03323542
Cl      13.60929425       3.95454537      15.29094667
Na      10.48791782      17.41439503      18.12359662
Cl      15.14568352       9.36509970       3.16968718
Na      19.47286304      12.37344225       2.78998655
Cl       4.40162515      17.51681629      10.39055781
Na       7.50828781      16.57313639      17.29854522
Cl      15.08299583       1.36910209       7.98439832
Na      12.25295303      16.42392448      13.76686118
Cl      10.65356634       3.18019404       0.97128828
Na       7.01462307      15.79941011      12.53450858
Cl       7.92166763      18.95418586       2.76609885
Na       3.82570553      13.09703777       6.81517517
Cl       6.44051200      14.85888080       8.91784965
Na       0.51097488       2.91785122       8.00256532
Cl      18.73605059      14.99933946       3.70853608
Na      18.36789243       2.61623349       4.76747155
Cl       2.35190385       7.89826532       3.34914286
Na      10.60309714      19.50611475      11.26234086
Cl      16.03230226      19.78111310       3.63222604
64
Lattice="20.0 0.0 0.0 0.0 20.0 0.0 0.0 0.0 20.0" Properties=species:S:1:pos:R:3 energy=-1.3390456330451808 pbc="T T T"
Na      10.18306454       4.57904894       9.16794720
Cl      14.61874994      10.57272585       4.67506378
Na      11.75719082       0.06441039      10.36333723
Cl      10.67212497       1.83729059      12.30527871
Na       5.19608578       8.32716531      13.29616315
Cl       2.88449097      19.47186464       7.49680451
Na      11.00676579       5.40592889       0.39625238
Cl       0.61401552       6.46201611      14.67455264
Na       8.42321686      17.70464897      14.84619513
Cl      16.17461553      14.88829335      15.09867556
Na      15.30280424      11.08807902      10.69179266
Cl       2.95999909      13.08809005      13.64688828
Na      19.84854521      13.20588702      10.91374400
Cl      16.05041592       6.48638845       5.32422997
Na       2.56580204      10.40657435      10.90760364
Cl       7.09542474       9.16746941       5.72974329
Na       6.53655071       6.73811498      10.06656528
Cl       3.32103254       7.54003186       9.99270426
Na      14.51786210       8.08899527       8.03909436
Cl      17.43458602      11.68565163       6.31072338
Na      13.95789790      17.04338453       9.73902261
Cl      13.51351663       1.69487367       8.98737200
Na       9.58782561       2.05995122       3.90611398
Cl      19.82025494       1.45503160      16.58161736
Na      13.12547451      18.00175463      18.83151361
Cl      10.39626739       4.46702075      14.51488870
Na      10.27696192      12.84698783       4.59501000
Cl      16.87063909       8.61873309      14.78008234
Na       2.16980093      14.29121872      11.21064778
Cl       9.08229267       5.08219865      16.93064150
Na       7.62270040       4.39249240       1.57533849
Cl      19.37553612       8.23213552       8.38946256
Na       7.22850087       1.45133046      10.54812619
Cl      11.64841720       4.33905309       5.86715127
Na       2.19423376       6.59692935      12.40353812
Cl      19.37556220      14.36711478       5.79332387
Na       2.73681059       9.01131840       5.79937148
Cl       1.30253760       1.21690082      11.60041993
Na      10.95518537       8.75524036      16.59702410
Cl      19.41125207       8.37144061       4.79624358
Na      17.58129347      18.82640715       3.31441572
Cl       3.03618338      13.05502663      17.72466213
Na       8.30408721      10.19803747      10.79172692
Cl       6.66451454       3.27129912       6.04606607
Na       0.51664873      19.67604495       3.23618097
Cl       5.59007497      16.10472619       4.68775561
Na       0.85879015      10.24940196       8.28046933
Cl      19.16602285      17.55012145      12.48586155
Na       8.96114076      11.04918827       7.34804486
Cl      18.83477471      14.57791334      16.88416877
Na      17.86880532       1.09466399      19.78854476
Cl      14.01421625       0.86074016       3.72415591
Na       6.23124364      15.72563820      15.78895808
Cl      15.02727540      15.20595490       6.16533528
Na       9.92579918       1.53709702      16.85773940
Cl       2.07526256      17.88190693       5.12603243
Na      16.60644202       1.59761796      15.18075303
Cl       2.62654971      18.15148245      11.64753381
Na       5.49854908       9.04148919      10.90519085
Cl       3.43119141      10.56154669       0.82021909
Na       6.28829401      18.40300797      12.48474564
Cl      17.28325866      11.65660273      17.95088416
Na      18.80718689      10.55973895      12.45470046
Cl      19.43352481      17.82327305       0.17932085
64
Lattice="20.0 0.0 0.0 0.0 20.0 0.0 0.0 0.0 20.0" Properties=species:S:1:pos:R:3 energy=-1.7994988423785194 pbc="T T T"
Na      18.60223476       1.14911738       9.99763427
Cl       7.23793460      18.90229301      19.24417427
Na      11.64194601      17.02892660       7.16196076
Cl      13.78471107      13.01142878      10.41325528
Na       1.07809307      19.05589507       2.44622576
Cl       0.68970839      14.85839333      15.72353725
Na      12.11694457       8.60407034      16.54571981
Cl      11.40488896      12.89052696      13.34105811
Na      15.37971049       8.08751033      19.74183998
Cl       1.00702351      18.71965197      18.29080561
Na      15.16191420      12.50198463      17.20690387
Cl       1.66278725      13.49208996       5.21192173
Na       4.15891432       2.07583395       5.03444029
Cl       0.68556818      12.65350988       8.68032161
Na      17.55784608      10.60567715      10.83864449
Cl      16.82155682       2.98268852       0.65441326
Na      18.26701190       3.82314179      13.48335252
Cl      10.48157737      12.64693925       7.44634149
Na      16.23243043       9.40895832       2.76414787
Cl       6.67591029      13.37152496       6.15356738
Na       0.18966249      19.81209105       5.92195310
Cl      10.49478618      17.91570396       9.53789024
Na      18.86983622       6.81567788      13.96115416
Cl      10.63628093       7.92107726       5.99349855
Na       7.26872269      19.97597736       7.17759058
Cl      12.53460753       2.81607103      11.67195637
Na       0.84932307      11.77701295      19.04512661
Cl      10.65450005       5.71422044      17.54236937
Na       9.05245330      19.54779734       4.61037569
Cl       2.85778523      15.77384141       2.90293584
Na       5.00003671      15.73559961       5.27049900
Cl      19.09300134       4.25520211       4.56079842
Na      18.35679004      19.44590714       2.80952396
Cl       5.00534176       9.27445555       4.98672367
Na      11.32708435       6.62828943       9.22153854
Cl       2.16558473      11.55803320       1.16043643
Na       6.15527742       6.16596408      19.41660254
Cl      11.39031922      15.46725910      12.32276559
Na      13.67606615      12.39153247       2.87861712
Cl      16.78669358       9.56834253      14.80425332
Na       7.66585428      12.94572877       1.79994697
Cl      11.18781136       2.09505484      16.91010882
Na      14.06865996       1.41876331       8.99517327
Cl       7.83457680       7.25178039      13.11646871
Na       6.61314378      16.15015137       8.92300912
Cl       1.50876691       5.07192303       4.22793406
Na       2.85670980       8.70439238      19.62083567
Cl       8.05497816       5.07397492       7.61664164
Na      14.13047132       0.98882579       1.81480221
Cl       9.17357992      14.17784624      10.51590915
Na       7.15869856       1.67700419       2.00848759
Cl       0.99192410      11.35465497      13.13031191
Na      11.52536537      17.15546397      14.56001701
Cl       0.20913588       4.73581072       1.68042383
Na       4.69451143      19.43125215       4.61131374
Cl       2.12459177       2.70483669      13.22157229
Na       5.77287742       4.33054054      15.06463314
Cl       6.61376498       8.30553094      17.73320592
Na       6.53214307      11.99234473      12.58302918
Cl      18.90140769      19.29048442      15.33524889
Na      17.63844851       5.18755625       6.79452642
Cl       1.52029654      10.38764679       9.86789950
Na      16.86848818       1.34320679      17.69224885
Cl       4.18357887       2.61161348      11.74622110
64
Lattice="20.0 0.0 0.0 0.0 20.0 0.0 0.0 0.0 20.0" Properties=species:S:1:pos:R:3 energy=-1.487603706079206 pbc="T T T"
Na       3.45797148      14.11082670       5.57092541
Cl       6.98905523      12.67076777       2.55380647
Na       2.89065227       0.51344203      19.73721094
Cl      15.21084744       8.73029683       9.34395890
Na      17.78760565      11.29705539       6.37622149
Cl       3.64978499       6.82568783       9.72552548
Na      13.68793580       2.96202227      18.47410420
Cl      11.06154952      15.05144247       9.99157153
Na       1.14710683      12.54625111      11.97845546
Cl      16.33529769       8.89953112       4.37770389
Na      17.80431721       0.77064066       1.18345491
Cl       4.07671720      18.10333583      14.64685583
Na      16.54538876       4.44364745       6.26771968
Cl      12.80921281      10.74154500       0.96754111
Na      18.82823325       2.83169763      10.67452142
Cl       4.23044520      12.85822630      15.17677356
Na      11.42198409       3.07266804      16.77158812
Cl       6.02314557       1.62315916      19.62020211
Na      14.35578492       0.21754511      13.92748587
Cl       9.18989915      14.03915042      14.24828318
Na       6.68388442      18.30905599       7.55970726
Cl       1.04396671       0.49479500      12.50471443
Na      18.44950163      13.73797511       2.27894530
Cl       8.33979336       5.45882042       8.82331947
Na      17.72235921      10.65161460      14.75809485
Cl      17.38498413       5.92636801      15.33835159
Na       6.69281511       7.66521732      10.22721029
Cl       0.26743312      16.33291369       7.24005029
Na      16.51676395      19.54849665       7.13615623
Cl      13.45702088      11.43405138      12.56766632
Na      12.35668409       6.59201977       5.98105407
Cl       8.40801687      17.11386859      12.48357483
Na      11.02340934      18.17817777       0.47650443
Cl      19.32394096       4.27264503      18.19013508
Na      17.44643488      18.04850696       1.92557105
Cl      12.27784611      18.29455618      16.54352320
Na       4.10151126       0.87447242      10.45421970
Cl      15.95025903       4.23969489       3.54815766
Na       5.52611908      19.11964237      17.70642472
Cl       9.55478455       6.68810428      11.30966334
Na      19.28245530      18.13616339      10.40110137
Cl      11.54464302       6.13981920      19.98215874
Na       4.49285049       3.81611251      10.56914427
Cl       0.73373792       4.53874313      16.01727890
Na      16.34556919      17.26617864      16.90763358
Cl       6.07482805      18.94213626       2.22707782
Na       7.58045096      15.95288562       7.21391666
Cl      12.92421726      15.88764262       3.09306561
Na      17.91364858       2.44911095       5.20013933
Cl      15.89537844       6.64713321      18.94951501
Na       0.99603767      17.13164231       3.55733351
Cl      10.77558505       2.95637106      11.15892338
Na      16.91946431      12.81360402      15.90355983
Cl       7.55656792      10.43721913       6.18232268
Na       8.69184330       1.11682275      12.04117177
Cl      10.17663759      18.54701548      14.02131618
Na       1.09251535       8.40981805       2.02125969
Cl       0.58039816      13.87476641       7.72656213
Na       1.19682622       2.98874851       3.42640581
Cl      12.92150791      10.08974532      17.31053555
Na      14.06430067       2.28522931       5.00507287
Cl      10.55108121       1.07911696      19.76168190
Na       6.50228126       7.72833210      14.12554250
Cl      17.93641753       6.87836050       7.71975649
64
Lattice="20.0 0.0 0.0 0.0 20.0 0.0 0.0 0.0 20.0" Properties=species:S:1:pos:R:3 energy=-1.3277404811123457 pbc="T T T"
Na      14.87206185       4.80263057       0.47441223
Cl      17.89221516      13.08046320       0.19421485
Na       2.92996689      12.11042401      17.68226944
Cl       9.52426264       5.38273158       2.31462567
Na       3.13614528      16.28471334       4.80553808
Cl      18.40324919       2.35758728      19.41740581
Na      12.12878140      11.64003364       9.65090975
Cl       9.22821668       1.68875717       5.68235068
Na       6.64521859       7.65799433      12.68510606
Cl      14.17099687       6.04623872       7.68500026
Na       6.39234993       3.02880944      12.51091460
Cl       0.20781097       0.39106270       2.81258950
Na       4.28136577       8.94583782       7.35307653
Cl       0.39962967       6.95399630      19.07441852
Na       4.91069862      18.13870296       6.66197132
Cl       3.22214767      13.38664007       2.38345421
Na       5.04632315      11.46031980       6.70282207
Cl      13.72868579      15.32773930      14.65831045
Na       6.92653769      14.32486190       1.65843826
Cl      17.26219729       6.00234861       5.90804341
Na       5.84667547       7.65536096      16.82056358
Cl      12.60949225      17.04584200      19.62854463
Na       8.69107271       5.33990327      14.39275093
Cl       6.22343875       2.25308667      18.58853094
Na      11.83324789       2.42297960       1.02570529
Cl      10.99162140      11.63949166       4.29722397
Na      10.07678824       7.98371815       8.32067508
Cl       3.82323031       9.48926012       0.88333419
Na       7.66766474       4.97610597       8.97588709
Cl       6.83530020      17.39566456      17.40972751
Na       2.43991472      11.08978416      14.77609876
Cl      16.87701159       5.73090629      10.64789299
Na       4.10103280      16.05389619      10.80614329
Cl       0.26426630       1.23587016       5.67440970
Na      18.68156688      11.32223875      17.62983291
Cl       8.88574420       2.96479615      15.50468371
Na      19.61224470      18.46584757       6.41899347
Cl      13.10760100       0.09248944      11.81538721
Na      12.41605876       8.18926672      17.25649136
Cl      17.78632497      19.37613874       9.75219698
Na      17.57348208       7.51993568      18.14468854
Cl       0.95510896      13.29739297       9.67603859
Na      10.14994569      15.33457426      14.02022798
Cl       0.72842194       2.79153637       8.21755747
Na       9.72840158      17.33439232      10.02859405
Cl       4.50295707       9.00317358      11.76098446
Na       0.79135465       2.31533467      16.82288405
Cl      14.00109345      16.91959124       9.92015665
Na       2.91512777      19.63189608       8.98187685
Cl       2.09894490      15.94538261       1.77014512
Na       6.20561516      11.70867855      15.64351464
Cl       1.75821751       3.82215397       3.23418026
Na       0.48391820       6.12952809       9.54383986
Cl      16.74825793      17.06339086      13.63315773
Na      14.19806180       0.06738129      14.09163436
Cl      12.63701405      10.40543541      19.67129119
Na       8.82757883      12.40146794       7.89164155
Cl       5.72096105      15.31772893      15.08493412
Na      17.91355004       9.36252427       7.21319813
Cl      13.89625651      13.43901177       7.71609397
Na       9.18625104      16.37019349       5.95276957
Cl      12.37186965       3.35202802      18.14443295
Na       9.68333210       9.00087952       0.17758241
Cl      17.58829055       1.49720442      12.33871144
64
Lattice="20.0 0.0 0.0 0.0 20.0 0.0 0.0 0.0 20.0" Properties=species:S:1:pos:R:3 energy=-1.2128413169789616 pbc="T T T"
Na      16.27235873       6.17610196      10.69226420
Cl       1.96358796      15.66106705      17.79312902
Na      13.39185752      14.47720923       9.47651238
Cl       6.53312730      14.06973725       0.11912227
Na       7.86429221      18.51978078      12.18633394
Cl       9.48004149       9.82039474       4.79432751
Na       7.44691207      19.06783435      17.83350598
Cl       3.19484656      16.71832703      13.15819709
Na      17.31222553      10.20282326      12.79992146
Cl      18.88138715      15.16875602      12.04154389
Na       7.30031454       2.29379090      15.64056676
Cl      17.51247184       1.29004828       1.22033774
Na       1.53351933      18.58920836      14.33240898
Cl       9.46422543      12.77390894      10.98159576
Na      12.29768057      15.71403539      18.30375896
Cl      10.07766107       4.96511928      13.51289073
Na      19.72665216       1.87913211      17.24795529
Cl      10.42088539      17.11228410       0.78197494
Na      10.51570214      13.63549663      18.49112265
Cl      12.55764603      16.22918136       4.25817896
Na      13.96321648      17.13115926       8.87071863
Cl      16.01866867       1.68156766      17.88218954
Na      19.53178143       4.54741070       3.01319583
Cl      17.24368586       0.24362258      12.01600025
Na       0.34457886       5.75719532      14.07436777
Cl      12.79934267      17.86816131      16.01344420
Na       4.82888097      18.54591188      17.23348442
Cl       8.78630931       4.65949939       8.96237377
Na      18.16535077       6.13988522       5.15547122
Cl       3.30573475      14.59508360       4.01452244
Na       3.92372578      17.50354261       3.64575530
Cl       8.62110987      19.72048140       9.36296324
Na      11.02775333      10.82166694       9.66936533
Cl      18.82960424       9.52881075       3.09891179
Na       2.39308267       8.28617180      19.18722709
Cl       3.41674503      13.92968856       7.17717453
Na       1.60723928       1.18705979       0.18947423
Cl      17.67830908      11.04779732      17.66610104
Na      13.58563973       5.82019708      17.46493986
Cl       9.14130893      16.00355043      11.99381146
Na       0.90899370      19.47995615       9.89065870
Cl       5.06245499      19.38519014       7.93923417
Na      10.44823454       1.97730956       5.85856388
Cl       9.85628750      12.98748584      14.53780888
Na      14.45847209       1.75431516      13.30328741
Cl      14.86686052      13.25702456       2.03209420
Na       7.36521710       1.08670735       1.15100397
Cl      16.12977344      16.31278694      17.66323178
Na      10.64915950       6.29804313      17.00782077
Cl       7.80994833       3.80935391      11.26490882
Na       9.86787495       5.56634989       0.50066710
Cl      16.11386603       5.42744474       6.51746377
Na       0.02354276       9.86192933      16.59611687
Cl      19.49729571       1.78340966       9.54423047
Na       4.60907732       2.59246699       9.32582622
Cl       7.05945899      16.40204994       5.58373451
Na      14.60476030       6.65578261      14.81403153
Cl       8.07034519       8.69373161      11.13105546
Na       5.85251765      11.37479192      18.56035618
Cl       6.25642966       5.79781366       6.93178989
Na      12.20187017       7.57029430       1.55249067
Cl       2.33519739      10.61176941       8.90238072
Na      10.51630213      10.85543083      18.41842631
Cl      16.56955296       1.30966564      15.05649033
64
Lattice="20.0 0.0 0.0 0.0 20.0 0.0 0.0 0.0 20.0" Properties=species:S:1:pos:R:3 energy=-1.699286978960545 pbc="T T T"
Na      16.12987611      17.76548010      14.38806495
Cl      11.68873790       0.00312186       0.31247521
Na      10.68561993      15.11344637       5.50029643
Cl      17.62330343       4.56612107       1.89337904
Na      11.91220571      15.46960539      12.90756200
Cl       7.47764272       7.87298277      12.51899303
Na      15.05592577       2.10035266       2.65139488
Cl       7.01580270      12.62001055       2.26254747
Na       5.32925294      12.66807104      16.06213856
Cl      13.81153940      15.57632633       3.47905344
Na      13.74677397       0.06440385       5.41700502
Cl      12.14964726       5.32057167      15.12957765
Na       7.68169376      12.25727728       4.98917064
Cl       1.36297582       1.79788552       4.22797541
Na       7.01884819      14.80913400      18.10166471
Cl      12.37223051       4.34021510       6.26695290
Na      14.35448082      12.45792079       4.85352310
Cl       1.60244751      12.87579511       1.34944906
Na       4.16777149       7.48410312       0.77304592
Cl      10.37864673       9.75354432      16.82457568
Na      17.58240998      13.86672014       9.33564114
Cl       8.50877923       3.57670794       8.63957449
Na       8.79306340      19.71511702       7.48022907
Cl       5.01902587       7.91785038       5.90526130
Na       1.60283698      18.31055630       5.23923325
Cl       3.28889998       6.88578935       3.93666707
Na       8.80193416      17.77597087      13.68004183
Cl       4.46583089       2.08586664       4.04551422
Na       1.66095658      15.07558468      10.49481970
Cl       3.39101057      18.35080246      12.16769789
Na       0.73867356       2.39188306      10.89351879
Cl       8.80692214      12.17149382      13.86693247
Na       5.54663645       0.57006918       1.79933406
Cl       1.36787083       4.44035988       0.58740650
Na      17.44469946       2.60162595       8.03293775
Cl      12.62508098       7.06511100       7.06918571
Na       9.98815063      10.48392161      11.71308587
Cl       0.68367655       8.83611106      11.79683577
Na      15.33888626      12.24494927      10.61076387
Cl      14.24623435       0.86215342       8.75648625
Na       1.70098710      13.74128069       5.45651570
Cl       4.58142588      12.91293924       3.54149987
Na       9.98150015      16.20449853       9.08286358
Cl       1.88322756      14.03395006      15.75779604
Na      18.80985003      16.59392599      11.67704854
Cl       5.39697118      13.30346679      13.32301070
Na       4.85296076       1.77897857       6.90854559
Cl      19.12899669       8.73838380      17.02280772
Na       7.99227828       6.06446418       3.14736578
Cl      14.90401255       3.92709099       4.88343059
Na       5.53044446      10.52730445       7.39427457
Cl       5.16524961      14.67079908       0.82491575
Na      13.63128213       6.50341072       4.35165037
Cl       1.47555474       3.45935055       6.39975180
Na      10.66476516      10.13107339       6.28419349
Cl       4.04479555      18.38738120       3.43989473
Na       5.78859561       9.59373403      13.94596487
Cl       7.45284461       0.47045844      16.50562851
Na      11.61316279      18.59633779       9.04359743
Cl      14.83005072       9.79214432       4.59343775
Na      10.22197074      16.81788295      17.64825097
Cl      10.47388225       4.66026528       1.98165415
Na       2.05419337      10.36880921       8.31829082
Cl       6.95680063       5.71772296       7.10835601
64
Lattice="20.0 0.0 0.0 0.0 20.0 0.0 0.0 0.0 20.0" Properties=species:S:1:pos:R:3 energy=-2.9568190521920608 pbc="T T T"
Na      10.59060190       3.00345766       3.09171149
Cl       2.47625402      16.19369567      14.14604872
Na       7.16523439      19.40679353      16.36092948
Cl      10.43335207      18.67808892      14.17118640
Na      10.61288375      15.67393648       6.95778231
Cl       7.43894029       3.14256345      18.14904495
Na      16.13074578      18.64775631      13.19123743
Cl       5.60459316       2.51691872       2.45718004
Na      13.78684156       4.95466790       1.45084710
Cl       3.59464028       7.54221376       3.19670548
Na      18.25889279       4.98726151      10.84770346
Cl      14.74893241       4.69570383      10.01233441
Na      18.93719028       0.35240424       5.18035040
Cl       6.45593934      15.72817850       7.53061829
Na       0.70591188      12.90301040       6.07824111
Cl      19.86091534       3.67654236       6.39815296
Na      16.54938246      17.37700950       1.07345297
Cl       1.94388083      11.30953846      17.21488390
Na      15.59106783      13.59855131       7.64539598
Cl      15.77626482      17.97020830       6.31460733
Na      12.79858144       8.40606967      19.10673113
Cl      11.41353619      12.01041473      19.56165593
Na       7.62205135       5.85880290      19.98230762
Cl      11.55135178       5.94061988       2.86241089
Na      14.77897052      14.40522706      18.11734783
Cl      13.15334596      10.88603271      17.13404817
Na      12.99686721       6.97395875       6.34342641
Cl       9.43434332       2.06631169       8.76206733
Na      10.69960605      11.15360275       7.97640134
Cl      13.12250007      15.64415828       4.97554330
Na       4.48998161       8.47180919       0.82885322
Cl      15.18986067       1.04064005      17.20162146
Na      14.61298358       2.73044702       4.46329809
Cl       1.46346729       1.44391297      10.54963677
Na      16.78284006      15.32001248       2.88122410
Cl       5.26347929       8.62220809       9.26615383
Na       4.65358584      14.49259777      13.25944553
Cl      19.93816925       2.34031588       2.75902265
Na       1.15509182      15.89887299       5.01653759
Cl       1.30666005      19.30361435      16.54190677
Na      14.66584338       7.11968830       4.35983884
Cl       5.79077732      17.70997509      19.22196941
Na      19.06904388       1.52439571       0.16093685
Cl       9.46228530       7.88248022      10.16171697
Na       8.86531692      19.34919947      11.00026152
Cl      12.83954193      17.04709038      10.36324344
Na      14.37316408       5.77263046      18.91235698
Cl       6.54186666      10.50990963       3.13427866
Na      17.64521191      17.48946474       4.52086939
Cl      15.47013473       1.30038291       0.75688552
Na      19.33451138      10.38105131       4.63536427
Cl      14.09833111      14.82976088      10.07256778
Na       1.15445086      10.66063297      12.55156537
Cl       9.79208959      15.16707315      19.60923546
Na       6.06003493       4.74332660      12.48563197
Cl       8.56634442       0.98844896       5.17261081
Na       2.08615922       6.28659763      17.69085589
Cl      14.25332541      17.47986764      17.95624960
Na      16.78651011      15.93713417      13.80890095
Cl       2.35676350       8.04369197       6.30618150
Na       3.71270508      13.67280790       4.84490255
Cl      17.97732029      13.02268756      12.51759719
Na       8.76610264       9.06434361       1.16579507
Cl      18.70457102      17.45367354      12.82992327
64
Lattice="20.0 0.0 0.0 0.0 20.0 0.0 0.0 0.0 20.0" Properties=species:S:1:pos:R:3 energy=-2.597523523138226 pbc="T T T"
Na       4.47849486       9.89901911      16.00976189
Cl      15.49653280      16.27945083      18.61539049
Na       2.81431797       4.93579553      11.48642528
Cl      19.10947766      16.96092947      18.95871710
Na      11.32545266       9.98828635      10.59309288
Cl       6.23005820       4.91092556      11.11453053
Na      11.18723789      13.79768103       9.45776394
Cl       7.69495240      14.70390313      16.85375991
Na      12.72516581      11.20375394       7.96409823
Cl       8.22998948      15.23547322       7.81712284
Na       5.99660177       3.10831684      17.58732632
Cl       8.54310248       7.57229556      17.15605974
Na      16.05285379      10.38358600       0.26314784
Cl       9.10990640       5.24942914       7.99360440
Na      19.17819112       3.62971485       3.15414002
Cl       2.25862110      18.14301859      16.03325630
Na      15.89072823       8.28965793       2.98739308
Cl      11.93943348      16.23566991       0.53663027
Na      15.56879406      13.80932642       8.01039903
Cl       8.34339796       7.80838051       1.10950521
Na      12.11132370      11.63702999       0.53704173
Cl      19.63586547       3.95637324      18.25233848
Na      11.16562454       5.64682279       9.91659202
Cl       2.21650116       0.58145730      18.72582444
Na      11.69047965       3.85164161      14.30081950
Cl       2.98099271      15.24635718       0.32999801
Na       0.77460641      16.55667799      11.34722150
Cl       5.51200430      16.94403941      11.59812309
Na      16.00389109      15.22784193       2.24537126
Cl      12.31215793       5.35365022       6.78362480
Na       5.09414329      13.68555904       8.73246509
Cl       4.56123937       0.19927865       3.10062648
Na       0.86599385       1.35676574      10.29425333
Cl       3.59982718       7.66663817       8.42287658
Na       3.91118499       4.65253271      17.64490968
Cl      17.36330496      16.54358943       5.73513584
Na       1.24278285      16.05077425      17.46014669
Cl      12.59726527      10.98924002       5.15878467
Na      17.76260487       8.52368036       6.57930665
Cl       2.50201386       1.41521869       5.59551822
Na       8.89697895       9.32314804      13.83076488
Cl      14.49571622      13.44248011       4.95716566
Na       1.41906009      10.47352476      16.87644137
Cl       3.67007763      10.28325547      10.88046178
Na       2.30569256      13.05148618      12.15863116
Cl       2.13668573       4.72633825       7.61125846
Na      10.66027277      11.25945691       3.12381335
Cl       5.40544798      16.83841157      14.61396558
Na      19.69530919      16.57216823       2.36935301
Cl      18.16384034       2.91875296      13.22288670
Na       5.70496335       8.98049397       6.45216296
Cl      15.61638429      11.31860898       9.52820676
Na      10.20058028       9.15484202       4.53516535
Cl       0.27872226      18.32105531       4.33021686
Na      11.28288773      16.79003218       7.14752162
Cl       8.10796116      10.88260560       5.76460685
Na      11.88124839       5.16024153      16.80904550
Cl      16.36008231      10.85395916      16.06283213
Na       0.94116522      19.61310765       6.78033410
Cl      19.99401753      19.80013841       1.41961451
Na      12.04865609      13.02657376      11.76975475
Cl      10.56732770       3.78770441      18.68681224
Na       0.11473052       5.59086887       4.92173353
Cl       7.25109513      18.48161987       0.93639465
64
Lattice="20.0 0.0 0.0 0.0 20.0 0.0 0.0 0.0 20.0" Properties=species:S:1:pos:R:3 energy=-3.8295928849523686 pbc="T T T"
Na      17.97239699      15.27562726       1.95334504
Cl      10.62112836      10.83741241       7.06555562
Na       5.68856301      16.87553684      16.17435669
Cl      17.53565768      16.48708928      13.87913768
Na       4.12858644       1.35011929      12.88643764
Cl       8.04773110      11.33459215      15.50034207
Na      12.23285224       7.04638526      12.38532037
Cl       0.96216935       6.74589845       8.85450885
Na       5.02914027      10.80127621      17.85942031
Cl      10.20411328       4.15065668       5.39578545
Na      13.49949134      15.14299364      17.28314269
Cl       1.78892420      17.61646249      18.73238044
Na      16.50252735       7.42461969      18.61249524
Cl       0.99038561      18.79197043       5.13433993
Na      10.14853241      18.54321054      15.91122237
Cl      15.16594497       8.25767366       7.37379369
Na      18.99713823       9.56352098      16.28453278
Cl      19.23688132      18.57763072      16.38135199
Na       0.78528016       6.42982539       5.60129377
Cl      17.66155848      10.87301055      18.08924836
Na      15.30409667      17.66040026       4.03849438
Cl       1.07300905       8.47246379      19.53277593
Na       5.04998324       5.52098299       7.66384622
Cl       8.27321646      18.57199772       9.49877133
Na      12.44386570      10.61546988      12.29858975
Cl       5.60765987      18.16384416      10.30027703
Na       6.90469865      12.19749766       2.51604179
Cl       7.42805328      17.18949191      18.59990791
Na       0.93551865      13.03731443      18.66005072
Cl       9.03967820       3.74594862       2.44325776
Na      13.38656096       5.89228509      16.62592139
Cl      10.92494697       5.84021687      18.11334031
Na       4.59532016      16.00909115      12.04189516
Cl       7.03579918      13.66760083      15.90107890
Na      16.28952832       4.20470154      11.60060137
Cl      11.58216675       0.99789442      10.60134104
Na       4.63844765       8.20971086       0.41383357
Cl       3.31432924      12.27243042      16.74703856
Na      16.11505794       1.27923552       8.29792735
Cl      18.89235614      14.17704943       7.58990756
Na      17.87827595      16.57349363      19.09553371
Cl       1.33365122      10.73001794       0.65143011
Na       2.64743336      17.92221302       8.46239837
Cl      15.15874983      16.20407452      19.44743167
Na      10.54507172       2.28595811       8.59125611
Cl      17.23088408      10.18649326       1.14505388
Na       6.65152955      11.11553746       5.04458672
Cl      13.21060925      18.91570211       9.18871808
Na      12.15845285       8.60294459       4.17989052
Cl       9.68996861      13.48641162      18.98309233
Na       7.77496064      14.91509277       8.16973516
Cl      14.37495951      12.62056948       5.48996950
Na       1.65788524       6.53446426      12.09075093
Cl      10.26861781       0.16395266       1.39003830
Na      19.66520029       7.89489613       2.07100691
Cl       2.32913122       3.41298564       5.74137466
Na       7.03138268      11.04117351      11.49268190
Cl      10.64227618      17.74804462       9.38522793
Na      11.88528263      15.59294317      10.55446149
Cl      10.54810430       9.30419864       1.18415629
Na      11.68251409      13.01856925      13.96586749
Cl       9.98255883       5.04340757      12.67193072
Na      18.50367021      11.60924741       7.48434546
Cl      13.12694519       5.68435709       2.79580674
64
Lattice="20.0 0.0 0.0 0.0 20.0 0.0 0.0 0.0 20.0" Properties=species:S:1:pos:R:3 energy=-2.1698684437356563 pbc="T T T"
Na      11.71350945      12.00678072      19.06732370
Cl       0.61948584       7.04773778       1.44905348
Na       0.47559557       9.88434213       5.11960855
Cl      10.05601349      17.71626062      16.25995295
Na      16.29840201       6.99883582      19.37608410
Cl      11.88165964       5.05868909       8.24183708
Na       6.85340145      11.58340061       7.82514199
Cl       2.53328232       1.36446038      16.01977184
Na       0.81508945       4.43320772       7.31984282
Cl      15.72194428       8.93326329       3.64716953
Na      15.02204577       5.65032147      10.07276484
Cl       6.61183001      10.50280204      11.81781390
Na       9.16098970       9.27062553      19.70554707
Cl      10.06921912       3.48408683      10.66371278
Na       2.91938699       9.68654566       5.92483079
Cl       2.26995259      15.41889583       6.06494182
Na      14.45072263       7.71868897      11.77746829
Cl       2.44281413      12.59345018       5.03540801
Na       0.67468671      14.82231660      17.57653342
Cl      18.58884758       6.38264942      13.50444349
Na       4.14615373       5.87258275      16.17892184
Cl      17.38243933       0.63339354       8.08353110
Na       8.93795263       3.91303080       1.70453609
Cl       5.22096259       9.72305554      14.87670067
Na      10.40532014      15.28872843       4.05757057
Cl       3.75799346       6.12462014       6.32986552
Na       9.22357707       9.62729933      16.59698593
Cl      15.33777871      18.44997134       2.50139959
Na       6.95028328       4.87481313       6.02067811
Cl       5.67052772       8.88890793      19.82773590
Na       8.48867834      19.60873883      19.09325835
Cl       3.66309684       2.47485956      11.73424043
Na      13.06937701       1.48328132      11.06957214
Cl      16.09026430      12.51933840      15.72181523
Na       9.57194026       5.98392004       4.47816530
Cl       6.30298458      14.85365539       4.73209239
Na       9.31584215      12.79833825      11.04572146
Cl       1.20302298      18.92269434       2.90919884
Na      18.23150836       9.60676577       4.02162340
Cl      16.59498405       3.57584926       3.84155262
Na       3.78308935       1.20464872       7.50217971
Cl      17.07876922      11.08286786       5.70926543
Na      18.31028120       8.98178465       9.43441077
Cl      18.96604982       2.91489649      13.73055207
Na      12.91287868       5.31240467      12.97770694
Cl      13.46740629      15.17586514      11.07519748
Na      15.60884362      19.59831775      13.68694380
Cl      19.00076118      15.01526640       5.33587751
Na       8.79385443      19.39324288      12.64684379
Cl       8.28013502       8.28047050       6.67142553
Na      12.46397745       3.26809360      19.49529140
Cl       3.20982719       5.39615655      19.79848955
Na      11.45084963      11.10397911      15.01037196
Cl      15.53043801       0.96924853       2.40943711
Na      19.42647666      12.97734001      13.10844861
Cl       9.21142864      15.86169217       7.79886799
Na       5.76906880      12.91729095      16.82540846
Cl      12.53428224       8.76948724       8.96182383
Na       8.51688410      10.40634042      14.02010828
Cl       3.08286689       2.11359375      19.54166062
Na       4.54221118       6.87814726      12.41024891
Cl      12.38247083      14.54250493      14.13462921
Na      15.83792627      13.83212406       7.20898980
Cl       6.49318051      15.74509620      11.02754722
64
Lattice="20.0 0.0 0.0 0.0 20.0 0.0 0.0 0.0 20.0" Properties=species:S:1:pos:R:3 energy=-3.344447817622313 pbc="T T T"
Na      10.72334281      18.93934024       1.40206922
Cl       0.53465730       7.36941224       0.70060035
Na      16.77693367       6.25079065       4.10571558
Cl       2.47745365      17.25743125      14.45328685
Na      19.83249595       0.04505448       0.70525762
Cl      18.77219984      14.35005416      15.23953530
Na       7.28024019      14.30152803       0.32800063
Cl      18.08303409      13.50255803      11.98457929
Na       3.81838250      13.61496252       9.35419910
Cl       9.75219831       1.17183098       2.76929518
Na      17.30012984       4.01662758      12.41504614
Cl       1.70887255       9.03912703       5.96680828
Na      13.25933566      16.83524173       8.23680373
Cl       5.06233851       1.39714998       4.94779384
Na       1.03585838      18.72262354      17.12726848
Cl       8.66080670      18.61348397       4.90748227
Na      16.93760454      18.57603901      12.20460896
Cl       8.30960590       3.39308179       6.55482488
Na      13.68242688      16.23569824      16.82136741
Cl      12.50742833      19.05657662      14.13043767
Na       3.62095535      15.56959365       6.01508317
Cl      15.31091948       1.44238470      13.47776987
Na       4.45617087       6.87706920       8.23453039
Cl      19.25914868       7.30331241      15.79789006
Na      11.06267102      12.91380447       1.85845776
Cl      16.47667222       6.33473649      15.26012625
Na       4.28254012       6.18616664       4.64007775
Cl       0.41024099       0.27427608      12.19798611
Na       9.74426001      14.21878946      10.13555184
Cl       8.91955400       8.46105418      11.51681910
Na       1.93268604      17.34821699       7.64027914
Cl       6.37740696      15.28144495       8.24734633
Na      11.37001366       6.90629516      11.58987354
Cl      14.79304063      13.03308957       9.18135845
Na       9.45139544      12.89264648       7.31881009
Cl       1.05354292       2.83602012       1.91841173
Na       8.80664566       6.17683410      14.17215725
Cl      19.02958421      12.17324405       6.58104667
Na      15.30034599       1.24855407       2.85983042
Cl      18.01186550      15.52091459       1.66603640
Na       8.68437543       4.41966397       3.56857000
Cl      12.00125211       6.34619044       4.92730260
Na       0.31244944      11.18188440       2.94520411
Cl      18.83191834       7.20121801       7.71259867
Na      16.27985430       4.53831488       6.26083323
Cl       6.02874111       2.38227963       1.65092195
Na      11.42188256      11.23143147      17.19061732
Cl       3.21914450       6.10205093      11.00406747
Na      15.31230328      11.75375799       6.97710000
Cl      17.75376861       0.38669879       5.47825708
Na       0.38590708       2.78071112      14.51366217
Cl      14.20669029      12.64222764      18.41663923
Na       2.43532091      14.50874792      19.43476183
Cl      13.25123294       3.53360673      10.33453613
Na       7.50169789      10.83600789       0.68418203
Cl       1.48990863       3.46923602       6.51374748
Na       0.09723262       5.76093965      11.08410906
Cl      15.31778187      17.72013939       1.10661137
Na       6.85741378       1.69184735      13.54941368
Cl      16.76907520       8.41247214      11.55415445
Na      16.09681374      17.14767054       4.84290754
Cl      17.24691099       9.40698425      16.05058466
Na      18.95485995       5.16464860      19.59150038
Cl      13.68073172       3.44095350       5.00802117
64
Lattice="20.0 0.0 0.0 0.0 20.0 0.0 0.0 0.0 20.0" Properties=species:S:1:pos:R:3 energy=-1.4747206124903756 pbc="T T T"
Na      17.49540036      15.35139404      16.56847253
Cl      10.47278631       6.22110194      14.73600338
Na       6.35835103       7.09899628       7.84961749
Cl       3.36642205       4.52502021       5.22003137
Na      15.76834126      19.99429946       9.29664324
Cl      15.24327106       7.81451302       2.41561242
Na      17.23733779       2.03790554       0.90965991
Cl      17.99668233       6.60539788       7.89844913
Na      12.47032937       3.10882332      17.51824359
Cl       0.48726362      19.06606628       9.48695582
Na      16.65452069      10.10169843       7.25945232
Cl       6.49660996      17.14000389      17.68418796
Na      19.62082207       1.23648257      18.11250280
Cl      12.61038351       6.45756908      13.15778851
Na       3.12824095      12.34289594      19.10114271
Cl       4.96326692       0.35058122      10.22939473
Na      19.58017291       7.94891005       0.13385790
Cl      14.36484698      13.94069191      15.05931082
Na       1.82036777      14.52706994      16.29022055
Cl      11.42435064       1.31966187      11.85400428
Na       6.29073307      10.32276475      12.58169370
Cl      14.97931370       8.36423988      12.33894985
Na       7.78531958       0.60844263      17.38977699
Cl       4.68706925      15.74623286       0.24493558
Na      14.41150995      12.50126880       3.58753702
Cl      18.00510437       2.00010420      14.73961691
Na       9.19201883      13.88600398      19.69207099
Cl      12.03803179       7.44111174       3.01606986
Na       5.17415297       7.89807349      17.88897556
Cl       0.81161806      10.51868832      12.24854103
Na       7.78106262       0.70866717      13.91852464
Cl       0.72369850       0.64961975      15.16814670
Na       7.23706653       2.96513479      19.49106758
Cl      10.83437243      11.37785838       4.29176366
Na       9.67300004      12.21591093      11.72639400
Cl      17.90460485       0.92262286      10.90827895
Na       6.35764421      13.30960668       6.54450606
Cl       4.66637450       5.01500287      15.24741314
Na      16.57106846      10.14390610      19.38628491
Cl      19.00240652       1.71880049       3.80267254
Na      19.02295794       4.96974236       4.23847914
Cl      10.79101820      13.97000711      10.13789800
Na       3.59445103      19.08168891      18.37314692
Cl       9.85482709      10.90202630       1.14418186
Na       5.37923120       4.62436251       1.38056500
Cl      14.71559210      17.80790954       7.44939309
Na      11.81071714       8.01567051      16.55576667
Cl       6.40372543      13.38293597       3.92492794
Na       1.88883284       5.52780665       2.89191669
Cl      18.87583664      11.93261617       7.54791537
Na       7.13988098       4.62925158       6.01363583
Cl      13.16011845       4.22492392      14.43007443
Na       0.94167288       6.44602309      10.45568887
Cl      10.93588286      12.35002501      16.58832234
Na       8.30462910       6.28211410       2.30127669
Cl      11.12583871       8.76378603      11.02224544
Na      19.64051800       3.44050446       7.40728673
Cl      17.73761569      17.24528975      11.37080507
Na       9.52907467      16.70351886      14.36392658
Cl      18.56277699       5.44962276      19.67956134
Na       4.64119071       9.78661707       4.18971430
Cl       8.68780973       2.62176922       9.82047933
Na       9.28118793       4.79482443      18.81182769
Cl      12.77214843      12.16696100       7.15462372
64
Lattice="20.0 0.0 0.0 0.0 20.0 0.0 0.0 0.0 20.0" Properties=species:S:1:pos:R:3 energy=-2.3074083034099053 pbc="T T T"
Na       6.30645306      15.19258558      19.55278086
Cl       4.63761649       7.35256093       4.47127271
Na      16.27988412       5.56701447       2.28846502
Cl      13.55211983       9.64132351      12.35863263
Na      10.73990711      17.86176768       4.92021605
Cl      14.35448421      16.82033555       2.04615914
Na      12.38777232      11.31384161      10.50144561
Cl       5.97856756      18.61847849      14.62641998
Na       4.22477658       4.69900712      13.19766024
Cl       4.62618575      10.46890358       1.74459679
Na       4.92724706       9.66269665      14.28477649
Cl      13.79210268       8.31327405      17.86975569
Na      11.27753620      15.23748219      12.18217438
Cl       8.87879463       1.61065226      18.38041416
Na       0.33946436       5.01846346       9.46946744
Cl      13.42954750       0.56718226      15.53384118
Na      19.84585515      11.14816548      16.47356449
Cl      18.86402183      16.96210787      12.33873541
Na       0.61678104       0.04567233       9.17905801
Cl      13.50831729      14.92205223       5.73912211
Na      14.34513179       7.79299364       4.37160756
Cl       9.32828555       6.41892782      14.49108625
Na      17.46078432      13.41951110      11.96181601
Cl       5.59582200       9.25465008       9.79714742
Na       5.68465932      13.72948199       9.88951124
Cl      17.23465439       3.86247714       0.50739451
Na      11.01563916       8.58390239       1.57514646
Cl      11.74201229      13.74379461       9.03874962
Na       0.89924537       5.28297484      19.10651359
Cl       5.55410617      17.75746427       0.18692336
Na       0.63408553       6.05080172      14.57128497
Cl      15.43281481       1.01065429      17.06446931
Na      16.74296695      13.82125727       5.46952413
Cl      13.84789953      14.58624043      14.41892972
Na       2.40242371       9.81711817      19.74143522
Cl      12.13557363       4.30373891      11.62490542
Na      15.67535583      18.58426171      17.82550332
Cl      17.83412878       9.64473133      11.77466317
Na      17.93462940      17.48191303       9.13944721
Cl       3.90812086      14.86363949      16.67549604
Na       3.39606730      19.41035662       3.67911267
Cl      12.07221770       6.47051966       6.73202302
Na      14.29938889       3.74962593       4.31466082
Cl       7.45655083       6.32882931       5.27717634
Na       6.18898186      14.25644395       4.10699805
Cl       0.69219150      11.42228778      11.50140737
Na       7.34580965       1.38525729       8.35683736
Cl       8.22508521       9.41739051       2.06695725
Na      17.31383201      10.77542671       5.04188870
Cl       0.48789357      13.78115729      10.33971433
Na       4.13230907       7.07588454       1.08634489
Cl       2.58740142       9.28512784       6.11806247
Na       6.98218801      11.14221628       7.76009007
Cl      15.60382814      10.27365703       3.10698665
Na      19.00862712       4.19210519       3.87862328
Cl       3.43511740       2.55070311       9.17580257
Na       8.64386959      19.11149077      10.17824678
Cl       2.91618182      19.68232635      18.91775680
Na      16.27887661       2.13255628       5.19957190
Cl       5.96180772      15.49397165      14.31146948
Na      17.79406381      17.26843592       5.04906029
Cl      14.24449362       5.62280839      10.84573911
Na      14.97616540       9.97123419       8.30312983
Cl       4.83398088       9.43356155      18.01330067
64
Lattice="20.0 0.0 0.0 0.0 20.0 0.0 0.0 0.0 20.0" Properties=species:S:1:pos:R:3 energy=-2.699010660936617 pbc="T T T"
Na       4.02824012      12.97734481       1.90318000
Cl      14.84809430      14.62847741      17.99541846
Na      11.23381492       0.42338909      16.46242568
Cl      14.05472360      14.99369662       9.78992956
Na       1.72132127      11.47553976       8.67099113
Cl       2.83630971       3.50255430       5.58923581
Na      13.37047516       2.16780953      17.22149978
Cl       6.21438132      11.78460449       0.55668430
Na      18.51592723       7.50334644       1.72314064
Cl      12.75342750      12.70829507       7.49076219
Na       6.15416773      12.67488423       6.45831135
Cl       2.37830182       2.26236683       1.70530527
Na       9.21789824      19.89543355      11.12742910
Cl       5.10124477       2.56776819      18.29893867
Na       7.20738923      13.39265687      11.88737653
Cl      11.71401131      12.48608404      19.84195495
Na       5.70916698      16.07866550       2.76235758
Cl      10.82631919       8.92638093       6.75671553
Na       4.01601585       4.67880338       7.80734798
Cl      18.49301721       1.70321662      13.10516374
Na       6.83224770       7.19830394      17.81153870
Cl      11.75893184       2.56892568       4.77948577
Na      15.77615810       7.96603348      16.75523744
Cl       3.66437172      15.03919550       0.40094510
Na       9.09565206      17.80775568      19.45868301
Cl       3.45483969       5.45296179       1.36502767
Na       0.02828248      14.42053145      15.77759916
Cl       5.97377563      18.03611316      13.14483188
Na       3.29781936      19.43968858       3.00139281
Cl      10.13625782      11.14204063      12.67748692
Na      13.75460126      17.15525520      13.61964539
Cl       8.21125632      19.99275059       1.35835974
Na      13.45023647      16.05811429      15.84621445
Cl       1.27322091      19.97575021      14.42561798
Na       1.18600727      19.21404143       8.15287295
Cl       7.49487196       6.98965543       7.60488822
Na       4.90779974       9.75282105       5.03794776
Cl      17.59762151       4.02299718       2.47826812
Na      12.00066105       2.92478450      11.24185143
Cl      17.03326854       9.32345672      19.26931493
Na      11.26501156       7.44303827      14.41565331
Cl      19.05896559       1.75138955       7.93357373
Na       8.03286456       7.58258658      15.27593069
Cl      13.77021951       8.98335511       5.65653969
Na      18.41972300       6.83874409       4.57351914
Cl       3.78563951       1.27167831       9.49158717
Na       2.73568276      15.28510376       8.49009480
Cl      10.33419049       4.79134587      15.03857124
Na      15.59648682      16.11396992       0.41553390
Cl       9.01257416       3.77129184      17.22602962
Na      18.02567819      11.71347404       9.38229158
Cl      13.67698707       0.51308350      13.66958289
Na      17.57674610       9.90034181       2.49839839
Cl      13.15004259      10.88912237      16.15102338
Na      11.13377077       5.18718058      18.11701261
Cl      16.43678307       2.07508924       7.79522459
Na       2.02595808       6.94424792      15.35716584
Cl       2.76401881       4.72120144      18.03579988
Na      10.66265931       1.79430189       8.79421566
Cl       6.12365638      11.96140087       9.30894265
Na      13.23898401      16.24646945       3.02800701
Cl      14.33345538      19.32847194       9.42819815
Na      13.57660936       4.66501739       9.13051484
Cl      15.02945951       3.46209116      12.56303628
64
Lattice="20.0 0.0 0.0 0.0 20.0 0.0 0.0 0.0 20.0" Properties=species:S:1:pos:R:3 energy=-0.20896303420489332 pbc="T T T"
Na       6.62612420       6.34110096       1.29577536
Cl      13.96661124       2.18626278       9.56388488
Na       3.62821220       0.60186359       8.56679028
Cl      10.37281570       8.40435132       3.02872971
Na      15.89766640      11.38503742      10.52269006
Cl       1.03627210       5.39249291      11.80108845
Na       6.38091752      10.66868879      16.72217739
Cl      12.12314965      16.38090970      17.84314678
Na      19.58261618       0.43016220      16.51270860
Cl      18.91553892       4.25805252      16.61887425
Na       4.29099379      11.72622928       0.39722970
Cl       5.71799289       6.10844996       5.03400885
Na      14.06272642       2.78242556       6.66144791
Cl      11.15165503       2.87995070      16.89804804
Na       2.97746786      10.76439754       3.97311541
Cl      11.37050876       2.97256413       1.45981478
Na       8.16504465      15.38456036       3.49020962
Cl      18.23247317       8.48464755      14.28438477
Na      14.83764505      19.55908707       2.26243205
Cl      14.49606623      17.20893409       1.12207722
Na       3.45978926      12.86821239      10.65011265
Cl      13.21190313       0.75321724      12.04820668
Na       6.56090372       4.67675334      11.95222517
Cl       2.22823388      12.79007695      19.18317200
Na       4.74817005      15.74759475      10.11892476
Cl      16.69516797      16.88686443       7.67077497
Na       4.89479619       0.60386249       3.89430771
Cl       0.91813513      17.39549001       3.67479991
Na       4.24151307       3.55284904       0.16917075
Cl      13.28807959      13.61126792       2.66573398
Na       9.78555426       6.08956271      15.29844105
Cl      16.92734412      11.69732528      19.82536237
Na       1.31452051       2.70418254       8.90704703
Cl      12.90405880       5.88524137       4.36603803
Na       0.95278460      19.80726534      14.09835960
Cl      19.75206873       4.95084274      19.79194891
Na       2.32829014       2.80159734      14.53050454
Cl      14.67003214      18.42652690       5.51091665
Na       4.43072148       8.66302253       9.83473262
Cl       2.82969507      13.98502572      15.50506513
Na      12.85289518      10.02947020       2.64649123
Cl      12.83874039       6.40437270      19.12800746
Na       7.10531389       7.40509372      13.55504037
Cl      18.03670039       1.69948783      12.65606515
Na      19.64526388       1.59617629       3.78677469
Cl      16.52997545       9.26976257      19.17608853
Na       5.37186223      11.90717922      13.14785713
Cl       5.96390819      19.57528184      10.26112614
Na       7.99408699       0.17113599      12.16144045
Cl       8.56836423      12.13402978       7.62952634
Na       6.33819518       1.20464980       1.61038924
Cl      10.11823796       4.81133670       3.55382691
Na       1.41170527       6.87722719       8.87386896
Cl      17.79416846       2.66669253       7.91259766
Na       1.66632916       7.69301518       5.42543998
Cl       8.50780634      16.85924582      16.89959858
Na       9.87427862       1.30628021      19.88674886
Cl      18.51343319      15.59592182      18.33087487
Na       6.98227478      19.44455699      17.14908299
Cl       7.43754616       1.96426941       4.16726439
Na      16.35561064       9.07596864       5.20603551
Cl      17.69822331       4.05059301       4.72175818
Na      18.49406641      17.88921896      14.31621086
Cl      19.13007201      10.68042611      16.76374997
64
Lattice="20.0 0.0 0.0 0.0 20.0 0.0 0.0 0.0 20.0" Properties=species:S:1:pos:R:3 energy=-1.6385903569309317 pbc="T T T"
Na       0.93052802       6.26860076       8.55658120
Cl      15.51295073       7.95190009      16.49059469
Na      16.83643585      14.77750842      19.74510146
Cl       9.41435174      14.83844248       6.25056840
Na       6.32739638       8.20587496      15.48365939
Cl      13.20043523      14.74145331       2.38550238
Na      17.23379201       9.31684121      15.17966365
Cl      15.08339321       9.32873613      12.41797798
Na      12.94548141       8.29535102      15.52971138
Cl       8.42392974       1.59105601      13.77752711
Na      11.59321849      15.50889333      17.65467377
Cl      11.78825110      17.37065412       0.20922395
Na       7.65093003       5.96200258       0.22102983
Cl      11.07246091      12.53848050      17.51158763
Na       0.53519201      17.09789415       2.96319437
Cl      18.45139511      17.69134089       5.98433638
Na       8.86999996       2.22364473      10.51869225
Cl       0.26096917      12.46787660      14.09600281
Na       0.44063205       1.15838013      19.33253367
Cl      15.81373281      12.10912681      13.14603780
Na      15.52012505       7.15885890       4.11166432
Cl      15.65598661       1.32459108       1.42485102
Na      19.88113872       6.24751932       1.26742568
Cl      11.06610589      15.71767095      12.05177876
Na      13.85851478      17.21445488       9.34320190
Cl       2.91607776       2.18288520       6.47010137
Na      13.75843556       2.57545214      15.06438556
Cl      11.60624861       3.80884100      12.85687479
Na       5.48833486       5.82541302       9.39983164
Cl       5.13867882      12.60299922       9.30202145
Na       1.09628301       9.75347260      17.33424193
Cl       5.94885063      10.04123617      12.70655747
Na      13.76900403       3.04846725       6.41912780
Cl       0.98335039       4.55076588      16.71738531
Na      18.64296224      11.97133869       5.57034947
Cl      13.69308049      19.71885710       3.57071805
Na       7.73588216      15.34328247      12.25698803
Cl       4.52535145       0.56568247      12.99129297
Na      13.00937670       0.23208172       7.83878454
Cl       5.16315012       3.00829733       8.39305552
Na       4.39786214       8.54306997       9.54779577
Cl      13.83771482      14.63540716      11.51185742
Na      16.75841836      17.80447410      15.85207830
Cl       7.50182604      12.89330722      19.36839834
Na      10.64939141       2.28366658       3.36412147
Cl       4.84897305      17.35326397      13.54149358
Na       8.50542220       9.18064450       5.23080279
Cl       9.05856136      16.03381450       2.03056613
Na       3.98697868       3.30739007      15.31463228
Cl       8.40828233       7.28532946       3.35611869
Na       9.50469442       0.58554962       7.85469029
Cl      11.83387739      12.82998416       1.45463393
Na       8.90725649      17.62614544       6.29988339
Cl       3.34849314      12.30491805       2.90321980
Na       5.46180956      17.13461291      17.58681494
Cl       4.73254279       6.60340732      19.77198474
Na       9.11837416       4.10551372       5.87647057
Cl       3.65962798       0.33748335       4.44359869
Na      12.00316416      19.88827253      13.76434617
Cl      14.84872219      11.34093277      18.42926375
Na      12.64756200       4.66752922       4.61837142
Cl       3.28265595      17.15294492       8.55880991
Na      17.20930886       5.00501468       2.59369375
Cl      15.68344552      14.65636201       3.55767671
64
Lattice="20.0 0.0 0.0 0.0 20.0 0.0 0.0 0.0 20.0" Properties=species:S:1:pos:R:3 energy=-1.3005681185300322 pbc="T T T"
Na      14.22587560      18.55933321       5.98008818
Cl       3.56302378       9.22565923       0.13173421
Na      12.39519364      17.94707668       3.47426371
Cl      15.57633304       7.83265676       3.56956868
Na       1.34500972      18.02577305      17.86651101
Cl      10.40705361      10.04647157       9.92015667
Na       9.00651960      12.09056923      15.15580606
Cl      13.63706078       8.81263066      18.38891428
Na      12.99947658      18.37786611       9.25195290
Cl      11.62988231       4.95990061      11.27724854
Na      18.95237250      15.25984365      14.70455949
Cl      19.23400215      18.69546946       7.65064396
Na       9.13071643       7.94338754      13.59221189
Cl      17.82273649       3.90643914       1.87353367
Na       8.67778383       6.81042001      19.25228562
Cl      16.56946041      14.53064700       4.72889208
Na       8.21297017       5.72259900      14.34869977
Cl       5.88070027       8.12598812       0.91505756
Na       0.45464544       5.83010522      19.72043391
Cl      18.06549013      15.37420039       8.32433461
Na      17.94244084      10.21167822       5.13723006
Cl      12.34681111       4.36532347      18.51583091
Na       3.48870345       2.86566295       1.42925108
Cl       5.78506994       2.63659368      14.78635864
Na      15.96664519      10.37439141       7.48444230
Cl      10.81905153      19.27557156       5.79606349
Na      11.64004047       7.05231087       1.63856438
Cl       5.49159217      10.65755214       3.02305821
Na       8.77260441       8.48672025       7.15281852
Cl       4.43371044      15.67679219      16.13735635
Na       7.32288570      12.99204037      17.54946491
Cl      10.67110688      13.53440558       8.80598981
Na      19.46584959       4.94443063      14.22754053
Cl      14.91175765       0.43601980      18.63830384
Na      11.49286980      15.18256437      17.90975452
Cl       4.86911898       7.73693473       3.68973711
Na      16.12788164      18.45989790      15.49604881
Cl      15.89393777       6.54444388       0.98333074
Na       5.35895712       0.39244260      11.88071685
Cl      16.37307830       9.87672997       0.81318100
Na      17.77956036       2.70056678      16.42582032
Cl      16.63685045      16.16749447      12.85058899
Na      19.84799826      17.00605867       1.74320154
Cl       7.06086918       3.09253845      19.70100193
Na       6.87172208       5.96155632       2.24099810
Cl       9.68779746      13.00974196       3.50616233
Na       7.49881149       5.00368508       4.83929077
Cl       3.39265155      16.71124424       1.40262464
Na      12.88967810      10.23287985      15.52159230
Cl      18.34843212       1.82567935       5.65726229
Na      17.65067467      16.62546034      18.91247870
Cl       2.60843665      12.94486835      15.93303287
Na      17.37594569       0.64818974      11.87915879
Cl       5.05384706      11.77029694       5.69328899
Na      19.73715233      17.97941562      15.34535854
Cl      13.25321396       7.07660068       5.15998264
Na       4.15218320      18.59308503      14.30364984
Cl      17.19766795      18.51366673       9.68362980
Na       8.94260756       4.46649402       0.67156334
Cl      18.32782567       6.06080737       3.62468334
Na      15.07780560      13.27288699       1.44605484
Cl       4.81463447       5.42208618      10.79031228
Na       9.58210130      12.54572366      12.21473551
Cl      15.90603028       8.88693277      15.76380432
64
Lattice="20.0 0.0 0.0 0.0 20.0 0.0 0.0 0.0 20.0" Properties=species:S:1:pos:R:3 energy=-2.3134300812685153 pbc="T T T"
Na      15.38390211       0.12834568      13.70542345
Cl       7.61119108       6.86547651       3.85585385
Na       2.99544905       8.56284421       5.62888964
Cl      13.35356435       1.48419171      12.46263126
Na      11.96587671      12.11274333       7.85115469
Cl      19.27401026       5.05169206      11.82240319
Na      13.21135853      15.01849369      10.42498417
Cl      11.48301603       2.94279459      17.09975661
Na      19.70440339       4.95054259      15.12463519
Cl      16.68267760       8.00414060       3.75073851
Na      12.49818339      18.53647199       8.46290517
Cl      11.64869734      15.03595487      13.36397319
Na       1.62013863       4.05074164      19.49626232
Cl      11.40877004      19.59312626      15.29036785
Na      14.18639417      11.54820234       4.75175685
Cl       3.72157516      13.20212672       1.55732554
Na      17.55254198       5.17445801       0.79248183
Cl       3.96913668       5.46526995       1.67708911
Na       1.30146622      17.50887750      11.34563006
Cl       8.85645107       6.72705364       0.94971116
Na       9.03319386      17.05204917       3.65640141
Cl      12.60774911      14.11858656       3.84211941
Na      11.64597345      11.50454959      10.70971687
Cl       8.42394545       0.78363637      12.37189208
Na       1.83203402      12.56879554       6.69578076
Cl      14.67649592      16.48954840      12.16764903
Na       6.33516587      15.72352291       2.76006395
Cl       2.76929059       3.84391078      13.46389788
Na       5.76541984      19.18279729       9.03996757
Cl      14.85194986       7.79283274       7.21563764
Na       8.84589016      18.21386678      15.30433815
Cl      12.22581696      11.44146792       2.33315408
Na       8.85419950      17.18761857       6.77155093
Cl       0.82272861      10.26938826      19.57440250
Na      19.93139918      12.68430877       0.21908940
Cl       9.38084915      15.75784518      10.75150560
Na      11.77859455       4.29845604      10.31901587
Cl      17.55559628      15.12631157      14.30282768
Na       8.01662535      12.84514045       9.14204582
Cl       1.70252058       4.18763427       6.54323906
Na      11.65833787      14.79961589       7.85990997
Cl       7.85835314       3.17419957       3.03037159
Na      12.77581021       6.48258666      13.90005878
Cl       0.45393966       0.34310230       2.07547393
Na       2.87097382       1.97039836       5.22957374
Cl       4.21470990       6.43320359      14.07303586
Na      16.42410375      10.67990537      14.81415109
Cl      17.56022672       8.59925128       1.39996052
Na      13.84662411       4.79350111      19.61846377
Cl       2.10158941      13.67997748      11.14446428
Na       7.45307523       1.92412828       6.88036413
Cl       0.21971634       8.01747757       9.15793629
Na       3.04041587       2.77066637       9.60478561
Cl      16.34795191      15.51975569       0.00283504
Na      16.36824313       0.96293748       6.85685948
Cl      16.66821076       5.40291831      16.93915388
Na      11.54910913       7.71070004       0.31972123
Cl       4.00858696      17.04199443      15.35899706
Na      10.24447779      10.29709267      16.41986324
Cl       4.15752821      15.40884928       0.19948518
Na       4.14378697      18.39609653      18.31891904
Cl       4.72223363      11.06082432      11.23620476
Na      11.74056492      18.49854720       5.97120310
Cl      10.03911560       4.80432923       6.42475677
64
Lattice="20.0 0.0 0.0 0.0 20.0 0.0 0.0 0.0 20.0" Properties=species:S:1:pos:R:3 energy=-1.5589024658379378 pbc="T T T"
Na      16.85201881       2.69937863       0.96938368
Cl       7.87034474       7.89093503       6.06400859
Na       9.42816310      16.93371752       6.31191212
Cl       7.49432136       3.84074475       4.88191076
Na       0.12914005      13.37961975      15.27243525
Cl      15.79005307      11.56841612      18.75092252
Na      10.88766757      16.51568181      16.04081751
Cl      19.49030729       2.70394757       9.06981635
Na       2.75660913       7.53968748       9.96129307
Cl      19.16865109      10.12445664       7.34462232
Na      14.66671570       8.14813781       1.42708495
Cl       7.73035954       9.19939205      13.72357789
Na       2.42799757       6.59560412       5.60060917
Cl      17.37355159      13.86334547       2.46283710
Na      12.59356040      14.04646506       5.24415426
Cl      17.54859258       7.16660133       0.48301589
Na       3.31408365      15.40949902       9.37480821
Cl      16.16049332       9.70916524       6.10396584
Na      15.42245364       4.49863122       2.89869211
Cl       4.67064385      16.18016288      12.66548741
Na      15.31864782      13.34412698      14.69600768
Cl       7.73547664      12.70530413       8.36008938
Na       4.80789257      13.96853933      18.13349232
Cl      17.21716941       8.24460270       8.01646242
Na      10.99276569      11.28639037       3.43618665
Cl      15.88364659       7.33884345      10.79346131
Na       7.09182927      19.95019835      15.43171117
Cl       2.21825747      13.05184872       6.98488581
Na      10.55644337       6.35468651       3.34599812
Cl      19.01529840       1.20623149      15.09801291
Na      11.53821297      12.62164936      13.13015001
Cl      15.16377464      13.10095546       9.69194932
Na       7.93465525       5.59621240       9.11324902
Cl      14.30025265       0.88182891       3.26509673
Na      17.21784626      12.46616559      16.31051561
Cl      13.50274065       1.79310077      16.78987072
Na       6.64710672      11.47765906      19.28781658
Cl      12.28044470       9.46928331       4.94262738
Na       8.76336955       1.33668705       8.81007004
Cl      19.12843026       9.93645191       4.25601039
Na      17.48791014       3.10733610      14.25876262
Cl       8.18786990       0.25335366       0.48283120
Na      16.76653772       6.49472919      13.33377775
Cl       5.15329142       6.70588892      19.36773323
Na       5.88361332      19.35523928       9.07451257
Cl      18.27292023       6.27572942      17.05117974
Na      14.31194088       3.00764791       5.03330831
Cl       3.54661838      10.61792703      17.62589221
Na      11.72957847      17.20734559      18.48399724
Cl       7.41456197       3.33213789      11.03299397
Na       3.68901138      15.88257672       1.46144083
Cl      17.82339162      16.91026456      10.85460393
Na       9.59719890      10.15261136       1.25114703
Cl       1.62320251       2.67585727      11.55957099
Na       8.34634060      17.58289828      17.02989429
Cl      14.82829529      15.30100929      16.74253884
Na      12.19376055       9.54145214      13.81945470
Cl      14.80381473      14.02033229       3.79942864
Na      10.11358630       8.24345059      18.36823160
Cl      17.49830481      17.84457777       4.42858102
Na       4.59422894      19.86577474       0.50901972
Cl       6.19923994       4.80064277       1.36573147
Na       2.31986332      19.23440559      13.64074357
Cl       7.65096564       2.58740466      18.00145769
64
Lattice="20.0 0.0 0.0 0.0 20.0 0.0 0.0 0.0 20.0" Properties=species:S:1:pos:R:3 energy=-2.450038566558081 pbc="T T T"
Na      17.22346023       7.28368015       1.12005879
Cl       3.56446115       7.60353940      16.59759663
Na      12.97742873      15.10876424      15.07524091
Cl      13.69619694       6.30811111       7.77593281
Na       1.98948510      14.19715234       8.86078218
Cl      11.21468181       2.11655651       2.57424022
Na      14.08030133      12.37540977       9.44098570
Cl      16.57053059       8.89426338       5.93348983
Na      11.46762250       5.29092105       1.19749650
Cl      16.41313412      12.76556990      14.02127916
Na      16.84670349       5.56004638       7.09999939
Cl      10.47236784       1.93657061      13.33769184
Na      15.38822174      16.62394485       2.67390235
Cl      16.73770973      14.10724578      10.40725994
Na       2.13423544      13.42439172      19.25504742
Cl       6.08587638      16.34736442      12.81401107
Na       0.18818570      19.90424184       4.12159965
Cl      13.61649546       6.43844541      11.00035968
Na      10.16169921      17.49529105      10.50186500
Cl      19.25664577      16.25887975      16.61724375
Na       0.32171360       1.46284246      13.08736956
Cl      13.81050732       2.28390325      11.28990568
Na      18.52960396      10.74817251      18.97517642
Cl      11.22165588      10.68953613       4.54401179
Na      16.48215310       9.63633511       9.30394913
Cl       2.78061884       0.67213651       8.34559756
Na       4.80028496       8.00911052      19.22907630
Cl       7.21633925      10.66029963      13.14061991
Na      19.14751660       1.27753447       9.62095438
Cl       7.38747249      19.21235786       6.59698614
Na       5.86989682      15.65918284       5.77193398
Cl      14.81939827       7.00002575      15.57956112
Na      17.36111614      12.57401995       1.98639994
Cl      19.05808632      11.16253942       8.19199558
Na       4.50742265       1.02101269      10.92661366
Cl      12.62490232      18.23079639       0.35992036
Na      18.82863356       9.56078450       3.94656132
Cl      16.25668984       9.92034095      12.81228129
Na       9.82351182       8.87104219      19.02237444
Cl       5.87653960      13.42174027       2.41576974
Na      16.01645462       7.05426437       9.91689707
Cl      14.53948557      19.54061375      12.78424174
Na      17.81854926       5.04701261      16.14465200
Cl      11.43101349       7.15338232      12.14866545
Na       1.18990518      18.04214656      13.49050069
Cl      10.88867323      15.35737728       1.62365604
Na      13.39529936      13.95852181      18.43602227
Cl       4.37068209      18.94630946      14.59875626
Na       5.44098007      10.69168768      15.45072228
Cl      16.93053881      13.16166163      18.83408303
Na       3.90550656      18.24543016      12.23819551
Cl      10.06247934      18.64021954       0.50538750
Na      19.32368921       4.64135377       1.99380895
Cl      12.32350172       8.03416999      17.44215321
Na      18.16157049       2.61562569      12.43161346
Cl      13.02100418       2.49470504       0.01009821
Na       1.23566864       6.63655015      15.07049634
Cl       4.75173395      14.31690230      18.95186146
Na       4.79172713      17.70861992       0.11489112
Cl       3.56765264      19.90181804       5.36899848
Na       7.92961048      15.52168391       7.74432399
Cl      18.77725810       0.77305421      19.41800087
Na       9.34857945       6.71036947      17.28903637
Cl      13.81802102      10.72043214       2.35463249
64
Lattice="20.0 0.0 0.0 0.0 20.0 0.0 0.0 0.0 20.0" Properties=species:S:1:pos:R:3 energy=-2.096469534697573 pbc="T T T"
Na      10.53149488      11.91634479       7.02210748
Cl       1.86589274      17.23205898       7.49755394
Na      16.37454399      12.06590411       4.42034221
Cl      18.37877427      12.07779355       1.55116893
Na       6.83879658      17.33041058      19.40764330
Cl       7.01399426       1.21345181      17.31130096
Na       8.42292258      10.93547231       8.26293884
Cl       3.75395768       4.89951568       5.73596769
Na       6.29253059      14.52964997      11.16158431
Cl       0.72028009      12.35458247       3.79759259
Na       4.95605376       1.64851036       5.49975481
Cl       9.12235165      14.16831875      14.85971188
Na      14.08101225      17.01272932      13.14877487
Cl      13.33057709      10.63191565       7.41342261
Na       1.28531429      16.39161171       4.96914899
Cl      10.34903302      18.08304323      13.33211062
Na      11.54735586      12.27394668       0.82215197
Cl       4.42042388       2.07424372       9.07180470
Na       0.25024777       4.67013462       5.09557505
Cl       0.34754606       0.40282170       1.18113458
Na       7.87854570      12.79438569       2.21177515
Cl      16.74298276       1.90985465      13.64579694
Na      15.89278390      14.65235385      10.47192899
Cl      18.28146378       8.76046975      12.35093516
Na      19.83255688       3.32360742       7.17192338
Cl      13.62495335       2.26118649       4.32896745
Na      13.79060081       0.25807667      19.65634488
Cl      13.90824432       7.44636872      19.89171009
Na       8.34033465       0.77364735       2.76416651
Cl       3.99725682      13.35490169      11.91515131
Na       7.84907261      10.16762604      10.94302454
Cl      10.89922570      15.61360719       7.61771771
Na       0.06131230      17.16743286      13.29300143
Cl      15.30088163      14.75806135       4.23179592
Na      19.57671275       9.36689429      14.61798808
Cl      16.88299265       3.54135889      10.48683119
Na       5.34979136       5.57170017      12.33576529
Cl       8.01985626       6.75494676       2.24008657
Na       3.26501262      14.07613706       1.58656786
Cl      13.13770211      10.14388519       1.64908776
Na       3.99198802      11.08657528      13.97279493
Cl       4.74048610       7.66846729      15.18031402
Na       2.75196725       8.58112643      19.29820886
Cl      17.26734239       4.42783904      13.56090690
Na       4.58722491       1.06585887      18.99734968
Cl       4.04467389       8.64520392       4.89917055
Na      11.77871605      14.90103116      10.52435726
Cl      17.67429566      15.52364531       6.36604919
Na       0.82802706      14.31220147      13.79756712
Cl       8.16574142       9.64219603      14.26292876
Na      10.64772165       9.53966575       0.91761138
Cl      15.13388284       1.64978723       2.18878121
Na      15.45819586      11.61459908      15.90013157
Cl       9.32118191       7.12174880      19.41442010
Na      19.41391181      15.04476618      19.76923674
Cl      13.69465451       3.11978390      14.53443100
Na       4.39531158      11.95914916       7.38458472
Cl      16.81954100       3.18178958       0.96168974
Na      17.87948366      17.58119503      19.83946297
Cl       1.46754973       8.09250395      11.94580126
Na       5.64066576      14.61646556      17.94314453
Cl      14.07559497      16.74201594      19.77157536
Na      18.74300826      18.33192045      17.05637969
Cl       2.02613348      17.26266092      11.47896709
64
Lattice="20.0 0.0 0.0 0.0 20.0 0.0 0.0 0.0 20.0" Properties=species:S:1:pos:R:3 energy=-2.93356508425017 pbc="T T T"
Na      14.25073314       4.29119127       1.72538433
Cl      18.28630348       0.49678709      10.05922035
Na      11.09721553       9.45204795      16.70156606
Cl       2.46695556      14.42625175       5.31826202
Na       9.62249099      19.14435167      15.37649172
Cl      10.95342391       0.76759918       0.74865025
Na       6.92753557      15.50464865       7.39714318
Cl      17.20347611       0.95940467      15.90390196
Na       9.83210222      17.24160734       7.56388932
Cl      12.36114157       4.14892029       9.19249027
Na       3.92825286       3.54183823      14.77745931
Cl       2.59603485      18.69495216       8.40157199
Na       4.37833162      12.81715419      18.52172645
Cl       8.26325819      12.76275260      17.75905875
Na       4.32597202       2.21590409       8.72914225
Cl       2.49763375       5.70706100       3.44316111
Na       7.61476877      17.53253070      14.35060597
Cl       9.29922378       8.99320730       9.96070110
Na      12.05788633       6.68775415      16.52460644
Cl      15.36372110      15.74409141       2.13524336
Na      19.51932153       6.14970685      18.80592971
Cl       6.97741617       7.55502309       5.00156027
Na       8.77416064       9.53736051       7.05232772
Cl      10.84317931       2.18905237       5.19150462
Na      12.21601496      11.56252192       0.16693892
Cl      18.76585144       5.77764112      14.68385067
Na       4.14077886       4.60802467      11.18526538
Cl      11.02264572       5.73457703       0.08247279
Na       8.54239880      19.29523565      11.66954174
Cl      14.12718364       9.01971955      17.12011637
Na      15.24164165       9.34078136      10.82245317
Cl      10.40459433       7.26000886       7.98504364
Na       4.33982253      17.73228167      15.46660133
Cl       0.74762357      10.88626217       7.59259985
Na      13.93110149       9.17752639       5.40558626
Cl       5.77907902      15.27161750      13.89798756
Na      17.72921335       9.71109388       2.01854826
Cl       4.39499532      18.71009315       1.79811785
Na       0.68623176       2.80032791       8.55453226
Cl      11.69127428      17.13632449      19.65404699
Na       0.10216240      12.01480358      17.12057299
Cl       3.22867456      14.14021417       0.72780522
Na      15.75192940       4.17144427      12.04343512
Cl      12.42973005       4.41946090      18.18218006
Na       3.19287310      10.08724651      11.11066158
Cl       6.99935432       1.34415091       5.70094581
Na       0.23802911      19.40549522      17.30457345
Cl       6.56289362       3.91505883       5.51563315
Na       9.08575405       1.63452428      10.65363876
Cl      13.37524377       6.75130409       9.98400735
Na      13.27584403       7.00635049      18.72302333
Cl       2.68093306       2.28335288      12.50621900
Na      13.82783410       0.71543486      18.95126885
Cl      17.50849638      15.70852189      18.10694127
Na      15.49858661      17.31317815       9.60793092
Cl      18.01753546       3.89569700       3.51058698
Na       7.13801151      12.20399202       8.50912541
Cl      14.39829879      11.88212106       9.28713668
Na      17.55556938      16.23165626      13.90403176
Cl      16.77530593      12.13929324      14.19735640
Na      13.53379136      17.47192940      12.19978216
Cl       7.23403998       1.81915005      16.06287846
Na      12.87661672       0.57011245       7.95281162
Cl       3.14394720      17.41091257      11.65407689
64
Lattice="20.0 0.0 0.0 0.0 20.0 0.0 0.0 0.0 20.0" Properties=species:S:1:pos:R:3 energy=-3.4749970040129137 pbc="T T T"
Na      18.35262267       2.59682018      14.10874047
Cl      12.25493093       5.49146355      14.62132416
Na       3.42994348       9.10021024      10.99222120
Cl       4.98793792       7.69252985      19.03453342
Na      16.41948468       3.42977635      12.10777777
Cl      17.28701486      10.91491454       1.13326721
Na      10.09779905       1.52558828       3.90068645
Cl      12.09696742      10.35977128      17.12502223
Na       8.88964099      19.12147884       3.73604402
Cl      11.59473461      11.07660202       4.99504170
Na      14.76953489      11.08010207      14.74602560
Cl      15.61124471      10.88896421      11.41523584
Na      16.15013306      15.91676331      18.25835502
Cl       0.42103813       1.98679821       3.57328645
Na      17.01378282      14.08166791      19.84696327
Cl       4.38199131      17.83016907      14.99726487
Na      16.12394504       7.23380322      12.39859031
Cl       9.72750246       4.39471410       1.33892462
Na       8.53194040       9.71685924       3.46456066
Cl       9.17325699       0.16509864      15.05207213
Na       2.38915746       0.18369332      12.49798403
Cl      12.38641896       9.52155636       0.13504985
Na      12.78686860       3.72922631      18.95115386
Cl       9.99831281      11.78973021       8.74743516
Na      17.45629135       3.31745950       8.58751762
Cl      13.00210309      17.89286532      12.52007619
Na       9.32713160      15.22350013       3.82868580
Cl       0.06723928      16.53464552       7.39102087
Na       2.67042399       4.98682868      16.08999690
Cl      12.94507419       4.03159712       3.94538423
Na       0.49976072       1.79640765      11.35309157
Cl      11.47768491      14.12928831       9.38798306
Na       8.00893793      15.83189370       6.74159455
Cl       5.79752731       9.17800577       8.74941830
Na       4.69564375       2.24755382       8.52002721
Cl      13.61740818       9.34308032      11.69028431
Na       8.55646898       8.09886494      14.51261458
Cl      17.56377438       8.88414050       2.88637939
Na       4.40169571      15.19385715      13.49368366
Cl      19.48591571      19.78258698      15.61194350
Na       9.36599692       8.31842015       7.36825688
Cl       2.47266365      17.25836005      11.83221641
Na      18.25538774      13.94460480      12.67339718
Cl       5.44198322      19.89847755      13.67268208
Na      12.76472511      14.66754506      13.89937151
Cl      16.91988752       4.83127488      14.31307296
Na      11.38162917      12.54165181      11.58963537
Cl       2.26005737       2.78197567       7.46812484
Na      11.34120265       1.17386927      14.02137794
Cl       0.55900887       9.71138724       1.80953274
Na      11.42450628      17.64364538      18.82456280
Cl       8.35033317       3.65350736       4.02647131
Na       6.08633616       5.32029781      19.79785006
Cl       2.12027521      10.07236130       4.07896133
Na      16.29888818      19.06695762       6.04142703
Cl       7.21006761      14.81488870      14.96157722
Na      17.45079291      16.77411827      14.66202733
Cl      14.43363360       2.95390925      14.11382234
Na      13.63993940       1.54430034       5.58693053
Cl       9.10503642      11.68046276      18.33837209
Na       2.28493156      17.10078207       8.55094823
Cl      14.12364031      18.84522538       4.14491844
Na       0.21663446       2.47834215       6.03477037
Cl      11.42336977      16.87411951       4.57480608
64
Lattice="20.0 0.0 0.0 0.0 20.0 0.0 0.0 0.0 20.0" Properties=species:S:1:pos:R:3 energy=-2.0817073021493675 pbc="T T T"
Na       0.26406457       8.53396342       0.27550655
Cl      14.99369083       8.20485359      12.75046983
Na      12.24622334       4.33036707      18.35038667
Cl       4.32765073       0.04019224      15.43120401
Na       7.70512029       3.76096123       2.48745365
Cl       3.79870062       6.12181325      10.94335283
Na      14.03741307       1.58066513      16.30730995
Cl      17.46392833       1.26143838       2.36732171
Na      17.33746280      12.76784789       0.71166712
Cl       1.42759619       0.66429926      19.55543137
Na       9.29222693       0.76788291      13.07507912
Cl       4.86686024       3.44796193       6.63527216
Na       2.64394791      16.82698162       0.98014569
Cl       4.10032992      10.91495382      15.51093228
Na      17.63287236       4.69959431       4.39595633
Cl       3.70921286       9.14551671      12.22878454
Na       8.30441311       6.95514271       4.97089110
Cl      18.01366722      12.00996323      15.43174573
Na      10.62087354       2.87639376      12.04763340
Cl      12.00756917       9.64571874       7.01982775
Na      19.32460153       0.87560208       6.23852415
Cl       0.31021944      13.39864233       0.49871767
Na      12.22812448      16.07080796      10.38025933
Cl       2.42505780       5.64554370      18.09365801
Na       5.67354146      19.38338364       1.66673149
Cl       1.74141987      17.47268433      17.09918210
Na      17.36741495      17.14532095      16.09194146
Cl      13.99468939       4.20663609       2.45743288
Na       6.63002910      15.15898400       1.40631251
Cl      15.50030020      16.59383988       0.17664146
Na       3.86369934      15.94853872       4.07620333
Cl       6.57050232       9.53455438       2.10072450
Na      14.02289186       3.60699179      12.08247510
Cl      10.39155173      15.23427418      16.93444617
Na      16.95151384       0.76407111      16.46607856
Cl      18.55510242       8.70107189       4.56346510
Na      18.51773505       5.09500663       7.85225663
Cl      11.33561400      18.08663692       1.71677087
Na       9.08959984      17.00155206       4.95893641
Cl       4.54571294      17.43927513      17.04590035
Na      13.18130604      18.57733073      11.57048024
Cl      18.60635310      19.76034330      12.89589840
Na      11.89285191       0.40757041       0.48242605
Cl       5.51391986       8.75649805      19.37764169
Na       8.63790640      18.77961229       9.13195762
Cl       3.36570348      12.71806672       3.03022802
Na       0.98181830      10.62042619      17.52823675
Cl       4.76739371       3.30503057      17.99213962
Na      15.65219870       0.74761476       8.37731018
Cl      10.81835628       1.43702619       6.07893398
Na      10.88210778      14.23321739      14.53214215
Cl      19.98941477       4.36526744      13.01917645
Na       1.90478162      13.59153648      14.47111320
Cl       9.22133728      17.81905382      12.27009569
Na      15.99098904       9.24760183      16.33721130
Cl      13.53277006      12.60774102       6.97143177
Na       9.96546403       9.25401584      19.76798621
Cl      13.55245984       2.56505451       6.87056605
Na      13.59078913      18.56884684      18.24888788
Cl      11.63707852       7.06868065      13.34056973
Na      12.42590027       9.83472937      12.07497868
Cl       2.64054381      17.54073821       7.48432713
Na      15.74652428       1.13785929       5.44024349
Cl       7.03981404      15.06250284      13.22673135
64
Lattice="20.0 0.0 0.0 0.0 20.0 0.0 0.0 0.0 20.0" Properties=species:S:1:pos:R:3 energy=-3.2253467012115027 pbc="T T T"
Na      12.21260403       0.08407919       1.23451928
Cl       1.05932251       1.77184438       3.50477227
Na      15.24477879      17.40154325      10.77344321
Cl       1.18047297      11.28045194      17.43244628
Na       0.21221971       0.79798165       6.48429778
Cl      17.01530882      13.85630930      14.77129550
Na      19.55911623      18.91544567       3.57888843
Cl      19.02123451       7.55755195       3.43647601
Na       1.86564765      19.45339578      19.31531547
Cl      12.74078333      14.23205643      16.29902498
Na      13.24369812       3.35488090       9.48236373
Cl       2.61363650      11.42113673      11.94433863
Na      17.58985016      19.13748006      12.75610008
Cl       4.36689421       4.66467740       2.56271791
Na      10.60825246      18.31124299      17.15072681
Cl       1.02083656       5.37759516       2.95833623
Na      14.81589972       7.12215935       1.11819152
Cl       3.59331275       6.86062511      15.37202916
Na      11.61350617       2.65062607       4.13628584
Cl       1.98412695       9.43447640      15.90039296
Na       6.36825136       4.23922613       4.23815109
Cl       9.71018688       9.85181358       6.80215391
Na       0.56883762       6.16802118       9.36789622
Cl      18.02127906       7.61726834      19.83573325
Na       0.28493023       4.61083109      12.53452926
Cl      12.43419618       9.35000446      19.50085618
Na       1.69755907      14.85126532       3.79683486
Cl       5.77617876       6.68419177       8.20521067
Na      17.99834017      11.37768468      17.34730391
Cl      13.30478608       9.53044983      16.04902045
Na      14.11121569       2.23598928       4.31017343
Cl      19.53536752       5.08667874      19.12828866
Na      17.41750601       6.05280674      17.61604272
Cl       9.22192009      10.80550304      19.10370972
Na       3.62206453      14.43185651      15.51074011
Cl      16.43908434       6.59718734       9.78958587
Na      18.30997779       7.18828808      13.69916357
Cl      17.39086010      16.32530202      13.60044681
Na      14.12564559       9.02525003       5.04482777
Cl      12.21294929       3.55946583       1.13746435
Na       6.36621371      17.84120358      10.89792958
Cl      10.08275511      19.93398492       3.68450440
Na      17.42825359       2.62299807      10.70653262
Cl      10.68720140      19.16588331       7.10661348
Na       7.82422846      18.65187967       1.32686487
Cl      11.81431549       5.69945470       4.96978552
Na       3.77156935      18.89884869       4.37177217
Cl      11.49671872      10.02679565       9.94012301
Na      10.34079587       2.79769161      16.99598601
Cl       8.54117023       0.95613934      11.48653877
Na       0.70473532       6.46623316      16.42054665
Cl       4.11639242      16.18519649      19.17280599
Na       9.39944693      16.79516104      12.34168461
Cl       8.08882532       1.68929283       6.97418611
Na      15.72982175      10.48054622      14.52781137
Cl       6.98674803      16.81139039      19.04333185
Na       8.82088448       5.69336929      17.46621685
Cl       8.55386500       6.81841028       6.87365086
Na      12.47286113      11.69054225       2.12915732
Cl       1.47559043      16.28958330       7.31508412
Na       0.41656441      15.43787611      12.50407373
Cl      15.60807966       3.58820886      19.72640545
Na       7.38411034       2.81527806       9.63240117
Cl      18.38696503      19.37613877      10.18892783
64
Lattice="20.0 0.0 0.0 0.0 20.0 0.0 0.0 0.0 20.0" Properties=species:S:1:pos:R:3 energy=-2.1043425955424047 pbc="T T T"
Na      11.62969451       3.03040803      13.17919716
Cl      10.26135143       0.06526169       6.39680039
Na      16.86948401       5.85993967       7.54227759
Cl      15.28670356       5.43626670       0.10893084
Na      18.13390815       1.89555698       0.97860742
Cl      15.14348198       2.30423412       9.97367383
Na       0.94650877      17.48961048      13.00066004
Cl       2.47983665       6.23894339      19.96495938
Na      10.28023303       7.36951663      16.02553779
Cl      11.08976644       0.52604539       2.61924918
Na      14.11162722      12.32093790      13.77092243
Cl       6.89882446       4.79144889      19.88738926
Na       5.30996954      11.14314632       7.44934845
Cl      15.71502722      18.30046800       8.01407254
Na       8.95383392      14.56211491      18.12576537
Cl      12.39210682       1.54609453       6.21118130
Na      18.37656308       4.33565075      15.47755356
Cl      14.03131390       1.16207555       1.40678123
Na       9.10650301      17.05881261      19.91044824
Cl      18.93631297       0.69297126      16.09098394
Na       2.15512872       3.08860696       9.01274381
Cl      18.77916236      15.85775340       5.49464087
Na      13.00731475       6.76677322      12.04503006
Cl      19.24227646       1.46029898      11.12392587
Na      15.79481543      11.29183478       4.39149372
Cl      18.33587511      12.05417317       8.80616353
Na       8.35324688      19.48845414       1.48340698
Cl      18.73912872      13.01533747      14.67186333
Na      13.40923327      10.23809430      16.51126958
Cl       9.51988683       4.85446529      12.37698820
Na      15.97492102       0.44984590      12.90174027
Cl       5.70710724      17.45707769      15.88053068
Na       8.95375206      14.96686960      10.56287536
Cl       5.76695815      15.79830955       9.86699803
Na      12.95624552      16.07094108      15.85188728
Cl       6.16626090       0.00565509       3.08753693
Na       8.58639771      12.23348763       7.90988735
Cl      16.16951661       9.60400279      10.87899744
Na      12.36743232      17.63904693       3.63168284
Cl       7.35099964       8.71888443       6.24673019
Na      11.89741892       1.27138271      16.39812261
Cl      12.90886118      14.03698356       1.10885026
Na       7.97224916      11.94670328       3.27753036
Cl       1.08670379      12.21816947      11.90623379
Na       2.24609620       2.87467927       2.99200696
Cl      15.56689643      17.65397702       2.11674842
Na       1.13240176      11.96604349       1.17828653
Cl       0.12015600      19.29854371       8.14728334
Na       3.69448424       7.34200388      17.62846332
Cl       1.66750311       0.15909244      12.14011827
Na      16.19284264       9.23975687      14.31093449
Cl       1.59539237       9.27493278      12.08970244
Na      18.43706915      13.36015325      17.42891608
Cl       5.82400960       4.01236009       8.50898937
Na       3.16638616      17.92694174       5.91835389
Cl       2.16259589       5.69498690       2.97951672
Na       4.59456076      18.54131154       8.31832457
Cl       9.20717271      14.44613025       6.67998740
Na      16.33546241       3.01178228      14.52366470
Cl       2.66928503      19.47727579      15.53782369
Na      13.26671151       7.90952857      19.96050071
Cl      17.36853717      12.01057931      12.48894843
Na      19.13808180       9.89911344       4.22362775
Cl       7.29204539      14.10391013      13.56582846
64
Lattice="20.0 0.0 0.0 0.0 20.0 0.0 0.0 0.0 20.0" Properties=species:S:1:pos:R:3 energy=-2.676596671857996 pbc="T T T"
Na      16.59130164       5.74596185      15.04905472
Cl      13.75474317      18.96778218       8.72532974
Na      10.58333413      19.77319843       0.13757534
Cl       3.43192522      19.45187505       0.68669275
Na       7.89829172       1.07275107       9.83525094
Cl      19.43547379      16.75034343      14.84119461
Na       2.74135094       9.03397539       8.01101552
Cl       7.42266099       6.45664075      14.06687968
Na       3.00792304       5.00561184      12.36975885
Cl       0.55438039       4.70912923      18.29431538
Na       0.98404348       3.87390631      15.67159290
Cl       2.09375400       1.11850862       9.92154156
Na      17.30971234       3.46232415       4.58811429
Cl      19.76862242       0.12883342      10.00210187
Na       6.54740246       8.27384494       8.40144455
Cl      15.36557575       1.87646557       4.34986654
Na      17.93718712      10.38749858       2.64579756
Cl       1.22355114       6.37153748       4.80077374
Na      19.32528600       2.51194607       1.01813256
Cl       9.60029511      17.57600540       2.71156473
Na      10.20825713      11.38964294       0.91977665
Cl       5.91102892      10.00049270       1.66873540
Na      11.39097408       4.45858529       3.34318064
Cl      16.70657532      13.50002350      19.38414188
Na       3.41521623       1.61458403      17.43784014
Cl      13.87679504      17.63383244      13.48220807
Na      17.18843975       0.07504903      12.40704094
Cl      13.44149887      13.19982453       9.35087111
Na      17.22381786       6.11812768       2.72040466
Cl       6.02496275       7.34161796      19.30433056
Na       0.43804707      11.63455149       1.28543857
Cl      14.86748945      18.84895919       5.49436170
Na      15.53542724      12.13349222       7.02806151
Cl       2.55003354      16.32626098       6.99462257
Na      13.85757397      19.77966632      15.12045650
Cl       1.31263331       6.46731294       9.43604959
Na      16.88323964       8.68526126       9.91882000
Cl      18.00491184      15.55430100       6.59698970
Na      14.77280688      18.76512541      18.05572315
Cl      19.81908257      17.14581355       5.27360730
Na       5.55822517       2.29808782      15.57665857
Cl      15.61764170       4.50351424      18.50856689
Na       8.57652963      19.15275935      12.07373248
Cl      10.37688377       7.56292536      18.25795659
Na       5.71423805      17.05652488       4.91177113
Cl      14.22059714       5.01758089       6.60254488
Na      15.39294952       7.28475160       7.53999518
Cl       4.34598596      16.00813663      10.89148595
Na       7.73033296       0.99004687       5.85336713
Cl      11.06068788       4.82276646      11.53524390
Na      16.28564539      17.54734126      11.81105329
Cl      10.23824147       1.52080416       4.94010755
Na       9.84412283       5.84468378       1.27739685
Cl       3.53885924      14.36325398      13.06415473
Na       6.25737046       2.52222056       4.08276611
Cl       6.60921737      19.23351446      19.64238150
Na      10.63760476       8.65065661       3.33458675
Cl      18.19494705      19.70852334       0.63708841
Na       2.28032602      16.54003058      17.15391450
Cl       2.65352019       5.55301322       2.42650739
Na       4.11681429      11.68777683      17.53730788
Cl       8.32937259      14.80967871      13.12664632
Na       4.01969068      12.92713943      10.22106538
Cl       1.57928761      17.13887777       0.87647622
64
Lattice="20.0 0.0 0.0 0.0 20.0 0.0 0.0 0.0 20.0" Properties=species:S:1:pos:R:3 energy=-2.731789754727421 pbc="T T T"
Na      18.30848416      13.02673264      14.50234737
Cl      15.89078252      12.88163047       4.84438407
Na      14.01262223       5.50610275       6.49588290
Cl       2.63106106      11.68982747       8.18769838
Na       8.65850426       8.80778740       6.52118207
Cl       6.55395791       0.79855216      18.67911021
Na      16.56474878      15.62111003       2.41427408
Cl      16.09012900      11.19434673      18.46343589
Na      16.12826915       8.12210269      15.84208134
Cl       8.21947084       6.88604309      16.80653265
Na       5.31979354      19.70580278       6.39464652
Cl       9.59974457       0.62701229      12.24138160
Na      12.14351403      16.25476741       4.02187557
Cl       6.51985209       3.81207889      15.64043186
Na       8.08426065       9.13927547       9.21984616
Cl      12.05793254       9.23243994      13.94692052
Na      13.46296176       8.24942436      12.04585860
Cl      18.07806022      15.32046259       6.14723993
Na      13.94673254       7.14764087      14.95770699
Cl      13.73029008       3.42828584       8.85124221
Na      10.11246113      10.94733273      18.00298053
Cl      13.41396813       7.47852493       9.50447629
Na       0.74537826       9.15258133      14.61797437
Cl       2.54727389      15.20560381      16.79468363
Na       0.52608119      11.63148666       2.29917366
Cl       9.18011853       4.03518228      12.83464259
Na       3.70902666       0.27974619       9.73087877
Cl      10.88639131       6.11030261       3.63790396
Na      18.34358371       7.72572962       4.19947722
Cl       0.85628904      14.96648474      13.80696718
Na      14.74647382       0.11158118       3.07816653
Cl       7.75274388      14.48470382       4.34815270
Na      12.72408734      14.82176359       6.68071396
Cl      10.68182621      19.77562534       3.83960803
Na      19.62443918       7.54270368      12.36702401
Cl      18.77074817       9.83543588       2.14250932
Na       2.66201540      17.45613196       6.13588320
Cl      12.64589326      19.39956428       6.11390979
Na      17.20594350      13.64483700      19.33310179
Cl      18.20546442       6.40291450       9.06167341
Na       7.10490776      14.44827042      15.80208496
Cl       4.35618416       9.55343599       6.47181938
Na       9.33495151       4.74136314       9.71672989
Cl       6.16120279      12.25075126       6.39373490
Na      12.43064529      13.82581146      11.79964210
Cl       8.80453663       1.67377675       3.45548371
Na      17.48118215       4.34860020       3.80893929
Cl      10.91536177      13.21797687      19.69757981
Na       3.77036764       0.10435784      14.21398292
Cl      19.36834873      17.05128610       3.12638860
Na       5.10562619       3.46019621      10.43972607
Cl      12.26578238       3.43826694      13.30997777
Na       5.65306200      12.44004250       9.68562922
Cl      11.24288228       9.57171598      19.79851258
Na       5.24110057       9.97286830      14.55591989
Cl       9.57221433      16.32771457      18.98299562
Na      15.99953257       1.86551591      14.16413988
Cl      18.68534208       1.07082546       7.93396636
Na       0.86443471      14.85561787      10.01574023
Cl       0.95567750      14.12265210       5.38251937
Na       1.54682400       3.17200829      17.22870053
Cl      12.29743808       7.73238962      17.14784250
Na       9.15251093      13.18262050       6.90327809
Cl      18.66242114       0.05280055      16.10714233
64
Lattice="20.0 0.0 0.0 0.0 20.0 0.0 0.0 0.0 20.0" Properties=species:S:1:pos:R:3 energy=-2.1301934163693677 pbc="T T T"
Na      14.43046695      19.50864635       4.04577398
Cl      12.23997625      11.72728817       4.73482289
Na       1.71513868       7.85562840       3.52708304
Cl       8.73369244       5.82678466      18.64829484
Na       3.09974587      10.19264577       7.42103670
Cl      10.70028674      12.22133582      12.49180400
Na       1.59943507      17.11325627      13.65480071
Cl      10.22167237      14.61750691      11.59760069
Na      16.46939723       4.57825819      18.97445437
Cl      17.56259831       6.27991920       5.67584424
Na      19.08016668       6.49774951       7.80552264
Cl      14.83201383      13.16137958       4.64909631
Na      10.74652073       3.32724207      12.46935275
Cl      15.89869083      19.95983872      13.30519976
Na       0.59893647      17.14625925      10.20024903
Cl       0.63610999      14.34783251       4.42362007
Na      11.68871528      14.95190416       9.13673855
Cl      12.09399898       5.54608709       7.81947947
Na       4.06980920      19.53246528       8.16730406
Cl       0.31283415      10.07933447       6.52854101
Na       4.67440711      14.02679458       7.41213479
Cl      18.10094037       9.39304698       4.24103344
Na      19.12518019       5.08628324      12.36704703
Cl       4.75602015       4.96618864      12.81207191
Na       8.93811894       1.55417131      13.92701502
Cl       4.12189642       7.02592928      16.46668365
Na      17.43364550      11.38709166      19.57752493
Cl      19.14469886       8.02113040       2.38895763
Na       9.93291767      15.18480924      19.91023246
Cl       9.46357937       4.27721494       1.32006682
Na       2.61994881      11.54636997      13.11277526
Cl       8.43690048      13.29105074      18.02175407
Na       9.32617324       5.82968365       5.53996663
Cl       9.89023562       8.03898549       1.98741855
Na       8.47045389       2.57430696       6.05127573
Cl       6.09948263      16.45633153       1.27245600
Na      12.07650661       3.97766974      17.49493678
Cl       6.54726933       6.88715125       1.02221727
Na       0.15761866      13.65777250       0.51574504
Cl       6.71691291      12.14847759      12.48032298
Na       5.74633133       3.45428565      17.19111492
Cl       3.16513239       7.49043848      13.53986293
Na      13.28357323       9.70080642      16.22135238
Cl       7.79836315       5.90600135      14.00760413
Na       6.78911876       9.21136715       5.40961792
Cl      18.53736877      14.20627692      18.03106089
Na       7.01825215       8.87759030       8.77985173
Cl      12.87023287      17.93953838       6.59459928
Na      12.75928129      14.76673090       0.50784678
Cl      14.16316855      18.05060889      17.37295368
Na      19.12496232       1.22891489      13.08614228
Cl       5.39289112      16.20216729       5.44967921
Na       1.20617894       3.47333979       4.69792444
Cl      16.96570748      14.67320483       4.54656393
Na       2.16444802      15.42148916      18.28156232
Cl      14.64170023       7.39236663      10.72523136
Na      10.54224235       7.76840607       7.81691301
Cl       5.76902491       7.63070732      13.33057350
Na      10.85744768      14.29468593      15.80994013
Cl      12.88985880       9.66530641      10.28323269
Na       3.90618804      10.10487705       0.67774096
Cl      11.38002594       0.88212031       9.52142795
Na      19.43231576       2.57790277      10.01897816
Cl       3.78198488       2.35453104       7.89693102
64
Lattice="20.0 0.0 0.0 0.0 20.0 0.0 0.0 0.0 20.0" Properties=species:S:1:pos:R:3 energy=-3.0171366786397127 pbc="T T T"
Na       7.06331554       1.90646003       0.20462723
Cl       3.65172948       6.01723372      16.45219604
Na      18.74831270      14.99392631      18.42929478
Cl      11.67675117       5.21408937      16.45802193
Na      12.26589284       3.25374994       0.17803542
Cl      12.72040382      14.85710327       0.09808155
Na       6.83394075      10.86222605       6.59037260
Cl      17.33628235      13.26603245       7.81693539
Na      13.67664986       4.95828607       3.65352087
Cl       5.77579579      14.91876213      15.48711964
Na       1.30481605       6.49480567      15.42465842
Cl      14.49961762       5.77705001       6.72951844
Na       4.09478630       1.35954962       4.87272494
Cl      10.59363060       1.96870372      13.20621710
Na      14.27340296       2.38954123      18.57827291
Cl       2.62077408       5.67774695       0.17180470
Na      16.76968224       2.63298999       8.03623215
Cl      17.68991145       0.57782891      13.67663431
Na       0.14870941       4.94664991       6.84003161
Cl       5.88395747      19.82306315      10.77562894
Na       7.45467208      11.79897966      12.18537837
Cl       2.40758721      14.64435574       2.68630601
Na       9.04057112       3.81272196       8.99174593
Cl       0.73551508      18.75678896       9.80540231
Na       8.76239690      15.62486164       1.18351790
Cl      13.85590452       1.84954312      14.34602644
Na      16.39407388       0.63173748      16.86139113
Cl       3.03824290       3.32846907      10.22395120
Na      13.83962460       8.70090662      11.13021024
Cl       7.86250819       6.57063556       5.20926422
Na       7.31918489      17.91991484      19.04015326
Cl      17.63347572       8.77177676      12.09517732
Na       5.16679058      17.48870539       7.85685635
Cl       8.50980959       0.44141126      16.02329981
Na      19.55076113      12.36430403      18.02495046
Cl      17.86740204       6.96129139       4.82638175
Na      14.34634368       5.85813653       0.97464560
Cl      18.47141714      17.67362398       9.77459849
Na      14.69324193       4.94770358      16.33459387
Cl      17.21330353      12.75967592       3.82842349
Na      12.64493831      12.98565330      11.13006595
Cl      14.04075367       7.68549318      17.95642729
Na      13.92737105      14.98250837       5.48734958
Cl      12.18266829       2.87857988       8.83841695
Na       3.33056531      18.36329206      11.73673369
Cl       2.47283365       2.70258963      19.63143138
Na      12.42645432       3.88490389      11.97978884
Cl       1.22986846      18.79331999       6.21279943
Na       5.25997976      17.32358539      13.73510361
Cl       8.94199281       9.21616097      14.98866732
Na      14.13633269      14.30163619      14.18293535
Cl       9.51649833      16.18796284       9.20284842
Na      19.70657267       2.29855225      16.70689470
Cl      13.95599062      11.09598505       5.49866988
Na       2.32382439      14.35253177      12.45448372
Cl       0.17480015      16.69899832       2.76054037
Na       3.16461228       9.47869266      19.58273762
Cl      18.88097458       1.81028213       9.12061907
Na       0.81426693       9.77132830       6.30724041
Cl      17.20507364      10.26186061      15.20082928
Na       2.68521621      13.27978471       7.76262798
Cl      10.73258417       5.78260743       9.54378892
Na      12.24202937      17.36222477       4.81604026
Cl      18.40958249      14.07507862      10.98854451
64
Lattice="20.0 0.0 0.0 0.0 20.0 0.0 0.0 0.0 20.0" Properties=species:S:1:pos:R:3 energy=-2.143690149852273 pbc="T T T"
Na       8.94152698       4.62348222       8.70414056
Cl      14.69806471       6.50731659      15.81342213
Na       2.95107171      16.14031107      16.22273036
Cl       4.11745805      13.77732945       3.58756969
Na       2.17124585       2.38868863       7.91783979
Cl       1.82796551       0.12956247      10.83410298
Na      13.99564759      17.61587496       5.30807506
Cl      19.33643457      17.26151257       4.51699259
Na      19.27731292      15.37463639       9.33224636
Cl      11.80951123      12.34245221      11.70312322
Na       3.48164503      18.47773349       7.56123660
Cl      15.59348312       9.90850675       1.69427263
Na       7.71953474       5.52107044       4.04319632
Cl       7.10253583       3.70162547      11.75858890
Na      15.72924444      18.88745353      15.41033860
Cl       1.42334252       2.17835227      12.72308041
Na       4.39111883      11.61916643      16.19572064
Cl       5.95191536       7.89437070       8.66478358
Na      14.01868069       1.58815745       6.44287809
Cl      12.71366291      16.03154008      13.06544130
Na      11.61971814      13.69501858      16.13138783
Cl       7.11149299       4.21958730      17.86484087
Na       9.60885154       5.30152425       0.80319133
Cl      12.09314170       0.46659137       3.70314928
Na       6.16845062      13.44501565      14.15954715
Cl       8.47407146       4.26498678      14.61161342
Na      18.01007566      11.10920680       6.72882753
Cl       6.20202982       1.98757399      19.86580495
Na       1.23612176      13.09556895      16.65125459
Cl       0.42435763       4.68086595      17.61876478
Na       8.94687278      19.99204304      12.88545810
Cl       6.94560045      13.72139009       0.43806828
Na      17.85246804       1.29879502      11.27181070
Cl       9.12383815      19.38743094       2.09426349
Na      12.66841775       1.25899941      12.28577505
Cl      13.71761820       5.67601456      13.41056230
Na       2.17497374      14.12520273       6.56370840
Cl      10.14543170      19.86579756      17.41519484
Na       8.84049332       9.69299755      14.94357366
Cl      15.70790900       3.03366554      18.38262595
Na       2.36424597      12.02807695       1.87844873
Cl       2.45895572      10.23213842       5.68099537
Na      16.90208655      17.87891444      19.35008322
Cl      16.82527472       3.47793188       5.95313739
Na      16.38495670      13.18989770       6.07492644
Cl      18.07070484       5.64737692       1.29270923
Na      18.90853925      17.90152154       9.08278199
Cl       3.65704369      13.44479409       8.78385813
Na       9.42873793       3.12796383      16.80385472
Cl      13.44768868      10.95232340       6.31789784
Na      11.17527730      15.05868995       9.64668721
Cl      17.39835023      14.00692257       0.91911608
Na       4.80152780      18.31952926      16.54085071
Cl       3.55121038       6.56973125      19.28421219
Na       1.11635387       3.69760844      10.37610194
Cl       7.65932901       9.87206222       3.22612996
Na       2.67332056       3.33844709       5.53861504
Cl       9.63274843       1.03055782       9.30319756
Na       6.57972143      16.27827808       8.73872037
Cl      13.35858966      16.05551181      17.63530093
Na      18.57742351       9.60377683       1.81383429
Cl       5.66990752       9.31657173      17.48127955
Na      13.45856283      11.98348478       9.03356886
Cl      12.83380220       8.30111552       6.10621764
64
Lattice="20.0 0.0 0.0 0.0 20.0 0.0 0.0 0.0 20.0" Properties=species:S:1:pos:R:3 energy=-1.323024479557262 pbc="T T T"
Na      12.25288524       1.62733700       8.10035654
Cl      11.52104081      10.90347428      18.90692021
Na       4.80002371      11.64435259      13.40721647
Cl      12.83239903      10.48215258       2.03459947
Na      16.01877545      12.22326323       3.15462385
Cl      11.85860652       5.61518676       0.21846644
Na       8.97169560      13.07324312       3.60386000
Cl      11.51633204      19.03405066      19.68726569
Na       5.10799218       8.13610831       6.98979521
Cl      16.19439360       5.88956206      19.33188534
Na       2.54689016       8.83864364      12.45216312
Cl      15.32533203       8.27703418      16.85261203
Na       1.04523606      13.39969152       1.02100635
Cl       6.50247460      15.98819927      11.14953592
Na       6.32033379      16.21521843      18.11872728
Cl       3.51869721       1.86622760       5.26791440
Na       1.27863035      10.07128845       8.34234663
Cl      14.85646942      10.76756256      16.36097978
Na       1.91001787      15.16071662       2.60798541
Cl       2.33729088      18.63554499      19.18807417
Na      14.42783700      15.31707737      17.64556096
Cl      19.88193997       5.31157030      12.45862487
Na       3.67672337       9.73122955       9.43131775
Cl       1.18571695      13.61005009       7.83459550
Na       7.18953156       5.46519961      13.81529027
Cl      18.92235312      16.77365989       9.47965583
Na       6.44579766      12.77113951      17.87897720
Cl      16.10498641      15.85704623      11.03594825
Na      13.21102195      15.46816045      10.24386817
Cl       4.41821269      11.29330391       3.78609865
Na       0.97330459      15.26212347      18.25491111
Cl       7.24357573       8.68542877      16.58934666
Na      17.28962056       1.62528919       4.84635164
Cl      17.61135275      13.23066112       9.76801527
Na       8.42870764      18.87916086       4.64005434
Cl      10.89106351      16.63386938       4.76463117
Na      17.22524629      14.63998016      19.13854399
Cl      15.36566436       8.25737793       9.76134564
Na       6.96106102       3.12744863       4.88144018
Cl       8.03077189      14.18780303       6.56146454
Na      15.52902207       0.07476160      12.30618417
Cl      18.59599999      10.78386031       5.91264256
Na       5.06780084       1.08187410      15.99095539
Cl      15.67279826       8.95502262       5.45497250
Na      13.32569104       2.93570588       2.28339897
Cl       3.13882128       1.37492016      10.82327057
Na      18.20463579       4.02790654       5.46161544
Cl       0.71743380       2.34592836       8.73484148
Na       3.96756354      14.22771261       1.51580788
Cl       2.54882003       5.41831097      14.31205873
Na      18.03229026      18.50983382      14.32715842
Cl      18.81255097      14.39077961       7.19671872
Na      14.76384695       6.09624289       4.24133074
Cl      16.85242980       7.12746402       1.60841973
Na      10.54958335      13.46850592       9.40945449
Cl      11.74354890      10.11628090      11.11220555
Na      15.19466740      16.22214679       6.74820167
Cl       2.83829910      18.69674265      14.63518984
Na      15.91326626      10.99329424      13.24544209
Cl       2.54171406      18.77834455      11.01963092
Na       4.99017970       0.15490272       3.41718205
Cl      16.76434806       0.60316557       9.96902395
Na      12.11171194      10.17608493      14.26288200
Cl       6.06036404       6.35940787       3.87389092
64
Lattice="20.0 0.0 0.0 0.0 20.0 0.0 0.0 0.0 20.0" Properties=species:S:1:pos:R:3 energy=-3.275063071913355 pbc="T T T"
Na       1.02237519       0.36980347       6.62484043
Cl      16.43738957      19.60440039       5.12791502
Na      10.88117376      18.96005114      14.36846459
Cl       0.91705243      19.38163268      14.85927660
Na      14.02420019      13.34627988       5.17910390
Cl       2.37327604      15.14889803       5.26791876
Na      15.27489980       5.17689538      11.48302927
Cl      19.43023059       0.32238473      10.18568495
Na       3.67685486       8.36808539      17.17181811
Cl      18.11457730      18.48847402      14.53715167
Na      18.32698325       6.60399058       9.80546457
Cl       7.12187503      15.80330985      12.76981343
Na      17.98124133      14.65060966      17.66916978
Cl      18.70234357       3.57913324       1.73482628
Na       8.41995868       3.10978030      14.48231484
Cl      10.09865117       3.14313258       5.72462301
Na       8.02512056      11.72281934      10.26905184
Cl       8.72130127      17.26647475       2.93479186
Na       4.39009650      19.28788149      15.45174929
Cl       7.72456065       1.21044248      11.18150060
Na       2.92200614      15.75852001      10.60722815
Cl      14.44030696       0.70350343      19.39890939
Na       0.27889473      14.45604577       2.72181140
Cl       2.61732734       8.17904524       6.31732785
Na       1.36142567      11.18042944       7.47387832
Cl       6.06888449      13.45769590      19.39695714
Na      16.28695242       5.42118075      15.75658337
Cl       1.01199300       5.93108015      12.81292149
Na      11.88552650      11.66278710       3.33646352
Cl       3.92950810      11.40858428       9.40947254
Na       4.42212094      11.45607544       6.78514493
Cl      17.34195833       9.33878134      14.44210344
Na       1.15617125       3.28357424       8.06893542
Cl      15.08176886       5.54340827       0.70370960
Na      15.58530885      14.50936670      16.96701773
Cl      19.01058952      14.30115259      15.14910209
Na      10.47608863       3.66582493       0.45837102
Cl       4.02546568       1.81078543       9.30395684
Na      18.94430847       3.60179636      14.17591024
Cl      10.90749521      14.42320249       4.81589242
Na      18.07826482       1.42757975      16.29882174
Cl      13.83496039       2.67254424      13.37060810
Na      13.64254456       7.47882111       9.90433498
Cl       7.52440742       4.67839732      10.80350625
Na      12.73745893      15.88891288       7.59534902
Cl       5.48967475       0.69527389       3.25147378
Na       0.48506320      19.74748506      17.60407561
Cl      17.00338429      12.62159653       0.38415149
Na      18.52916814       7.13148668      16.16258125
Cl      13.95223132      12.40896811      13.27698439
Na      13.61609640      18.16727578       0.25551724
Cl      18.25409285       6.36258030       3.26115451
Na      13.77357981       3.41463305       6.72092429
Cl       9.12864483      14.49944307      16.92416275
Na      18.04668756      14.19458713       3.88934642
Cl       8.14816925       1.85528438       4.73713699
Na       8.48707358       0.92112911       0.53444021
Cl       7.52256343       8.48447601       7.60833907
Na      12.14204827       5.78698187       4.75257516
Cl       1.63164868      18.60934108       3.63469436
Na       6.63948290       9.96532803       2.82311894
Cl       2.30915270       5.29777127      18.71175872
Na       5.41518324       3.13548681      19.76046033
Cl       4.74907330      12.63033120      15.20498140
64
Lattice="20.0 0.0 0.0 0.0 20.0 0.0 0.0 0.0 20.0" Properties=species:S:1:pos:R:3 energy=-1.733143672620434 pbc="T T T"
Na       8.58909277      13.59563126      16.58721916
Cl       4.20543782       9.18746704      13.10314314
Na      19.32767898       5.20067507      11.69493345
Cl       8.49822034       9.40122966       7.38697580
Na      14.58505886       2.13039676       6.72502706
Cl      13.08089199       6.46968667      11.57938708
Na       0.79598389      10.63586781       0.20401841
Cl      11.43740725       5.42440718      19.76776658
Na      10.29577351      14.00645540       8.90238403
Cl      11.64460800      10.96284898      18.75615739
Na       2.50583002       2.01224427       6.89318078
Cl       9.15040020       0.13731213       0.67030455
Na       7.83940834       2.41618163       8.42826001
Cl      13.07453921       1.20360467      18.54081795
Na      18.48811523       2.01051670      10.89291104
Cl      11.05319588       3.03879245      10.60739349
Na      14.43219980      15.98995925      14.96005120
Cl       3.91499742       6.55128723      18.55921049
Na       0.83526415      13.89511678       0.63749372
Cl       5.56034783      18.35884703       6.23767830
Na       7.58934786      17.50192927      12.24719612
Cl       7.40770121      11.92658113      12.31443794
Na       6.62127013       5.98318008      17.40878442
Cl       0.12681533      18.42220785       1.50928364
Na      12.49114051      11.33048171      10.11440241
Cl      14.30375479      17.02307963      18.06307469
Na      12.40848883       1.09372877       8.42334045
Cl      10.80621129       2.47476869      15.69775625
Na      16.75642268       3.58649773       9.85895365
Cl      19.47303816      12.97133275      18.17530446
Na       0.04693384       7.06416318      15.17967929
Cl      15.32826129       4.65685946      18.71514459
Na       6.01166434      13.56700920       4.60964662
Cl       4.12944260       1.87383439       2.30287637
Na       0.93510315      16.75368371       5.60319773
Cl      12.85334502      11.26769158       1.45794596
Na      17.83902994       8.61738940      13.69478480
Cl      16.60430889      19.31583305      19.47237239
Na      15.68568505       3.04453313      14.39585810
Cl      15.85252345       9.75467510      12.36466814
Na       1.66485488      10.23362935      16.85043809
Cl      10.47506513      10.65430599      15.67284883
Na       5.05057858       7.19192342       4.98643802
Cl       5.84238854      14.44995395      10.18899602
Na      12.54841963       1.45792627       2.96451295
Cl      18.05866332       8.94079672       5.63972819
Na       0.46524123      11.91912298       9.44761432
Cl      17.99712688       2.77051587       7.29732523
Na      11.34088723       8.97842307       2.08498244
Cl       4.82230957       3.87410384      18.00169575
Na      18.94446534       5.14650919       5.49091920
Cl      18.27292810      19.87621698       3.08260875
Na      14.89847627      18.94915786      12.69334144
Cl       3.33518731      14.85707192      17.36147759
Na      11.62629104       6.46807016       6.70818302
Cl       7.81885230       3.70777071      13.26318733
Na      10.22498722      19.24137452       8.55553694
Cl      12.42283217       9.76086910       7.22420742
Na      19.01958870       5.72039144       2.08975753
Cl       1.22252683      11.71549941      12.11811632
Na       3.55310849      13.40987671       1.44526360
Cl       3.22110362      16.50929491      19.77625666
Na      10.91591699      18.20342474       1.40202976
Cl      19.08712657       2.27565506       2.97810454
64
Lattice="20.0 0.0 0.0 0.0 20.0 0.0 0.0 0.0 20.0" Properties=species:S:1:pos:R:3 energy=-2.892556461356507 pbc="T T T"
Na       7.84369106      12.89638685      12.73038652
Cl      15.50728025       8.70480845       6.42816075
Na      18.10982134       2.53423091       1.07414018
Cl       6.31075417      18.41050426       2.60675884
Na       5.36566381      10.42514571       1.29744613
Cl       1.02487465       8.74474343      19.43349322
Na      14.24792011       9.74611921       8.51239593
Cl      15.57818602       5.70751033       5.41984902
Na      10.89538644       9.11244874       2.85497978
Cl      19.93170559      19.07576959       3.55539879
Na      14.04330414       8.50836809      15.65244593
Cl      16.77000149       0.66011537       9.87480816
Na      12.15761451      16.88565905       0.29499058
Cl       8.30389330       0.22145006       6.60930279
Na      17.47436612      18.41529760       7.87512454
Cl       1.17925523      11.44745267      19.15215772
Na      15.35702571      19.61064938      13.41450975
Cl      16.70761621      18.72407120       5.40605095
Na       3.43486863       2.88980949      11.11523335
Cl      19.20676253      12.51242650       4.53040255
Na       5.03491951      19.41670806      16.03571380
Cl       4.23545499      19.13471635       5.21618206
Na       9.44052604      11.42249631       3.14844898
Cl      14.91561347      18.39652050      17.00994100
Na       8.79731250      14.77763800       4.91176823
Cl       8.81939276       6.36734842      17.34703908
Na       3.10459518      14.76199296      11.22164534
Cl      18.51770783      14.72492114      14.44742156
Na       8.53883367      16.34995587      14.84027457
Cl       2.44798230      13.64353132       3.50409597
Na      17.97995299       7.31541816       5.08947977
Cl      12.42008334       2.47893968      19.13580732
Na       6.70290394       9.64496678       8.12572290
Cl       9.90470201       1.27393961       9.86853601
Na      19.66844492      10.03742888       9.77206069
Cl      19.02998462       0.68067000      15.51495811
Na      17.98498810      16.43390687      16.26060723
Cl      13.67146812       4.90661518       3.63833674
Na       0.86185052      15.32294157       0.89815427
Cl      10.39469829      10.34933370      16.55526814
Na       0.08323041      13.19756508       8.38007757
Cl       0.89034563       7.23874875      14.08534254
Na      19.46725040      17.13939773      13.87288766
Cl       9.35953828       4.70923026       9.32426232
Na      12.55146278       6.77951438       8.62930440
Cl       6.64868140      12.79672869      10.13470498
Na      11.39744211      16.71470114       3.19478695
Cl       1.71221327      11.05486675       3.95342658
Na       4.16857925       8.27790592       8.95032201
Cl       7.09047288       2.21660506      14.70715408
Na       5.47745540       7.42775055       4.63755251
Cl       1.47780252       1.48499909       3.03109461
Na       6.88631700      16.41488409      19.67505640
Cl       3.40613397       0.24041184      13.72758358
Na      10.45840977       2.79560620       2.83571780
Cl      17.02694302       4.28152567      11.45901340
Na      11.96816425      18.22174592       8.99945926
Cl      12.72960650       4.64862299      15.19886792
Na       4.03858592       2.19132166       3.69391191
Cl       8.19992478      12.11171625       6.70535122
Na       5.93392252      18.08573331       8.05617324
Cl       5.77778915       8.06066964      16.44126884
Na      14.97123375       8.02625617       3.06515921
Cl      16.99729832      12.60039148      16.07765876
64
Lattice="20.0 0.0 0.0 0.0 20.0 0.0 0.0 0.0 20.0" Properties=species:S:1:pos:R:3 energy=-1.699543783103544 pbc="T T T"
Na      16.86296621       5.48247181      17.44050476
Cl      11.48893149      13.38215101      19.12846907
Na      10.22148417       1.29078574       9.95326813
Cl       5.35851511       9.60437501      18.53540706
Na      18.79356008      12.30341209      19.02265641
Cl       3.24828001      12.25403333      14.66007721
Na       5.82592918      14.00471163       2.93521686
Cl      18.19106256      13.92833309       6.01878129
Na      14.68849607      10.87501253      15.75328286
Cl       5.24411926       2.05505135       6.26147584
Na       9.71770655      11.25202307       6.32468859
Cl       0.59275079       0.52930452      17.01251132
Na      18.47609941      11.13893010       3.96625709
Cl      16.35838984      17.54041403      18.37920761
Na       2.31563752      13.00048539       1.43570598
Cl       6.63665652      18.57150666      10.54003010
Na      17.71988975      15.16702304      19.31643183
Cl      10.20246187      14.00704112      16.31032360
Na      14.22232102       4.95919790      10.07629238
Cl       9.77424380       8.32494791       3.14318157
Na       4.52186554       7.67438049       9.98819537
Cl       2.62038800       7.26217148      16.55799225
Na      11.41379017      18.29518359      13.04794406
Cl       4.60606670       5.66450681      19.90726115
Na       3.72245667       9.42008131       7.83300222
Cl       1.80044093      15.48856946      13.40508191
Na      11.29651762      16.39869123      10.91676963
Cl      11.92463336      14.39775671       6.50780512
Na       3.58003383       2.27395955      18.09310077
Cl      19.47996339      13.91472058      10.11271273
Na      10.50392893      11.99012212       8.99916267
Cl       8.37994340      10.33888889      16.46537026
Na      13.00239574      17.36548718      16.85617442
Cl      17.43513132      12.19445561      14.56910249
Na       5.74656054      16.10984115       8.29258507
Cl       6.20352580       0.93230073      19.38900227
Na       8.07362704      14.82375926      12.13539747
Cl       1.66864184       4.87672283       7.37430911
Na       2.25167665      12.51004925      17.61723769
Cl      14.54380467       9.61952239       5.49785331
Na       4.23188212      11.32343848       4.53524702
Cl       7.20197057       4.67149733      10.83277125
Na      14.67618713      18.82342107      11.28874667
Cl       4.92604946      17.08451326      14.26296679
Na      15.50339064      16.31136106      11.60237289
Cl      15.40976401       6.57654695       2.16445367
Na      11.84488890      19.12898650       7.90644477
Cl       9.46773341      16.44662521       3.22123010
Na      16.11110959       9.47768901      13.91161924
Cl      14.95353717       1.06029138       6.82121619
Na      16.21945474       8.76607176       7.66657360
Cl       8.06745711       6.96629562      14.65187650
Na      19.69700648      14.13928979      15.11787470
Cl       7.50201213      11.35868224       4.71226748
Na      12.61392403       5.72371942      15.14925043
Cl      16.13223216       0.54705556      19.41932437
Na      15.80838104       5.80406629      14.90744197
Cl      17.34321313       0.37458793      11.04648371
Na      12.15786072      16.66297043      19.98211668
Cl       4.03590963      15.56939363       4.69024434
Na       2.25957088       7.46858996      19.24260705
Cl       5.42554245      14.28321941      15.40602967
Na       6.82023498       4.24266065      14.33920518
Cl      17.78555811      19.33445455       6.89015846
64
Lattice="20.0 0.0 0.0 0.0 20.0 0.0 0.0 0.0 20.0" Properties=species:S:1:pos:R:3 energy=-3.375872258534006 pbc="T T T"
Na       3.35604787       6.62873709      13.05275589
Cl       6.87996915      10.50347284      15.11106342
Na       0.68564354       2.88489315      13.81405876
Cl       7.39001304       5.57784007       8.11048615
Na       2.97373647      11.79768961      11.89330710
Cl      15.59320763       4.18266326       1.53599979
Na       4.31767880      10.74264896       6.65522318
Cl      19.69969137      12.68252029      10.12673815
Na      10.24856106      14.40594926      16.80017030
Cl      16.39905675      10.98204364       8.42946624
Na      12.62484785       6.28645426       7.55792238
Cl       1.78668375       7.78731010       1.20256008
Na      14.95836627       9.94497386       4.62939353
Cl       7.16933263       7.97199250      12.34653461
Na      17.33846489      19.86436338       7.88958621
Cl      17.83080547      14.69703647       2.37401087
Na      17.43477306       0.94477778      13.22273085
Cl      10.21961540      11.75460458       9.39704413
Na       7.89439913       4.39404889      11.61414482
Cl       6.25095010      14.19260764      18.51527717
Na      14.75600691       4.61136906      10.96193021
Cl       4.32768601       5.12146897       3.69317846
Na       9.18330749       1.49644098       4.82424262
Cl      13.78353949       9.92410700       8.42439898
Na      11.12572036       4.02221289       0.20451167
Cl       3.43173956      19.64536386      18.99909145
Na      14.46545713      14.15453438       8.18207085
Cl       5.36581156       3.22760782      15.29247324
Na      12.99349474      11.53528465      18.30505740
Cl       5.00086284      11.78918963      18.51373840
Na       5.47644079       8.20831293       0.31565108
Cl      12.09989122       0.60019161      17.81587428
Na       8.45554256      17.03129353      14.17204199
Cl       9.61064228       7.17853323       6.42177078
Na       2.63588112      10.30827350      16.35623482
Cl       8.63578425      10.49163071      13.19794781
Na      10.11911251      18.22579508      16.22893628
Cl      16.33080093       2.98932285      15.02285088
Na       9.65648761       7.33116717      19.16594278
Cl      10.91969633       1.40370616      14.07764814
Na      17.93191817       2.24036526       3.95317950
Cl       9.15758297       1.86020371       9.10318556
Na       2.20679569      16.27417842      18.58609028
Cl      11.77822381      16.45835184      17.12346027
Na      13.22841069       6.32832864      12.66547816
Cl       2.29618772      19.55396887      15.67857915
Na       4.78363385       3.08033581      10.68005846
Cl      16.62487323       9.98125737      19.95771549
Na      15.36669499      17.96837778       8.67524363
Cl      17.19402071      18.07868929       2.67297474
Na      16.83221630      14.69827224       5.32983632
Cl       0.79487172       5.99298810       3.22722124
Na      16.09389974       4.29228229      17.19932780
Cl      12.19862554      18.16612727       9.83805328
Na      19.31602524       1.41898477       8.47536752
Cl       1.63432442      10.14681639      10.14927640
Na      16.06755323      17.90706478      19.75837631
Cl       2.76905662       3.89491911      18.01117154
Na       0.68976501       9.36476381       4.68864518
Cl       6.87963046       7.19636626      16.56539208
Na      18.60430299       5.54989668       5.40409771
Cl       8.68073631       5.56819849       1.56798948
Na       1.02717325       9.75294960       7.67364999
Cl      15.08535618       1.31153843       6.60256131
64
Lattice="20.0 0.0 0.0 0.0 20.0 0.0 0.0 0.0 20.0" Properties=species:S:1:pos:R:3 energy=-3.268459295312233 pbc="T T T"
Na       9.05461784       5.55023189      12.56549643
Cl      19.20755194       7.86255917       0.82997889
Na       4.87267003       0.72105495      15.29898281
Cl       5.18980398       7.73237708       1.11394327
Na       8.20929506      17.41716000      19.35391937
Cl      10.91389244       8.73214242      17.19454184
Na      14.79997331       3.20988179      17.42826929
Cl      10.01972524      19.99441530       5.03382141
Na      15.53317502      15.33957449      16.35449040
Cl      12.30616832      10.30617676      18.63704086
Na      11.67705519       7.23782512       5.83234401
Cl       7.52037726       1.85000646       4.15481317
Na       1.80793400       7.89030671       0.90843423
Cl      16.53690006      17.27088083      14.49495972
Na      16.89254252      18.72449372       7.53656135
Cl       4.27224731      17.62763943       4.17666758
Na      13.57709673       0.03291479      16.42894466
Cl       8.50911227      17.02138607      14.01278527
Na       1.93929847       3.50396847       5.35162645
Cl      11.21307745      18.71719110      16.11184089
Na       5.44380649      10.78019577      19.81699562
Cl      19.20779176      17.60435724       9.79032143
Na       1.35059373      17.57664988      17.11679473
Cl       7.53016123       1.91605654      18.48233667
Na       7.41515000      10.32046675      10.87521852
Cl       8.52416316      14.76630298       7.50631307
Na      11.53767522      15.88626670      15.59488939
Cl       4.00734064      12.33832304      16.07393686
Na       9.02702867       1.17635903       9.20110525
Cl       7.38686295       6.68162748       3.88391175
Na       4.83758613      16.68031218       8.85244430
Cl       3.54980973      11.21768561      12.96807001
Na       6.91604270      11.95147548      14.49914172
Cl      14.61315777       8.62899088       4.63182558
Na       9.60610497      12.10692488       7.32868048
Cl      12.89059649      15.92528967       3.36764568
Na      15.64875307       1.71367232      19.61538414
Cl      19.72921482       8.17498522      14.18435431
Na      18.82769231      15.38460266      11.04906345
Cl       0.05590595      12.61272924      15.53225136
Na      11.13825017      13.60343246       9.33433410
Cl      16.15380325      11.35475824       9.58623327
Na      14.02149435       1.72353694       7.88095696
Cl      13.51954134      19.95564651       0.43911612
Na       5.20257509       1.57891940       0.89702156
Cl       8.07686272       7.48312699      10.62632344
Na       9.77388557       4.62907063       5.36718338
Cl      12.14049639       2.31154335      13.17692481
Na       7.94111989      12.42636527       2.52277498
Cl       5.67170587       4.15750246       6.49786151
Na       0.70142444       5.29848251       9.37793002
Cl       9.79154771       9.26527688       6.80610265
Na       3.36904844       1.78939090       8.69944686
Cl      17.38947246      16.06688728       8.45903257
Na      19.95861795       6.43946179       6.07366419
Cl      16.22930407      12.26161500       6.12024238
Na      14.95053135       0.50934448       2.61231132
Cl      13.20098255      12.20307398       8.75047869
Na      13.42774204       6.35102040      17.28959792
Cl      12.74111174      12.46371252       2.41911266
Na      12.29821749      14.52113980      11.95200392
Cl       1.31541196      10.84067671       2.90561947
Na      18.11801664      18.09182741       2.99391328
Cl       2.37332833      13.42020931       0.37996712
64
Lattice="20.0 0.0 0.0 0.0 20.0 0.0 0.0 0.0 20.0" Properties=species:S:1:pos:R:3 energy=-1.292794611552313 pbc="T T T"
Na       4.11261626       6.90298252      16.81888514
Cl       2.50598365      13.39990174       9.51599002
Na       0.38099632       3.79596192      12.90054743
Cl      11.17751509       5.61944286      14.48392693
Na      14.50849649      10.19659892      14.50942019
Cl       3.96182215      18.59378680      17.93930805
Na      15.67772893      15.95332924      16.26304992
Cl       1.24621158       0.56693018      10.02791221
Na       0.19496576       9.83316706       8.84036013
Cl      12.86898624       0.87829577       6.15650475
Na      10.61244318       7.08722438      11.66142838
Cl      16.63307842      11.04517197       3.23932707
Na      11.67945048       2.27200459      15.98302463
Cl      18.56327421       5.36085447       8.02068654
Na      11.08505411       0.44463764       1.80499718
Cl       0.16971549       7.07810493      18.75069120
Na       7.41171537       5.09845757      16.15736176
Cl      13.26571828       7.13158465      10.06058357
Na       5.43027307       3.91846755       1.98063283
Cl      11.06099889      14.74521170       8.24890659
Na      12.81813585       4.88260484       2.55563229
Cl      12.47733913      13.41299392      12.85326762
Na      10.45238427       9.87324390      19.99071349
Cl       2.48399908       5.89963892       4.91197339
Na      12.16450693      17.16624468      14.50213297
Cl       4.49281554       1.94339383      10.89739851
Na       3.40731420      11.15120738       2.56141780
Cl       0.08042504      18.51414058      15.46766552
Na       5.56338929      12.13795645      17.46423228
Cl      15.81649390      16.71363304       4.80717996
Na      14.67967553       9.83200674      18.01144474
Cl      16.77146551       2.14583058       3.21023857
Na       8.21349718      18.29674535       2.39027151
Cl      16.98675464       2.62717888       8.50735084
Na       2.38039255       5.48380434      18.53381929
Cl       1.52463932      14.54728808       4.07385196
Na       7.83205516      13.88082771       6.26015859
Cl      12.17273265      14.70633715      18.72940011
Na       5.30866530      13.31410534       5.54800897
Cl      10.85072838       4.53799746       9.52756500
Na       5.08371394      18.79140411       8.71768444
Cl      12.09036557      10.57493984       3.98636095
Na      12.70285502      17.78767460       9.73038576
Cl      17.85710528       7.86494456       5.86916133
Na       7.66965796       9.13378354       7.45024583
Cl      14.21309612       3.35778695       8.88870352
Na       3.30307838       9.38247117      16.61377004
Cl      15.01528998       2.42640840      17.69974186
Na      16.83730296      15.02918594      14.03243245
Cl       1.15192492       3.59022402       2.92801029
Na      14.36444003       1.62305299       4.27383933
Cl      13.73055560       7.72181938       7.33285890
Na       9.50240930      16.71375241      18.91230500
Cl       5.85345476      16.67823170      10.54670655
Na      14.49259460      18.63701374       7.10173513
Cl      11.07178514       0.90240133      12.84802148
Na       5.59284890       8.79384446      11.06202088
Cl       4.43528600       6.83539223      13.71913725
Na       4.39275276      12.71769166      12.40420699
Cl       2.90243469      17.85298147       7.61048046
Na      12.48432524       3.80935573      11.84097544
Cl       5.37896271       0.66602678       2.13964011
Na      11.35233608       5.07545585       0.46104197
Cl      11.47910109       7.63790278       4.89206840
64
Lattice="20.0 0.0 0.0 0.0 20.0 0.0 0.0 0.0 20.0" Properties=species:S:1:pos:R:3 energy=-1.1109963144489556 pbc="T T T"
Na      17.32037033       5.28553333       1.42481533
Cl       3.16692827       4.45065184       4.27077217
Na      12.83549701       7.67641886       3.20338026
Cl       7.53570689       1.06828755       2.04753890
Na      11.32079673      15.70388742       7.45319762
Cl      13.44426650       3.56860600      16.98321352
Na      14.71109863      18.09074565       8.21158415
Cl      11.95864203      18.90827150      13.32772710
Na       1.47475836      13.93864179       5.64036848
Cl      16.20129923       4.61726509      14.18351898
Na      18.38286109      17.34601557       8.36466231
Cl       4.98402023      11.16462706       9.41399562
Na       0.60712350      13.02690753      11.25453021
Cl       6.96719687       6.38879682      16.88485178
Na      19.20399199       2.65321691       5.06328585
Cl      18.98843529      14.04944747       2.50527713
Na      18.97687973       7.37375608       0.21841957
Cl      18.66518042      17.41037764      17.52829146
Na       3.03770517       7.39194663       8.43166896
Cl       7.59456584      18.26961345      10.58395735
Na      17.88013114      16.49358749      12.91810532
Cl       9.48316434      12.12239210      10.15758352
Na       8.32438806       3.73289338       8.82412190
Cl      18.47066930      19.78523359       7.07277289
Na       1.83974270      18.88537050       6.77342471
Cl       2.56148085      17.28425837      17.67127355
Na      18.56678246      14.12475984       5.85433459
Cl      16.75974092      17.62536138       4.77301781
Na      13.71178455       1.03515926       3.10672178
Cl       2.84001466      11.89376062      18.33628290
Na       6.39866521      17.07420257       4.64182294
Cl       3.53447564       5.06053368       7.33689550
Na      15.61764351      14.77274518      18.28008101
Cl       4.36352213       5.06490318      11.17203470
Na       0.30091162       6.61380691       7.85114940
Cl      13.39433309      18.02578408       2.72026064
Na       6.26028534      12.67672874      11.48986331
Cl       8.85664312      18.81431160       3.86946554
Na      16.44205505      12.80007710       7.02444447
Cl      11.17212577       5.08347409      10.05071463
Na       2.48318664      15.11932430      12.11783443
Cl      10.22006762       4.17396874      15.80766982
Na      19.77616998      17.00774493       4.12090969
Cl       7.46495778       9.37060068       3.11258577
Na       7.67698171      11.80285199       4.48655685
Cl       2.49386511      14.85667289      15.48692610
Na       3.67388314       8.71227282      15.33117350
Cl      11.29355865       6.32133134      14.49299470
Na      15.62731423      11.09499436       9.94213200
Cl       5.46137426      19.78487565      17.18980497
Na      11.64969447       0.00146301       7.31773167
Cl       3.76780776       2.28380475      10.61935392
Na      10.78246154       9.46075797      13.32985735
Cl      14.34551104       9.95020281       1.37565566
Na      13.85176606       3.80768016       3.81071470
Cl      19.11303249       8.88077556       8.89286202
Na      19.65533819      18.61510323       1.82637364
Cl      16.38003189      10.39188294       6.17660630
Na       0.01957286       2.49122449      15.25566178
Cl      17.80194626      11.77579995      17.94585684
Na      16.58137225       4.35654150       8.41812123
Cl      10.80077009      19.51466190      16.35432303
Na      17.93650403       6.97419569      11.78367669
Cl      12.39967593       8.44123682      19.71124140
64
Lattice="20.0 0.0 0.0 0.0 20.0 0.0 0.0 0.0 20.0" Properties=species:S:1:pos:R:3 energy=-1.974311831596751 pbc="T T T"
Na       2.44477405       8.45375942       5.61189385
Cl      18.18330698      17.45973031      12.94147929
Na       5.79089499       4.08200478       7.33058920
Cl      12.73085255      15.62196413      19.09749221
Na      11.98673835       4.64979775       6.20476748
Cl      12.61503456       0.27150543      11.37910367
Na      14.31053891       3.54937358       0.73860962
Cl      14.98708025       8.14571378       2.05224909
Na      12.49875132       8.52878863      18.73879622
Cl      18.95704956       2.38872472       4.75149886
Na      19.95444890      12.89499251       6.21033308
Cl       2.48661093      18.54461799      16.90511483
Na      14.57996821       0.00109907       1.17091450
Cl      14.74149420       5.82075859      13.84010755
Na      19.47704721      12.84846024       2.50061056
Cl       9.24495658       0.24906175      10.79039568
Na       7.31941605      13.39724586      19.16248797
Cl      13.54531872      11.51378303      13.31295362
Na       0.60308386      16.08472022      14.29382648
Cl      11.00513768       8.64855899       8.91321763
Na       9.76162347      16.56509521       5.28466296
Cl       5.66009147       1.51188068       4.65744095
Na       7.86759155       3.25284002       0.62496692
Cl       9.01679948      14.55714826      11.05579670
Na      13.09578035       6.20543357       8.09108003
Cl      14.23346702      12.81450501       0.87006727
Na       0.21762116      16.93990017      16.87813335
Cl       0.70724028       9.57719450      14.10183523
Na      15.99384637       7.03441934      10.91893163
Cl       1.40916720       0.83131839       5.14085319
Na       2.67538521       6.35981950      15.86205151
Cl      15.16660798      14.96691928       1.79384247
Na       7.45139900      15.07972504       7.92396540
Cl      12.74141251       7.55261498       5.96754714
Na       8.82526887      16.12885043      14.07125210
Cl       9.78965826       8.57204732       2.87686853
Na       3.69681027      11.24158616      19.86024286
Cl       9.22349447      16.16082626       0.41456292
Na       2.95145643       1.80548113       9.95973284
Cl      12.41603834       3.41322707      15.90654268
Na       0.97175258      15.91176824       4.18259028
Cl       7.54158295      19.57958026       5.29573981
Na       0.01233254      10.31933006      10.33747889
Cl      16.71074766       7.75472955      16.01255413
Na       0.60947408       5.11692178      19.15600841
Cl       4.05683874       4.41955750      14.72396113
Na       3.35733537      13.96867143      14.90899765
Cl      10.38541956       4.18707489      14.49794368
Na       7.62709007      13.07667659       1.81424116
Cl      16.54222095       8.34259759       7.35059075
Na      12.13825597       0.08054369       5.04654833
Cl      14.62016606      17.04764749      17.73155384
Na       8.21665730       7.37021042      14.22957688
Cl      11.96720255      18.45872272       2.63289358
Na      18.19499253      14.30693796       8.81082156
Cl       0.63881717       3.11248937      15.12270972
Na       4.27708690      10.61521353      11.27238603
Cl       7.25791919      13.36262000       5.41750267
Na       3.61992266      16.64246854      13.13993763
Cl      11.50050017      13.38793229      12.24319813
Na      13.10479756      14.96521958      10.21546513
Cl       3.24549906      19.56131625      13.36953740
Na       6.13996566      17.20493821      19.88699206
Cl      18.98041563      11.54315617      12.27683905
64
Lattice="20.0 0.0 0.0 0.0 20.0 0.0 0.0 0.0 20.0" Properties=species:S:1:pos:R:3 energy=-1.7280228774713127 pbc="T T T"
Na      18.46648463       3.78787222       2.84297550
Cl      10.24004800       9.16467302      19.11672552
Na      14.45798311      15.80461271       1.19443635
Cl       7.35929358       8.02342149      11.28217918
Na       4.64491784       9.88752529       3.71248406
Cl       8.92369543       3.59645205      14.69853482
Na      19.25560474      10.15015890      19.02737555
Cl       1.03099665       7.45979695      15.74721252
Na      13.01721926       0.97553140       8.13364998
Cl      19.24940827       0.56955067       4.55037818
Na       0.56009010       1.85135194      18.42051691
Cl       3.35568589      16.02699923      11.94620842
Na      10.07104707      18.67537891       1.35533285
Cl      13.55918080       6.43942194       0.49719014
Na      14.60951786      10.67095102      10.68109975
Cl       8.32859541       0.26664323       7.32203062
Na       1.73664595       5.43039177      10.83804107
Cl       5.59197604       4.95328739       3.71496031
Na      17.69039406       5.47059118      12.74386038
Cl       8.66250452       0.23609322       4.20915950
Na      14.08604386      16.04054751       9.82433147
Cl       1.77520576      14.82937868       3.40239820
Na      11.17523372      13.42390304      17.33657616
Cl       9.77840174      13.13288308       9.58973608
Na      11.64385949       9.68064975      10.45453701
Cl       2.17556438       1.71947780      10.17285931
Na       5.61709880       4.15364101      17.07599157
Cl      19.52007891      16.64434824      15.84596554
Na       5.99883852       5.61471185      14.56955017
Cl       6.85230471       9.61959668      14.15395608
Na      19.88528856       7.08063674       1.14834363
Cl       9.52225363      18.79991868      10.29765976
Na       3.59784810      10.20033290      10.70724950
Cl       6.10322690      19.88438877      12.70441395
Na       5.23555631      17.90310607       1.40720953
Cl       5.03997651       1.08775211       4.45400603
Na       7.60934869       9.70308000       2.29937733
Cl      11.99771196      17.11982836      18.85415218
Na       4.01536645      13.83786341       0.20881087
Cl      10.29180024      13.71169423       2.46028096
Na      11.14809175      18.27770929      15.78147114
Cl       3.38093369       2.59350561       2.21393267
Na       4.89812607       5.57745684      19.08158795
Cl       5.11214811       7.62961436      10.16817504
Na      14.08038301      10.50095670      16.06228662
Cl      13.13585791       4.61887803      15.34768241
Na      19.16628780      10.92488165       7.21299886
Cl       9.57972484       7.99791784       8.65995134
Na      10.34713050      14.44497794       6.39349468
Cl      19.94300538       8.94144624       4.70167816
Na       8.90074515       3.85133009      10.59694981
Cl       4.71346136      12.45854726       7.64919453
Na      15.86732781      13.72314913      12.26388666
Cl      14.88908026       3.86555164       9.46678286
Na      18.89910013      15.35731098       0.34658134
Cl       2.57727528      19.81637272       3.63682526
Na       0.83315062      13.64261830       9.13765338
Cl       7.18378187      11.93075608       6.21647978
Na       5.26083444      11.46683456      19.46320898
Cl      15.92944950      12.00425154       1.15741125
Na       7.07711981      17.69431753      11.90893782
Cl       3.47833336       3.26941389       8.53016080
Na       2.30397628      14.45658928      17.94557298
Cl      13.79793459       3.15648235       1.31182820
64
Lattice="20.0 0.0 0.0 0.0 20.0 0.0 0.0 0.0 20.0" Properties=species:S:1:pos:R:3 energy=-2.0449344776429905 pbc="T T T"
Na       2.19285538      12.19729692      10.15173206
Cl       4.77060390       8.13293415      12.84347215
Na       4.00480421       2.73318624       0.90072981
Cl      13.43083498       5.94544261       4.09002990
Na       4.61259331      12.98262404      17.97823807
Cl      10.96666501      10.15067210       2.61735100
Na      11.83675314      11.90634925       8.33126273
Cl       6.99862877       5.00666305       9.06326784
Na      17.22405122      10.76966940      10.47166380
Cl       7.06516070      18.34346701       0.57052326
Na      17.87350486      18.95506147      18.24029506
Cl       0.60298842       0.88581873       1.76405166
Na      18.81254609      17.98244764       1.73903323
Cl      15.93001544      17.55124741      13.49167466
Na       4.06272704       7.45749626      16.73890833
Cl      19.62382995      11.50177728      14.61964487
Na      16.28782722      15.12057202       1.64245805
Cl       4.52096468      17.74888262      19.29455267
Na       0.02428604      14.76063339       4.21740732
Cl      19.69283523       1.96548535      17.21818312
Na      13.25769604      16.26499933      18.07449871
Cl      13.80232171      16.24378549       6.20984012
Na       3.77274549      19.80496107       0.98248273
Cl       3.01586384      12.58519691       1.68432709
Na       4.25734641       7.13730865       0.80676579
Cl      10.36821108       3.87755775       1.58856574
Na       3.72279055      18.48632492      14.70285294
Cl      10.37000900       1.26933660      12.39981004
Na      16.51848474       8.69562466       5.03939074
Cl       3.85832552      13.75702778      13.63096513
Na      13.49942406       3.31307374       3.12245090
Cl      19.05265486      16.84607835      12.91420274
Na       0.26243058       5.04274989       8.32918865
Cl      19.13462177       6.31699737       1.99065211
Na       0.63222487      10.44227067       6.46144573
Cl       8.46119588       3.89213571      12.94288705
Na       4.48976485       6.55398989       6.26241765
Cl      11.39408428      13.62550180      15.13853510
Na       2.72398202       6.79650115       3.08400594
Cl      12.91805398      16.61852090      14.31653045
Na       1.53669806       6.75976075       0.74353236
Cl      14.33138469       3.48513552       6.71246624
Na       7.86448025      18.62566280       5.39240475
Cl      10.27182990       2.39739255       4.91315408
Na       2.57555087      15.79696427      11.95065139
Cl       7.02338625       8.49281899       8.73075023
Na       9.74647235      14.09343927       9.10769908
Cl      17.96154072       0.89058928       6.02501710
Na      14.45794544      15.76589435       9.58547478
Cl      17.23208869       0.13771007       9.81067932
Na      17.66093925      13.64158278      15.75562324
Cl       1.29129932       3.28187089      15.07695476
Na      13.49909362      10.21888136      10.76966782
Cl      10.47764711       6.12614256      18.42747193
Na      18.15046266       1.12620894       2.54562378
Cl      12.82680457       0.25366561       2.79696696
Na       2.16019717       8.32800789      14.67901258
Cl      10.45035916       9.04948325       9.49390011
Na      18.16276045      12.16898304       8.52753986
Cl       6.11117787      12.51522419       3.99424311
Na      12.47825333      10.63353236      17.81365731
Cl      16.80029580      11.78519423       4.73788021
Na      11.78152320       4.38579140      12.69783112
Cl       2.85062698      16.08863381      18.30780629
64
Lattice="20.0 0.0 0.0 0.0 20.0 0.0 0.0 0.0 20.0" Properties=species:S:1:pos:R:3 energy=-2.666861744227116 pbc="T T T"
Na       0.46355284       0.33580296       1.85321474
Cl      18.51669863       2.62286580       4.12466115
Na       0.93512607      14.94270346       7.35263851
Cl      13.11105079       7.93837691      17.85897899
Na       2.89801787      15.42791616      12.94689834
Cl      10.50892378      18.13063178      17.66966244
Na      17.38765290       7.98401772       3.50828532
Cl       8.48823629       1.52159738      18.90117840
Na      10.47020902      13.27207132      11.20718003
Cl       5.97065749      15.87199078       0.93199280
Na       7.93344947      14.74512567       8.91653790
Cl      19.55900047      18.55704643       9.89946500
Na       1.90744518      14.61765084       9.81752368
Cl       6.75592056       4.72601927      17.37787306
Na      10.04921167       4.19335818      11.23231737
Cl      18.18563780       1.62500088      13.32704251
Na      15.56116692       0.33732401      10.70409147
Cl      12.46047451       1.28279740       2.95445059
Na      19.92924843      18.28787864       5.38328349
Cl      10.04872323       9.82988510      16.78508949
Na      16.08927120       2.14663415       4.81196400
Cl      18.63965893      14.73962938      17.64908443
Na      16.08603418       7.89038067      13.76809839
Cl       6.85391521       2.29648024       3.97039013
Na       8.76221173       8.64472102       3.05568944
Cl       9.35284649      16.56209993      10.88266701
Na      17.86579674      10.75110605      16.49409539
Cl       4.30205009       1.25875096      19.01760281
Na       6.70912140      11.40263921      19.25314789
Cl       7.08331004      12.61593040       7.73968286
Na       5.28444261      16.74875304       8.48908469
Cl       3.15751615       5.36862624       3.32862599
Na      11.44499546       1.74339407       9.44147140
Cl       9.86720184      11.91123179       4.71318038
Na       5.27385206      15.07232925      11.36384027
Cl      19.73806517      12.44957643       0.52395246
Na       4.91277038      11.54915233       4.12409944
Cl      16.87609142      16.91028481      16.65929703
Na       0.41897109       4.21794244      14.31301695
Cl      16.91127055      11.70652139       0.19656888
Na      11.92008613      16.77378432      11.14121291
Cl      13.15308923      13.84275783       8.69668076
Na       0.16018919      16.03872643      14.87190148
Cl      13.93625684      14.21060091      15.15712053
Na      12.24737907       5.60372557       2.91950435
Cl      14.93339734       4.19399538      13.97941236
Na       0.05069370       5.07747951       1.74756805
Cl       0.72848898      12.30632551       9.91223248
Na      18.11896007      10.71747166      13.69674662
Cl       8.25618898      18.58423798       4.22657414
Na      14.21702808      17.11519484       0.49546840
Cl      10.03572393       0.13393611       0.61571752
Na      16.64250872      16.65723049      12.01550772
Cl      18.03988523      13.16103989       4.47517424
Na       6.77998717      12.28961875      14.84376436
Cl      14.19659310       5.99642864       9.93477056
Na      10.89507522       4.18929772      16.16613169
Cl      15.19741304       9.48190517       4.47464761
Na       2.21579202      13.11722481       3.52834135
Cl       7.65194661       5.74086349      11.41579087
Na       8.26729384       4.19853905       7.11293741
Cl      18.71779703      13.72922021       8.52124426
Na       6.65263741       5.68017322       3.44845502
Cl      13.84399915      18.99067557       8.13285929
64
Lattice="20.0 0.0 0.0 0.0 20.0 0.0 0.0 0.0 20.0" Properties=species:S:1:pos:R:3 energy=-0.4883047358204552 pbc="T T T"
Na       9.17502229      18.79344904      14.31031579
Cl       9.02913873      11.03738810       3.85621728
Na      18.21606315       7.17183642      12.10525503
Cl      15.65166739      14.21622704      13.77639870
Na      12.13338568      18.30753886      15.35376100
Cl      19.54003140      10.91235943       3.02783372
Na       4.54865884      15.98328430      19.74121249
Cl      19.42261901      13.71684340      14.76273244
Na      10.70737128      15.84442064       5.57320242
Cl      11.66655787       2.71186027      11.26743960
Na      17.67309674       3.86957887      16.78045581
Cl       7.80713718      10.92574388      19.19327027
Na      10.19523124      16.25832878      14.22442586
Cl      14.46311069       9.31626894      17.74080748
Na      19.91498550       1.76756346      18.88776198
Cl      17.80735876      13.77135331       1.00063607
Na      19.35996708      18.11110528       6.24308409
Cl      15.54165803       1.02207849       6.66462874
Na      19.20797890       6.22956007       9.88181062
Cl       2.03835754      19.30229659       7.66707370
Na       2.90481936      11.52967396      10.16355284
Cl       9.28658083      11.51621950       8.12947087
Na       7.23967854      16.46173379      13.80763598
Cl       3.19821101      15.41568328       7.74192444
Na      12.62192668       4.23541455      18.13064197
Cl      16.50731717      13.98634019       3.26560840
Na       5.74961792       1.74420281      11.83414983
Cl      17.59425254       2.98186422       3.83549369
Na       1.85273920      14.83495934      18.49531038
Cl      14.69643218       5.37390089      14.84077584
Na      13.01862899      11.69617614       3.02719218
Cl      12.36157829      18.39981809       8.88118704
Na       4.47673783      19.05607887      12.02332411
Cl       4.36311277      10.33936327       2.00852756
Na      16.02393077       7.59024990       3.49442622
Cl      15.51400178      19.22489585       3.81021764
Na      17.31019085      14.31346734      11.09524302
Cl      18.74482093      13.32574921       7.41166100
Na      18.47354755       5.38918007       3.02332373
Cl      17.00436782       3.38351213      10.96657465
Na       3.84798170      18.23102775       4.69266618
Cl       4.78791270       6.21406566       6.49057816
Na       2.78665420       3.95111124       1.48538040
Cl       9.90465937      18.15714271      17.41505764
Na       8.36194278       5.21795847      16.07373680
Cl      13.12976491      13.98230009      10.24779767
Na       8.21902027       3.90945000       3.66974511
Cl      14.27035842       8.35580214      10.59602849
Na      19.64484378      19.51563784       0.97663987
Cl      13.19832079       0.90824204      18.89589701
Na       2.91735423       0.12108882       1.74498837
Cl       2.03542402       8.56759697      15.47220886
Na       5.59187808       6.61062697      17.39463281
Cl      14.51396530      10.70812710      12.71110083
Na       3.07486861       7.31755943      17.97121868
Cl       0.75319586      10.38670990       5.85788741
Na       3.98177815      13.54763270      16.48848167
Cl      19.08607296      15.39273120       5.37702610
Na      10.10425108       1.16532335      15.17439200
Cl       6.66441748       4.72980448      12.53377034
Na      17.61499238      18.88877550      14.30263810
Cl      10.09415935      17.75107848       0.02380643
Na      18.99768140       8.24076845      16.55769385
Cl       0.66078047      19.72714174      14.57660731
64
Lattice="20.0 0.0 0.0 0.0 20.0 0.0 0.0 0.0 20.0" Properties=species:S:1:pos:R:3 energy=-2.5443181734243066 pbc="T T T"
Na       8.36809319       8.78725913       9.05894647
Cl       1.09130218       2.02359258      13.35905291
Na       1.95426270       7.74236351      18.70366169
Cl       8.74981667       9.65370361      12.21447174
Na      15.58722525       8.47662734      19.97198178
Cl       1.67862952      10.86146628       0.94519059
Na      15.45231379       0.50381506       9.52630334
Cl      13.06005399      14.37208060      11.14422925
Na       3.64416069      17.64784644       0.85620341
Cl       9.00487336      18.57704827       4.16170771
Na       0.80105274      17.41738123      19.86749435
Cl      15.64236759       2.17942301       6.06804464
Na      13.22214905       4.15847257       7.52992463
Cl      11.92044117       9.69917219       0.98799148
Na       1.70773700       4.60852018       9.10933152
Cl       4.54189469      17.56490887      15.51336583
Na      18.11293094       1.94484923      14.47117047
Cl      18.59383272       7.91874463       1.51294842
Na      16.22854319      11.12748694       4.21271293
Cl       5.96752710      14.04449894      10.02371408
Na       5.43098695      11.91380977      17.83437766
Cl       0.96913856      10.41111621       9.82785728
Na       7.68825306      10.71214126       3.34937171
Cl      10.47350040       0.63088328       8.34229485
Na      12.43425517       2.70709501      19.78444952
Cl      19.57834372       7.95529900       4.63960048
Na       9.64469412      12.86669656      10.38211730
Cl       6.70889025      17.54397903       8.49264155
Na      18.65234563      19.38352945      12.04734689
Cl      18.29890328      12.60547330       0.19472414
Na      18.76937355      10.01666792       6.87235126
Cl       6.58687905      13.63069186      15.82296868
Na       9.35086918      16.01296409      15.13062795
Cl      14.13775019      11.62673481       1.11099587
Na       8.20400035       5.56497519       7.39082618
Cl       1.98854056       9.68485769      13.48811105
Na      19.60394673      19.66164867       8.55289977
Cl       6.31631890      16.83133484      18.48795250
Na       5.18929672      14.61211324       5.91910306
Cl       8.95875649       0.63872920       2.30071180
Na       9.57214022       6.18604340      14.91691497
Cl      17.07487965      18.22105934       7.16294945
Na       2.38726155      19.64509648      13.32036226
Cl       1.28367414       4.94614569      16.81628586
Na       6.23498910      19.99276456      18.85768307
Cl      18.35754963       8.18358812      10.70381920
Na      13.86274637      14.41019440       6.11503633
Cl       6.78006783       2.02438508      10.37416203
Na      10.45131801      16.55468787       3.46585355
Cl      16.56530050      12.60106480      16.68656681
Na      18.60651450       5.00285996      18.31305096
Cl      19.84392214      15.06713598      12.01798115
Na       4.93648465       0.86449334      15.29826966
Cl       3.93806496      12.19889161      13.41909623
Na       6.72033398      14.03462713       1.51022838
Cl       9.66707392       7.40943107       0.33274341
Na      16.24710505      10.70688209       7.76497759
Cl      15.81479824       6.51423621      13.25680544
Na      17.81791289       5.56460942       6.66672791
Cl       5.98031807      10.34602108      11.88742156
Na      19.34853237       1.45295015       5.71933410
Cl       5.08734066       6.12544231      13.42525322
Na      11.47622192      10.86792070      12.92968910
Cl       2.92696286       8.68364775       1.46657896
64
Lattice="20.0 0.0 0.0 0.0 20.0 0.0 0.0 0.0 20.0" Properties=species:S:1:pos:R:3 energy=-2.4600682971132795 pbc="T T T"
Na       2.33141237       0.42990772      16.90248220
Cl       2.74054483       2.33483526       2.73852976
Na      13.90172843       3.80295830      17.78620630
Cl      19.16461750       4.23261676      12.40317576
Na      10.81672860      13.56397976       6.23538091
Cl      13.00613289       8.99116873       1.41154078
Na       5.20756485      14.66238436       1.83045244
Cl       3.25587624      18.19147355       3.72503893
Na      16.99413943      12.66031981      17.02083265
Cl      19.85150934      12.08987649      14.33497198
Na      10.74591476       4.55207468       5.25589773
Cl      10.91841134      10.63785285       8.98452278
Na      16.31945597       9.21528441      12.46871770
Cl       4.98614956      16.11633074       7.40834916
Na       1.28952829       9.41084915       6.51935961
Cl       8.05359983       0.47617874      12.66168094
Na       3.89686856       7.18955668       2.55545379
Cl      15.50829793      18.07986708      12.56181528
Na      17.37367325      14.66863218       6.82130345
Cl       4.62691861       1.72273649       9.96787713
Na       9.96761489      18.85628995       2.82144991
Cl      11.84296703      15.28499841      16.95381179
Na      13.49972741      13.04445200       7.34195076
Cl       3.26144927       9.63910539       2.77504743
Na      17.74248097       1.94550143       7.84381166
Cl      13.24034232      10.38221123      12.47323022
Na       3.56104542       8.36170325       6.36138890
Cl      17.32859305       2.20612497       1.16518421
Na      11.65677449      16.24101281      19.35799727
Cl       3.72343093       3.33415837       7.19606512
Na       5.84245622      13.56958493      13.73291487
Cl       0.62160514       8.71153123      12.08487744
Na      19.10583429      14.30752278       2.82038164
Cl       1.19303998      16.12210833      13.89404597
Na       3.07187830       2.18555106      13.29703227
Cl      13.21982373      19.35424424      12.62138024
Na       8.17345360       0.05615236       8.08780795
Cl      10.55053926      19.05030819       6.62712916
Na       8.57915339      13.21014838       0.02412259
Cl      17.86699414       2.62641984      15.67623388
Na       1.47019264      18.75282857       8.06962506
Cl       3.63006209      17.62004219      17.93216002
Na      13.07232803       1.90543101       2.21081117
Cl       7.62813509       7.27292600      11.08090651
Na      17.42885365      18.20443133      15.77802416
Cl      19.38433339       6.15435505       3.38101288
Na      12.78802449      16.61834524       6.69153409
Cl       4.61738846       0.63814229      18.84485558
Na       2.54298587      13.23796286      16.93430311
Cl       5.23126273       5.52855956       8.22590421
Na       0.92128041       3.77736612       0.94234447
Cl       6.46272657       0.03271876       1.58719724
Na       6.05594753       8.54010480       5.72079132
Cl      13.05143219       2.17797740       7.80916452
Na       1.93781406       7.80086585      14.40628189
Cl      14.87827056       8.34634367       3.73560666
Na       2.14102037      16.16998955       2.33146043
Cl      13.52175055       7.20887870      19.32208926
Na       6.14566662      12.19602123       7.89965673
Cl      15.24196225       6.04941276       9.80066257
Na      14.59420285      15.29530207      16.68454108
Cl       9.43370685      15.39767390      14.55340185
Na       6.86530062      10.20490299       9.53343581
Cl      11.34728003       7.66089611       6.56671371
64
Lattice="20.0 0.0 0.0 0.0 20.0 0.0 0.0 0.0 20.0" Properties=species:S:1:pos:R:3 energy=-2.978053645826883 pbc="T T T"
Na       4.76411438       2.44535310      13.46993258
Cl       9.96798589       8.50231423       3.86261925
Na      17.96374887      14.66012626       6.93642584
Cl       3.49714114       9.70333444       6.73178713
Na      10.26037703       5.37220584       8.27050912
Cl       0.49969994       5.57743044      15.72202908
Na      10.94452529       4.05630642       6.16757304
Cl      14.36823781      15.79838210      15.73226240
Na       8.15452369       1.19037258       2.87698738
Cl      11.90455240       2.23065614       2.55325362
Na       1.19748046      10.62579029      14.26474710
Cl       1.87585864       9.18975007       3.16584447
Na       7.58032746       2.19085149      15.88678581
Cl      11.17719351       6.47893852       0.79855285
Na      12.97021036       8.75082760      10.43424176
Cl       8.49087203       7.61975781      18.16092924
Na      11.37694818      12.16075885      14.77066153
Cl      13.56899390      14.92324557       0.12028541
Na       9.11015837      12.30252150       0.51338109
Cl      10.43492960      19.33838587      15.57922863
Na      16.16187010       2.09302133       8.74612350
Cl      13.62178320      18.30210109      11.96558245
Na       1.74072033      15.48777486       3.15106634
Cl      19.58573173      15.89739128      12.24880367
Na      12.06599778       3.53623633       9.46244684
Cl       6.15951755      18.67162278       2.43574088
Na       6.79136518      13.50169379      17.71675206
Cl       0.99951461       0.60158789      12.28264141
Na      14.00609452       7.46682002       0.52246573
Cl       4.70795693       1.55706529      17.99947563
Na       6.94672515       3.52667930      19.60560343
Cl      19.09563929      19.41718344      11.11632619
Na      11.35640843       6.48175611      14.78282279
Cl      17.80214412      12.83934925       9.96453741
Na       9.42998962      15.68784205       6.93001009
Cl      14.75291932      16.65127535       3.15134849
Na      19.84384370      12.43021712       4.90390713
Cl       1.19073494      18.24998133       0.73823620
Na       7.05814598       9.43772924      10.61145745
Cl      15.28318796       7.07932625       5.23139162
Na       6.24513609       1.97132438      10.23916457
Cl      13.78941510       4.29875168       6.70851292
Na      17.99251423      16.50696615       1.59607482
Cl      13.61446383      12.26239587       3.34426656
Na       7.45283316       8.24800884       7.16481125
Cl       7.69729883      12.57185474      12.48222504
Na       1.96237240       7.02667232      17.46541546
Cl      10.77875505      16.14925520       4.59623888
Na      10.99848805      16.84589847      12.58344422
Cl      17.77413213       0.84070215       2.21313350
Na       9.01797328       5.10564310       1.44578760
Cl       4.94270215      17.52133063       5.24869617
Na      11.62343373      13.21941535       8.11895839
Cl       5.55476277      15.30839174      10.15523338
Na      16.29041076       4.65964603      11.88177394
Cl       5.63592210       4.56375677       6.54010679
Na      10.29955238      10.33338763       8.67408237
Cl      17.35023784       9.08824407       0.78099013
Na      14.53584372      11.94332233      16.70212194
Cl      12.85871463       4.26678036      14.94658159
Na      10.79113927      17.33060971      19.43413282
Cl       2.08159065       4.43427510      13.96664209
Na       5.89026628       6.11114466       1.43095441
Cl      12.35542526       7.13137195       8.54123451
64
Lattice="20.0 0.0 0.0 0.0 20.0 0.0 0.0 0.0 20.0" Properties=species:S:1:pos:R:3 energy=-1.8449046666068143 pbc="T T T"
Na      10.74090137      14.24043057       9.88902659
Cl      15.73560837       8.01685088      13.38607946
Na       2.89114728      13.70934950      18.09118372
Cl       4.48855008       8.93186141       9.71102423
Na      18.68078333       1.23899411      15.39910347
Cl      16.44440033      17.22481833      18.24143490
Na      17.82106853       0.79817855      12.25314460
Cl      16.78028814       1.19537915       3.87356908
Na      12.80758424       6.96820562       4.80100700
Cl       0.57617868      16.55048296      14.46086917
Na       2.67995629      13.55859405       6.45076524
Cl       4.18871409      11.63064736       8.05505305
Na       8.41102193       5.26990453      13.70904236
Cl       7.20361045      12.35417121       5.19353137
Na      13.07422182       5.11745967      19.23409936
Cl       1.15647447       3.99007219      17.25106752
Na       7.21442257       6.56686273      11.76936264
Cl       9.20099713      14.31826038      18.67727611
Na      14.67138964      13.13373718       6.68887425
Cl       6.87047742      11.41217393       1.47076549
Na      15.89048676      10.74204283       5.12713756
Cl       7.85635781       0.54178758       0.24086447
Na       1.65643099       7.64341510       3.04617311
Cl       3.81347335      18.88578479      16.82894213
Na       6.94440997       7.13899281      18.86934223
Cl       2.94967954      15.65121314      12.57707097
Na      16.45652978      14.69223382      18.80169747
Cl       3.40760809      10.36340267       4.73134431
Na      14.62083983      16.92624418      12.10080184
Cl      16.87401893       7.71881232       1.71994165
Na      18.77801495       8.61044210      18.62643364
Cl      14.52652035       5.99529975       7.47421926
Na      12.15601504      18.24258611      18.49397176
Cl      13.25022551       3.03868154       9.05159937
Na      12.49936245      13.98866566       3.01578959
Cl      17.00846279      18.62187122       9.87829393
Na       1.07794832      19.87032829      14.05654157
Cl       4.78836313       5.50539643      18.29549953
Na      12.54197023       8.54409103      10.62041331
Cl       0.19084321      10.51346145       9.29063798
Na      10.98151739      15.57184531       0.81518260
Cl       0.42918171      14.46553393       8.47934424
Na       7.74333086      14.07229864      14.93348023
Cl      10.99532766       1.22687089      17.87951004
Na      13.13922774       3.02529364       0.98602600
Cl      17.70472007       8.02852750       7.25308900
Na      13.40301423      11.39296168      10.07150734
Cl       9.66731022       0.04550749      11.36819495
Na       8.77359169      14.62194768       7.02548173
Cl      17.19221640      14.26563032      15.69167816
Na      16.74211927       2.87433381      19.54433420
Cl       8.74321267      11.77937349       8.84826601
Na       1.38505919       0.36032006      10.96066185
Cl       1.21529045       2.57762207       5.61929967
Na      13.19223441      19.77115659      12.93355251
Cl      11.73099802       6.14524702      11.97505209
Na      19.87288429      16.83588196       1.59948816
Cl       5.70470960       1.71555471      17.24304902
Na       5.44869296      16.09332752       6.98227351
Cl       1.56129124      13.78857618       0.77703834
Na      12.62089357      15.88662971       5.46746254
Cl       6.59836190      16.21786309       9.66620829
Na      13.74528340      16.48716038       1.05078532
Cl      19.56609002       0.55283097       1.79877618
64
Lattice="20.0 0.0 0.0 0.0 20.0 0.0 0.0 0.0 20.0" Properties=species:S:1:pos:R:3 energy=-2.959947042781593 pbc="T T T"
Na       4.50594072      18.93593482       6.20790081
Cl       4.56499657      13.21057909      19.68999092
Na      16.34404351      15.03949425       9.46842454
Cl      13.99005968       8.84856725      16.99695657
Na       5.35356326      16.05758154       7.54532182
Cl      16.24508308      18.91610860      19.02408337
Na       1.61164838       5.35994141      17.22747879
Cl       9.53164010       9.94310826      16.31809301
Na       2.24049788       0.29738890       0.88974977
Cl      19.11556407      11.03669492       7.98668029
Na      11.39136445      13.62586583       9.48116635
Cl      17.12956985      16.67094028       7.32215874
Na      15.68536171       2.11882094      13.86857010
Cl       4.06409681      12.50417068       9.87094007
Na       5.05332679       3.23263387       3.64149915
Cl      15.02610735       5.15727251       9.04627584
Na      12.27557979      17.49868499      19.50708911
Cl      17.47173662       9.12666163      11.13794470
Na      19.21248867       4.79571947      11.59824882
Cl      12.75332841      16.28347367      15.18234297
Na       3.86101143       8.39669741      19.94787600
Cl       2.34094241      13.50257989       1.10412756
Na       8.48791686       6.03048667       9.23911529
Cl       9.41814883       4.79645780      19.83566968
Na      18.29060354       6.92996549       0.74508517
Cl       0.98275908       1.41092740       5.06311501
Na      17.33797147      12.74854104       7.38551101
Cl       2.63866248       1.22511685      15.38006373
Na      14.61962307       6.22946057      16.11830178
Cl       8.45138463       2.29098291       9.77850141
Na       0.41312285       4.58545083       6.98639528
Cl       6.41611275       8.49627034       6.34923437
Na      13.16469199       9.20747586       2.95886047
Cl       9.09644323       5.35261413       3.57508455
Na      19.35709458       7.04133722      16.01184282
Cl       8.72194909      16.37320986       5.32444431
Na       0.56121811       0.22888956      12.27157604
Cl       1.30077029       7.97066984      12.17017732
Na       7.64829337       1.10662205       3.08850661
Cl       1.60225067      17.37026225      13.05403283
Na       1.76614363      15.92464551      17.53801021
Cl       1.49725213       3.44923750       1.46255153
Na      14.48717231      16.83756176       4.50322828
Cl      10.86937024       5.62940209      14.70768027
Na       1.62727260      19.40673648      16.98819100
Cl       3.22175933      14.73295790       4.01494055
Na      15.94038573      12.30745000      19.77866300
Cl      16.45222179       7.36490579       6.34614087
Na      18.51426829       6.73524687       4.37725654
Cl      11.87582329       9.72016022       8.84488181
Na       9.30389275      14.20435779      11.32927877
Cl      14.38841709      14.35070844      14.81955196
Na      17.80882807       4.10202882       7.91401318
Cl      12.76219149      14.08992698      12.50711324
Na      14.34743334       5.87993588       6.31891076
Cl       9.46558029       7.43492820      19.03980696
Na      14.19213173      18.99778667       5.92914585
Cl      18.80199092      18.70020664      10.28952117
Na       9.03204808      19.62343098      16.35848681
Cl       7.76131465      12.79469565       3.43444957
Na       6.78055059      12.27436142      13.75842336
Cl       4.64010163      10.34404367      17.60733285
Na       1.81183021      13.15868247      14.14537120
Cl      19.62082584      14.29669100      16.01354720
64
Lattice="20.0 0.0 0.0 0.0 20.0 0.0 0.0 0.0 20.0" Properties=species:S:1:pos:R:3 energy=-1.6823807552121812 pbc="T T T"
Na       3.16679263       5.50785983      12.66858291
Cl      15.17224472      15.61522173       5.78179574
Na      12.17867475      14.66793039       9.88864445
Cl      16.56684769      16.91487867      18.70859967
Na      10.47190328      19.87754594       4.60021551
Cl       4.06804481       3.18741506       0.33085245
Na       6.79636311      14.47723797       7.84877271
Cl      19.05007458      18.36621566       5.28888092
Na      12.81401234       6.15580347       2.28529736
Cl       2.90208289       7.86494366       4.82408137
Na      11.84723206      16.28089069      15.16446132
Cl      12.35414834       7.75241060      13.03341528
Na       5.01034168      16.01830783       6.12398752
Cl      14.66622191      18.18088170       9.76625226
Na      16.46623817      17.85059379       1.98134324
Cl       0.82843673       9.09387877      18.56750817
Na       9.00437899       8.96656638      18.69035631
Cl       3.21805448      16.94739122      16.83584065
Na       9.81677080      16.04789786       0.30131453
Cl      16.19325281       4.30228439      15.81494186
Na      15.98108984      12.25827383       4.27500928
Cl       4.52673129      19.41819943       9.36725656
Na       6.09783483       5.59221127       4.45278553
Cl       6.75883017      12.59619307       0.08088701
Na      16.86961855       2.57856635      17.50506944
Cl      19.11166325      14.47500441       8.82484194
Na       9.39053166      15.12440895       9.14492914
Cl       0.67575223      11.06854611       9.87998569
Na      11.62052425      18.40346115      10.35231304
Cl       1.36420719       5.30984068       5.81530111
Na       4.68476493       9.54763697      17.03690086
Cl       3.58873579      14.60015860       3.34548125
Na      11.79978237      11.30520911      19.08362194
Cl       9.03100375       9.88471555      12.57047216
Na       7.97637484       3.15167995      13.91280526
Cl      10.36205419      12.33765234      10.59515633
Na      12.77824749      18.56518397       8.09055063
Cl      14.37446830      13.96362509      12.51532023
Na       8.58016845       5.28436002      19.46033896
Cl      15.70838928       0.37920072      12.70568771
Na       6.38562897      18.78166575       7.69216781
Cl       6.62221311       9.81328134      19.62772876
Na      11.86583020      19.76471855      18.29528898
Cl       2.21281442      13.22660904       5.01204463
Na      16.36919007       7.78181692      14.55392831
Cl      18.62778753       9.89257706       7.84888833
Na      13.91584739       5.70529756      17.34225779
Cl      13.30901434      18.27133748       0.62730455
Na      14.32653301      19.43002030      16.49681846
Cl      17.93192498       3.80828993       5.94716052
Na       6.60120449       2.20225089       2.29846716
Cl      13.74662309      11.16528094       7.92307353
Na      16.42663794      14.84382861       8.42032185
Cl      10.15764514       6.07688990      11.53028037
Na      12.68594878      11.42271736      13.92889446
Cl       1.38770549      16.14085401       0.61283910
Na       5.74998365      15.89515248       0.58292234
Cl      19.47164066       8.38489896      14.98320141
Na       2.66977252       9.74693185       9.00157326
Cl      10.86351923       5.14899553      16.62662855
Na      14.42843200      11.47105646      19.31033115
Cl      18.08948680      12.95700616      16.07251705
Na      17.16390152      15.76753998      11.90350482
Cl       0.21248568      10.55205658       1.14320040
64
Lattice="20.0 0.0 0.0 0.0 20.0 0.0 0.0 0.0 20.0" Properties=species:S:1:pos:R:3 energy=-1.9699549809989556 pbc="T T T"
Na       8.05872569      13.89833949       2.29036287
Cl       8.53363308       1.40179444      16.33830953
Na      17.58460767      12.00692916      12.54014257
Cl       4.00857348       3.55952645      10.50636716
Na       6.46114146      12.71223302      14.20488726
Cl       1.91831670      15.98148490      14.03172913
Na      13.31751390      11.39403921      14.15068077
Cl      14.82831582      12.44228031       3.51766530
Na      15.55737624      18.85207142       7.50670623
Cl      14.20367994      11.18923827       1.41543506
Na       0.30232440       7.90333876      15.43059605
Cl      18.83937299       4.75053366       0.51926303
Na      19.80242564      17.12077737      18.78795627
Cl       3.87881532      17.10822436       1.06298668
Na       9.24442330       5.61016033      19.15694278
Cl      11.47155089       0.29718380       7.27234255
Na       8.36782455      10.79093352      18.46230562
Cl       2.91005959      12.22732399      19.76080228
Na       6.55094570       9.41360012      12.09972415
Cl       7.91422205      14.13141422      18.47480988
Na       4.00025877      11.13558737      10.13117983
Cl       1.19678364      18.46453057       7.72644869
Na       0.16885797      19.77483791      10.56088317
Cl       5.60524739       8.58039466       0.29029384
Na      12.35291115       4.58249354      17.56169290
Cl       7.10807153       4.46717413       3.43430044
Na       7.76094989      18.77404129       6.42045842
Cl      13.72067642      18.44340977      10.59674326
Na       5.53251874       8.64213277      17.07133822
Cl      16.61744551       6.24157780       3.95081276
Na       0.33234928      19.22933761       0.45161069
Cl      14.52861711       3.30547279      12.54974238
Na       9.68118328      18.35465487       2.67499160
Cl      15.78401768      16.21064246      14.04695453
Na       7.27484528       1.92757232       8.44023447
Cl      11.95319655      14.08132882      14.43280140
Na       5.31006041      15.66738852      14.74771313
Cl      14.32305217       7.59761024      16.76166227
Na       7.22718990      17.22758677      11.02010006
Cl      11.00281487      10.25327898       6.32931886
Na      12.43407540       0.11308131      15.57082857
Cl       7.94583875       2.53012676       1.82833338
Na      14.69269333       0.46479183      18.36500382
Cl      13.31202420       5.57284550      12.77981722
Na      11.86213155       9.99764120       0.46235695
Cl      10.84942375       1.77616941       3.26763079
Na       2.07665601       5.64143650      12.43660445
Cl       4.74769436      19.52471568      14.84938391
Na      15.58060255      13.47213498      16.30883269
Cl       3.92634229      17.12219307      11.34035929
Na      18.27057695      18.22986325       4.44795741
Cl       8.36861248      16.67708886      14.96763787
Na       0.43302259      19.23324903      14.17440447
Cl       2.05741107       6.19402904       2.78512205
Na       6.25266911       5.59854929      11.68457147
Cl      11.96887962       4.56706054       5.77027938
Na       3.18880478      12.63464317      17.27690299
Cl       5.59973613      15.90690477      17.77718098
Na       1.27379594      10.92948372      11.02044892
Cl      16.62126898       3.09516774      18.16387956
Na       5.17604172       4.81234902      19.85025256
Cl      12.27331795      12.52421527       8.71479920
Na       5.94864230      11.75102948      17.36989768
Cl       1.30389948      14.17694931      11.29452078
64
Lattice="20.0 0.0 0.0 0.0 20.0 0.0 0.0 0.0 20.0" Properties=species:S:1:pos:R:3 energy=-1.5781119155248136 pbc="T T T"
Na      10.89358909      16.60223919      13.63444174
Cl      10.34707707       6.96079869       5.91734828
Na       2.22482624       7.21488147       5.68367031
Cl      13.50926752      16.83861641       4.80864995
Na      12.45865271      13.30933290      11.58456758
Cl       7.76103352      16.66791860       4.53621904
Na       0.85376768      15.35545644      10.46040349
Cl       8.54167263       8.40891506      16.00090825
Na       1.76871307      15.28263093      16.26493635
Cl      14.75958582       9.93793451       9.41100711
Na       2.11644924      14.42514619       0.54947943
Cl       8.37502755       2.79010935       7.14091282
Na       4.95547923      18.73281312      11.16402823
Cl       5.17430197      14.19816598       1.98903857
Na      17.57903900       2.21193331      19.32264839
Cl       7.14153161      10.66291220       9.62518402
Na       1.98565424      17.97989703       6.32529398
Cl       4.83548377       0.76404449       8.18889568
Na      18.57271570      14.98204108       3.16510550
Cl       5.70068535      10.79607374       0.86115309
Na       5.47669479      17.35754183       9.08917095
Cl      15.52443350       3.26985893       4.02100878
Na       2.65526237      19.40197424       0.24339468
Cl      17.49600277       0.72256002       2.12598093
Na      18.30340423      13.27237268      16.61060340
Cl      11.05483428       4.65800530      12.77226500
Na      11.05625579      17.64132984       8.77755949
Cl       7.27097977      10.89140748      15.35421999
Na       4.18668622      13.12615181      18.90174429
Cl      14.85665871       0.39672571       2.28196853
Na      12.10287060      19.45097998      16.63705281
Cl       2.76394795      13.02668332      11.41670894
Na      15.77594238       5.85675447       9.68348195
Cl       6.73675183       2.49141134      13.41067550
Na       8.28121142       6.24970208       4.64384189
Cl      16.21817284       7.10133522       6.58662837
Na      17.10654264      15.21126804       0.07864204
Cl       9.31844252       4.60019049       9.04189734
Na      14.58395128       0.05349881      16.01064537
Cl      11.41934210       5.40082454      15.44282806
Na       3.64155236      10.20972732      19.18163772
Cl       1.62950066      10.78665341      16.28456849
Na       8.94688084      19.92139045       5.05871880
Cl       9.47805632      19.21410992      11.72609532
Na      13.84982216       4.04590747      15.95652595
Cl      19.98691650       9.34624043       7.47922332
Na       9.80452317       1.78992823      10.29515949
Cl       4.06850177       9.36584392       7.74461141
Na      19.35645732      10.37735509       2.28137041
Cl      19.10031993       7.70583464       3.72169553
Na      16.54556056      15.39465162       9.57044561
Cl      10.92797680       8.66998045      13.15117732
Na       6.28985590       7.10650571      11.93663827
Cl      19.97486322       3.98096340       0.16130839
Na       2.06229061      19.25510140      13.42986815
Cl      12.30817636       0.17708112       8.66123421
Na      17.50422895      10.45601073      10.73589005
Cl       9.15436901      18.21024099      16.06339565
Na      10.19586031      14.34020753      10.14512832
Cl       6.93909112       5.81206201       2.27896703
Na      15.02730712       9.91748400      14.62809141
Cl       2.27841009       8.58913989      10.68714961
Na       7.34825944       1.66691021      15.74118110
Cl      13.27873810      14.61804876      18.58303073
64
Lattice="20.0 0.0 0.0 0.0 20.0 0.0 0.0 0.0 20.0" Properties=species:S:1:pos:R:3 energy=-2.398851415173472 pbc="T T T"
Na       0.19682607      11.24424934       9.46080561
Cl      12.79557361      14.14980627       1.39442521
Na      10.90017374      17.32507120       5.97143913
Cl      17.77860207      13.43970952      19.33943814
Na      17.09343450      19.52591029      18.61705965
Cl       7.52572519       7.63829907       4.88321328
Na       5.52765803       4.63538066      16.90390728
Cl       4.53374922      19.90236348      16.41539419
Na       0.97060432       0.32130351      11.43147814
Cl       2.15187736       0.11951519       8.00712099
Na      13.98066904       4.02176201      15.44746849
Cl      14.10500659      19.83162352      16.00440690
Na       3.25561963       1.85376336      12.48018087
Cl      19.11413769      14.08608158      11.65332610
Na       2.74977576       9.28399909       0.71617661
Cl      16.20831868      15.73584848      19.21240503
Na      12.97768589       1.06996274       5.24901318
Cl      14.94369649       5.30421733       2.43967126
Na      17.60276206       5.58358064      13.15614447
Cl      13.07868943       5.23518708      12.18650350
Na       0.27862305       0.37148149       1.70107268
Cl      13.65962695       8.92981338      18.56589758
Na       2.72415229      18.51360776       1.21598528
Cl      16.91944741      13.01721694      15.62586947
Na       1.11083510       7.96988740       6.45509220
Cl      12.32735541       0.47927807       2.82007740
Na      14.81599728       0.56138589      13.26112049
Cl      11.02527803       6.13564042       9.97955910
Na       5.31331098      12.14336286       8.21953014
Cl       6.45177895      16.24815623      10.61683881
Na      15.99796938      17.38024044      16.53517349
Cl      13.67745161       8.48271825       8.05429947
Na      16.58145889      10.43880729       0.38274793
Cl      13.22116562       6.52376988      16.82010108
Na       1.15926723       0.40369562       5.36924489
Cl       4.68846729       8.70813985      18.49753928
Na      18.87724829      11.46834526      17.84617946
Cl      16.71888446       7.05502521       1.09234307
Na       7.42438916      12.90270602       6.34865758
Cl      16.52243885      16.64409663       5.92164005
Na      18.22670725       1.73150388      17.23512563
Cl       9.87301786       6.95498224      18.75989198
Na      16.72590123      12.74579657       8.45820484
Cl       8.51572598      11.84194050      14.67483484
Na       6.65886429      15.07227276       8.10284288
Cl       9.26880233       0.60832290      11.58868531
Na      13.56373248       1.60442855       0.52523295
Cl      12.66245640       9.53040773      11.65775202
Na      17.53393674       4.01258090       3.27617627
Cl       0.10359172      18.30764242      16.24062930
Na      12.64853004      12.34116129       9.81225574
Cl       7.39720304      17.76355153      14.76280380
Na       9.32469194       6.28911624       8.06494464
Cl       0.49077956       2.33041046      14.21829833
Na      18.83028627       5.98799555      19.38333095
Cl       9.73641051       6.15294418      15.56571495
Na      14.70254258      14.63541253       8.79615583
Cl       0.45687627       9.81294403      13.33245914
Na       8.84528755      15.65228070       9.53027767
Cl       5.87361762       1.17108803       2.04963662
Na       6.59809912      17.73230751      19.23282075
Cl      18.03515950       1.11241826       8.31047910
Na       4.74240668       6.14098684       8.23454379
Cl      14.94243553      18.20846584      19.23738840
64
Lattice="20.0 0.0 0.0 0.0 20.0 0.0 0.0 0.0 20.0" Properties=species:S:1:pos:R:3 energy=-2.2657150042156964 pbc="T T T"
Na       5.85616752       1.37533216      16.39238642
Cl      17.97797449      10.60802388      11.97348551
Na      16.87015701      15.08344394       0.89909126
Cl       8.49052626       8.22161789      12.24469003
Na       3.06225722       5.67029510      14.83924535
Cl      17.11436441      10.19416848       8.16930903
Na      18.92706088       2.46210712       4.42467214
Cl      19.45759934       2.02137283       9.55728147
Na      14.87000874      17.28202587      16.32009224
Cl      15.59385622       9.67070118      15.19795506
Na       5.74893590       0.10479137       7.05932700
Cl       9.99368672      19.01500126       1.50119764
Na      10.88900362      15.43908163      16.24248674
Cl      12.85664180       6.57039125       8.67471811
Na      19.86549675       4.68675600      12.39356437
Cl       1.34981994       9.10711298       6.53833856
Na      19.75811554      15.47588167       5.66347067
Cl      14.65196413       5.61980514       5.28978626
Na      19.23261357      11.64504549       8.92726816
Cl      13.95408314       1.12212822       3.91184271
Na      16.39308084      17.42832229       8.90159213
Cl       5.66660748       4.67613106       8.48796406
Na       3.92737810       1.28355791      19.90798564
Cl      17.01451683       4.73006263       7.13002409
Na       5.48326550       2.26482858      13.51054357
Cl       8.15339738      17.20831911      16.00955099
Na       9.39039171      15.15797666       4.03148549
Cl       0.53444912      11.59501251      12.85804868
Na      13.86080009      12.41895684      10.71607411
Cl       9.02821530       0.82548106       8.75345956
Na       5.03192639      18.80128907      13.98652074
Cl      10.58439875      17.09466374       6.73382741
Na      17.54073646       8.42906957       2.66799967
Cl      10.94588610      11.49753258      13.99471454
Na      17.62772754      15.36678082      10.01559431
Cl       2.80383851      16.86538192       1.96330265
Na       6.89294763       8.64574248       6.51718178
Cl      19.42946274       4.23484958       1.21604763
Na       6.02241985       4.31545651       3.26900901
Cl      13.97112741       5.70410128      18.96490339
Na      17.73839190      18.94277972      12.52836173
Cl      13.65445729       0.82228567      15.72291148
Na       8.42843798      13.20914258       9.68006008
Cl       9.39223444       7.96717000       9.15053738
Na       9.48354717      12.10002084       3.88472926
Cl      13.71489935       9.65360004       7.50315311
Na       5.15074651      11.95077673      14.11878718
Cl      13.40356380       1.15681665       7.83640921
Na      10.43139869      17.74148638       9.59312667
Cl       4.24314415       5.45589782      17.92998897
Na      15.08712802      14.97836979      18.49121307
Cl       1.78208529       3.02649884       9.44469457
Na       0.89428293      17.69424170      12.62382434
Cl       4.84868384      14.82370728       9.57153219
Na       8.51369571      18.39414594      18.65687222
Cl      15.50672901      19.38053838      14.71792010
Na       9.27307873       2.49983536      11.28166518
Cl       3.02054966       1.63285142       5.16039297
Na      14.20712520      12.15868788       7.69423598
Cl       3.28164328      18.68638385      17.98001094
Na      11.92637770       4.43535263       6.29910747
Cl      17.28784940       7.81725745      11.00359402
Na       1.26203969      11.74848672       3.74498812
Cl       6.30025918      15.72409567      13.59231589
64
Lattice="20.0 0.0 0.0 0.0 20.0 0.0 0.0 0.0 20.0" Properties=species:S:1:pos:R:3 energy=-1.9285544635172926 pbc="T T T"
Na      12.66502473      10.46796190      10.10640865
Cl       7.97280886      18.34307951      19.52751102
Na      19.11645271       0.39096420       7.99874582
Cl       9.61998539       5.83190436       3.90765960
Na      18.75240930      13.07063365      10.12244922
Cl      16.65398932       4.35925586      12.71690725
Na       2.26674994      16.63245530      16.32699156
Cl       2.76622469      18.78367282      12.50522661
Na      15.30590430       4.21591504      17.40728222
Cl      18.41306865      17.65398001       3.35418117
Na       7.27877666      11.84505675       2.25111918
Cl      17.12735133      19.63965367      16.80176258
Na      14.35670726      10.59377394      12.27323256
Cl       9.08785713      12.46653153       7.34438813
Na      14.23300013      17.08606838      12.65101313
Cl      15.30528591       5.00585875      10.27829710
Na      18.37035515       0.57874111       2.31664498
Cl       6.67441064      11.07521817      13.07287113
Na       8.82162772       1.64343543       2.15471750
Cl      11.72541212      17.09469323       9.81944214
Na      17.33916276      19.20159096       6.53501332
Cl      12.42957625       5.33331844      14.36119522
Na       0.42475236       8.26366608       3.22163503
Cl      17.36347048      17.13974966       0.58505842
Na       0.75524135      12.11174410       6.69104239
Cl       1.02807847       7.29208933      15.91189347
Na       1.54472762      18.90334183      17.66006725
Cl      16.40101011       7.57167626      12.94442984
Na       1.99978327      13.65622368       8.78852285
Cl      14.71463123      10.18856179       7.69516271
Na      12.00922602      19.87061896      14.79516915
Cl      14.08772238       2.98304071       8.74768894
Na      10.49039333      13.44556394      13.46415940
Cl       6.09244483       1.69104500       1.55985109
Na      14.00724597       2.33687225       4.85305917
Cl      14.27830267       6.61130062       5.17579929
Na       4.39579063       9.95899543       1.33797830
Cl       5.96496181       4.37850689      14.92517675
Na      12.74630586      19.59603118       1.80365796
Cl       9.00457691       5.09375686      15.39092373
Na      19.31524097       2.48715463      10.68578808
Cl       2.53778409      10.62130320      12.59239212
Na      15.09659613      15.14512533       8.78191034
Cl       9.11196861       4.39597541      17.97241932
Na       3.18778422       0.70648473       0.97358108
Cl      16.90765365      15.03827647      13.00203911
Na      12.69835785      10.64113116      14.14972231
Cl      10.33669324      18.16462562       0.56910072
Na      17.88277578       4.25577040       1.31719020
Cl       4.01763722       9.37069965      16.52719501
Na      17.60912304      14.77407713       2.12411752
Cl       2.59815616       2.86289448      11.58846545
Na       5.64109382      11.13278411       5.97111408
Cl       6.29871946       6.84098740       5.86206564
Na       3.14940002      15.28908912       5.74075754
Cl      10.62948520       8.90751564      19.95913884
Na       3.31474583       4.83261424       6.27323145
Cl      18.87006509      10.62171658       2.54320299
Na       9.27918135       2.70695576       6.02303732
Cl       9.28420663      13.25182137      10.93829533
Na      10.78733478       3.09286694      13.90266220
Cl      15.39169909      18.45598159       4.94179651
Na       5.95687975      19.92720796       7.54105804
Cl      19.77594122      16.16911329      16.78174026
64
Lattice="20.0 0.0 0.0 0.0 20.0 0.0 0.0 0.0 20.0" Properties=species:S:1:pos:R:3 energy=-3.282171783964507 pbc="T T T"
Na      16.08329362       7.65294061      14.58120388
Cl       5.18556815       4.45065308       7.22948123
Na       5.14369249      16.52070810      17.57299182
Cl      12.34380963       7.03067002      16.51436828
Na      17.47310796      13.35226895      19.86035857
Cl      10.62588828       0.82063608      16.36651919
Na       5.01565912      10.89841955      17.44060913
Cl      16.64717418      17.35231858      10.90443550
Na      14.46114217      19.85254799      10.37884982
Cl      14.06069535       4.25195429       2.30973233
Na      14.12481214      13.84192649       2.83075238
Cl      17.02037642      15.63383582       8.17240851
Na      13.32125522      15.45004861       0.94615950
Cl      10.14429082      15.14772734       6.47266779
Na      10.23399430       3.88574168       8.74277939
Cl      13.13073108       0.68632779      19.19407414
Na       7.92093408       8.38296989      13.24801684
Cl      12.83624207      11.84437712       7.02711841
Na      10.40821079      16.02885746      17.56231128
Cl       5.29814677      15.17502948       2.05037809
Na       2.09749115      11.46824010       1.14136198
Cl       6.58373939      15.51307396      14.73982796
Na       8.83659910      12.94777483       5.03355329
Cl      17.86872840       3.04966318       5.50606719
Na      10.33026990      12.20993165      16.00586556
Cl      19.95800023      10.71657443      12.41246689
Na       5.74032019       3.94730372      16.60392654
Cl       1.70926897      12.60827567       7.56586036
Na      13.83860993       0.43659359      15.77381930
Cl       9.90386268      13.23910786       8.23364665
Na      19.65948483       9.82460133       2.67208581
Cl       7.80454650       6.01583805      15.36091229
Na      17.05934926      14.30872853      10.62270250
Cl       6.36207948      19.63204763      11.39526435
Na       1.21907803       6.81456913      12.08419935
Cl      13.58526419       2.93998795      11.16710509
Na      17.68405721       4.87814526       7.28310304
Cl      17.96733718      19.55794953      18.07428907
Na      15.27353719       2.10752223       1.43367903
Cl       2.49382226      17.00688534      10.46770973
Na      19.99144197       1.49184417      12.65997850
Cl      17.78820045       3.14507047      18.14499812
Na       4.95193539      11.92938833       1.71315455
Cl       9.70344825      17.92577529       3.82618275
Na       0.26568565      16.17454049      11.90313899
Cl      11.37747711      16.90587469      11.87819928
Na      13.33116684      11.34978152      19.16747182
Cl       6.43455880       1.83808329       4.10218616
Na      19.15948414       0.18009514       9.78014920
Cl       4.90525507       6.96793390       0.90660469
Na      18.75522833       9.71000945       6.78625589
Cl      10.28216477      12.73421657      13.53639889
Na       9.92368325       9.46675338       9.23321197
Cl       0.57950563      12.51087273       4.18556500
Na      11.34660307       9.15428870       0.65674515
Cl      16.72367201       8.86164635       5.02605965
Na       0.45458184      15.64206510       8.65843971
Cl       7.79973524       1.16471997      19.43006265
Na       0.03468976      18.51734013       1.14992853
Cl      18.64646569       2.12026561       3.08037030
Na       2.75487147       4.55488884      14.80032478
Cl      14.93210445       6.73781359       8.25043627
Na       3.57419887      19.98407453       5.29383729
Cl       8.07317792      13.55660445      16.34707970
64
Lattice="20.0 0.0 0.0 0.0 20.0 0.0 0.0 0.0 20.0" Properties=species:S:1:pos:R:3 energy=-1.2511304913062353 pbc="T T T"
Na      19.44464863       7.48859401       9.95753828
Cl       8.80196130       4.78633045       0.23359152
Na       3.52448799      16.51243387      18.37734390
Cl       7.63164303       9.80592985      16.14665550
Na       5.22757070      19.86828807      18.13297634
Cl      11.75847927      11.02232565       0.59423155
Na      14.06250527       8.23159338      15.19541206
Cl      16.50511753      13.35709852      11.79595827
Na       2.27130733       2.65699407      15.57426382
Cl       7.93084586       4.61543674       4.84361583
Na       2.58449694      10.59717752       1.19970781
Cl      14.07048606      17.41797948       0.75345030
Na       2.42251303      15.38027226       7.09580885
Cl      14.06366021      13.26445939      16.38825507
Na       5.51644985       7.73981344       5.46342630
Cl       3.30778678       5.74455827       2.52786887
Na       5.31589071       8.90885658       1.78445846
Cl      15.53693997       0.81646752       4.97995435
Na       7.26291667       9.77010944      12.63851790
Cl      16.66628691       6.86511431       1.57503373
Na      14.71846830       9.63602808       0.96758668
Cl      19.05266905      11.92020893      18.23389215
Na      11.20795322       1.05870617      14.38147040
Cl      10.98089128       6.60493228      17.41909101
Na      15.63881431       6.01928390      12.13185265
Cl       4.69237285       0.38235748      12.20368093
Na      18.89479262       0.91381759       6.66094743
Cl       5.50429981       5.44308502       0.74758015
Na       7.40975973      15.36418626       2.79922972
Cl      14.38558027      12.97252960       7.81856318
Na       3.43499354      12.78900607       3.40357614
Cl      13.71998876      17.40764194       4.94758240
Na       5.38473514      14.53797952      12.89968065
Cl      14.19886702      12.92604522       5.20078022
Na       2.75414110      17.35579816      14.32997644
Cl       0.69623049      11.34547817       6.50408650
Na      19.86219698       5.11953605      13.92033874
Cl      12.34647714       8.71318213      11.10139188
Na       2.70562363       3.20231220      19.77608832
Cl       1.45723613      15.06760887       9.67950152
Na      13.66632263       5.76522976       2.26584887
Cl       7.29256902       4.93603673       7.40411162
Na       5.69761041       3.46459275      13.39951528
Cl       9.81935432       4.17297439       2.87588616
Na       2.21220736       7.58686136      16.07674814
Cl      10.42409960      13.44307598      12.92212802
Na       7.51580060       6.50143360      16.87399415
Cl       3.35810900      10.12350316       6.67646625
Na       5.67898000       3.12854242       5.49238849
Cl      18.67767844      15.60386811      10.30146798
Na      10.02341345      14.33884242       5.54277941
Cl       9.44906670       7.47663940       8.61077348
Na       2.31719199      12.50246862      11.74589115
Cl       2.69598737       7.24143437       7.42362197
Na      17.44680949      15.58055015       3.71506380
Cl      18.75699728       2.77290051       8.56059835
Na       3.55308174       9.83945524      18.81183793
Cl      18.57325415      10.24969268      10.83087324
Na      13.13008126      15.82214911      13.27335747
Cl       8.35208751       1.34303291       6.58601923
Na      16.99774638       3.05775463      16.04282211
Cl       0.21742710      15.14541616      19.52483895
Na      10.71836460       8.98853533       1.95608177
Cl       7.16735530       2.42459692       2.38192458
64
Lattice="20.0 0.0 0.0 0.0 20.0 0.0 0.0 0.0 20.0" Properties=species:S:1:pos:R:3 energy=-2.6715907182868475 pbc="T T T"
Na       0.38783073       9.99496667      19.23769980
Cl      11.27358427       6.78792490       9.03540468
Na      19.43066257      14.75598144       0.69799898
Cl      12.53942860       0.46234990      17.30384612
Na       4.08305955      10.56165090      12.82155354
Cl      19.60656744       5.75209921       3.80066007
Na      17.79384732       8.84003742      16.26732955
Cl      18.34198499      13.04745567       9.70395454
Na      12.84016447      11.71161729      19.94706548
Cl       1.41631073       0.81328422       9.48372792
Na       4.38776114      12.73762064       1.50571909
Cl       9.51739818       5.98500681      14.69986763
Na       2.87941927       7.27638109      15.15174068
Cl      18.64288120      16.49778288       6.68492623
Na      14.58764037      14.79800444       2.04071255
Cl       6.77822474       8.67454327      15.42247922
Na       8.04193330       1.66285131      13.94755366
Cl       1.90454873      10.18178465       4.59461573
Na      15.62223436       6.12641559      10.85134047
Cl       7.40803648      19.03244831       4.92067761
Na       9.39854577      17.93157103      12.08162247
Cl      13.08554358      16.40971930      11.01664468
Na      14.86663098       7.57155977       7.02989304
Cl      13.12359470       0.53567733       8.50731761
Na       6.83410153      17.51109438       1.56119976
Cl       0.41419656      10.27927969      12.10033983
Na       2.63184672       0.51673079       6.73893495
Cl       4.61770261      15.89543872       0.66179076
Na      17.70148606       5.03837660      16.68237503
Cl       2.95975652      18.44218339       1.46697362
Na       9.35607131       0.72494701       8.86275193
Cl       6.73329859       1.16571628       1.04553864
Na      11.79170489       6.73724340       2.50527516
Cl       8.60237315      15.02287089       3.77707272
Na       5.47595134      13.53791205       9.58694122
Cl      15.54507350       3.57072270      16.39579608
Na      15.39775416      12.62800777      13.78660865
Cl       1.79138066       8.55578387       9.93205491
Na      17.27046555       6.55225136      19.40674930
Cl      12.34392248       9.39361433      13.39015461
Na      11.69037032       2.72925213      10.74129332
Cl       8.10474868       5.83467239      11.72112612
Na       1.31731089       4.55047377       9.02530954
Cl       1.04281541      14.29040906      11.60611986
Na       8.10374152      11.00654596      12.83094746
Cl       0.89459503       3.83427710       6.00328019
Na      17.55120241      10.93367229       1.87037354
Cl       8.57834750       2.41829100       5.16348231
Na       6.77212231      18.33337375      14.07430668
Cl      11.07785507       3.25699165       2.60778089
Na       7.53513555       1.50430500      17.13806925
Cl      16.58140856      10.47070260      18.59115375
Na       1.74029019       2.23222383      14.96066096
Cl      14.45802620      18.34124908       2.05632468
Na       5.46586870      11.58071145      16.00830876
Cl      14.92142670       5.71673267       5.26970308
Na       0.86807478       4.41673805       2.08975553
Cl       5.79229602       7.17661256       1.23827507
Na      12.26190824      16.35781688      15.04772283
Cl       1.29676372      15.83634056       3.69180661
Na      12.64599790       3.21135683       6.71729294
Cl      17.17209867      10.81635272       9.62854764
Na       5.04038862      18.19808289       5.95978463
Cl      16.54157565      10.81943935       4.52519507
64
Lattice="20.0 0.0 0.0 0.0 20.0 0.0 0.0 0.0 20.0" Properties=species:S:1:pos:R:3 energy=-2.8087444162646693 pbc="T T T"
Na      17.14824716       8.71628355      10.08439795
Cl      11.89660825       3.54302456      17.17901092
Na       1.39252610      18.46937546      17.76409888
Cl       8.75557986      14.39733564       9.60850576
Na      15.87616861      18.11520750       8.31764332
Cl       0.72834769       9.13868056      16.72715078
Na      13.08126671       0.57787651      17.78093361
Cl      19.45126704       1.33503881      12.65487820
Na       8.17691286       9.61569709      14.26181032
Cl      12.09908225      12.24152254       3.08587512
Na       2.59628656      10.99106053      19.60146594
Cl      18.40263406       7.65866748       7.42890704
Na       3.59627196       8.28204590       6.86445829
Cl      14.11461014       7.90539024       4.37336770
Na      13.63860696      16.76450043       6.41447393
Cl       0.65249278       3.25469227      14.05477178
Na      18.02936317      14.12666656      10.91485156
Cl      12.38883773      17.40454337      14.13252261
Na      15.83969933      19.26383126       3.89417112
Cl       7.23765806       9.61222784       5.41579120
Na      11.88166083      11.51526779      14.18418457
Cl      16.64386635      11.18085115       2.35180885
Na       5.87984714       7.74478982      11.59674925
Cl      12.84295835      16.93782273       9.03407086
Na       8.85901800      12.71361434       7.48356988
Cl       0.34906163       6.76799083      19.12900010
Na      10.86114188       0.30365793       1.57460969
Cl       0.21651002      12.07934026       5.60496789
Na      11.89879074      15.21113099       4.45989684
Cl      13.26732732       7.22374903      13.10565805
Na      13.89872692      14.12789393      17.84060486
Cl       6.39392774       6.23618142      15.73565800
Na      15.38790311      10.75925563      14.12601472
Cl      15.82457900       1.71042857      15.62289400
Na      14.07700126      14.36390689       7.94272180
Cl       6.72670907      18.84719883       1.60088329
Na      14.70976502      18.68269690      11.63366155
Cl       9.91666557       1.06134976      19.28473797
Na      16.12451591       6.80123434      13.01624906
Cl       3.71318061       8.81364807      13.28865674
Na       7.24310898      13.58398206       2.00831203
Cl       2.76226315      10.56647289       8.64421274
Na       1.18642799       6.59985054       2.41199470
Cl       0.47740378       1.30173325      17.37161220
Na      14.90666864      13.02231179       3.49924751
Cl       3.94587403       9.98519753       4.35112117
Na       2.15669281      12.43872023      12.97809208
Cl       4.62094647      17.55256842      14.68807835
Na       6.73616295       3.55286049      16.86544357
Cl      19.77141502      16.43606550      14.86518616
Na       6.96315101       8.92495170      19.55641038
Cl       9.65571256       8.66936482      11.34132367
Na      10.28351596      12.29739783       0.25541686
Cl      11.63279117       1.43464578      10.85650368
Na       4.24343021      12.74938569       8.77786124
Cl       2.28174009       5.64012293       7.26977098
Na      16.29947500      15.15825969       3.67782130
Cl       5.16975453       2.76770631       5.30658818
Na       3.13230919       5.75267065      14.64339564
Cl      13.47105322       9.54919495      17.62736701
Na      19.20856024       6.71770242      11.67438828
Cl       1.02786587       0.71880918       9.71046727
Na       9.29867609      15.90795366      12.09271217
Cl       9.78694241       4.74555742       8.36819451
64
Lattice="20.0 0.0 0.0 0.0 20.0 0.0 0.0 0.0 20.0" Properties=species:S:1:pos:R:3 energy=-0.8990760452999862 pbc="T T T"
Na       1.99220239       7.80648237       6.74425179
Cl      12.13092255      19.40956160      16.43323500
Na       7.73679834      18.99909046       5.37494614
Cl       8.22375029      15.88063948      10.89695994
Na      14.54801645      15.08590057       0.62499635
Cl       6.81071413       5.13014430       3.46476497
Na       4.13178379      14.95010194      19.67791221
Cl       5.47421615      17.53765393      11.51181302
Na       1.32350656      13.17884508      14.11152454
Cl      10.93141696      16.42089959      12.36064089
Na      16.49677154      10.11478446      19.81668978
Cl       1.73966019      10.25744247      11.47536726
Na       6.90596627      15.23014476      18.71042003
Cl       2.80225693      19.32788219      16.97563303
Na      19.46967614       8.73279760      19.65497028
Cl       0.35166185       3.27331647       3.46704001
Na       5.15397181       0.00685568      14.06186305
Cl      12.47369047      12.64471957       6.80464016
Na      15.01933937       8.12139207      19.08379887
Cl      12.08388314      18.02430872      10.62864201
Na       4.76883907       3.27974012      11.36116676
Cl      17.27680689      15.88876828      17.97285449
Na      15.32273032       3.46231639      17.05030018
Cl      10.07039107       5.23283552       6.93307240
Na      18.77990936       3.58799893      18.73288227
Cl       9.46606453       4.63818203      19.20685610
Na       9.37323643       3.90872767       3.88335705
Cl      17.34126449       3.46446879       5.18951217
Na      16.65423931      18.64543053      13.78877687
Cl      15.77920979       6.92117766       9.23053258
Na       6.26657810      11.73989280       6.56747305
Cl       0.60227856       6.85876012      15.51005101
Na       7.81770967      19.81109142      16.83865644
Cl      12.19885689       2.13895077       4.87959685
Na      10.59504110      15.80070516       7.92165261
Cl       9.96108180       6.87592013       9.45002215
Na      17.38182981      10.96784069      16.31262276
Cl       1.70324826      10.99691904      18.00804923
Na       1.07543508      17.24736369       0.96830791
Cl       5.01557923      14.84492664       6.98463170
Na       0.80077868      19.87717937       5.54712944
Cl       9.22504895       1.83986735      12.72760657
Na       9.25370441      11.42633981      12.67899437
Cl      18.33271327       2.67946028       9.09704305
Na       1.71092018       7.30751137      18.67724488
Cl      17.05932039       7.85301197       2.37619542
Na      12.85381807       5.22185944       8.81283256
Cl      16.12300755      19.52057126      18.25772332
Na      18.25945417      11.72736104       1.88147985
Cl      19.82541759       3.65528102      12.35524191
Na       2.73463947       2.88732797       9.64919082
Cl      15.33370224       4.13498949       3.25646112
Na       8.69141362      15.34932368       2.36555644
Cl       9.86163342       9.61188398       6.28367634
Na       4.81808546      16.57141826       1.50015989
Cl      16.47763583      13.13908546      10.52730497
Na      11.16897078      16.26290600       5.02381378
Cl       0.07517741      11.40074103       9.59027172
Na      10.95481012      11.93474408      17.65395445
Cl      16.97848035       8.95901926      12.68479941
Na      15.12314252      16.55365014      12.29508411
Cl      16.78087743       6.56695487      14.97664987
Na      14.01727698      13.02691744      11.89922402
Cl       0.35332655       7.87393697      10.13368716
64
Lattice="20.0 0.0 0.0 0.0 20.0 0.0 0.0 0.0 20.0" Properties=species:S:1:pos:R:3 energy=-2.5960291494016903 pbc="T T T"
Na      10.72704784      15.31979021      17.29022821
Cl      11.27613944       9.28375609       0.35227593
Na       1.87416113      17.03975864       8.50209026
Cl      15.26962011       5.41124553      12.02148872
Na      11.36917566       0.95629427       1.79360708
Cl      12.95676826       7.14273802      10.25416917
Na      16.87480147       1.35114989      16.90937154
Cl       6.40078916      19.66533869      14.16074618
Na      16.10942545      15.37662682       9.33107000
Cl       2.73534254      13.15676397       7.92045023
Na       2.27510278       0.50030023      12.62919916
Cl       9.00455596      15.26449099       9.98444818
Na      14.60293947       2.57113763      12.56865431
Cl       7.65247953      13.38643672       1.58120450
Na      18.58073023      10.63716265      14.15174655
Cl      14.49588307      12.73136642       7.13012213
Na       7.63797225       3.83144627      14.24586722
Cl      16.50688916      10.74320492       2.13387683
Na      12.24303101       7.71693378       6.88470188
Cl      13.09807915       6.02237346      15.37836117
Na      11.48253173      10.79614035      12.54841882
Cl       6.18164160       7.88063308       7.15509101
Na      14.54896265      10.97357440       5.18682634
Cl      15.21840783       4.14130986       7.52815896
Na      11.13511231       9.39599549       8.72085053
Cl       7.24638041       2.20507602       1.50575955
Na       9.30281059      18.02110048       1.05240947
Cl      13.71175613       9.51203443       0.86923539
Na       9.63438917       7.91663504       2.93665194
Cl       7.72552335      11.71518931      16.48746746
Na      18.38146014      19.34847619      17.31872583
Cl       3.80915001      15.21963836      10.66707046
Na       5.21667724       7.35794375      13.77062922
Cl      14.33111912      15.98683686       7.52578912
Na       9.49268712      12.26128836       5.07851534
Cl       2.63876642      11.06964191      10.08265170
Na       7.30603256       5.11814070       0.07403145
Cl       7.73869768       8.85677857      19.19332152
Na       2.02319099       7.17771356      18.22709095
Cl       2.49391565       6.70259724       7.63084227
Na       0.46410566       2.10106905       3.06809715
Cl      10.34041638       3.35868507      15.85463768
Na      10.29396114       7.46390812      17.19277359
Cl      18.17961792      15.01725048       7.08037717
Na       5.59903553      17.56486249       0.70680757
Cl      10.16595739      10.74221161      16.65749336
Na       0.89848042       0.99085829       9.80215048
Cl       3.93776926       4.04609852      14.70880796
Na       8.06089753      18.38554376      15.86314977
Cl       1.47282454      14.21038505       0.96587725
Na       7.40339319       8.06411431       9.38501538
Cl       1.02549464       2.03486216      14.55963398
Na       2.07164245       6.26612674      11.11736892
Cl      13.23607566       4.74791127       5.37549901
Na      16.71755215       1.88002667       2.71944585
Cl      10.67917899      14.92341107       5.22971218
Na       3.62631250      14.47481221       3.80218987
Cl       9.67175113      10.60902921       2.79603154
Na       5.26530125      17.10097377       5.06510643
Cl      16.56968501      12.48494311       5.31024028
Na      14.78474933       8.00771820      12.94066682
Cl      14.58544561       8.13355915       5.86147856
Na       5.32948816      14.93750098      18.12250784
Cl      17.01898407       8.58622211       7.67647766
64
Lattice="20.0 0.0 0.0 0.0 20.0 0.0 0.0 0.0 20.0" Properties=species:S:1:pos:R:3 energy=-2.6732013300749435 pbc="T T T"
Na      11.93723367       5.46746474      16.68778454
Cl      10.31613719       2.28611395      10.55407768
Na       3.57531615       9.89863056       9.25729261
Cl       4.46200580      10.56358372      19.70507842
Na       0.30809554      17.78635229       9.58327469
Cl      19.44219319      11.56887605      12.04600976
Na      12.53220545      15.55592856       9.70736513
Cl      16.29821887      12.08499374      10.49731266
Na      14.94016192      18.67715285      14.35166238
Cl      18.01002051       2.95981184      12.56812367
Na       7.92032489       1.60136375      14.50882034
Cl       1.73262908       0.36226192      11.25542637
Na       0.11428307      13.88489635       0.11502837
Cl       3.52271807      19.13937737       0.51849872
Na      10.05735126      14.27215623       5.16068999
Cl       0.85920358       5.28326498      18.27227048
Na       9.06926803      12.39531308      16.03989569
Cl       1.28882868       3.55078970       0.68495451
Na      14.77369832       3.87338392       6.78374300
Cl      12.36485932      19.73337612       7.66707490
Na      16.83593444      14.93189238       0.73720007
Cl       0.97700432      15.41853039       5.27615113
Na       7.77379184      19.90288184       6.09909293
Cl       1.92511330       2.79451127      16.45508733
Na       0.29394752       7.10672505      15.63857942
Cl       0.73954223       1.35102612       5.86592266
Na       7.76848760      12.47600360      11.07683747
Cl      17.00440523       8.16955544      15.66801777
Na       0.05437983       4.27582130      11.85307557
Cl      13.83514510       2.65341682      16.89887142
Na      17.12266428      13.80053928       6.82383388
Cl      14.67699999       3.45719963      19.48844094
Na      18.52001084      17.10623786       0.35790559
Cl       1.83451171       9.85836712       4.74172304
Na       0.38457087       8.39776563       7.90587853
Cl      17.77872437      15.63649911       4.90472327
Na      19.60865421      11.82560626       7.90536408
Cl      13.61375833       1.36759592       1.72063357
Na      14.34232344       8.16663609      10.58951891
Cl      11.99039008       4.48486943      19.29382670
Na       2.52517418       3.43050441       2.90212083
Cl      18.41720810       0.07128665       9.69270323
Na       1.46765826      13.46020501      16.66644977
Cl       2.34355803      13.45481790      11.91545912
Na      15.26338351      12.78621972      15.87928709
Cl       8.73939416       7.12450841       6.58809863
Na      14.39528498       6.15135258      15.72900504
Cl      16.83375781       7.53843039       6.24832151
Na       7.28245979       1.42463944      17.39091354
Cl      17.03696426       8.51098470       3.13911421
Na      14.65739710      15.55253289      18.10471894
Cl       2.10572070      11.99181197       2.06981629
Na       5.60530757       2.49102914       0.30709293
Cl       3.98971565       6.46031722       6.63069789
Na      14.05430041      10.96642349      10.32011571
Cl       7.32173931       7.39640874       2.87379781
Na       1.74470236       9.41706586       1.46173150
Cl       6.22189406       0.04044052      19.96000107
Na      12.99348222       6.15816966       1.12885973
Cl       4.88005307       0.95293674      12.11311863
Na      14.58373455      12.41222542       5.11738648
Cl       6.11467592       9.91640346       8.78722821
Na       1.97669985      13.90040888       7.65711641
Cl       8.73052278      18.72473482       1.36119923
64
Lattice="20.0 0.0 0.0 0.0 20.0 0.0 0.0 0.0 20.0" Properties=species:S:1:pos:R:3 energy=-2.91956374606098 pbc="T T T"
Na      12.98128383      13.19598786      19.40169248
Cl       5.90086553       0.53367198      11.74257790
Na       2.11069943       8.28213714       7.95898519
Cl      17.99488077       9.47869683       5.73141614
Na      15.87743535       8.67344102      19.06607399
Cl      14.30745091      17.40599291       3.73761004
Na       2.10474923       6.13604147       6.53629480
Cl       2.13703462      10.32842545       9.40892776
Na       2.85023276      14.08015287       3.45070193
Cl      16.15870528       1.41654460      12.62975911
Na      10.02457307      18.15947773       8.86628540
Cl       7.83605577      19.46640065       3.84291389
Na      15.74239535      15.99184433       9.34055067
Cl      17.81791513      15.80307563       7.17694710
Na       0.05787348      17.94524898       6.60640856
Cl      15.06122843       3.05802648      11.05838983
Na       2.06634457       3.05813391       8.91676903
Cl      16.18955006      12.82193619      15.45581803
Na      14.37891692      19.56580274       7.58997780
Cl       7.88630429      18.94817868      16.41063078
Na       4.59358505      12.25203314       0.75251382
Cl       7.51404005       8.47851440      10.65187890
Na      13.41960998      13.39070739       6.11948631
Cl       7.73007506      11.95118133      18.09617086
Na      11.66777239      16.98455279       5.11844784
Cl       1.60374123       3.18059677       4.02309799
Na       5.98406393       6.57818468       4.93715348
Cl       5.59278233       0.18893169      15.01431456
Na       4.91362414       8.23373886      13.39780644
Cl       6.98733095      14.57293398      15.07441059
Na      11.84614469       7.07584795      18.22462274
Cl      11.23855527       4.69502077      15.94196013
Na       9.81879965      14.81233874      11.06725007
Cl      19.66104516      19.61965573      11.16066090
Na       0.91783065      13.12414696       9.91679924
Cl       1.46086109       4.71301467      15.51573732
Na      16.51603745       8.97620365       9.80882539
Cl      13.53538622       6.61120137      16.39291747
Na      19.14879364      11.77803640       2.45421592
Cl      18.71566122      11.78094090      11.88656186
Na      14.60967926      15.11325061       2.32246529
Cl       2.06020839       0.04400810      14.52250062
Na       6.18222863      10.74768847      13.99822001
Cl      17.96681352      10.96983762      16.28458282
Na       3.02936498      15.82564154       5.76051484
Cl       7.14088780      18.03132512       9.75979765
Na      10.96280786      18.69921623      13.27385106
Cl       2.45813104      19.59955651      10.15370689
Na       6.96775943      14.94547617       8.15579593
Cl       1.51905448       9.04488289      13.57375764
Na       8.51815923       2.91788726      15.34949763
Cl       1.46393105      17.70088399      15.35618624
Na      12.90284972       8.52435228      14.83418111
Cl      15.09562395       6.71335068       5.71926982
Na      11.91343752      18.98035456      15.67987904
Cl      11.13273665      12.46311540      10.41216197
Na      18.26550343       4.70190624       4.75275492
Cl       5.44752984       9.80247411      17.95794702
Na      19.06333424      19.16184545      14.94116898
Cl       8.57068554      11.08353954       7.54812420
Na       8.57837677       4.59533616       9.05762396
Cl       6.95509553       9.42338053       0.23161414
Na      18.07106946       4.87923246      12.74708460
Cl       2.63950411      13.89259386       0.75974158
64
Lattice="20.0 0.0 0.0 0.0 20.0 0.0 0.0 0.0 20.0" Properties=species:S:1:pos:R:3 energy=-2.744791511821939 pbc="T T T"
Na       2.09238657      14.38649691      17.99585242
Cl       8.76402605      19.27192388       4.34268838
Na       6.92919965       2.33302079      12.85008967
Cl       7.58513569       8.51191929      15.19820921
Na      15.95371408      18.45959150       0.96539148
Cl       4.33945421      15.35120855      14.76465479
Na       2.86368623       3.15506860       3.70120528
Cl       5.88123212      17.03562722       7.90492789
Na       6.57269324       5.78800434       6.30569288
Cl      13.20520157       2.98815492       3.84340636
Na       6.82794417      14.01437902       2.32371272
Cl      14.75646237       6.84384291       2.07750032
Na       3.36974604      13.52598988       7.50214977
Cl      15.11054192       9.04204935       3.86030243
Na       1.19341032      14.17142743      14.62007723
Cl       6.04455003      17.75973561      13.03092333
Na       6.08957393       3.33655571      18.75801920
Cl       7.77036777      17.22465275      10.74145425
Na      13.62388225      13.74614106      19.47609916
Cl      10.09057356       5.08910356       2.73892581
Na       7.99643058       8.36219450      19.96351234
Cl       3.51608443       5.35705163       8.90745916
Na      15.06045983       6.98250340      14.58899049
Cl      10.86674824      17.96008572      18.33012210
Na       6.88911963       6.16390211      14.49617258
Cl      19.08018976      19.82098604       5.03625976
Na      17.60792703       0.10337331      16.88220118
Cl       8.99009694      18.65671516      12.78149312
Na       5.80007258       9.27161769      17.40566831
Cl       9.07695166       4.24701800       9.91353908
Na      11.58599553       3.10756810       9.65895602
Cl      14.69670099       0.31932553      11.52755049
Na      11.29989405       4.56706637      19.71934982
Cl      19.32462689       5.67872499      10.18732790
Na       1.74423549       6.16421450      19.39993626
Cl       9.14217803       9.78149931       7.78652803
Na       5.46194363       0.66637286      18.76378129
Cl       2.14425766       5.98538368      16.00224432
Na      14.47747757      15.01603080       6.35216237
Cl      17.53655571       9.44078651      17.25288574
Na      19.70813916       5.48835483       2.50823545
Cl      12.46737340      12.25377649      13.12232918
Na       8.00613888      15.37117694      15.21369376
Cl      12.07064867      15.28321084       3.40773446
Na      19.13143766      12.21347659      19.31024356
Cl      19.19546969       6.13331376      19.45929635
Na      12.43652620      10.23689857       7.74776422
Cl       4.10793966       8.37701451      12.96523225
Na      10.54437883       1.37930431      12.22997569
Cl       2.13543372       6.89925749      11.66692288
Na      10.66986604       7.26335633      15.05148448
Cl      16.24389229      15.96469974      14.73627221
Na      19.12478181       2.46451659       6.24578657
Cl       6.22160299      14.69596914      17.93549443
Na      17.16715554       1.82438506      19.37660220
Cl      18.82644832      17.00772071       8.38131572
Na       4.18467778      15.78156089       0.06635838
Cl      16.39451903      14.93718859      19.41248856
Na       6.67708488      11.99802478       8.28102583
Cl       8.68020917      14.19197477      17.55034391
Na       0.57614465      11.25037840      11.11428614
Cl       1.25733995      16.33136650       1.24419663
Na       4.99401679      17.50959077       1.85594036
Cl      15.89197512      11.35632608       2.67153883
64
Lattice="20.0 0.0 0.0 0.0 20.0 0.0 0.0 0.0 20.0" Properties=species:S:1:pos:R:3 energy=-2.1716510790202297 pbc="T T T"
Na      13.36862790      11.99204555      11.24573541
Cl       8.17175769      17.48327244      14.28638922
Na       0.58161217      12.79674318      11.11790802
Cl      18.00808811       1.36691512      17.65454784
Na      18.10949935      14.03532310      12.62586717
Cl      19.14582714      17.89168476      12.71790386
Na       3.18484316       9.90020439       5.30933132
Cl      17.23874727      17.52935622       9.40656269
Na      17.91773361      10.14837245       9.23749562
Cl       3.27137973       6.75619868       2.13669666
Na       6.63695530       6.15794300       2.57091254
Cl       9.15699521      13.87990626       1.30008466
Na      14.72509780       4.65046819      16.12997989
Cl       9.51180753      11.71830706       7.92149902
Na       3.12734575      19.46736911      14.70752704
Cl      12.86392386       6.43813852      11.68405412
Na      18.53404213      11.60962167      17.07559894
Cl       6.17248513      19.30349648      14.26806142
Na       8.14284437       2.27837394      16.98844911
Cl       5.43276029       9.84955420      14.67714310
Na      17.28439745       0.99057792      12.84409795
Cl      13.47089583      18.83498124      19.17289338
Na      19.16768392      17.43421059       5.79315449
Cl      10.43060503      15.67996793       2.69297089
Na      17.82653740      10.56208570       1.39990581
Cl       2.47701150       4.08969374      19.63078167
Na      17.29260329      16.51965117      15.62687772
Cl      18.15061362       0.22479961       1.84640291
Na      17.19208119       6.78471244       8.06301170
Cl      14.24817772       0.85170840       1.75496489
Na       1.95983263      16.36944545       0.95269802
Cl      10.36139829       3.66016679      17.21003258
Na      13.06288167       2.36107911       8.26054240
Cl       3.77258918      13.31614112      17.67581913
Na       5.40431707      15.21738955       5.43190129
Cl      15.49059435       7.21450837      17.75352800
Na       7.78852263       3.98118460       9.28578575
Cl      13.71937141      10.96993368       8.91271241
Na       9.30461835       5.10173161      13.40279598
Cl       1.27812739       4.19073049       6.32777690
Na      19.27357718       6.66820003      19.18752444
Cl       5.57815028      11.74859543      12.27136880
Na      15.13263991      11.33946107      14.23043995
Cl       9.33383199      16.45169912       6.85928414
Na       8.38292722       5.79604704      18.16758070
Cl       7.82818919       7.31045276      16.12179845
Na      16.04163412       5.42503175       9.86749779
Cl       3.90430337      16.55928967      15.53565285
Na       0.17129986       9.60071701       3.62219807
Cl       0.27649451      18.45694194       0.62041442
Na      16.73097048      17.49317498      18.28892404
Cl      15.95103752      11.59655343      10.23866135
Na       0.86960243       8.62758917      19.82206275
Cl      18.96125980       7.78892213       6.06365064
Na      16.24406996      12.21861134       4.43068009
Cl       9.99453813      11.15901659      12.34280811
Na       4.71806918       7.51347702      16.06917742
Cl      10.52147068       9.32627208       7.97906130
Na      12.92386140      15.31572855      12.76624257
Cl      11.83371115       9.19252472      15.09489210
Na       3.28398541       1.77308320       0.92476198
Cl      15.26042385       1.73651138      14.36262365
Na      14.85339258      18.75332986      16.44874652
Cl      10.99536223      15.78597160      10.59955685
64
Lattice="20.0 0.0 0.0 0.0 20.0 0.0 0.0 0.0 20.0" Properties=species:S:1:pos:R:3 energy=-2.466632531462274 pbc="T T T"
Na      18.74330880      13.93698149       1.91933805
Cl       9.07712224      11.02383163       7.73930703
Na      10.76319973       6.95847948      19.24974909
Cl      12.33856462      19.60513704       1.72582885
Na       0.43730127      16.68967528       5.27492503
Cl      14.13227737      14.00624462       2.03081291
Na      10.90677942      18.91840504      14.95198187
Cl       8.54089515       4.46530041      17.91864049
Na       7.47637344       8.24949370       4.43536099
Cl      18.21429380      18.72179731       6.55064455
Na       5.73783635      13.32993112       5.85280026
Cl      17.17046220      12.50850267      19.90226138
Na       6.20970132      18.01302827       7.90558573
Cl       1.38581489      18.47901910      10.84441872
Na       4.55406120       1.26426552      15.72723668
Cl       3.69233555      10.25952817      11.01402787
Na      12.88307685      18.88738543       6.00801216
Cl      13.23494798       6.51833340       5.57040719
Na      15.36336468      16.10627794      18.77642447
Cl       5.46517238       4.74162212       8.90063906
Na      16.90525573      16.90202988      12.29462697
Cl      17.24113738       3.09804632      10.92815361
Na       6.60521082      10.09929335      16.84315729
Cl      15.08339576       1.42335687      14.57607328
Na      15.71806155      17.51971852      14.42220120
Cl      14.34435711      11.93974803      16.27827879
Na       2.32730071      19.66689319       5.05141444
Cl      12.39173129      10.12220699       8.16889516
Na      12.01612196       8.29661950      17.38780381
Cl       5.76338561      18.24020226      17.97237325
Na       1.23296362      13.13217927       2.42644080
Cl       2.65729825      16.06542778       1.14803016
Na       9.63597464      13.96506531      12.39918698
Cl      11.84904840       4.03129884       6.81494301
Na      14.04162641      16.99423924      10.58226995
Cl       9.99082429       3.53603087       4.63359639
Na      11.10871998       1.81841005       2.32328804
Cl      15.96124874       9.04445370       6.69689996
Na       8.82572962      16.79532946       9.06971416
Cl      19.89774084      16.10136507       2.80047083
Na       4.93815227       3.85137137       4.98575204
Cl      16.31561683       3.89279561       8.40721175
Na       9.37020959       3.14426226       8.21467142
Cl      17.39897578       1.27899597      18.08641365
Na      14.85700199       9.01445395      19.36264804
Cl       7.91351128       7.64073560      14.06779297
Na       2.09038990       4.13338292      12.87429105
Cl      10.59420254      15.53150712       2.49253157
Na       2.89622634      13.12342081      13.00987526
Cl      19.91465241       2.41009396      12.98986536
Na       1.85002675      10.02909221       6.09920396
Cl       9.51599790       9.63920671       0.78693819
Na      17.79641383      13.29019108      11.46926136
Cl       6.48485589       3.48099418       2.65500712
Na       2.49356033      16.37096852      14.68707802
Cl      18.40957524       5.18495273      18.03850724
Na      18.64791495      10.57944029       3.66143061
Cl      18.43156113      11.16153105       9.24557539
Na      13.83588710       2.28269201       3.20786319
Cl      16.51892252       8.63308228       1.32618941
Na       8.63891124       0.19002230       4.61741008
Cl       6.86545457      12.53231006       8.47344291
Na       1.71723469      17.44688857       8.47630362
Cl      13.62608616       0.33931298      12.03598974
64
Lattice="20.0 0.0 0.0 0.0 20.0 0.0 0.0 0.0 20.0" Properties=species:S:1:pos:R:3 energy=-0.9393232593443652 pbc="T T T"
Na      18.53887666       5.81028087      16.23635554
Cl      13.29585843       4.34014086      13.55166962
Na      10.92334907       0.97437727       1.95668107
Cl       2.12078203      16.60453505      11.41074919
Na       8.65233125      10.01697691       6.93915614
Cl      17.96454246      17.06155874      19.29041779
Na       7.95453529      11.43086149      13.01461739
Cl      14.79962197      17.97362045       3.07916317
Na      15.66234467       9.61458409      18.12450802
Cl       4.04636376       3.88598933       1.37479474
Na       1.97525860       8.15676331      14.76754032
Cl       4.96472136       0.51722859       7.22328831
Na      13.36170014       7.85311112       6.36696140
Cl       7.02570316       6.59378488       7.45596971
Na       8.83290826      13.89859815       2.38580869
Cl       6.89859974       3.09220830       3.50734336
Na      18.35231138      15.33565741      15.48151605
Cl      12.88588403       0.48393443      15.09068304
Na      13.92104022      17.83100027       6.37132741
Cl       8.06535126      14.84790328      18.82364660
Na       4.48749695      16.73419108       5.17782770
Cl      13.76189985      15.15926121       5.17660594
Na      10.32699571       6.55895664      17.99511192
Cl      14.29349292       3.84483080       7.75110537
Na      17.66168577       3.66388953      12.54369287
Cl       4.33823372      11.71218114      14.69915706
Na      18.87138095       5.83459713      19.65783558
Cl      11.00066801       6.06034724       8.54912880
Na      19.37705340       2.31734105       8.82653450
Cl      18.01600275       8.42495054       2.70473225
Na       7.76492355      19.27523610      16.63480428
Cl       6.25732121      18.07600032      11.88950504
Na       7.41919252      16.80306790       3.17869106
Cl      17.37043212      11.67489033       6.29091175
Na       0.16439161       0.24349030      12.64351060
Cl      14.01726282      14.87305236      11.99912283
Na       8.34278542      11.39135161       1.57437050
Cl       4.74028728      12.28181873       3.21579515
Na       2.25417226       2.39461889       8.14354668
Cl       6.89451439      17.64266874       6.77288356
Na      18.28222256      19.62793184      16.70481144
Cl       8.67972814      16.38107875      10.35909795
Na       5.17721946       9.63882641      16.87765704
Cl       1.03768790      11.11018922       4.40196346
Na       7.69440783      12.31100861      18.37378499
Cl      12.04407441       4.09489954       1.90593123
Na      16.28722877       8.71364042       5.09984733
Cl       3.89663646       0.70798126       4.73894546
Na      13.17721060      10.40967721      19.82408188
Cl      11.69753941       2.41785327       7.07370877
Na      12.84843907       9.44418404       3.44476127
[truncated: 6,754,948 more chars]
