# Supplementary material for: Physics-Inspired Equivariant Descriptors of Nonbonded Interactions
Source: J Phys Chem Lett. 2023 Oct 20;14(43):9612–8. doi: 10.1021/acs.jpclett.3c02375 (PMC10626632; doi:10.1021/acs.jpclett.3c02375)
Supplement: Supplementary file 2 — jz3c02375_si_002.zip [file jz3c02375_si_002.zip › datasets/bio_dimers_monomers.xyz]

16
Properties=species:S:1:pos:R:3:forces:R:3 label=C energy=-7741.80993019298 charge=1 pbc="F F F"
C        0.57881058       1.03029223       1.06595407       0.00149270      -0.00084804      -0.00135445
C        0.22158128       0.27434975       2.30789791      -0.00143322      -0.00132434      -0.00015237
C       -0.17621938      -0.30566795      -0.82275943      -0.00209035      -0.00032578      -0.00070780
N        0.77663059       0.17576531      -0.07866689       0.00119723       0.00071746       0.00455867
N       -1.42834833      -0.03951964      -0.55505796      -0.00146274       0.00007250       0.00183463
N        0.11256908      -1.05873657      -1.85610071       0.00097063      -0.00219186      -0.00296502
H       -0.16119637       1.77345515       0.81358401      -0.00048621      -0.00060776      -0.00019959
H        1.49818036       1.57170328       1.20200405       0.00090579      -0.00015317      -0.00040419
H        1.00421144      -0.41593450       2.57376726       0.00000556       0.00052532      -0.00059883
H       -0.69011929      -0.29021364       2.19528222      -0.00035203       0.00049850      -0.00058413
H        1.70139473      -0.12730297      -0.27068552       0.00083845       0.00010687      -0.00122256
H       -1.68188560       0.47094290       0.25391937       0.00034022       0.00066962      -0.00014384
H       -2.15652794      -0.33560219      -1.15769644       0.00133917       0.00099789       0.00006447
H        1.05036319      -1.21287205      -2.13457452      -0.00074318       0.00052621       0.00096493
H       -0.59833371      -1.47863269      -2.40272152      -0.00042920       0.00099386       0.00127461
H        0.08839697       0.95978705       3.12733339      -0.00009283       0.00034272      -0.00036454
7
Properties=species:S:1:pos:R:3:forces:R:3 label=C energy=-6221.39955938734 charge=-1 pbc="F F F"
C        4.97180700       3.36089635       3.42739460      -0.00245255       0.00036673       0.00135687
C        3.47874056       3.61521744       3.61947635       0.00357971      -0.00050249      -0.00037683
O        2.74036628       2.89579466       2.95862907      -0.00051743       0.00083088       0.00110580
O        3.18243660       4.51753282       4.39123137      -0.00118852      -0.00069992      -0.00154179
H        5.55573779       3.82096104       4.20770027      -0.00035352      -0.00100987      -0.00105874
H        5.26908408       3.78334912       2.47799475       0.00057632      -0.00047521       0.00107434
H        5.16961274       2.30135565       3.38420195       0.00035598       0.00148988      -0.00055965
13
Properties=species:S:1:pos:R:3:forces:R:3 label=C energy=-6671.61305315045 charge=1 pbc="F F F"
C       -1.92929041      -0.18363965      -0.10596290       0.00315885      -0.00070598       0.00405313
C        0.46965499       0.05692190       0.02748299       0.00089111      -0.00098174      -0.00013327
N        1.52540726       0.81735569       0.17649601       0.00055684      -0.00035562       0.00054008
N       -0.72383901       0.57672460       0.04955240      -0.00349066       0.00037463      -0.00065916
N        0.61746886      -1.23000621      -0.14428004       0.00146399      -0.00093077       0.00053359
H        1.44201302       1.79534466       0.30904670      -0.00026910      -0.00018877      -0.00051569
H        2.44014758       0.43809746       0.16365297      -0.00111908      -0.00012277      -0.00081672
H       -0.80093769       1.55602501       0.18176939       0.00065340      -0.00038583      -0.00029728
H       -0.16611776      -1.82440295      -0.25881514      -0.00126143       0.00069516      -0.00043153
H        1.51542974      -1.64797519      -0.16457840      -0.00098005       0.00141877      -0.00022148
H       -1.96139271      -0.66734408      -1.06808698      -0.00006063       0.00020050      -0.00093142
H       -2.76156582       0.49065257      -0.04657431       0.00066000       0.00053842      -0.00063049
H       -2.03373894      -0.91041610       0.68248717      -0.00020325       0.00044399      -0.00048977
7
Properties=species:S:1:pos:R:3:forces:R:3 label=C energy=-6221.39935546039 charge=-1 pbc="F F F"
C        4.04492398       3.31285609       3.98383922      -0.00204784      -0.00063106      -0.00143796
C        2.95038881       3.02137411       2.96003561       0.00344769       0.00131452       0.00331133
O        2.91860987       1.86552775       2.55629632      -0.00098572       0.00107686      -0.00033831
O        2.23248136       3.96268252       2.65091349      -0.00053509      -0.00188012      -0.00155204
H        5.00857778       3.14111524       3.52728428      -0.00086483       0.00044441       0.00091268
H        3.95810190       2.62324046       4.80990932       0.00051318       0.00089867      -0.00095874
H        3.99421251       4.32653203       4.34590097       0.00047262      -0.00122327       0.00006303
16
Properties=species:S:1:pos:R:3:forces:R:3 label=C energy=-7741.84350556276 charge=1 pbc="F F F"
C        0.67965768      -1.16354570       0.58047567       0.00026379       0.00184695       0.00105917
C        1.98940224      -1.77732433       0.20889222      -0.00034397      -0.00129033      -0.00199824
C       -0.64675357       0.71504084      -0.19387556       0.00002477      -0.00009244       0.00073162
N        0.41342565      -0.03409450      -0.27510494      -0.00052913      -0.00225360       0.00280121
N       -1.55790438       0.46041383       0.70851908      -0.00176668       0.00132277      -0.00064991
N       -0.80996938       1.72656637      -1.01089963      -0.00195015       0.00072514      -0.00134992
H       -0.11408716      -1.88714149       0.46940678       0.00019711      -0.00025755      -0.00053411
H        0.70460903      -0.83106292       1.60748424       0.00028894       0.00019142      -0.00007081
H        2.79545355      -1.07218887       0.32865409       0.00032908       0.00052402      -0.00025064
H        1.97753784      -2.12877907      -0.80978129      -0.00001219       0.00031750      -0.00076761
H        1.08707915       0.18089689      -0.97133256      -0.00016067       0.00046001       0.00000501
H       -1.45727414      -0.29981090       1.33469929       0.00120477       0.00030767      -0.00092248
H       -2.37209857       1.01836350       0.79120734       0.00130641      -0.00070064      -0.00053921
H       -0.13609546       1.94268535      -1.70363666       0.00101295      -0.00053028       0.00144027
H       -1.61371886       2.30302223      -0.96410536       0.00051445      -0.00059236       0.00091401
H        2.19013522      -2.61986925       0.84635344      -0.00037949       0.00002173       0.00013166
8
Properties=species:S:1:pos:R:3:forces:R:3 label=A energy=-2172.76019496964 charge=0 pbc="F F F"
C        1.67143866       1.68276365       2.30149214      -0.00098866       0.00103250       0.00056325
C        2.73388638       2.72255283       2.10383062       0.00086102      -0.00093330      -0.00087790
H        1.68929979       1.28916733       3.30534479       0.00030244       0.00005956      -0.00043959
H        0.68757069       2.08940136       2.12939463       0.00016572      -0.00047336       0.00019404
H        1.80314760       0.85344646       1.62485095       0.00008863       0.00011021       0.00048269
H        2.60214368       3.55187085       2.78045523       0.00006112      -0.00005447      -0.00015042
H        3.71777253       2.31593929       2.27590162      -0.00033393       0.00055144      -0.00018490
H        2.71597670       3.11618766       1.09999093      -0.00015634      -0.00029258       0.00041283
9
Properties=species:S:1:pos:R:3:forces:R:3 label=P energy=-5695.03617638405 charge=0 pbc="F F F"
C        0.67342972      -1.19367567       0.40097334       0.00027892       0.00025342      -0.00240452
C       -0.02217724       0.07640416       0.05661897       0.00012126      -0.00215047      -0.00329924
O       -0.30819579       0.89438994       0.86691377      -0.00065357       0.00210834       0.00209396
N       -0.32082889       0.22220790      -1.24102972      -0.00153571       0.00133597       0.00243304
H       -0.03721871      -2.00458925       0.37653262       0.00025660      -0.00011280       0.00040444
H        1.07683133      -1.11440696       1.39224916       0.00016442       0.00007357       0.00073018
H       -0.81700782       1.03016588      -1.52473644       0.00063474      -0.00052055      -0.00035564
H       -0.09396172      -0.46503236      -1.91178665       0.00063698      -0.00079461      -0.00026147
H        1.46111998      -1.41663598      -0.29931353       0.00009635      -0.00019286       0.00065924
8
Properties=species:S:1:pos:R:3:forces:R:3 label=A energy=-2172.76014554603 charge=0 pbc="F F F"
C        2.05823170       2.01260907       2.51673335       0.00082392      -0.00204991      -0.00011982
C        3.06991618       3.11554555       2.61143677      -0.00058394       0.00171683      -0.00102107
H        1.12935721       2.29028345       2.98898322      -0.00001732       0.00042353      -0.00000376
H        2.41108061       1.11397613       2.99728172      -0.00001195       0.00038435      -0.00022671
H        1.83993278       1.76746285       1.48949639      -0.00012726       0.00009773       0.00049343
H        3.28850317       3.36074623       3.63857494      -0.00049644      -0.00027330       0.00049915
H        2.71694189       4.01414207       2.13090117       0.00050271      -0.00033741       0.00038930
H        3.99868666       2.83781134       2.13899988      -0.00008971       0.00003819      -0.00001053
9
Properties=species:S:1:pos:R:3:forces:R:3 label=C energy=-5695.03591942018 charge=0 pbc="F F F"
C        0.27898999       0.12336904      -1.39507445       0.00020419       0.00129221      -0.00055856
C       -0.04497896      -0.07567494       0.04412388       0.00209695       0.00380399       0.00091737
O       -0.59734955      -1.04165026       0.45523050      -0.00160671      -0.00256876       0.00107418
N        0.33604354       0.92546171       0.84889709      -0.00092094      -0.00206276      -0.00122929
H        0.14839173       0.85246368       1.81781221       0.00051497       0.00050622      -0.00046198
H        0.79590560       1.72813664       0.50527693      -0.00017765       0.00005714       0.00032362
H        1.34254508       0.23939511      -1.52751998      -0.00029779      -0.00024849       0.00007977
H       -0.20263056       1.01302820      -1.76756385       0.00020225      -0.00053317      -0.00009038
H       -0.06106989      -0.72829503      -1.95207972      -0.00001529      -0.00024638      -0.00005473
7
Properties=species:S:1:pos:R:3:forces:R:3 label=P energy=-6221.39968933817 charge=-1 pbc="F F F"
C        3.95904326       2.12124139       2.38874497      -0.00019630       0.00042716       0.00039238
C        2.75378148       2.90884231       2.89634478       0.00342320      -0.00228604      -0.00176002
O        1.78073625       2.92929321       2.15411262       0.00007029       0.00173504       0.00203883
O        2.90415266       3.45575175       3.98135036      -0.00214828       0.00026684      -0.00116944
H        4.63030680       2.81276111       1.89887408      -0.00063311      -0.00151022       0.00037015
H        3.66416827       1.37280380       1.67125234       0.00036394       0.00065417       0.00120548
H        4.49517516       1.67016246       3.20840300      -0.00087975       0.00071305      -0.00107738
12
Properties=species:S:1:pos:R:3:forces:R:3 label=P energy=-7226.94738841643 charge=0 pbc="F F F"
C       -1.22696255      -0.85099511       1.54619103       0.00098451       0.00017064      -0.00101770
C        1.32134449       0.37160841      -0.52917230      -0.00106404       0.00094231       0.00031526
C       -0.41829446      -0.26267631       0.47011613      -0.00055351      -0.00009887      -0.00058334
C       -0.82672071       0.26113002      -0.69821391      -0.00131115       0.00010942      -0.00102193
N        0.93029102      -0.18395311       0.55676306       0.00033155      -0.00053518       0.00095156
N        0.30086157       0.66506311      -1.33095307      -0.00020817       0.00030790       0.00037446
H        2.33284417       0.58646531      -0.78910524       0.00059877      -0.00027265       0.00040308
H        0.35816627       1.09595027      -2.21866176      -0.00041760      -0.00011334      -0.00050962
H       -1.79497211       0.37755831      -1.12169858      -0.00003015       0.00042417      -0.00005480
H       -0.93866141      -1.87496478       1.71958632       0.00070685      -0.00126859       0.00051981
H       -2.27460164      -0.82762773       1.29929814       0.00047324       0.00022253       0.00052721
H       -1.08009530      -0.31216473       2.46807113       0.00048970       0.00011166       0.00009602
12
Properties=species:S:1:pos:R:3:forces:R:3 label=P energy=-6765.14331618421 charge=0 pbc="F F F"
C        2.78109773       3.16914131       1.83954714      -0.00131128       0.00016892       0.00175819
C        2.43005415       4.60991106       2.03405504      -0.00297761       0.00067702      -0.00270665
C        2.94657655       2.44100351       3.13438969       0.00124385      -0.00248011      -0.00186753
O        2.81383260       2.96090309       4.19277413      -0.00014878       0.00055829       0.00250779
N        3.25837847       1.14431744       3.01008059       0.00230061       0.00101269      -0.00243540
H        2.02070133       2.65792247       1.26555520       0.00124167      -0.00007669       0.00060835
H        3.70055893       3.06527481       1.28025172       0.00006985      -0.00005282      -0.00029189
H        3.19429397       5.11621671       2.59785092       0.00067767      -0.00006939       0.00046717
H        1.51011648       4.70762564       2.58409205       0.00059616      -0.00029509      -0.00046522
H        3.38765293       0.60607720       3.83020152      -0.00115408       0.00022831       0.00063067
H        3.37481644       0.71678794       2.12817285      -0.00071669       0.00014593       0.00102895
H        2.31783103       5.10437687       1.08344660       0.00017863       0.00018294       0.00076557
8
Properties=species:S:1:pos:R:3:forces:R:3 label=A energy=-2172.76017265187 charge=0 pbc="F F F"
C        0.35461414      -0.41704167       0.51244509       0.00036745       0.00019959      -0.00047749
C       -0.35461335       0.41705530      -0.51244101      -0.00081704      -0.00145069       0.00040885
H        1.35869515      -0.65435540       0.19864948      -0.00037012      -0.00046418       0.00039336
H        0.42267649       0.09688658       1.45807545      -0.00037273      -0.00006550      -0.00061333
H       -0.16060001      -1.34856412       0.68520413       0.00081627       0.00132277      -0.00021633
H        0.16065139       1.34848849      -0.68540252      -0.00034812      -0.00084397       0.00009139
H       -0.42277316      -0.09712604      -1.45794480       0.00027807       0.00102426       0.00074274
H       -1.35865917       0.65450805      -0.19863036       0.00044622       0.00027772      -0.00032917
11
Properties=species:S:1:pos:R:3:forces:R:3 label=A energy=-3242.85370885701 charge=0 pbc="F F F"
C        2.37015075       2.14754951       2.43354241      -0.00116782      -0.00101775       0.00018853
C        2.42115069       2.54861156       3.87844124      -0.00094952      -0.00015296      -0.00024462
C        3.06002034       3.13927909       1.54379932       0.00000325       0.00073611      -0.00073478
H        2.82432168       1.17438289       2.31160542       0.00021153      -0.00007978       0.00001170
H        1.34019693       2.03902529       2.12428236       0.00025693       0.00011530      -0.00012107
H        1.92216173       1.83119184       4.51017631      -0.00000941      -0.00091071       0.00053676
H        1.94758666       3.50695259       4.02922654      -0.00007311       0.00056866       0.00036548
H        2.60498017       4.11458228       1.62835326       0.00002677       0.00050293      -0.00031112
H        4.09986985       3.24250477       1.81483543       0.00048606       0.00001534       0.00083336
H        3.44196913       2.63468422       4.21893442       0.00066594       0.00032380      -0.00038188
H        3.01703860       2.84404114       0.50755286       0.00054937      -0.00010092      -0.00014236
8
Properties=species:S:1:pos:R:3:forces:R:3 label=A energy=-2172.76014675613 charge=0 pbc="F F F"
C       -0.06864316       0.20629317       0.71763014       0.00097571      -0.00118024      -0.00005400
C        0.06864235      -0.20628318      -0.71763269      -0.00091029       0.00064350       0.00020284
H       -0.03444987      -0.64695122       1.37622420      -0.00001362       0.00012257       0.00012291
H        0.72444846       0.87539765       1.01129020       0.00006671       0.00010232      -0.00006880
H       -1.00371701       0.71429488       0.89229278      -0.00003664       0.00003502      -0.00005669
H        0.03438407       0.64687392      -1.37632439      -0.00001964       0.00026598       0.00002929
H       -0.72440338      -0.87548558      -1.01120218      -0.00002140       0.00000967      -0.00010185
H        1.00374735      -0.71424871      -0.89225016      -0.00004084       0.00000119      -0.00007370
8
Properties=species:S:1:pos:R:3:forces:R:3 label=A energy=-2172.76016632557 charge=0 pbc="F F F"
C        2.94761244       2.19895772       2.03851104      -0.00272272       0.00081302      -0.00184371
C        2.19144288       2.94009898       3.10055142       0.00319984      -0.00029609       0.00188856
H        3.95751064       2.56599801       1.94727576       0.00016813      -0.00027068       0.00004902
H        3.00365474       1.14496912       2.25958171      -0.00009715      -0.00037108       0.00037777
H        2.47540227       2.30415007       1.07471626       0.00007367      -0.00025884      -0.00000508
H        1.18149793       2.57322720       3.19183497      -0.00033230      -0.00018463      -0.00031737
H        2.13555594       3.99410317       2.87948915      -0.00005503       0.00023843      -0.00023955
H        2.66368572       2.83484314       4.06432429      -0.00023444       0.00032987       0.00009036
8
Properties=species:S:1:pos:R:3:forces:R:3 label=A energy=-2172.76013086252 charge=0 pbc="F F F"
C        0.47451186       0.47743298       0.33039069      -0.00025839      -0.00115631       0.00055788
C       -0.47451904      -0.47742552      -0.33039032       0.00065735       0.00076740      -0.00059665
H        1.44063313       0.02482037       0.48753033       0.00003999       0.00015779       0.00006579
H        0.62339613       1.36109766      -0.26952725      -0.00008748       0.00006943      -0.00009514
H        0.10468993       0.79603349       1.29198379      -0.00006121       0.00000248       0.00001065
H       -1.44069764      -0.02494559      -0.48750903      -0.00010989       0.00024015       0.00004015
H       -0.62326812      -1.36112642       0.26951203      -0.00009347      -0.00003665      -0.00000124
H       -0.10466790      -0.79596832      -1.29199431      -0.00008691      -0.00004430       0.00001855
8
Properties=species:S:1:pos:R:3:forces:R:3 label=A energy=-2172.76010420435 charge=0 pbc="F F F"
C        2.59434218       2.26748641       2.78914491      -0.00029561      -0.00069424       0.00221095
C        3.25751805       3.58440435       3.06270779       0.00128290      -0.00032955      -0.00048002
H        1.88101890       2.01995156       3.55912541       0.00014447      -0.00037255      -0.00048929
H        2.06592495       2.28168974       1.84919624       0.00041548       0.00042244      -0.00034137
H        3.31528239       1.46671797       2.74457818      -0.00028111       0.00059798      -0.00016086
H        3.97111341       3.83185313       2.29296785      -0.00021149       0.00040234      -0.00006928
H        3.78571574       3.56992024       4.00281323      -0.00066843       0.00058985      -0.00069737
H        2.53675635       4.38531535       3.10722062      -0.00038621      -0.00061626       0.00002724
8
Properties=species:S:1:pos:R:3:forces:R:3 label=C energy=-2619.71447844721 charge=1 pbc="F F F"
C       -0.74685288      -0.13479242       0.19976944       0.00087229       0.00099925       0.00239564
N        0.65468123       0.11817386      -0.17511060       0.00059813      -0.00299547      -0.00253197
H        1.05121529      -0.66254511      -0.66928054      -0.00018197       0.00076440      -0.00007640
H        1.22918116       0.28363026       0.63330180      -0.00129789       0.00105399       0.00000860
H        0.73785533       0.92339538      -0.77150927      -0.00031721      -0.00047324       0.00129954
H       -1.31452516      -0.30477105      -0.69448788       0.00021789       0.00004566      -0.00045747
H       -0.78039565      -1.00001205       0.83312942       0.00010521       0.00018260      -0.00053331
H       -1.12141630       0.72432100       0.72176654       0.00000354       0.00042280      -0.00010462
9
Properties=species:S:1:pos:R:3:forces:R:3 label=P energy=-5695.03613308666 charge=0 pbc="F F F"
C        1.33251774       0.44985427       2.34552646      -0.00002217      -0.00067929      -0.00023380
C        1.60454450       1.70377478       1.59100325       0.00255912      -0.00020949       0.00198724
O        0.89669081       2.10141420       0.72594498      -0.00148097       0.00095762      -0.00195522
N        2.72439012       2.34590646       1.94867296      -0.00155588       0.00062887      -0.00018403
H        1.49062908       0.58127056       3.40302703       0.00011341      -0.00024799      -0.00058926
H        1.99986124      -0.32361151       1.99960384      -0.00032126       0.00093106       0.00057724
H        2.97611449       3.16786525       1.45827767       0.00019088      -0.00064149      -0.00015647
H        3.31755739       2.00856027       2.66144317       0.00001182      -0.00084624       0.00026130
H        0.32043273       0.14359291       2.16223240       0.00050505       0.00010696       0.00029300
11
Properties=species:S:1:pos:R:3:forces:R:3 label=A energy=-3242.85373633011 charge=0 pbc="F F F"
C        0.04694727       0.48394267      -0.29930237       0.00070334       0.00151554      -0.00096461
C        1.21335162      -0.37776425       0.08545359       0.00118271      -0.00047079      -0.00055826
C       -1.25696346      -0.07182196       0.19260116      -0.00161427       0.00024765       0.00015138
H        0.18747391       1.48047123       0.09493962      -0.00016656      -0.00049370       0.00003905
H        0.01328928       0.58851700      -1.37454949      -0.00019067      -0.00001595       0.00028547
H        1.10913418      -1.37197553      -0.32217846      -0.00007420       0.00052040       0.00039430
H        1.28454663      -0.47351585       1.15839854      -0.00019738       0.00009809       0.00005014
H       -2.08925915       0.55371081      -0.08821741       0.00012654      -0.00058762       0.00027007
H       -1.43320170      -1.05707820      -0.21192856       0.00018063      -0.00021726       0.00022101
H        2.14584019       0.02914500      -0.27195245      -0.00018081      -0.00037549       0.00031880
H       -1.25756727      -0.15865492       1.26866796       0.00023067      -0.00022088      -0.00020735
8
Properties=species:S:1:pos:R:3:forces:R:3 label=A energy=-2172.76010533998 charge=0 pbc="F F F"
C        2.06928418       2.60746345       2.01791327       0.00063200      -0.00020909      -0.00124674
C        3.07595369       2.53776812       3.12731451      -0.00110746       0.00025103       0.00130798
H        2.54927638       2.72031325       1.05884222       0.00006261       0.00003010       0.00014629
H        1.46776311       1.71335568       1.97699186      -0.00003146      -0.00015883       0.00003576
H        1.40036181       3.44345451       2.14684611       0.00028209      -0.00024028      -0.00006174
H        2.59589178       2.42493279       4.08635357       0.00013202      -0.00000464      -0.00004634
H        3.67747050       3.43187715       3.16826333       0.00012062       0.00005482      -0.00009907
H        3.74484300       1.70174822       2.99842967      -0.00009043       0.00027689      -0.00003614
11
Properties=species:S:1:pos:R:3:forces:R:3 label=A energy=-3242.85363686124 charge=0 pbc="F F F"
C        0.49627940       0.28092491       0.02963240       0.00026480      -0.00197419      -0.00075387
C       -0.50371967       0.46398269      -1.07389401       0.00060015       0.00049304       0.00009350
C        0.04268652      -0.72493497       1.04636864       0.00067334       0.00043000       0.00178107
H        1.44378835      -0.02873050      -0.38815634      -0.00019456       0.00015073      -0.00021631
H        0.67775192       1.22949199       0.51484842      -0.00016719       0.00089371       0.00004126
H       -1.45180433       0.80129836      -0.68297599       0.00030274      -0.00014452      -0.00000050
H       -0.11758373      -1.68971011       0.58920924      -0.00020022       0.00037546       0.00015439
H        0.76696901      -0.85007689       1.83544143      -0.00086520      -0.00017359      -0.00077600
H       -0.67981529      -0.46631100      -1.59256628      -0.00047975       0.00038153       0.00010832
H       -0.16974882       1.18814537      -1.79976053      -0.00049485       0.00006177       0.00005056
H       -0.88953987      -0.42209454       1.49885344       0.00056074      -0.00049395      -0.00048243
8
Properties=species:S:1:pos:R:3:forces:R:3 label=A energy=-2172.76014776561 charge=0 pbc="F F F"
C        1.62535007       2.29349967       2.39857334      -0.00029106       0.00011112       0.00155666
C        3.11601139       2.44786257       2.34277910       0.00004034      -0.00020028      -0.00115703
H        1.16675814       2.57022924       1.46259310       0.00015499       0.00004132       0.00004381
H        1.34393993       1.27404044       2.60938619       0.00002312      -0.00015394      -0.00000197
H        1.19490748       2.91502599       3.16758964       0.00015085      -0.00015690      -0.00029582
H        3.57453347       2.17112983       3.27879385       0.00003805       0.00003107      -0.00011868
H        3.39743979       3.46732076       2.13198702      -0.00000324       0.00008013      -0.00012822
H        3.54647450       1.82629766       1.57381094      -0.00011305       0.00024749       0.00010126
11
Properties=species:S:1:pos:R:3:forces:R:3 label=C energy=-3242.85366840756 charge=0 pbc="F F F"
C       -0.04999892       0.09664542       0.56061497      -0.00242524      -0.00004943      -0.00052931
C       -0.41527640       1.09695699      -0.49638122      -0.00044719      -0.00024010       0.00158515
C        0.46175685      -1.18673453      -0.02439867      -0.00137493       0.00018383      -0.00054539
H       -0.91202989      -0.10630357       1.18023339       0.00010011      -0.00018194       0.00001477
H        0.69805019       0.51943224       1.21622476       0.00103406       0.00034071       0.00003198
H       -0.78174273       2.01590683      -0.06730131       0.00051709      -0.00048908      -0.00073718
H        0.43884017       1.33715616      -1.11134949       0.00064664       0.00043390      -0.00031753
H        1.34152697      -1.01257523      -0.62531048       0.00063913      -0.00020904       0.00022487
H       -1.18340509       0.70700441      -1.14706579       0.00053691       0.00010943       0.00030459
H       -0.28067141      -1.64268752      -0.66187123       0.00023877      -0.00016214       0.00027274
H        0.72135670      -1.89976874       0.74177831       0.00053466       0.00026386      -0.00030470
7
Properties=species:S:1:pos:R:3:forces:R:3 label=A energy=-6221.39946347083 charge=-1 pbc="F F F"
C        3.01477200       1.49672674       3.29303349      -0.00168512       0.00005139      -0.00173345
C        2.36623593       2.49231897       2.33426405       0.00181614      -0.00247295       0.00220004
O        2.96195981       2.70343705       1.28662520      -0.00215929       0.00144536       0.00085396
O        1.31135748       2.97339667       2.72903302       0.00149996       0.00058452      -0.00199780
H        2.31947613       0.69768895       3.50265653       0.00133788       0.00088694       0.00028919
H        3.22161849       1.99094007       4.23068657       0.00013714      -0.00082533      -0.00078515
H        3.92724386       1.08923213       2.88985952      -0.00094670       0.00033006       0.00117321
9
Properties=species:S:1:pos:R:3:forces:R:3 label=C energy=-4220.60274987571 charge=0 pbc="F F F"
C        0.19152078       0.12433501       0.50963005       0.00086216       0.00075967      -0.00069774
C       -0.84900453       0.91348151      -0.20644285      -0.00001272      -0.00163974       0.00028459
O        0.57370527      -0.93068696      -0.30019874      -0.00053668      -0.00190359      -0.00095328
H        1.04020576       0.75721881       0.73986110       0.00087799      -0.00006935       0.00052987
H       -0.20419636      -0.23907248       1.45042054      -0.00054895       0.00036321       0.00135834
H       -1.17229671       1.74788793       0.39453874      -0.00027606       0.00067881       0.00022032
H        1.22797831      -1.44643015       0.13032588      -0.00038271       0.00166238      -0.00072476
H       -1.70408660       0.29538236      -0.42550243      -0.00067074      -0.00053766      -0.00000102
H       -0.45910577       1.29061520      -1.13756225       0.00068769       0.00068627      -0.00001631
10
Properties=species:S:1:pos:R:3:forces:R:3 label=P energy=-7291.51885657262 charge=-1 pbc="F F F"
C        2.61448455       2.52042228       2.29820291       0.00255627      -0.00047960       0.00193198
C        3.80993279       2.27020561       1.43040707      -0.00244361       0.00060702      -0.00207649
C        2.89789685       3.32425125       3.56979929       0.00025797      -0.00206653      -0.00396994
O        4.05575679       3.67754449       3.74554315      -0.00148734       0.00068916       0.00159014
O        1.91709056       3.52349596       4.27456321       0.00042063       0.00087592       0.00126836
H        1.84609627       3.05180383       1.75331296       0.00032154      -0.00083893       0.00032174
H        2.16023413       1.58907127       2.60788366      -0.00003996       0.00049488      -0.00044648
H        4.25433544       3.20211075       1.11999097      -0.00011306      -0.00072484       0.00010924
H        3.55316962       1.69828550       0.54708916       0.00095521       0.00133788       0.00174733
H        4.56991360       1.73597074       1.97752110      -0.00042766       0.00010504      -0.00047586
8
Properties=species:S:1:pos:R:3:forces:R:3 label=A energy=-2172.76015781753 charge=0 pbc="F F F"
C       -0.12826099       0.50750575       0.53685481       0.00036490      -0.00079741       0.00230894
C        0.12824601      -0.50747772      -0.53688446       0.00063616      -0.00097063      -0.00045034
H        0.41941004       0.27424441       1.43610472      -0.00080066       0.00065014      -0.00057640
H        0.16894655       1.49532249       0.22246614      -0.00016429      -0.00030791      -0.00029018
H       -1.17439289       0.54977381       0.79528062       0.00039112      -0.00014295      -0.00024013
H       -0.41940272      -0.27478793      -1.43624788      -0.00036775       0.00099378       0.00018766
H       -0.16879357      -1.49522478      -0.22201558       0.00073681       0.00072756      -0.00106708
H        1.17441112      -0.54966210      -0.79523468      -0.00079630      -0.00015258       0.00012752
8
Properties=species:S:1:pos:R:3:forces:R:3 label=A energy=-2172.760178474 charge=0 pbc="F F F"
C        2.42088713       3.02126668       2.00277323      -0.00039134       0.00106814       0.00035334
C        2.76752820       2.16714370       3.18563661       0.00032710      -0.00090127      -0.00001493
H        2.96386049       3.95286937       2.01855215       0.00019525      -0.00034541       0.00040876
H        2.65745108       2.52301413       1.07610787      -0.00014726      -0.00012499      -0.00026668
H        1.36907188       3.25853343       1.98480136      -0.00013415       0.00014405      -0.00014489
H        2.22404348       1.23582535       3.16985052       0.00072616       0.00029376       0.00045923
H        2.53137022       2.66549684       4.11238226       0.00001121      -0.00030486      -0.00072569
H        3.81925119       1.92936808       3.20341954      -0.00058697       0.00017059      -0.00006915
13
Properties=species:S:1:pos:R:3:forces:R:3 label=C energy=-6671.61317044631 charge=1 pbc="F F F"
C       -0.85656366       1.68302837       0.44813101      -0.00239841      -0.00164550      -0.00046045
C        0.19835513      -0.41524309      -0.11321022       0.00000313       0.00007993       0.00032144
N        1.35233401       0.04633228       0.29023687       0.00157220       0.00083261      -0.00050947
N       -0.86134138       0.33847441      -0.04931683      -0.00245232       0.00030726      -0.00038454
N        0.11477335      -1.63590285      -0.58018694       0.00100407      -0.00077829      -0.00109638
H        1.43931985       0.96605005       0.64664183      -0.00082237      -0.00003423       0.00027157
H        2.17198093      -0.50874147       0.25179474      -0.00074011      -0.00010501      -0.00041149
H       -1.72093711      -0.04223834      -0.36340057       0.00161326       0.00057863       0.00030526
H       -0.74705563      -2.01036111      -0.89327220       0.00034040       0.00009112       0.00056754
H        0.91097778      -2.22206674      -0.63698361      -0.00040370       0.00116120       0.00069703
H       -1.85651912       2.06687779       0.38751420       0.00050215      -0.00064556       0.00030659
H       -0.22133751       2.31547681      -0.14951358       0.00114113       0.00020415      -0.00013030
H       -0.55105381       1.71350987       1.48080839       0.00064056      -0.00004629       0.00052320
7
Properties=species:S:1:pos:R:3:forces:R:3 label=C energy=-6221.39956782693 charge=-1 pbc="F F F"
C        2.98077423       2.14175833       3.95699167      -0.00090457       0.00065598      -0.00104205
C        2.67822069       2.75127427       2.59028039       0.00074403      -0.00191520       0.00385277
O        2.73524504       1.96757774       1.65096549      -0.00002126       0.00226364      -0.00034999
O        2.39782418       3.94232427       2.58072024      -0.00043591      -0.00175855      -0.00201327
H        3.86342484       1.52380668       3.89963009      -0.00112495       0.00056624       0.00013329
H        2.15803757       1.49904229       4.23589696       0.00141791       0.00114620       0.00037137
H        3.10438445       2.90004728       4.71267860       0.00032475      -0.00095831      -0.00095212
13
Properties=species:S:1:pos:R:3:forces:R:3 label=C energy=-6671.61326014765 charge=1 pbc="F F F"
C       -1.02657945       1.27163952      -1.04670632       0.00127305      -0.00140252      -0.00081404
C        0.26099520      -0.30496937       0.25194260      -0.00058255       0.00197559      -0.00024343
N        0.19909341       0.72326922      -0.54435242      -0.00225618       0.00052073       0.00034080
N       -0.83760342      -0.89832917       0.63731312       0.00077442      -0.00280062       0.00250808
N        1.41980621      -0.74914046       0.67015283       0.00150423      -0.00024404      -0.00135486
H        1.05069763       1.15066771      -0.81726553       0.00120302       0.00005001      -0.00024655
H       -1.72467199      -0.57937977       0.33436728      -0.00159094       0.00051582      -0.00032504
H       -0.81559951      -1.68169125       1.24334023       0.00045377       0.00018983      -0.00062662
H        2.26769778      -0.31913864       0.39226849      -0.00162536      -0.00058781       0.00118089
H        1.48477390      -1.53056994       1.27503742      -0.00021864       0.00061050       0.00007046
H       -1.65019009       1.62783612      -0.24361496       0.00044617       0.00073406       0.00072536
H       -1.55930740       0.54911939      -1.64238589      -0.00024790      -0.00082904      -0.00094180
H       -0.78770939       2.10716433      -1.67569958       0.00086691       0.00126749      -0.00027325
11
Properties=species:S:1:pos:R:3:forces:R:3 label=A energy=-3242.85361938649 charge=0 pbc="F F F"
C        2.17975284       2.31815397       2.04447209       0.00077062      -0.00033444       0.00009169
C        3.10530028       3.49864257       2.01193096      -0.00072681       0.00004305       0.00183306
C        2.16570566       1.64377882       3.38473038      -0.00062445       0.00133969       0.00022002
H        2.47266168       1.60745038       1.28468952       0.00033997      -0.00040007      -0.00048931
H        1.17884389       2.63575861       1.78856656      -0.00037524       0.00017696      -0.00030194
H        4.11820681       3.20065168       2.23696693       0.00032856      -0.00032730      -0.00026235
H        3.10918941       3.97695741       1.04548055      -0.00001482      -0.00011567      -0.00002286
H        3.15147455       1.29242816       3.64976944       0.00032116      -0.00015724      -0.00025478
H        1.49875519       0.79655414       3.39886461      -0.00030267       0.00016023      -0.00003909
H        2.81459966       4.23656479       2.74436064       0.00028258      -0.00022095      -0.00049919
H        1.84725720       2.32765208       4.15698272       0.00000110      -0.00016426      -0.00027525
13
Properties=species:S:1:pos:R:3:forces:R:3 label=C energy=-6671.61332041517 charge=1 pbc="F F F"
C        0.28213978       0.34648720      -1.88877350      -0.00357543      -0.00077110      -0.00022865
C       -0.07867342      -0.07728622       0.46089604       0.00066723       0.00044090      -0.00028336
N       -0.42355720       0.50561865      -0.65104219      -0.00186760       0.00216281      -0.00139111
N       -0.77406698       0.11765087       1.55336583      -0.00177421      -0.00015168       0.00096443
N        0.96640674      -0.86117151       0.48952512       0.00159466      -0.00049420       0.00003120
H       -1.22119206       1.09391853      -0.63833479       0.00114770      -0.00093802       0.00020176
H       -1.57081210       0.70598844       1.55939746       0.00070386       0.00024929       0.00015218
H       -0.52644513      -0.31877234       2.40716187       0.00089014       0.00018760      -0.00098193
H        1.50690327      -1.02334392      -0.32412090       0.00016452       0.00063263      -0.00050021
H        1.24823061      -1.31495600       1.32381705      -0.00037130      -0.00000795       0.00040045
H       -0.21442884       0.93440348      -2.63622927       0.00052379       0.00006434       0.00086581
H        0.27046080      -0.68096939      -2.21261351       0.00082266      -0.00116042       0.00035277
H        1.29580351       0.70186637      -1.80585324       0.00107397      -0.00021421       0.00041666
8
Properties=species:S:1:pos:R:3:forces:R:3 label=A energy=-2172.76019841803 charge=0 pbc="F F F"
C        2.18322260       2.75233114       1.72503335       0.00031218      -0.00058796       0.00152661
C        2.46554785       1.89644492       2.92374676       0.00110902       0.00134424      -0.00073763
H        3.03711523       3.35758609       1.46523575      -0.00058520       0.00002623      -0.00032344
H        1.93600169       2.15242210       0.86370212       0.00001207      -0.00063742      -0.00020319
H        1.35502528       3.41911176       1.90516586       0.00018070      -0.00017510      -0.00025825
H        1.61197073       1.29084084       3.18367043      -0.00071719       0.00017774      -0.00038986
H        2.71248897       2.49663309       3.78498363       0.00005304      -0.00030450       0.00031737
H        3.29406315       1.23000433       2.74379214      -0.00036462       0.00015678       0.00006840
9
Properties=species:S:1:pos:R:3:forces:R:3 label=C energy=-5695.03600020573 charge=0 pbc="F F F"
C        1.37304001      -0.01109443      -0.39225122      -0.00056607       0.00039554       0.00152816
C       -0.07441266      -0.04248098      -0.04658868       0.00189891       0.00107801       0.00232910
O       -0.89528012      -0.52377582      -0.75514181      -0.00212755      -0.00123335      -0.00194315
N       -0.38858331       0.53330825       1.12130272      -0.00110512      -0.00076902      -0.00139209
H       -1.34096820       0.57571774       1.38709790       0.00050615       0.00077345       0.00015383
H        0.29378680       0.94361840       1.70413140       0.00068081       0.00035461      -0.00008160
H        1.98963284      -0.26193587       0.45470679       0.00011234      -0.00020247      -0.00039885
H        1.63688994       0.98280558      -0.71751329       0.00046747      -0.00010550      -0.00000519
H        1.55623397      -0.69919903      -1.19515617       0.00013306      -0.00029127      -0.00019022
7
Properties=species:S:1:pos:R:3:forces:R:3 label=P energy=-6221.39950610923 charge=-1 pbc="F F F"
C        2.93060244       3.28347300       1.45044541      -0.00022082      -0.00090555      -0.00018693
C        2.70493425       2.67768335       2.83360252       0.00038770       0.00163228      -0.00336299
O        1.88123113       1.77205359       2.87028044       0.00117255       0.00103100       0.00203628
O        3.36790014       3.15011148       3.74702593      -0.00147300      -0.00230890       0.00019317
H        1.98391184       3.58566599       1.02887128       0.00146482      -0.00027553       0.00048637
H        3.34061637       2.52560990       0.79901135      -0.00026973       0.00174789       0.00072661
H        3.60236896       4.12525885       1.48720711      -0.00106152      -0.00092119       0.00010749
9
Properties=species:S:1:pos:R:3:forces:R:3 label=C energy=-5695.03607579933 charge=0 pbc="F F F"
C       -0.70692234      -1.01911532      -0.70773423      -0.00043565       0.00231581       0.00092455
C       -0.01788495       0.03134207       0.09061008       0.00156129      -0.00104690      -0.00291669
O       -0.39769249       0.38097572       1.15879460      -0.00087942       0.00088539       0.00280835
N        1.05827942       0.57143878      -0.49622269      -0.00138593      -0.00070220       0.00103666
H        1.53598205       1.30138975      -0.02883158       0.00030363       0.00003376      -0.00097990
H        1.36617132       0.28785520      -1.38978613       0.00010402      -0.00036473      -0.00078873
H       -0.00487014      -1.70126151      -1.15745115       0.00009435      -0.00022308       0.00008988
H       -1.27162986      -0.54897164      -1.49724024       0.00035255      -0.00052959      -0.00030843
H       -1.38257542      -1.55650085      -0.07022809       0.00028515      -0.00036847       0.00013429
7
Properties=species:S:1:pos:R:3:forces:R:3 label=P energy=-6221.39989865501 charge=-1 pbc="F F F"
C        1.82727001       2.16441173       3.68309939       0.00093591       0.00097388      -0.00146828
C        2.53586637       2.51269461       2.37650017      -0.00195799      -0.00072723       0.00382092
O        1.81923755       2.96780257       1.49441456       0.00210412      -0.00061671      -0.00037863
O        3.73610556       2.27444961       2.34463914      -0.00151094       0.00035820      -0.00205913
H        2.51028140       2.19233553       4.51663472      -0.00099298      -0.00000845      -0.00078414
H        1.44298523       1.15745297       3.59832556       0.00024793       0.00113014       0.00096626
H        0.99090211       2.82260286       3.85569144       0.00117395      -0.00110984      -0.00009700
7
Properties=species:S:1:pos:R:3:forces:R:3 label=C energy=-6221.39973416009 charge=-1 pbc="F F F"
C       -1.12482063      -0.33439245       0.77305935       0.00259023       0.00051872      -0.00200219
C        0.09697866       0.02229189      -0.07009829      -0.00315251      -0.00029790       0.00360459
O        1.02436635      -0.77546635      -0.04063289      -0.00005125       0.00269108      -0.00126583
O        0.01623353       1.08504529      -0.67323892       0.00201348      -0.00202514      -0.00089295
H       -2.02764847      -0.16642811       0.20663457       0.00009410      -0.00050892       0.00142570
H       -1.15595930       0.32572187       1.62806775      -0.00065547      -0.00159768      -0.00028825
H       -1.08538789      -1.35404944       1.11963279      -0.00083858       0.00121984      -0.00058107
15
Properties=species:S:1:pos:R:3:forces:R:3 label=P energy=-8297.03933821633 charge=0 pbc="F F F"
C        1.96120212       1.25957338       2.71752527      -0.00194567       0.00009725      -0.00073471
C        2.90184043       0.28972152       3.37703827       0.00062824      -0.00233451      -0.00075341
C        2.51506532       2.62295721       2.66892480       0.00070172       0.00165430       0.00096494
C        2.79127521       3.38450773       1.59669678       0.00105132       0.00151635       0.00092629
C        3.29741157       4.42779365       3.41655463      -0.00024665       0.00003984      -0.00142161
N        2.84055824       3.29404605       3.79907158      -0.00077394      -0.00048610       0.00199834
N        3.29254744       4.54196676       2.09068432      -0.00130902      -0.00342126       0.00046215
H        1.72825273       0.93735691       1.71412943       0.00053492       0.00034788       0.00038791
H        1.02881740       1.28481318       3.26287962       0.00029807      -0.00024506      -0.00037148
H        3.14290160       0.62373886       4.37225387       0.00002690       0.00031987       0.00036970
H        2.67636434       3.20745169       0.55463286       0.00009588       0.00075948       0.00008794
H        3.64522813       5.20671940       4.05624375       0.00021809       0.00090758      -0.00116302
H        3.59684172       5.32450612       1.56911780       0.00033732       0.00007080      -0.00115860
H        3.82333114       0.21289385       2.82188640       0.00020466       0.00029274       0.00006324
H        2.46386636      -0.69328711       3.44280267       0.00017816       0.00048084       0.00034233
11
Properties=species:S:1:pos:R:3:forces:R:3 label=P energy=-3242.85403646032 charge=0 pbc="F F F"
C        0.29105244       0.20761884       0.44510820       0.00009781       0.00037850       0.00150512
C        0.67051396      -1.04279456      -0.29215661      -0.00321841      -0.00099177      -0.00088978
C       -0.94088164       0.84992667      -0.12136395      -0.00011715       0.00202697      -0.00251308
H        0.13194711      -0.02208575       1.48921426       0.00033239       0.00005784      -0.00013002
H        1.11225481       0.90964556       0.41395959       0.00061347      -0.00005924      -0.00004769
H        0.86298428      -0.83306252      -1.33352357       0.00007312       0.00021980       0.00070617
H       -1.78308442       0.17613122      -0.07474002       0.00070425       0.00031803      -0.00014826
H       -0.12511666      -1.77131237      -0.25027252       0.00101607       0.00051293      -0.00014241
H        1.55622859      -1.49766609       0.12187587       0.00049584       0.00017924      -0.00001477
H       -1.20624089       1.74716888       0.41478428       0.00033770      -0.00135307      -0.00070534
H       -0.79544569       1.11541344      -1.15768597      -0.00033509      -0.00128923       0.00238007
12
Properties=species:S:1:pos:R:3:forces:R:3 label=A energy=-6765.14365993035 charge=0 pbc="F F F"
C        2.51883771       1.90588097       3.32108559       0.00055948       0.00082050      -0.00004581
C        3.80096497       1.63638540       4.04246680       0.00089986      -0.00105496      -0.00070521
C        2.59448045       3.12156795       2.45474420      -0.00264161      -0.00104964      -0.00119202
O        3.56962364       3.79100045       2.35961504       0.00213253       0.00137054       0.00018793
N        1.46796526       3.40230328       1.78674835       0.00192831      -0.00030642       0.00072671
H        2.24151699       1.06877424       2.69550208      -0.00044242       0.00002889       0.00058347
H        1.70307144       2.04431902       4.01701551      -0.00093772      -0.00067272       0.00026994
H        3.71252809       0.75554609       4.65651065      -0.00010020       0.00019251      -0.00011369
H        4.06796483       2.46874454       4.67027002      -0.00052386       0.00097428       0.00049388
H        1.45180686       4.19506105       1.19489206      -0.00042932      -0.00045803       0.00007182
H        0.65884597       2.84298004       1.86771260      -0.00020295       0.00035665      -0.00006658
H        4.60781736       1.49080537       3.34524682      -0.00024210      -0.00020160      -0.00021044
8
Properties=species:S:1:pos:R:3:forces:R:3 label=P energy=-2172.76016399188 charge=0 pbc="F F F"
C        0.67879949      -0.31016475      -0.07266495      -0.00066659      -0.00081212      -0.00013633
C       -0.67879423       0.31017504       0.07267406       0.00050019       0.00091119      -0.00076368
H        0.73346760      -0.93326948      -0.95113034       0.00042805       0.00004773       0.00002357
H        1.44682948       0.44183748      -0.15940661       0.00011718       0.00059503       0.00014511
H        0.92190763      -0.92631799       0.77830641       0.00038014      -0.00012176       0.00068122
H       -0.73358703       0.93335130       0.95107714      -0.00007799      -0.00012911       0.00008571
H       -1.44671367      -0.44193481       0.15943379      -0.00052287      -0.00036016       0.00000245
H       -0.92196661       0.92621087      -0.77838892      -0.00015811      -0.00013081      -0.00003806
9
Properties=species:S:1:pos:R:3:forces:R:3 label=A energy=-5695.03611146598 charge=0 pbc="F F F"
C        2.74675016       1.12704820       2.97728745       0.00259337       0.00034317      -0.00082529
C        2.18127130       2.31031944       2.27320893       0.00192673      -0.00190247      -0.00240574
O        1.40684560       3.05224208       2.78045765      -0.00223004       0.00199917       0.00141226
N        2.59814091       2.46769922       1.00997866      -0.00023409      -0.00090862       0.00168084
H        3.80563265       1.03073224       2.80387082      -0.00128864      -0.00029252       0.00051586
H        2.26394838       0.23422766       2.61257893       0.00009109       0.00041654       0.00024001
H        2.22792128       3.21621741       0.47884354      -0.00045149       0.00024526       0.00006404
H        3.23292182       1.84262982       0.58566148       0.00000996       0.00003677      -0.00033478
H        2.55527148       1.22085824       4.02906941      -0.00041690       0.00006270      -0.00034721
8
Properties=species:S:1:pos:R:3:forces:R:3 label=A energy=-2172.76011206025 charge=0 pbc="F F F"
C        0.58375315       0.35009116       0.31456782      -0.00235365      -0.00112926       0.00007543
C       -0.58375989      -0.35007653      -0.31456832       0.00284990       0.00029984      -0.00036299
H        1.43547152      -0.30590021       0.39946587      -0.00009111       0.00044199       0.00005812
H        0.88887935       1.20511692      -0.26747689      -0.00012834      -0.00023347      -0.00005657
H        0.34357613       0.70069245       1.30568588      -0.00003739       0.00004773       0.00028420
H       -1.43558090       0.30575192      -0.39951950       0.00003071       0.00023625       0.00027157
H       -0.88872611      -1.20513109       0.26752652      -0.00024149       0.00032258      -0.00023423
H       -0.34353967      -0.70070436      -1.30567596      -0.00002864       0.00001433      -0.00003554
8
Properties=species:S:1:pos:R:3:forces:R:3 label=A energy=-2172.76020392547 charge=0 pbc="F F F"
C        2.32644781       2.61002517       2.49674233       0.00166149       0.00048799       0.00020755
C        3.46291846       3.17933816       3.29262437      -0.00140129      -0.00086124      -0.00023320
H        1.50996355       2.31299672       3.13554294       0.00001523      -0.00009410      -0.00009292
H        1.94204587       3.32959004       1.79147251      -0.00010166      -0.00036832      -0.00017107
H        2.63508086       1.74057605       1.93836504      -0.00032889       0.00067631       0.00034443
H        4.27941518       3.47632065       2.65382232       0.00007343       0.00008699       0.00003621
H        3.84731146       2.45984742       3.99797750      -0.00000865       0.00016979      -0.00006433
H        3.15429541       4.04881648       3.85092692       0.00009034      -0.00009742      -0.00002667
11
Properties=species:S:1:pos:R:3:forces:R:3 label=A energy=-3242.85359739814 charge=0 pbc="F F F"
C       -0.20599126       0.52974608      -0.05459033      -0.00141150       0.00040217      -0.00160410
C       -0.62367497      -0.42256670       1.02695070      -0.00145012       0.00108327       0.00251546
C        0.81506696      -0.06954281      -0.97624122       0.00007876      -0.00038417       0.00057077
H       -1.07309607       0.83384237      -0.62371645       0.00065194       0.00002306       0.00012937
H        0.19221739       1.43074983       0.39022647       0.00027257      -0.00093562      -0.00023469
H        0.22290677      -0.71886900       1.62778641      -0.00065852      -0.00016295      -0.00073915
H        1.70362762      -0.35504608      -0.43365448       0.00005688      -0.00006993      -0.00014771
H        0.42870286      -0.95685968      -1.45462870       0.00022679       0.00014491      -0.00028315
H       -1.05215859      -1.31975679       0.60625282       0.00110429       0.00106838       0.00041292
H       -1.35720986       0.01629656       1.68439506       0.00088636      -0.00096411      -0.00068378
H        1.10896998       0.62117763      -1.75041829       0.00024254      -0.00020501       0.00006405
11
Properties=species:S:1:pos:R:3:forces:R:3 label=A energy=-3242.8537755786 charge=0 pbc="F F F"
C        2.35605125       2.29687475       2.19837389      -0.00018916       0.00021271      -0.00045039
C        2.54524962       3.78336786       2.12282462      -0.00049684       0.00040446      -0.00045518
C        2.90185226       1.71871090       3.47076238       0.00040575      -0.00120359       0.00049767
H        1.30453352       2.06103792       2.11532856       0.00000999       0.00015224       0.00008688
H        2.83680931       1.82727947       1.35187033      -0.00003355       0.00005016       0.00011287
H        3.59212012       4.04179559       2.17503389      -0.00006681       0.00000724       0.00007252
H        3.95901506       1.91748069       3.56207405       0.00008739       0.00008849      -0.00009995
H        2.41526403       2.15270675       4.33118205       0.00001240       0.00007178      -0.00003582
H        2.04838252       4.27738879       2.94411418       0.00018322      -0.00001142      -0.00006281
H        2.15042129       4.19039429       1.20560693       0.00011355       0.00003596       0.00027654
H        2.76195687       0.65046052       3.51665586      -0.00002593       0.00019197       0.00005766
11
Properties=species:S:1:pos:R:3:forces:R:3 label=A energy=-3242.85358931766 charge=0 pbc="F F F"
C        0.31854651       0.29794238       0.36851311       0.00214383       0.00176698       0.00032728
C       -0.96971867       0.79672587      -0.21687412      -0.00276822       0.00102837       0.00057069
C        0.67379913      -1.07353401      -0.12544592       0.00100874      -0.00014638      -0.00024310
H        1.11592024       0.98696749       0.12832701      -0.00034862      -0.00042096       0.00026842
H        0.24598698       0.28692650       1.44687002      -0.00036394      -0.00040021      -0.00081611
H       -1.78768435       0.13842055       0.03425436       0.00060931       0.00027563      -0.00064665
H       -0.09617009      -1.78622751       0.12885303       0.00015345      -0.00006757      -0.00008665
H        0.77961927      -1.08074577      -1.19978904       0.00016473      -0.00016293       0.00013016
H       -0.91097243       0.84407406      -1.29383372      -0.00022595      -0.00055297       0.00138486
H       -1.21718154       1.78250788       0.14354706      -0.00006632      -0.00114131      -0.00075398
H        1.60086633      -1.42375184       0.29966310      -0.00030701      -0.00017865      -0.00013492
11
Properties=species:S:1:pos:R:3:forces:R:3 label=A energy=-3242.85376535168 charge=0 pbc="F F F"
C        2.61087442       2.40373420       2.49400653       0.00085997       0.00152614      -0.00047762
C        3.09056963       2.20163056       3.90115276       0.00137718       0.00026292       0.00134902
C        2.74758442       3.82901410       2.04562398      -0.00097643       0.00081883       0.00088531
H        3.16573594       1.75959965       1.82670923       0.00176173      -0.00124985      -0.00121154
H        1.57725209       2.09762141       2.41633219      -0.00112426      -0.00181662      -0.00125324
H        2.53094692       2.81448645       4.59149516      -0.00180159       0.00167256      -0.00023129
H        3.77656624       4.15180485       2.09536863       0.00020646      -0.00123788      -0.00202214
H        2.40864463       3.96274095       1.03067733      -0.00113223       0.00051972       0.00121881
H        2.17050965       4.48869317       2.67592311       0.00169070      -0.00096539       0.00143666
H        2.98850889       1.17481318       4.21429050      -0.00065863      -0.00004816       0.00074392
H        4.13088472       2.47384936       3.99650001      -0.00020289       0.00051774      -0.00043788
8
Properties=species:S:1:pos:R:3:forces:R:3 label=C energy=-2619.71450983273 charge=1 pbc="F F F"
C       -0.02657450      -0.78424353      -0.01020369      -0.00101273      -0.00046724       0.00084885
N        0.02331192       0.68746648       0.00893988      -0.00000102       0.00082704      -0.00108262
H        0.97047053       1.02486810       0.00960765      -0.00040438      -0.00040251       0.00003865
H       -0.42834843       1.06159553       0.82562806       0.00018352      -0.00034705       0.00004764
H       -0.43479119       1.08285200      -0.79404086       0.00042896      -0.00026253       0.00050793
H        0.47346961      -1.15456877       0.86367404       0.00040671       0.00007871       0.00011544
H        0.46637137      -1.13149994      -0.89747020       0.00044530       0.00032094      -0.00035048
H       -1.05445746      -1.09137581      -0.01004189      -0.00004634       0.00025263      -0.00012540
7
Properties=species:S:1:pos:R:3:forces:R:3 label=C energy=-6221.39938247501 charge=-1 pbc="F F F"
C        3.23143701       3.57884720       2.38109487      -0.00244329      -0.00273993      -0.00009684
C        2.35655217       2.32876492       2.43674794       0.00237707       0.00390976       0.00002312
O        2.27850612       1.70887655       1.38333810      -0.00021726      -0.00021277       0.00136289
O        1.83239398       2.08085675       3.51413759      -0.00008005      -0.00108822      -0.00130231
H        2.85013670       4.24686281       1.62324275       0.00076244      -0.00020322       0.00075233
H        4.23139057       3.30010243       2.08371162      -0.00052397       0.00074513       0.00032331
H        3.26375976       4.08736591       3.33059979       0.00012506      -0.00041075      -0.00106250
8
Properties=species:S:1:pos:R:3:forces:R:3 label=C energy=-2619.71444456151 charge=1 pbc="F F F"
C        0.17075037      -0.35357982      -0.67948486       0.00104957       0.00190079       0.00126486
N       -0.14968844       0.30995000       0.59562727      -0.00005837      -0.00154227       0.00119039
H        0.50145185       1.04781778       0.80177253       0.00005877       0.00023101      -0.00097574
H       -1.06866662       0.71753205       0.57910410      -0.00022241       0.00020476      -0.00090022
H       -0.12278790      -0.33658856       1.36517296      -0.00013618      -0.00030240      -0.00032466
H        0.12871279       0.37630838      -1.46455845      -0.00024403       0.00005622      -0.00050799
H       -0.55023407      -1.12898469      -0.85199189      -0.00052791      -0.00032686       0.00014175
H        1.15696379      -0.76995639      -0.60971606       0.00008056      -0.00022126       0.00011161
9
Properties=species:S:1:pos:R:3:forces:R:3 label=P energy=-5695.03617838504 charge=0 pbc="F F F"
C        1.79576824       3.79173129       2.83788586       0.00361304      -0.00030022       0.00220068
C        2.67333178       2.60851111       2.62458049       0.00136281       0.00097067       0.00262238
O        2.37315775       1.70252396       1.91989521      -0.00074532      -0.00147063      -0.00222061
N        3.82689092       2.63163501       3.30509098      -0.00194250       0.00022903      -0.00073712
H        2.35449910       4.71192482       2.79779349      -0.00012830      -0.00002630      -0.00069496
H        1.33526984       3.72056027       3.81052527      -0.00075946      -0.00013351       0.00048480
H        4.43545937       1.85461419       3.23203531      -0.00041339      -0.00011653      -0.00038116
H        4.06913649       3.37985397       3.90105780      -0.00002999       0.00067770      -0.00004182
H        1.02739995       3.79733987       2.08876187      -0.00095690       0.00016980      -0.00123218
11
Properties=species:S:1:pos:R:3:forces:R:3 label=A energy=-3242.85375145928 charge=0 pbc="F F F"
C        0.45176495       0.29154690       0.19208140      -0.00016338      -0.00029154      -0.00033757
C       -0.04188902       0.35164345      -1.22356136      -0.00000187      -0.00289260       0.00111201
C       -0.37781877      -0.62246453       1.04510731      -0.00040718       0.00068650       0.00144092
H        1.48090681      -0.03852396       0.20276236       0.00038517       0.00050287      -0.00002269
H        0.45054933       1.28473121       0.61839566       0.00007429       0.00080574       0.00007673
H       -1.06061542       0.70684951      -1.26192269       0.00015592       0.00020329       0.00043038
H       -1.40637338      -0.29563659       1.07315579       0.00131391      -0.00047678      -0.00067900
H       -0.36822263      -1.62873585       0.65429644      -0.00034279      -0.00015945      -0.00075751
H       -0.02255463      -0.62640622      -1.68023058      -0.00027385       0.00099576       0.00010808
H        0.56010984       1.01025706      -1.82906545      -0.00008521       0.00052684      -0.00011696
H       -0.01578257      -0.65949717       2.06022946      -0.00065500       0.00009936      -0.00125441
11
Properties=species:S:1:pos:R:3:forces:R:3 label=A energy=-3242.8539820844 charge=0 pbc="F F F"
C        2.27800417       2.60339145       2.35479977       0.00143987      -0.00050947       0.00238602
C        2.28761216       3.73331904       3.34195766      -0.00141488      -0.00109479      -0.00189743
C        3.53684109       1.78885867       2.41111928      -0.00161854       0.00095781      -0.00070997
H        1.42572203       1.96580915       2.54277224      -0.00003225       0.00026544      -0.00047041
H        2.14503334       2.99585124       1.35653557       0.00004884      -0.00029729       0.00062548
H        3.11517441       4.40100267       3.15557887       0.00069362      -0.00005808       0.00026412
H        2.39105810       3.36289494       4.35070978       0.00024495       0.00043353      -0.00085546
H        3.52114261       0.97937361       1.69886721       0.00016901      -0.00038830      -0.00015262
H        4.40110213       2.39955889       2.19785288       0.00034558       0.00088301      -0.00002479
H        1.37935754       4.31270600       3.29492417      -0.00006024       0.00014617       0.00005732
H        3.67612337       1.36212510       3.39289836       0.00018402      -0.00033803       0.00077774
19
Properties=species:S:1:pos:R:3:forces:R:3 label=P energy=-10971.5380977762 charge=0 pbc="F F F"
C       -0.21515397       1.43731123      -2.52808974       0.00134657      -0.00083556       0.00098543
C        0.61092121       2.01818457      -0.21346081       0.00035242      -0.00033319       0.00028613
C        0.28970906       0.13976833       0.88914132      -0.00003303       0.00085387      -0.00017754
C        0.08520235       1.17454584      -1.11208544       0.00018560       0.00075419       0.00008079
C       -0.13077704      -0.04702017      -0.42103816      -0.00057061      -0.00008281      -0.00019132
C        0.21469447      -0.86142735       1.82845004       0.00059723      -0.00013500      -0.00024712
C       -0.29227598      -2.06015294       1.42903659       0.00085454       0.00036115       0.00078072
C       -0.64061692      -1.27206630      -0.79945133      -0.00043763       0.00045633       0.00018080
C       -0.71724874      -2.26651693       0.12623443      -0.00102263      -0.00351099      -0.00142533
N        0.73813026       1.40759874       0.99121855      -0.00005206      -0.00120440      -0.00069720
H        1.10029067       1.82556061       1.80876684       0.00021922       0.00066061       0.00004341
H        0.91186283       3.03242674      -0.34264771       0.00003214       0.00001873       0.00022425
H        0.54112542      -0.70881401       2.83585341      -0.00012491       0.00066497      -0.00001599
H        0.04506768       2.44651942      -2.79965526      -0.00023615       0.00113659       0.00000334
H       -1.26497146       1.29757585      -2.73625091      -0.00014789       0.00064907       0.00020868
H       -0.36430322      -2.86024668       2.13533112      -0.00047314      -0.00005224      -0.00031291
H       -0.96996716      -1.43657191      -1.80439939      -0.00042584       0.00062783       0.00007342
H       -1.10971691      -3.22226624      -0.14983092      -0.00020167       0.00002885       0.00058889
H        0.33313918       0.76803861      -3.17338457       0.00013786      -0.00005800      -0.00038847
6
Properties=species:S:1:pos:R:3:forces:R:3 label=P energy=-3150.39400066303 charge=0 pbc="F F F"
C        3.30567058       3.25813492       2.50918114       0.00026171       0.00091495       0.00101531
O        2.39231478       2.42183651       3.11534220      -0.00038789      -0.00202387      -0.00245011
H        2.31434165       2.63869559       4.02400750       0.00009957       0.00113354       0.00082687
H        3.36687856       2.97634270       1.47286464       0.00023468       0.00054967       0.00015751
H        4.29312340       3.16624495       2.94005309      -0.00030735      -0.00019791       0.00014617
H        3.00467801       4.29558839       2.55689690       0.00009928      -0.00037638       0.00030425
8
Properties=species:S:1:pos:R:3:forces:R:3 label=A energy=-2172.76016834701 charge=0 pbc="F F F"
C       -0.20001722       0.64762902       0.32070718      -0.00003313      -0.00301567       0.00034646
C        0.20000920      -0.64763283      -0.32069965       0.00052935       0.00303321      -0.00046622
H       -1.23267856       0.88334471       0.11831236      -0.00032172       0.00026348      -0.00007714
H       -0.07941930       0.60903006       1.39164073       0.00008656      -0.00008275       0.00006874
H        0.39799772       1.46743801      -0.04428175      -0.00006918       0.00024760      -0.00001234
H       -0.39788106      -1.46754966       0.04423639      -0.00036042      -0.00000156       0.00028687
H        0.07936998      -0.60894827      -1.39162381      -0.00004367      -0.00018920      -0.00017949
H        1.23270679      -0.88326948      -0.11837366       0.00021221      -0.00025511       0.00003313
15
Properties=species:S:1:pos:R:3:forces:R:3 label=A energy=-7390.56427867415 charge=0 pbc="F F F"
C        1.42870081       3.28561932       4.79158083      -0.00174471      -0.00185429       0.00028295
C        2.34057195       1.89875934       2.94170990       0.00122434      -0.00049602      -0.00427866
C        2.36541261       3.06674573       3.66353670       0.00021189       0.00200510       0.00001525
C        3.18707198       1.70781457       1.88217269       0.00052927      -0.00137536       0.00033333
C        3.26545974       4.03922012       3.29944714      -0.00102508       0.00120262       0.00180586
C        4.07699495       2.68522187       1.52704867       0.00037937      -0.00081657       0.00040269
C        4.11340588       3.85313082       2.24134795      -0.00142343      -0.00003284       0.00198595
H        1.65004319       1.12680167       3.21401005       0.00000062       0.00117045       0.00176939
H        3.15294230       0.78957850       1.33401193      -0.00017356      -0.00045113      -0.00009659
H        1.88225277       3.88182538       5.56570310      -0.00007950      -0.00057803      -0.00116850
H        1.11424013       2.35156365       5.22569736       0.00115049       0.00147577      -0.00070898
H        3.30309401       4.95423900       3.85483949       0.00121262      -0.00020208      -0.00099120
H        4.74103840       2.53635444       0.70196399      -0.00119644       0.00152427      -0.00052103
H        4.80781985       4.62249245       1.97542021       0.00074249      -0.00126478      -0.00003320
H        0.54374416       3.80526219       4.45649184       0.00019165      -0.00030712       0.00120273
8
Properties=species:S:1:pos:R:3:forces:R:3 label=A energy=-2172.76015048624 charge=0 pbc="F F F"
C        0.68543337      -0.29524480       0.07248616      -0.00009741       0.00123708      -0.00138538
C       -0.68542944       0.29524815      -0.07247083      -0.00105551      -0.00185073       0.00161547
H        1.43765915       0.35068538      -0.35165098       0.00054868      -0.00074271       0.00069445
H        0.93810014      -0.45144866       1.10914849      -0.00018870       0.00071252       0.00049599
H        0.75687370      -1.24854516      -0.42650245       0.00018791      -0.00099303      -0.00059124
H       -1.43782989      -0.35040967       0.35181888       0.00070412       0.00027119      -0.00063225
H       -0.93800654       0.45096592      -1.10923863      -0.00019417       0.00062408       0.00014218
H       -0.75684339       1.24871231       0.42624201       0.00009509       0.00074161      -0.00033922
15
Properties=species:S:1:pos:R:3:forces:R:3 label=A energy=-7390.56531743006 charge=0 pbc="F F F"
C        1.87374325       3.41067244       5.12195504      -0.00079634       0.00024961       0.00022953
C        2.92660133       1.90989851       1.85355987      -0.00169470      -0.00139796      -0.00069440
C        3.91511737       2.76850816       1.45438657       0.00022713      -0.00228000       0.00020554
C        2.27642629       2.11267223       3.04157677       0.00045579       0.00036793      -0.00195538
C        2.59875200       3.17467458       3.85056810       0.00085260       0.00051623      -0.00055496
C        4.24781595       3.82912774       2.25416281      -0.00152103       0.00023780       0.00215786
C        3.59505949       4.02755828       3.44080046       0.00124854       0.00082517       0.00134815
H        2.66159126       1.07518289       1.23886676      -0.00021658       0.00012705       0.00001305
H        4.42606199       2.60980618       0.52831554      -0.00043805       0.00134404      -0.00020979
H        1.50674756       1.43366634       3.34728306       0.00011222       0.00008353       0.00043797
H        5.02195643       4.50419626       1.95446929       0.00035812      -0.00087013      -0.00065186
H        2.51734015       3.85660725       5.86170162      -0.00007791      -0.00005088      -0.00082371
H        1.48228825       2.49190742       5.52503200       0.00068916       0.00094204       0.00014276
H        3.86424896       4.85760571       4.06180165       0.00029449       0.00004952      -0.00036491
H        1.04156583       4.08077425       4.96728142       0.00050658      -0.00014396       0.00072014
8
Properties=species:S:1:pos:R:3:forces:R:3 label=P energy=-2172.7600956384 charge=0 pbc="F F F"
C       -0.14477488       0.72014924      -0.15069383       0.00137793      -0.00124631      -0.00112811
C        0.14477960      -0.72014418       0.15070319      -0.00128624       0.00099310       0.00068905
H       -0.81178937       1.14779148       0.58083112      -0.00032264       0.00025654       0.00012390
H        0.75789784       1.31016081      -0.15152043       0.00012524      -0.00003531      -0.00003864
H       -0.60778006       0.83326437      -1.11803905      -0.00016966       0.00017940      -0.00007936
H        0.60784431      -0.83341333       1.11799623       0.00009799       0.00032309       0.00033387
H       -0.75794373      -1.31007536       0.15152027      -0.00006261      -0.00023541       0.00013867
H        0.81171477      -1.14778830      -0.58089963       0.00023999      -0.00023509      -0.00003938
12
Properties=species:S:1:pos:R:3:forces:R:3 label=A energy=-7226.94748761819 charge=0 pbc="F F F"
C        1.06384838       4.03626257       2.43022957       0.00161486       0.00229289       0.00001352
C        1.86026560       2.80527681       2.33917961      -0.00027405      -0.00034438       0.00045490
C        1.77236023       1.68965429       3.08341749       0.00167992      -0.00161874      -0.00145173
C        3.33246422       1.49292823       1.60602722       0.00138746      -0.00284080      -0.00010508
N        2.84328163       2.66199508       1.41964067      -0.00086430       0.00102467       0.00007237
N        2.72391073       0.85420377       2.60208243      -0.00039409       0.00175792      -0.00096693
H        1.69929208       4.88432416       2.62720908      -0.00025680       0.00034800       0.00035400
H        0.33252220       3.96649431       3.21715393      -0.00073162      -0.00008363       0.00038854
H        1.13298127       1.42603724       3.89092483      -0.00064123      -0.00009113       0.00036287
H        4.12950417       1.05583534       1.04872850      -0.00062991       0.00001913       0.00027797
H        2.92926051      -0.05667441       2.92625403      -0.00006489      -0.00028132       0.00074888
H        0.55076366       4.22461401       1.50122917      -0.00082535      -0.00018262      -0.00014932
8
Properties=species:S:1:pos:R:3:forces:R:3 label=P energy=-2172.76013501907 charge=0 pbc="F F F"
C        0.42951754      -0.05090452       0.61254122      -0.00044994      -0.00167262      -0.00170338
C       -0.42952562       0.05090205      -0.61253322       0.00070876       0.00150085       0.00129598
H        0.18116357       0.71423874       1.33072718       0.00010732       0.00027141       0.00030747
H        0.30743237      -1.00539450       1.09934357      -0.00005048      -0.00013119      -0.00006611
H        1.47441339       0.05852518       0.36934714       0.00019179       0.00008279       0.00015194
H       -1.47445043      -0.05856913      -0.36950470      -0.00021341      -0.00003481       0.00041296
H       -0.30738618       1.00542052      -1.09926241      -0.00015079       0.00015672      -0.00014866
H       -0.18107644      -0.71419134      -1.33074617      -0.00014326      -0.00017316      -0.00025021
9
Properties=species:S:1:pos:R:3:forces:R:3 label=A energy=-4220.59839792502 charge=0 pbc="F F F"
C        2.58965660       2.40208564       2.03892206       0.00033881      -0.00014359      -0.00087602
C        3.76973027       2.89705390       2.81143941       0.00126203      -0.00159252      -0.00027700
O        1.41890640       2.43739863       2.77315069      -0.00010473      -0.00089891       0.00141195
H        2.42109586       3.02789883       1.17783948       0.00004744       0.00071636      -0.00028211
H        2.77969906       1.40165399       1.66893911      -0.00008728       0.00012133      -0.00047281
H        4.65606801       2.89692401       2.19693831      -0.00001565      -0.00028033       0.00060683
H        1.50770389       1.89736816       3.53561571      -0.00060944       0.00053654      -0.00027574
H        3.96387247       2.26818332       3.66790249      -0.00080343       0.00084209       0.00032178
H        3.59623836       3.90067879       3.16390064      -0.00002774       0.00069903      -0.00015687
8
Properties=species:S:1:pos:R:3:forces:R:3 label=P energy=-2172.76018759345 charge=0 pbc="F F F"
C        0.32171271      -0.02358556       0.67689609       0.00110518       0.00010665       0.00120307
C       -0.32175080       0.02356303      -0.67688208       0.00141775       0.00122091      -0.00222468
H        1.37327122      -0.25140168       0.60375154      -0.00131267       0.00042390       0.00068708
H        0.22872174       0.92103001       1.18873639       0.00011161       0.00013899       0.00025287
H       -0.13138247      -0.77730381       1.30105288      -0.00022320       0.00000110      -0.00079573
H       -1.37334027       0.25121142      -0.60416951       0.00031027      -0.00033225       0.00073005
H       -0.22833984      -0.92088798      -1.18896212      -0.00029297       0.00013546      -0.00010164
H        0.13152351       0.77762058      -1.30057621      -0.00111599      -0.00169477       0.00024898
12
Properties=species:S:1:pos:R:3:forces:R:3 label=A energy=-5290.84510203354 charge=0 pbc="F F F"
C        2.55530912       2.18643835       2.28253724       0.00020625      -0.00150464       0.00022139
C        3.86114946       2.82818663       2.64047082       0.00281219       0.00050755      -0.00059817
C        1.80549285       1.73698552       3.49305130       0.00094533       0.00019381       0.00041222
O        1.73124512       3.07239675       1.60219044      -0.00353099      -0.00171340       0.00156102
H        2.75117711       1.32166090       1.65588705      -0.00015025       0.00130044      -0.00001650
H        3.69065940       3.68740557       3.27013783       0.00029519      -0.00058771      -0.00023381
H        1.60127592       2.58025992       4.13388401       0.00006009       0.00046835      -0.00034667
H        0.86619129       1.29238759       3.20983448      -0.00059387       0.00027042       0.00000707
H        2.37820243       1.01241977       4.04856262       0.00004881       0.00045802      -0.00052726
H        2.17298614       3.39635803       0.84013187       0.00027271       0.00078040      -0.00098197
H        4.39004332       3.15512541       1.75741013       0.00003444       0.00010674       0.00038658
H        4.49777750       2.13600947       3.16789726      -0.00039989      -0.00027998       0.00011610
10
Properties=species:S:1:pos:R:3:forces:R:3 label=C energy=-7291.51871112093 charge=-1 pbc="F F F"
C        0.21999725       0.18271367       1.00483463       0.00106435      -0.00123277      -0.00238220
C        0.26177971      -1.22583061       1.51366880      -0.00062190       0.00033717      -0.00034340
C       -0.08842773       0.31988835      -0.48831422       0.00155846      -0.00222154       0.00395017
O       -0.24749542      -0.72105169      -1.11080958      -0.00080710       0.00175240       0.00011933
O       -0.13922348       1.47399495      -0.89304051      -0.00038183       0.00088459      -0.00187328
H       -0.52061969       0.76454590       1.53619327      -0.00075082      -0.00072727       0.00064463
H        1.16277078       0.68347892       1.17875415       0.00021305       0.00058457       0.00033766
H        1.00354414      -1.79867055       0.98091552      -0.00068331       0.00073589       0.00132077
H       -0.68303236      -1.71749772       1.34606301       0.00081340      -0.00038351       0.00037288
H        0.48832734      -1.26483334       2.57215642      -0.00040429       0.00027048      -0.00214656
12
Properties=species:S:1:pos:R:3:forces:R:3 label=P energy=-6765.10280544436 charge=0 pbc="F F F"
C        1.93289458       2.11311702       3.21017036      -0.00040092       0.00067664      -0.00013118
C        1.39271925       3.20133360       4.08793608      -0.00099970       0.00027373       0.00053657
C        3.02094617       2.47486568       2.25028216      -0.00027782       0.00475214       0.00296903
O        3.49665130       1.65995630       1.52820301       0.00199595      -0.00322035      -0.00355889
N        3.42497878       3.74856546       2.24745736      -0.00019860      -0.00383067      -0.00034091
H        2.32761874       1.30186627       3.80162197       0.00011755      -0.00000154       0.00015893
H        1.14944694       1.67932895       2.60861912      -0.00016460       0.00029282      -0.00010924
H        0.61984132       2.81403569       4.73067739       0.00026217       0.00075595      -0.00026832
H        0.95418249       4.00105685       3.51117464       0.00037946      -0.00042493       0.00059945
H        4.14467766       4.00824443       1.61939635       0.00011909       0.00039193      -0.00005119
H        3.03571353       4.43009771       2.84456709      -0.00030982       0.00042341       0.00033257
H        2.15676898       3.61776532       4.72614511      -0.00052275      -0.00008913      -0.00013682
8
Properties=species:S:1:pos:R:3:forces:R:3 label=A energy=-2172.76014235099 charge=0 pbc="F F F"
C        0.44312218      -0.36857396       0.47971892      -0.00111755       0.00269543      -0.00209454
C       -0.44312296       0.36857439      -0.47971363       0.00137862      -0.00222446       0.00183846
H        1.47976311      -0.10881255       0.33517510      -0.00087241      -0.00049636       0.00038836
H        0.19029049      -0.13951414       1.50274728       0.00037961      -0.00031472      -0.00068380
H        0.35504677      -1.43603606       0.35438160       0.00019900       0.00013886       0.00024316
H       -0.35502625       1.43605392      -0.35445130      -0.00018405      -0.00053369      -0.00011648
H       -1.47976403       0.10884721      -0.33518566       0.00053802       0.00038255      -0.00016467
H       -0.19030079       0.13945647      -1.50273006      -0.00032125       0.00035239       0.00058951
8
Properties=species:S:1:pos:R:3:forces:R:3 label=A energy=-2172.76016288495 charge=0 pbc="F F F"
C        1.65220276       2.11575206       2.41984807      -0.00031563      -0.00103223       0.00178550
C        3.06557569       2.60202378       2.29792707       0.00018637       0.00102546      -0.00174259
H        1.08681920       2.72162843       3.10991644      -0.00002266       0.00008779      -0.00011749
H        1.14355470       2.14526071       1.46940386       0.00013327       0.00016608      -0.00004005
H        1.61648568       1.09848799       2.77601121      -0.00008257       0.00015203      -0.00003019
H        3.63100945       1.99612869       1.60792016      -0.00004389      -0.00018205       0.00002531
H        3.57417466       2.57257691       3.24839711      -0.00000842      -0.00013888       0.00006513
H        3.10127576       3.61926766       1.94170997       0.00015354      -0.00007820       0.00005437
8
Properties=species:S:1:pos:R:3:forces:R:3 label=P energy=-2172.76013196718 charge=0 pbc="F F F"
C        0.60690520       0.43398818       0.07519754      -0.00342903      -0.00120185       0.00183160
C       -0.60690083      -0.43398910      -0.07520046       0.00334387       0.00082235      -0.00137747
H        0.95915669       0.44285924       1.09442913      -0.00005896       0.00024076      -0.00103440
H        1.41727219       0.08646519      -0.54569863      -0.00045664       0.00043840       0.00054846
H        0.39713320       1.45399021      -0.20504036       0.00031530      -0.00011087       0.00010580
H       -0.39718613      -1.45399721       0.20509777      -0.00021684       0.00048970      -0.00024700
H       -0.95916186      -0.44289606      -1.09441765       0.00010072      -0.00022280       0.00061996
H       -1.41726619      -0.08641045       0.54566459       0.00040158      -0.00045570      -0.00044696
9
Properties=species:S:1:pos:R:3:forces:R:3 label=A energy=-4220.59852275348 charge=0 pbc="F F F"
C        2.02642400       2.51033035       2.29064745      -0.00059260       0.00040004       0.00068238
C        2.85627853       3.74875467       2.40011375       0.00066075       0.00039877       0.00017940
O        2.62624304       1.41320344       2.88016030       0.00103803      -0.00106832       0.00033840
H        1.08687788       2.64704518       2.80067777       0.00053818       0.00019295      -0.00002683
H        1.79448679       2.30790513       1.25184630      -0.00020539       0.00027027       0.00008324
H        2.34230228       4.59283921       1.96820241       0.00044937      -0.00046801      -0.00002404
H        3.45069649       1.24277768       2.46526948      -0.00155067       0.00020119       0.00051925
H        3.79494058       3.63361990       1.87826720       0.00034597      -0.00007533      -0.00034202
H        3.07110758       3.96909207       3.43307803      -0.00068364       0.00014843      -0.00140976
8
Properties=species:S:1:pos:R:3:forces:R:3 label=P energy=-2172.76013188618 charge=0 pbc="F F F"
C        0.30135754       0.59652799       0.34002953      -0.00094545      -0.00097952       0.00122268
C       -0.30137350      -0.59652255      -0.34003574       0.00219941       0.00065128      -0.00024230
H        0.89600158       1.17986433      -0.34484104      -0.00001411       0.00011309       0.00006201
H       -0.46022799       1.24511147       0.74290425       0.00025505      -0.00044081      -0.00069394
H        0.94157324       0.30125772       1.15608935      -0.00044456       0.00037269      -0.00111728
H       -0.89586677      -1.18001242       0.34482110      -0.00049551       0.00017947       0.00029382
H        0.46034943      -1.24498944      -0.74285492      -0.00082056       0.00048841       0.00000152
H       -0.94163929      -0.30129649      -1.15604471       0.00026574      -0.00038462       0.00047348
16
Properties=species:S:1:pos:R:3:forces:R:3 label=A energy=-9438.64670205193 charge=0 pbc="F F F"
C        1.56367623       4.30732795       0.64433003      -0.00097441      -0.00088656      -0.00036603
C        1.41982718       2.90998560       2.70082093       0.00173723       0.00017955       0.00031279
C        2.17960917       3.51726143       1.73770378      -0.00102490       0.00068977       0.00108844
C        1.99270291       2.19095144       3.71864980       0.00019234       0.00007023      -0.00050192
C        3.35302599       2.06791317       3.78644695      -0.00009755      -0.00056494      -0.00029605
C        3.54629833       3.37864205       1.82454163       0.00192320      -0.00033350       0.00170357
C        4.13293855       2.66735135       2.82972835       0.00027922       0.00079867      -0.00217870
O        3.96727916       1.38262759       4.74867879      -0.00226517      -0.00042174       0.00123365
H        0.35311422       2.99479941       2.66283614       0.00020822      -0.00019296      -0.00016766
H        1.37339290       1.72498229       4.45890074       0.00037025      -0.00036980      -0.00015905
H        0.49301396       4.19318715       0.63716191      -0.00083035       0.00016339       0.00027430
H        1.93667494       3.99785019      -0.31886906       0.00001250      -0.00082543      -0.00062282
H        4.16822582       3.83966691       1.08413002      -0.00100482       0.00078194      -0.00074833
H        3.34055841       1.01696888       5.34465093       0.00087710      -0.00009499      -0.00033941
H        5.19543300       2.56409902       2.88844460       0.00016347      -0.00019629       0.00067791
H        1.78187290       5.35856953       0.75316007       0.00043369       0.00120266       0.00008930
8
Properties=species:S:1:pos:R:3:forces:R:3 label=A energy=-2172.76013381967 charge=0 pbc="F F F"
C        0.66943179      -0.32427433       0.09471154      -0.00130441       0.00092455      -0.00069395
C       -0.66942534       0.32428519      -0.09471477       0.00088022      -0.00157283       0.00103049
H        1.46540862       0.30423925      -0.27179129       0.00008220       0.00007855      -0.00004787
H        0.86555562      -0.52269748       1.13639592       0.00000054      -0.00011438      -0.00009465
H        0.72852498      -1.26358304      -0.43172973      -0.00000141      -0.00007159       0.00001652
H       -0.72866412       1.26353292       0.43180815       0.00034419       0.00025036       0.00001125
H       -0.86557271       0.52274651      -1.13638164       0.00009497       0.00018212      -0.00009471
H       -1.46532928      -0.30436756       0.27173705      -0.00009629       0.00032321      -0.00012707
8
Properties=species:S:1:pos:R:3:forces:R:3 label=A energy=-2172.76010444378 charge=0 pbc="F F F"
C        1.72809065       2.32608460       2.19428254       0.00087254      -0.00118727      -0.00127929
C        3.13499635       2.53700181       2.66881943      -0.00067398       0.00146498       0.00068424
H        1.64059948       2.50433022       1.13432122      -0.00031969       0.00004346       0.00007827
H        1.39753821       1.31698967       2.38241674      -0.00014479      -0.00008066       0.00017179
H        1.04156625       2.99128427       2.69340002       0.00011241       0.00017591       0.00020427
H        3.22261312       2.35887842       3.72878164      -0.00007872      -0.00023469       0.00019723
H        3.46552475       3.54608004       2.48053044       0.00026051      -0.00002538       0.00002692
H        3.82147740       1.87176365       2.16969082      -0.00002828      -0.00015635      -0.00008343
8
Properties=species:S:1:pos:R:3:forces:R:3 label=A energy=-2172.76016250571 charge=0 pbc="F F F"
C        0.55589604       0.49282902      -0.10179492      -0.00115097      -0.00044453      -0.00177494
C       -0.55590055      -0.49282533       0.10178325       0.00135722       0.00029722       0.00257977
H        0.56090498       0.87621278      -1.10972575      -0.00001032       0.00004571      -0.00012825
H        0.46120975       1.33462775       0.56555207       0.00012987      -0.00008405      -0.00000602
H        1.51849300       0.04153445       0.07896339       0.00003918       0.00000566       0.00004840
H       -1.51854686      -0.04158345      -0.07881233      -0.00002679       0.00027738      -0.00031249
H       -0.46126259      -1.33462312      -0.56556277      -0.00007568       0.00002754      -0.00020053
H       -0.56074450      -0.87621234       1.10972434      -0.00026250      -0.00012494      -0.00020594
8
Properties=species:S:1:pos:R:3:forces:R:3 label=A energy=-2172.76010487467 charge=0 pbc="F F F"
C        2.80316719       1.87784278       2.72197004       0.00207580      -0.00048984      -0.00073938
C        2.35448420       3.27982189       2.43570021      -0.00106627       0.00055487       0.00099547
H        2.82893458       1.68265463       3.78223753      -0.00118655      -0.00011896       0.00014907
H        2.14029374       1.15449101       2.27443548       0.00035419      -0.00020925      -0.00083652
H        3.79267791       1.69550110       2.33391491       0.00007892       0.00021348       0.00106003
H        2.33364175       3.47647067       1.37559861      -0.00129993      -0.00013563      -0.00034735
H        3.01458901       4.00315145       2.88738366       0.00024269      -0.00020243      -0.00085193
H        1.36297155       3.46068147       2.81931361       0.00080115       0.00038774       0.00057061
11
Properties=species:S:1:pos:R:3:forces:R:3 label=A energy=-3242.85373112275 charge=0 pbc="F F F"
C        0.09658805       0.56013936      -0.05375710      -0.00118465      -0.00094989       0.00009524
C       -1.03366133      -0.02068608       0.74399499       0.00021286       0.00083037      -0.00014950
C        0.94395010      -0.49968195      -0.69403581      -0.00068367       0.00051726      -0.00100656
H       -0.29842243       1.21710416      -0.81569893       0.00027073       0.00036917      -0.00015340
H        0.71124592       1.17759777       0.58586512       0.00042114       0.00021773       0.00014624
H       -1.67963674      -0.61819828       0.11858905       0.00010916      -0.00067447       0.00004365
H        1.37377951      -1.15198579       0.05104778      -0.00012057      -0.00022158       0.00063423
H        0.35619598      -1.11251989      -1.36068831      -0.00005992      -0.00024294       0.00008208
H       -1.63623231       0.74776584       1.20136605      -0.00023629       0.00038234       0.00009909
H       -0.66189143      -0.66038129       1.53011498       0.00068827      -0.00016707       0.00041206
H        1.75301952      -0.07328472      -1.26534097       0.00058294      -0.00006093      -0.00020312
8
Properties=species:S:1:pos:R:3:forces:R:3 label=A energy=-2172.76014758031 charge=0 pbc="F F F"
C        2.55794693       2.61983365       2.10791164      -0.00149235      -0.00168238       0.00109291
C        3.03502469       2.97314359       3.48505667       0.00151089       0.00135931      -0.00108821
H        1.50787899       2.83474119       1.98916224      -0.00014503       0.00021057      -0.00022530
H        3.09083067       3.17597018       1.35314861       0.00018469       0.00021152      -0.00002553
H        2.70047829       1.57127322       1.90018498       0.00008792       0.00007930      -0.00020579
H        2.89254561       4.02169970       3.69282644      -0.00005740       0.00000738       0.00006086
H        2.50208938       2.41700666       4.23977955      -0.00022041      -0.00019511       0.00020394
H        4.08507092       2.75813610       3.60383154       0.00013169       0.00000942       0.00018713
9
Properties=species:S:1:pos:R:3:forces:R:3 label=P energy=-4220.60304312794 charge=0 pbc="F F F"
C       -0.39764587       0.26329151       0.29062614       0.00057135       0.00008048      -0.00081501
C       -0.19531712       0.41814637      -1.17683806       0.00170318      -0.00169626       0.00195343
O        0.55134920      -0.62185841       0.77120485       0.00060013      -0.00075578      -0.00264963
H       -0.30509100       1.22602950       0.77887952      -0.00081694       0.00026873       0.00019151
H       -1.39782572      -0.10345116       0.48788580      -0.00104472       0.00043164       0.00030854
H        0.79283654       0.79623887      -1.38134563       0.00039103       0.00064035      -0.00013192
H        0.44369063      -0.73891674       1.69534819      -0.00028078       0.00082403       0.00119761
H       -0.91817766       1.10332240      -1.58905271      -0.00079334       0.00054037       0.00008387
H       -0.30090639      -0.53286342      -1.67248401      -0.00032991      -0.00033357      -0.00013841
12
Properties=species:S:1:pos:R:3:forces:R:3 label=P energy=-6765.14354333734 charge=0 pbc="F F F"
C        2.22701033       1.52216421       2.24817855       0.00043819      -0.00023567       0.00187996
C        3.33657370       1.16097905       1.31265601      -0.00092658       0.00015214      -0.00304212
C        2.36641987       2.90690920       2.79332477      -0.00265659      -0.00128068       0.00223165
O        3.25196234       3.63695118       2.49176796       0.00260889       0.00141465      -0.00085500
N        1.40695013       3.26687438       3.65581466       0.00131537       0.00134819      -0.00208065
H        1.26674596       1.45584625       1.75558623       0.00012341      -0.00001811      -0.00005212
H        2.18405379       0.83731723       3.08363811      -0.00005014      -0.00010777      -0.00006154
H        3.20419817       0.16035195       0.93585278       0.00018317       0.00029995       0.00064271
H        1.43754012       4.17462829       4.04833262      -0.00041491      -0.00039913       0.00038094
H        0.66921129       2.65891307       3.90103648      -0.00089478      -0.00115038       0.00053990
H        4.28936236       1.21852419       1.80993975      -0.00011128       0.00000075       0.00031399
H        3.36966004       1.84154113       0.47961359       0.00038525      -0.00002393       0.00010229
12
Properties=species:S:1:pos:R:3:forces:R:3 label=P energy=-5290.8454566547 charge=0 pbc="F F F"
C        0.14942142       0.32810313       0.00975943      -0.00115881      -0.00010551      -0.00007068
C       -0.21577766       0.03748506      -1.40859487       0.00059945      -0.00032333       0.00024357
C       -1.05543109       0.36724741       0.89978491       0.00140800       0.00272745       0.00052037
O        1.03661864      -0.66175212       0.40971580      -0.00043610      -0.00169794      -0.00187114
H        0.64425192       1.29373391       0.04904837      -0.00012684      -0.00051262       0.00000749
H       -0.87580618       0.79671635      -1.79522213      -0.00015295      -0.00004102       0.00024844
H       -1.56802634      -0.58150881       0.87033742      -0.00006791      -0.00028896       0.00033006
H       -0.77792251       0.57068066       1.92349736       0.00007804      -0.00021391       0.00005345
H       -1.74042734       1.13821497       0.58514273       0.00000297      -0.00031142       0.00019416
H        1.27746187      -0.52942351       1.30711118       0.00019059       0.00031819       0.00054083
H       -0.71328960      -0.91747183      -1.47230007       0.00017766       0.00023005      -0.00030093
H        0.66737528       0.00017311      -2.02411017      -0.00051410       0.00021901       0.00010437
8
Properties=species:S:1:pos:R:3:forces:R:3 label=A energy=-2172.76021589006 charge=0 pbc="F F F"
C        2.07426039       2.39356616       2.65742741       0.00083524       0.00022592       0.00063586
C        3.39859502       3.07930225       2.81544881       0.00073907      -0.00142153      -0.00109715
H        1.64293490       2.59146280       1.68906451      -0.00023454       0.00002679       0.00000813
H        2.17161458       1.32422378       2.75736603      -0.00023738       0.00027104      -0.00002294
H        1.36850782       2.72655587       3.40169833      -0.00016611       0.00023321       0.00037569
H        3.83018201       2.88127777       3.78368515      -0.00067822       0.00009384      -0.00015844
H        3.30121600       4.14863709       2.71564045       0.00024705       0.00032981       0.00002551
H        4.10425258       2.74639567       2.07100543      -0.00050511       0.00024092       0.00023334
8
Properties=species:S:1:pos:R:3:forces:R:3 label=C energy=-2172.76015849964 charge=0 pbc="F F F"
C       -0.10208639      -0.16227738       0.72493524       0.00054709       0.00236580      -0.00175932
C        0.10208475       0.16227353      -0.72493502      -0.00077875      -0.00208402       0.00138376
H       -1.13044447      -0.41412597       0.92978247      -0.00033510      -0.00024927      -0.00016578
H        0.50447519      -1.00058739       1.02864479       0.00015458      -0.00021455       0.00022671
H        0.15952633       0.67311491       1.35470339      -0.00032676       0.00016394       0.00024557
H        1.13025343       0.41508787      -0.92955684       0.00031170      -0.00018667      -0.00001552
H       -0.50520470       0.99998869      -1.02888355       0.00040121       0.00005080       0.00003013
H       -0.15858625      -0.67343222      -1.35469297       0.00002603       0.00015396       0.00005444
10
Properties=species:S:1:pos:R:3:forces:R:3 label=A energy=-7291.5186986439 charge=-1 pbc="F F F"
C        2.69329431       2.34030142       1.44294210      -0.00066955       0.00183606       0.00030418
C        4.15387217       2.67037235       1.49217506      -0.00020611      -0.00108655      -0.00074882
C        1.97217393       2.40294639       2.79179573       0.00160002      -0.00045319      -0.00357559
O        2.65294248       2.70822400       3.76116814      -0.00144358      -0.00009921       0.00046840
O        0.77860685       2.13567575       2.74306836       0.00018972       0.00007770       0.00181243
H        2.16873519       3.00777424       0.77289248       0.00041739      -0.00064127       0.00023323
H        2.53515088       1.34664733       1.04629777       0.00014426       0.00028941      -0.00026625
H        4.67170875       1.99821654       2.15723171       0.00063533       0.00034337      -0.00017479
H        4.30480786       3.66389327       1.88266657      -0.00004252      -0.00062402      -0.00051711
H        4.61309978       2.61021677       0.51301004      -0.00062495       0.00035771       0.00246432
16
Properties=species:S:1:pos:R:3:forces:R:3 label=P energy=-9438.64634939263 charge=0 pbc="F F F"
C        1.95557730       1.05405322      -1.85501559       0.00075978      -0.00011110      -0.00131576
C        1.27536106       0.26268818       0.40227712       0.00185331      -0.00035139       0.00031914
C        0.94711065       0.51547419      -0.91055873       0.00123333       0.00112613      -0.00086892
C        0.36424617      -0.23521498       1.28645532      -0.00083911       0.00097776       0.00245248
C       -0.33629770       0.24908338      -1.30407904      -0.00120338      -0.00076214      -0.00181861
C       -0.91758762      -0.49586828       0.87118813      -0.00041354      -0.00157610       0.00161286
C       -1.26573866      -0.25191476      -0.42836166      -0.00178980       0.00051667       0.00072530
O       -1.77419347      -0.98103631       1.76767640       0.00101110       0.00193363       0.00051933
H        2.27196165       0.46166240       0.74109508       0.00019204      -0.00004971      -0.00036299
H        0.62783507      -0.42784086       2.30451089       0.00051165      -0.00114571      -0.00035821
H        1.52648659       1.22199410      -2.82820274       0.00054036       0.00015392       0.00111895
H        2.35699484       1.99177126      -1.50408659      -0.00083159      -0.00138673      -0.00080803
H       -0.62667056       0.43429363      -2.31790196       0.00005320       0.00017091       0.00003500
H       -2.26401685      -0.45111932      -0.76360595       0.00048078       0.00005120      -0.00124613
H       -2.61714220      -1.11850046       1.37758032      -0.00029263      -0.00117431      -0.00009107
H        2.78310065       0.37177408      -1.97228821      -0.00126549       0.00162695       0.00008666
8
Properties=species:S:1:pos:R:3:forces:R:3 label=A energy=-2172.76011404055 charge=0 pbc="F F F"
C        3.09592540       2.91496632       2.10279576       0.00189504      -0.00102603       0.00117120
C        2.25325048       2.43421926       3.24639013      -0.00197077       0.00066479      -0.00183425
H        4.07065543       2.45364567       2.11256103      -0.00070218       0.00096132      -0.00026683
H        2.63756018       2.68579909       1.15392908      -0.00015604       0.00031397       0.00053778
H        3.24134358       3.98273252       2.14400958      -0.00023953      -0.00064391       0.00004661
H        2.10791791       1.36643682       3.20512005       0.00038695       0.00081276       0.00039328
H        2.71163733       2.66343269       4.19523627      -0.00023912      -0.00048138      -0.00047089
H        1.27845450       2.89540649       3.23659368       0.00102566      -0.00060150       0.00042309
16
Properties=species:S:1:pos:R:3:forces:R:3 label=P energy=-9438.64676873493 charge=0 pbc="F F F"
C        1.97067231       0.13638708      -2.11522832      -0.00079787      -0.00060076      -0.00135739
C        1.33202590      -0.07179860       0.27915887      -0.00012716       0.00015020      -0.00006937
C        0.95456978       0.06895185      -1.03723804       0.00091207       0.00049916      -0.00033871
C        0.41401083      -0.13881616       1.28541905       0.00088031       0.00236835       0.00023467
C       -0.38526408       0.14096111      -1.30670382      -0.00114974      -0.00124683       0.00210399
C       -0.92495251      -0.06509679       0.99348523      -0.00012978      -0.00108255       0.00141289
C       -1.32250808       0.07523667      -0.30720578       0.00034054       0.00040346       0.00063406
O       -1.78611316      -0.13449184       2.00662423       0.00071487       0.00065720      -0.00030750
H        2.37366454      -0.13021088       0.52241727       0.00015517      -0.00009834      -0.00024176
H        0.71627738      -0.24749366       2.30514491       0.00017050      -0.00108130      -0.00013417
H        1.50832526       0.27757894      -3.07733120      -0.00001118       0.00028639      -0.00007747
H        2.65620084       0.95353153      -1.95448536      -0.00035519       0.00012517      -0.00022240
H       -0.71470890       0.25120089      -2.31950533      -0.00009998       0.00021220      -0.00006863
H       -2.36543350       0.13448166      -0.54683589       0.00023702      -0.00023360      -0.00133099
H       -2.66915178      -0.07145629       1.69373685      -0.00074283      -0.00088595      -0.00001846
H        2.55330897      -0.77057971      -2.15879198       0.00000324       0.00052719      -0.00021878
8
Properties=species:S:1:pos:R:3:forces:R:3 label=A energy=-2172.76011010586 charge=0 pbc="F F F"
C        1.99805295       3.04620762       2.49801888       0.00099234      -0.00165899       0.00046977
C        3.15964175       2.11148724       2.65965397      -0.00154865       0.00100624       0.00052454
H        2.32823917       4.06634496       2.38297836      -0.00018608       0.00008471      -0.00002994
H        1.41005455       2.79509873       1.62962985      -0.00018435      -0.00018804      -0.00062195
H        1.34388002       3.01104526       3.35461064      -0.00005484       0.00007354       0.00016112
H        2.82934775       1.09137440       2.77471144       0.00051163       0.00014278      -0.00011865
H        3.74752701       2.36255392       3.52814115       0.00034927       0.00019962       0.00019294
H        3.81391147       2.14654087       1.80314886       0.00012069       0.00034014      -0.00057783
16
Properties=species:S:1:pos:R:3:forces:R:3 label=P energy=-9438.64655620535 charge=0 pbc="F F F"
C        0.09900449      -1.35940145      -2.55315848      -0.00054577      -0.00047901      -0.00136227
C       -0.04704947       0.63741195       1.19929660      -0.00043056      -0.00063934       0.00169559
C       -0.64175769       1.19453962       0.10135215       0.00081084       0.00149652      -0.00014469
C        0.59680751      -0.56856556       1.07866702       0.00089382       0.00119880       0.00064953
C       -0.59131245       0.54772764      -1.10729611      -0.00064744       0.00049682      -0.00000511
C        0.63712489      -1.19765719      -0.13064144      -0.00000690      -0.00134851       0.00100224
C        0.04507004      -0.65555486      -1.24902561       0.00064643      -0.00057849      -0.00067193
O       -0.06169041       1.21631687       2.39825782       0.00103508      -0.00045673      -0.00126137
H       -0.52413781       2.03279809       2.36457625      -0.00095952       0.00001076       0.00062559
H       -1.14685003       2.13620560       0.18367612      -0.00052522      -0.00024827      -0.00108121
H        1.06006332      -0.99667608       1.94187977      -0.00091604      -0.00071873       0.00028022
H       -1.06228037       0.99892813      -1.95645059       0.00021616      -0.00004461      -0.00007241
H        1.14380294      -2.13821921      -0.20951730      -0.00011186      -0.00017562      -0.00028060
H       -0.38423650      -0.78526537      -3.32533858       0.00093430      -0.00063913       0.00074073
H        1.11820504      -1.53469305      -2.85992513      -0.00166828       0.00048621       0.00030246
H       -0.39180817      -2.31867223      -2.49880868       0.00127493       0.00163934      -0.00041676
9
Properties=species:S:1:pos:R:3:forces:R:3 label=P energy=-5695.03627694272 charge=0 pbc="F F F"
C        4.10085462       3.65983171       4.87094800      -0.00160208      -0.00081548       0.00095750
C        3.57343638       3.61460165       3.47978105      -0.00181674      -0.00293454       0.00058057
O        3.81038762       4.45177535       2.67325339       0.00027780       0.00150312      -0.00120265
N        2.79116019       2.56190816       3.20718098       0.00179736       0.00381348      -0.00075138
H        2.38282985       2.49562281       2.30810291       0.00017192      -0.00080183       0.00092391
H        2.58643963       1.87199875       3.88231630      -0.00055240      -0.00054032       0.00047749
H        4.47924079       2.70023618       5.18187449      -0.00000178       0.00072537      -0.00059609
H        3.30565684       3.94093734       5.54316475       0.00074375      -0.00055456      -0.00034347
H        4.88010497       4.39557697       4.92626375       0.00098217      -0.00039525      -0.00004587
16
Properties=species:S:1:pos:R:3:forces:R:3 label=P energy=-9438.64655943036 charge=0 pbc="F F F"
C        1.22176596       2.52070209      -0.72780458      -0.00160512       0.00222008       0.00103333
C        0.06436917       1.03128939       0.89892709      -0.00159700      -0.00145247       0.00051172
C        0.59549733       1.23177279      -0.34632885       0.00079786       0.00063617      -0.00025798
C       -0.51686976      -0.16140174       1.24733972       0.00192161      -0.00085590      -0.00074943
C       -0.57446310      -1.18345690       0.34090242      -0.00096725      -0.00139402      -0.00075287
C        0.52683063       0.18910370      -1.24260496      -0.00139157       0.00021414       0.00068607
C       -0.04727425      -1.00328191      -0.91332717       0.00163790      -0.00137198      -0.00006523
O       -1.12502078      -2.36335859       0.61943576       0.00230273       0.00036283      -0.00186140
H        0.10088002       1.82053000       1.62157508       0.00018253      -0.00007147       0.00020793
H       -0.92478669      -0.29105611       2.22989760       0.00004122       0.00125527       0.00032123
H        1.21961259       3.21329842       0.09661101       0.00028319      -0.00019975      -0.00000348
H        2.24491160       2.38016078      -1.03917330      -0.00033141       0.00012303       0.00053973
H        0.93455877       0.31482024      -2.22522962       0.00005567       0.00032052      -0.00002910
H       -1.44909553      -2.37624899       1.50059359      -0.00116776      -0.00007369       0.00032718
H       -0.09558353      -1.80791136      -1.61564813      -0.00088989       0.00039087      -0.00046062
H        0.69466861       2.98229298      -1.54821441       0.00072728      -0.00010364       0.00055291
8
Properties=species:S:1:pos:R:3:forces:R:3 label=A energy=-2172.76012988797 charge=0 pbc="F F F"
C        2.80782501       2.16744954       3.03439230      -0.00061375      -0.00004199      -0.00209245
C        2.99082987       3.63121202       2.76426264       0.00097841      -0.00020867       0.00220015
H        1.79024564       1.94389913       3.31274132      -0.00025260      -0.00002625       0.00011567
H        3.04436750       1.57527523       2.16472110      -0.00010070      -0.00000365       0.00016977
H        3.44520809       1.83390056       3.83776449       0.00013999      -0.00002774       0.00026121
H        2.35344330       3.96485051       1.96093715      -0.00022080      -0.00013103      -0.00041850
H        2.75437695       4.22334375       3.63397271      -0.00017908       0.00030981       0.00012264
H        4.00842172       3.85471434       2.48592579       0.00024852       0.00012952      -0.00035849
16
Properties=species:S:1:pos:R:3:forces:R:3 label=P energy=-9438.64654414436 charge=0 pbc="F F F"
C       -0.93735422       2.26083431      -1.54477402      -0.00030982       0.00195620      -0.00031348
C        1.32914159      -0.28480047       0.03650032      -0.00197972      -0.00069369      -0.00088222
C        0.88062303       0.78479797      -0.69597328       0.00234614       0.00001776      -0.00034491
C        0.43973602      -1.06094607       0.72651927      -0.00020813      -0.00045864       0.00134467
C       -0.44902268       1.10299490      -0.75737310      -0.00048792       0.00040164      -0.00069677
C       -0.89823845      -0.75941075       0.67781793      -0.00160494      -0.00240936       0.00090283
C       -1.32650555       0.30770335      -0.05544325       0.00164363       0.00018187       0.00082484
O        0.81341589      -2.11144613       1.45430052      -0.00142004      -0.00016792      -0.00133888
H        2.37623012      -0.51135160       0.06666647       0.00033409       0.00122038      -0.00048992
H        1.59126805       1.38138100      -1.23032588       0.00004982      -0.00008105      -0.00015996
H        1.74453884      -2.22575537       1.41453576       0.00047803       0.00030009       0.00078539
H       -1.58699886      -1.37204469       1.21939562       0.00003088       0.00068070       0.00070771
H       -0.12835033       2.74926472      -2.06091030      -0.00141718      -0.00069597       0.00046788
H       -1.66245302       1.95337611      -2.28183872       0.00167111       0.00068435       0.00104292
H       -2.37394626       0.53048283      -0.08441994       0.00004612       0.00027370      -0.00004861
H       -1.41249071       2.99175494      -0.90907575       0.00082792      -0.00121006      -0.00180149
8
Properties=species:S:1:pos:R:3:forces:R:3 label=A energy=-2172.76012401647 charge=0 pbc="F F F"
C        2.54368779       1.85425245       2.88267751      -0.00027830      -0.00172816       0.00058624
C        2.17874959       2.86816956       1.83973535      -0.00093278       0.00172899      -0.00026724
H        3.52519286       2.04325822       3.28746825       0.00022806       0.00004806      -0.00025472
H        1.84529129       1.86752122       3.70427651       0.00043605       0.00021852      -0.00005185
H        2.54702900       0.85581253       2.47519260      -0.00021808      -0.00015101       0.00013568
H        1.19661641       2.67986953       1.43609357       0.00058376       0.00007388      -0.00032801
H        2.87621924       2.85400150       1.01737249       0.00025383       0.00004520       0.00050173
H        2.17667958       3.86674840       2.24691706      -0.00007254      -0.00023547      -0.00032183
16
Properties=species:S:1:pos:R:3:forces:R:3 label=P energy=-9438.64636649354 charge=0 pbc="F F F"
C        1.13501098       1.08768355      -2.43005705      -0.00038669      -0.00065511       0.00079312
C        0.00902804       0.75067244       1.13118370       0.00030682      -0.00089716       0.00087249
C       -0.53285560      -0.51020544       1.14133569      -0.00038056      -0.00007372      -0.00008992
C        0.54061748       1.25083574      -0.02080303       0.00310504       0.00023129      -0.00102768
C        0.55154060       0.52287293      -1.18924328       0.00076302       0.00088042       0.00003473
C       -0.53249821      -1.25112862      -0.00784614      -0.00229008      -0.00040805       0.00034800
C        0.00639977      -0.73202042      -1.15756312      -0.00117134      -0.00041394      -0.00180134
O       -1.04087989      -0.95857344       2.28747331      -0.00074219       0.00058038       0.00115678
H        0.00483587       1.32326663       2.03402919      -0.00002678       0.00011615       0.00007266
H        0.96031972       2.23643938      -0.01346259      -0.00097450       0.00029069       0.00015477
H       -0.95287906      -2.23697875      -0.01175789       0.00007631       0.00013096      -0.00005631
H       -1.38312956      -1.82624769       2.17951464       0.00039895      -0.00000186      -0.00004408
H        1.06063228       0.39063755      -3.24728202      -0.00006404      -0.00119662      -0.00069511
H        2.17768042       1.32940737      -2.29569377       0.00148417       0.00002840       0.00025884
H       -0.00234504      -1.32633400      -2.04817603       0.00067925       0.00018411       0.00046589
H        0.62811042       1.99412340      -2.72167927      -0.00077739       0.00120407      -0.00044285
6
Properties=species:S:1:pos:R:3:forces:R:3 label=P energy=-3150.39394510093 charge=0 pbc="F F F"
C        3.44917503       3.06357903       2.66953362       0.00009906      -0.00060240      -0.00005156
O        2.17610143       2.60749060       2.93846565      -0.00028112      -0.00107093       0.00071830
H        2.16881268       1.67013608       2.95161039      -0.00073354       0.00142867      -0.00004740
H        4.16158635       2.75513729       3.42218030      -0.00022507      -0.00016777       0.00016719
H        3.41507565       4.13869173       2.66381562       0.00041866       0.00055259      -0.00011679
H        3.80557883       2.73470581       1.70313768       0.00072201      -0.00014015      -0.00066974
8
Properties=species:S:1:pos:R:3:forces:R:3 label=P energy=-2172.76016015631 charge=0 pbc="F F F"
C        0.32777408       0.67173835       0.05983926      -0.00162020      -0.00046598      -0.00164234
C       -0.32777418      -0.67173848      -0.05984231       0.00163037       0.00052286       0.00175320
H        1.09076280       0.66968847       0.82192987       0.00005675      -0.00009843      -0.00010144
H        0.79498724       0.96450352      -0.86694780       0.00010065      -0.00022234      -0.00008743
H       -0.38779019       1.43593013       0.31855334       0.00021826      -0.00002084      -0.00003563
H       -1.09071965      -0.66973913      -0.82197373      -0.00011860       0.00021270       0.00008185
H       -0.79503703      -0.96443128       0.86694369      -0.00010429       0.00007471       0.00000619
H        0.38779802      -1.43595014      -0.31846894      -0.00016295      -0.00000269       0.00002560
16
Properties=species:S:1:pos:R:3:forces:R:3 label=A energy=-9438.64642235697 charge=0 pbc="F F F"
C        5.36304162       3.82180108       2.12372080       0.00125690      -0.00298438      -0.00077994
C        1.52147929       2.24542144       3.04408325       0.00047989       0.00083866      -0.00019342
C        1.63440480       3.41402318       2.34311546      -0.00009490       0.00177573       0.00021723
C        2.65684119       1.58669160       3.44467490       0.00062098       0.00013335       0.00129968
C        2.87531006       3.91795691       2.04674034       0.00066798      -0.00123162      -0.00012225
C        3.88247649       2.10219452       3.14130898      -0.00007293      -0.00099882      -0.00058730
C        4.01985232       3.27723365       2.43735257       0.00044528       0.00051368      -0.00056711
O        0.34613760       1.70625888       3.36130088      -0.00029766      -0.00035469      -0.00031927
H        0.75478919       3.93673141       2.02421336      -0.00032930      -0.00094754       0.00030724
H       -0.35800623       2.23703680       3.03868462      -0.00061096       0.00046885      -0.00005350
H        2.55968381       0.67312050       3.99145028      -0.00000375       0.00004028      -0.00019086
H        2.94484707       4.83384190       1.49647842      -0.00076933       0.00007756       0.00013589
H        4.75977470       1.57647237       3.46000530       0.00005535       0.00026419       0.00002323
H        5.29157290       4.70841398       1.51692306      -0.00035014      -0.00009519       0.00102468
H        5.96060372       3.10123780       1.58790099      -0.00088686       0.00151825       0.00013075
H        5.89861075       4.08022894       3.02401053      -0.00011054       0.00098169      -0.00032504
8
Properties=species:S:1:pos:R:3:forces:R:3 label=C energy=-2172.76022009124 charge=0 pbc="F F F"
C        0.50264391       0.09162839       0.54877572      -0.00030559       0.00215764       0.00206194
C       -0.50264691      -0.09162944      -0.54877700       0.00008099      -0.00227155      -0.00165253
H        1.14240359      -0.77134951       0.64321409       0.00024894       0.00014622      -0.00043689
H        1.13444456       0.94576657       0.36376784      -0.00038875       0.00011951       0.00023776
H        0.02047947       0.24438718       1.50122303       0.00013260      -0.00049686      -0.00040762
H       -0.02045131      -0.24214535      -1.50155811      -0.00024786      -0.00046398       0.00027821
H       -1.13300060      -0.94709803      -0.36490094       0.00009900       0.00083210       0.00013432
H       -1.14384000       0.77045166      -0.64173063       0.00038068      -0.00002308      -0.00021520
7
Properties=species:S:1:pos:R:3:forces:R:3 label=A energy=-6221.39959178331 charge=-1 pbc="F F F"
C        1.90959846       2.09114659       3.70068419       0.00069676      -0.00067878      -0.00029559
C        2.51328641       2.50432244       2.36058614      -0.00181406      -0.00118665       0.00329693
O        2.05400787       3.51657518       1.84916871       0.00186699      -0.00178551      -0.00118247
O        3.39088709       1.76088019       1.93984841      -0.00040608       0.00228113      -0.00093143
H        2.69757193       1.90067883       4.41319677      -0.00149452       0.00034759      -0.00103061
H        1.37027385       1.16452464       3.56753161       0.00023340       0.00185822       0.00047781
H        1.23716234       2.84095301       4.08394419       0.00091751      -0.00083600      -0.00033465
8
Properties=species:S:1:pos:R:3:forces:R:3 label=P energy=-2172.76014171293 charge=0 pbc="F F F"
C        0.25444596       0.69859158      -0.09751316       0.00071953      -0.00126124       0.00018653
C       -0.25446693      -0.69858416       0.09749592       0.00061525       0.00091180       0.00122524
H        0.75460811       0.80518743      -1.04692786      -0.00014251       0.00025888      -0.00048398
H       -0.54983946       1.41650928      -0.07145138       0.00051807      -0.00017757      -0.00008207
H        0.95826640       0.97093437       0.67287664      -0.00121223       0.00005459      -0.00113511
H       -0.95832493      -0.97114114      -0.67274611       0.00043733       0.00049335       0.00050386
H        0.54991438      -1.41639752       0.07139765      -0.00059032      -0.00001582      -0.00004092
H       -0.75437464      -0.80518086       1.04705640      -0.00034512      -0.00026399      -0.00017354
16
Properties=species:S:1:pos:R:3:forces:R:3 label=A energy=-9438.64679314892 charge=0 pbc="F F F"
C        3.57843336       0.37887544       4.17280202      -0.00307933      -0.00111597       0.00246251
C        1.52458196       3.11266233       2.61530813      -0.00151193       0.00018241      -0.00071641
C        1.87981335       1.94855297       3.24806696      -0.00129059      -0.00078421      -0.00126160
C        2.49008456       3.99205213       2.21025096      -0.00001178      -0.00223214       0.00090095
C        3.19023421       1.63638171       3.48947091      -0.00119728       0.00134542      -0.00079878
C        3.81030293       3.69805914       2.44268678       0.00314047       0.00246113       0.00007945
C        4.14535853       2.53612450       3.07313153       0.00262418       0.00038459       0.00002491
O        2.20833965       5.13708303       1.59196226      -0.00173472      -0.00008450      -0.00054075
H        0.49031519       3.33144982       2.43905454       0.00004546       0.00026325       0.00010899
H        1.11025291       1.27168867       3.55803900      -0.00005260       0.00010397       0.00033991
H        1.28050166       5.23499145       1.48589204       0.00229601      -0.00020440       0.00003620
H        4.55908121       4.39092799       2.12284805      -0.00000938      -0.00036616      -0.00006766
H        2.71272267      -0.20801794       4.42878319       0.00109485       0.00076029      -0.00040707
H        4.12144036       0.58111196       5.08274145      -0.00014345      -0.00003254      -0.00041274
H        5.18007531       2.32036801       3.24761482      -0.00016479      -0.00030535      -0.00006814
H        4.21378958      -0.22584907       3.54483186      -0.00000510      -0.00037580       0.00032025
8
Properties=species:S:1:pos:R:3:forces:R:3 label=A energy=-2172.76028659134 charge=0 pbc="F F F"
C       -0.01368670       0.61675088       0.42626332      -0.00146734      -0.00078300      -0.00077833
C        0.01367139      -0.61673391      -0.42628590       0.00228481      -0.00014076       0.00198953
H        0.85685235       1.23030664       0.25695974      -0.00022831      -0.00022383       0.00012764
H       -0.88237572       1.22015998       0.21599973      -0.00012893      -0.00014806      -0.00039874
H       -0.03701257       0.36813335       1.47536459       0.00037566       0.00060125      -0.00032212
H        0.03682778      -0.36849353      -1.47545546      -0.00022506       0.00076869      -0.00014017
H        0.88257113      -1.21983093      -0.21588987      -0.00077776      -0.00029637      -0.00038364
H       -0.85668052      -1.23047763      -0.25670960       0.00016693       0.00022208      -0.00009417
8
Properties=species:S:1:pos:R:3:forces:R:3 label=A energy=-2172.76013869359 charge=0 pbc="F F F"
C        2.46468152       2.96212501       2.31325042       0.00068527      -0.00043979      -0.00176879
C        3.36048487       2.86306900       3.51189034      -0.00198642      -0.00294694       0.00242468
H        1.49955748       2.52180659       2.50727562       0.00072664       0.00021026      -0.00069203
H        2.30176615       3.98942405       2.02857503       0.00050011       0.00045758       0.00038126
H        2.88924684       2.45272510       1.46279245      -0.00079778       0.00046221       0.00114447
H        4.32584952       3.30289111       3.31817526      -0.00002874       0.00098664      -0.00076659
H        3.52282975       1.83555933       3.79635024       0.00010859       0.00185187       0.00047791
H        2.93597719       3.37249178       4.36236380       0.00079232      -0.00058183      -0.00120092
8
Properties=species:S:1:pos:R:3:forces:R:3 label=A energy=-2172.76014294143 charge=0 pbc="F F F"
C       -0.21820125       0.04376759       0.71604975       0.00106363      -0.00184681       0.00071136
C        0.21815407      -0.04375925      -0.71606279       0.00207946       0.00130360       0.00006558
H        0.62528586      -0.00080097       1.38653288      -0.00126125       0.00032144      -0.00003539
H       -0.74040293       0.96679605       0.91170322       0.00014305      -0.00030277      -0.00047305
H       -0.88177650      -0.76608661       0.97445352       0.00016185       0.00044142      -0.00030839
H       -0.62493315       0.00052886      -1.38698924      -0.00110642       0.00003001       0.00055818
H        0.74066152      -0.96673556      -0.91130507      -0.00054070       0.00129867      -0.00032210
H        0.88172734       0.76619883      -0.97423998      -0.00053962      -0.00124555      -0.00019619
11
Properties=species:S:1:pos:R:3:forces:R:3 label=A energy=-3242.85374836693 charge=0 pbc="F F F"
C        2.14460221       2.37091559       2.60747905       0.00108047       0.00097250      -0.00125564
C        3.47888129       1.68871024       2.53292949      -0.00145782      -0.00010725       0.00035001
C        2.27452580       3.85446471       2.79049701       0.00011194      -0.00176790      -0.00028195
H        1.57011983       1.95444559       3.42275827      -0.00025989       0.00013915       0.00078955
H        1.58197847       2.16505721       1.70788619      -0.00005490       0.00001053      -0.00021822
H        4.04846450       1.85660327       3.43449105       0.00018772      -0.00014617       0.00029321
H        3.37626832       0.62338336       2.40114709       0.00014543       0.00002418       0.00022627
H        2.80955554       4.08524734       3.69928733       0.00016848       0.00039918       0.00048136
H        1.31136700       4.33649317       2.84331739       0.00000064       0.00034407      -0.00003546
H        4.06060054       2.06908898       1.70687918      -0.00002034      -0.00000828      -0.00013047
H        2.82101728       4.29743373       1.97162408       0.00009826       0.00013999      -0.00021865
8
Properties=species:S:1:pos:R:3:forces:R:3 label=A energy=-2172.76016150624 charge=0 pbc="F F F"
C        0.66666084       0.08788520       0.33179587      -0.00074267      -0.00090478       0.00202993
C       -0.66666066      -0.08788280      -0.33179778       0.00077485       0.00083392      -0.00193281
H        1.17157324      -0.85705611       0.45462724       0.00000421      -0.00001330      -0.00013579
H        1.31224173       0.72832731      -0.24785322      -0.00005927      -0.00008789      -0.00024156
H        0.56301613       0.53041169       1.30974393       0.00016815      -0.00007667      -0.00014200
H       -1.17156644       0.85704977      -0.45470699       0.00002027       0.00010589       0.00022732
H       -1.31223487      -0.72827057       0.24792065      -0.00002624       0.00009216       0.00009795
H       -0.56303186      -0.53049064      -1.30970890      -0.00013929       0.00005067       0.00009694
8
Properties=species:S:1:pos:R:3:forces:R:3 label=A energy=-2172.76020865646 charge=0 pbc="F F F"
C        1.92377304       2.64011298       2.94585495       0.00023299       0.00287615       0.00048279
C        3.20823165       2.49185338       2.18615506      -0.00065542      -0.00068206      -0.00138149
H        1.83550164       3.62375117       3.37903884      -0.00034573      -0.00070237       0.00015216
H        1.06927963       2.48930739       2.30547774       0.00075924      -0.00029319       0.00035247
H        1.85797756       1.92409699       3.74952713       0.00039844      -0.00084569       0.00003454
H        3.29668236       1.50847739       1.75248037      -0.00044324      -0.00059476       0.00052340
H        4.06266807       2.64255967       2.82663099      -0.00049304       0.00021520      -0.00078777
H        3.27386592       3.20823928       1.38275677       0.00054675       0.00002673       0.00062391
8
Properties=species:S:1:pos:R:3:forces:R:3 label=P energy=-2172.76016536345 charge=0 pbc="F F F"
C        0.71193294       0.12949004      -0.19657040      -0.00087389       0.00184024       0.00115093
C       -0.71193785      -0.12949254       0.19654337       0.00130407      -0.00150852       0.00091927
H        1.01842680      -0.51248137      -1.00702007      -0.00004719      -0.00048776      -0.00049203
H        0.85074046       1.14906640      -0.51933198       0.00011104      -0.00064522       0.00004188
H        1.38459308      -0.04467056       0.62814205       0.00007881       0.00002605      -0.00039348
H       -1.38479376       0.04462533      -0.62797954      -0.00004029       0.00002101      -0.00085784
H       -0.85064123      -1.14903307       0.51946875      -0.00039155       0.00059346      -0.00044875
H       -1.01826683       0.51252296       1.00704287      -0.00014100       0.00016075       0.00008002
16
Properties=species:S:1:pos:R:3:forces:R:3 label=A energy=-9438.64686552965 charge=0 pbc="F F F"
C        0.61362430       4.52368670       2.94515184      -0.00080865       0.00031279      -0.00085724
C        2.14554990       2.64295640       2.39641494      -0.00281147       0.00040301      -0.00193291
C        1.91729805       3.82656751       3.06127368      -0.00069856      -0.00057150      -0.00002826
C        3.33940014       1.98948356       2.48381710       0.00053226       0.00164815       0.00146396
C        2.93686048       4.33133210       3.82201853       0.00105187       0.00038424       0.00035778
C        4.34916226       2.51337535       3.25145587       0.00010629      -0.00069192      -0.00087196
C        4.14407584       3.68762996       3.92136944       0.00175468       0.00072420       0.00195085
O        5.49757892       1.84210167       3.30900782       0.00128358       0.00009720      -0.00010306
H        1.36638978       2.22153155       1.79401855      -0.00060802      -0.00034573      -0.00010651
H        3.50744476       1.07027225       1.96438548       0.00032697      -0.00021691      -0.00017416
H        0.57476129       5.38580326       3.58904319      -0.00030530      -0.00012717       0.00052114
H       -0.20259368       3.87204515       3.21423003       0.00114691       0.00150191       0.00031034
H        2.79382690       5.24945997       4.35408130       0.00014350      -0.00093190      -0.00005129
H        4.92492730       4.10548897       4.52496762       0.00001859      -0.00074369      -0.00043546
H        6.11355083       2.28882256       3.85920399      -0.00109448      -0.00087342      -0.00079897
H        0.43992601       4.85902921       1.93436746      -0.00003818      -0.00056925       0.00075576
13
Properties=species:S:1:pos:R:3:forces:R:3 label=C energy=-6671.61312335213 charge=1 pbc="F F F"
C       -0.70935961       1.58095880      -0.87439301       0.00177749      -0.00058796      -0.00077142
C        0.17876637      -0.37879627       0.22167484      -0.00090296      -0.00061701      -0.00139350
N        0.89630379      -0.91510011       1.17695597       0.00192521      -0.00033645       0.00313086
N        0.05655565       0.91472046       0.13795836      -0.00102040       0.00166071       0.00121315
N       -0.41653261      -1.14800654      -0.65094135      -0.00190563      -0.00178569      -0.00197589
H        1.35927335      -0.35553148       1.85043024      -0.00089227       0.00049849      -0.00123586
H        0.99863972      -1.89692137       1.25617818      -0.00097825      -0.00023744      -0.00207571
H        0.51910315       1.46917622       0.81697300       0.00034759       0.00012743      -0.00004970
H       -0.96516063      -0.76489240      -1.38081513       0.00035206       0.00114656       0.00116994
H       -0.33670626      -2.13453760      -0.60837877       0.00062817       0.00117542       0.00119134
H       -0.32098662       1.36908400      -1.85671840       0.00090830       0.00001272       0.00001038
H       -0.63446678       2.63851479      -0.71047476      -0.00004341      -0.00060140       0.00088211
H       -1.75002787       1.30831346      -0.81607488      -0.00019590      -0.00045537      -0.00009571
6
Properties=species:S:1:pos:R:3:forces:R:3 label=P energy=-3150.3940091355 charge=0 pbc="F F F"
C        2.27330470       2.83043056       2.97493169       0.00032812       0.00158189      -0.00020833
O        2.52423077       2.05348747       1.86387484       0.00176685      -0.00158932       0.00024742
H        3.18473215       1.41806791       2.06094541      -0.00156024       0.00085067      -0.00040538
H        3.14836122       3.37768010       3.29735612      -0.00040875      -0.00054994       0.00004257
H        1.51388755       3.54398373       2.70799014      -0.00027648      -0.00004182       0.00075803
H        1.90630008       2.24666762       3.80781554       0.00015050      -0.00025149      -0.00043431
11
Properties=species:S:1:pos:R:3:forces:R:3 label=A energy=-3242.85378614392 charge=0 pbc="F F F"
C        0.25434148       0.50993895       0.03670220      -0.00010823       0.00082710      -0.00076662
C        0.99642517      -0.78641444      -0.10458328      -0.00148677      -0.00183677       0.00106279
C       -1.23268405       0.31270617       0.07044310       0.00090619       0.00055317      -0.00024651
H        0.57305988       1.01318122       0.93856502       0.00101988      -0.00020351      -0.00007436
H        0.51409343       1.16677027      -0.78143131      -0.00061292      -0.00036955       0.00036127
H        0.77400416      -1.44932662       0.71796802       0.00109122       0.00022372      -0.00072244
H       -1.75771501       1.24907971       0.17199575      -0.00093203       0.00043386      -0.00044637
H       -1.57915231      -0.16383523      -0.83418608       0.00075576       0.00042838       0.00040507
H        2.06392469      -0.63550552      -0.12731817      -0.00054817      -0.00032971      -0.00003916
H        0.71522024      -1.29428342      -1.01481893       0.00065991       0.00069892       0.00103449
H       -1.51890145      -0.31779337       0.89869757      -0.00074484      -0.00042561      -0.00056816
11
Properties=species:S:1:pos:R:3:forces:R:3 label=A energy=-3242.85375659877 charge=0 pbc="F F F"
C        2.54683886       2.60776503       2.16299019      -0.00160779      -0.00026814      -0.00143098
C        3.43615609       3.73905475       2.58765323       0.00080596      -0.00077008       0.00203887
C        2.11695290       1.75746809       3.32201057       0.00083377      -0.00205754       0.00098729
H        1.67504992       3.00167174       1.65998061      -0.00039731       0.00017578       0.00013367
H        3.06179042       1.99564718       1.43612189       0.00027861       0.00003664       0.00007505
H        4.32993332       3.36787105       3.06602867      -0.00016763       0.00053081       0.00010450
H        1.57299566       2.34240251       4.04825790       0.00073409      -0.00017648      -0.00017072
H        1.47974671       0.94613425       3.00799339       0.00058998       0.00123887       0.00001048
H        2.97166845       1.33049538       3.82467496      -0.00103566       0.00017131      -0.00055433
H        3.73856524       4.34616968       1.74936528       0.00054979       0.00030861      -0.00087715
H        2.93270353       4.38034731       3.29525541      -0.00058382       0.00081023      -0.00031667
13
Properties=species:S:1:pos:R:3:forces:R:3 label=C energy=-6671.61318322682 charge=1 pbc="F F F"
C        0.61840924      -0.06434097      -1.83864489      -0.00296991       0.00006040       0.00158577
C       -0.14209150       0.00789153       0.45203041      -0.00154802       0.00130956      -0.00072416
N        0.67903947      -0.43638026      -0.45543638       0.00165362      -0.00002437      -0.00147526
N       -1.09087525       0.84298709       0.12044467      -0.00133221       0.00282308      -0.00014569
N       -0.02302858      -0.37787727       1.69784350       0.00147684      -0.00235189       0.00228934
H        1.38868622      -1.06677886      -0.17007461       0.00022187      -0.00055607      -0.00007905
H       -1.19914967       1.14945704      -0.81488293       0.00173409      -0.00093398       0.00016512
H       -1.72832751       1.19315814       0.79309775       0.00158566      -0.00108199       0.00029861
H        0.68594898      -1.01103534       1.97620861      -0.00004366       0.00043050      -0.00159098
H       -0.63796695      -0.04875638       2.40087409      -0.00115239       0.00084095      -0.00178403
H       -0.31942815      -0.35988399      -2.27887556      -0.00005184      -0.00094718       0.00028853
H        1.40391501      -0.57729778      -2.35898976       0.00053697       0.00013457       0.00096027
H        0.77347760       0.99454921      -1.96287172      -0.00011101       0.00029642       0.00021154
8
Properties=species:S:1:pos:R:3:forces:R:3 label=A energy=-2172.76012455949 charge=0 pbc="F F F"
C        2.28591453       1.55654290       2.45823774       0.00101736      -0.00108080      -0.00003524
C        2.28690506       3.01627475       2.11458040      -0.00084206       0.00118528      -0.00004397
H        1.39695281       1.28228612       3.00362865      -0.00027572       0.00000765       0.00004626
H        2.32473702       0.94446567       1.57122049      -0.00015596      -0.00002155       0.00010484
H        3.13536017       1.29672274       3.06969351      -0.00005937      -0.00013278       0.00006446
H        1.43745550       3.27610982       1.50314044       0.00001467       0.00008370      -0.00017454
H        3.17586819       3.29055317       1.56919461       0.00014909      -0.00013352      -0.00002792
H        2.24808481       3.62834413       3.00159810       0.00015198       0.00009203       0.00006612
7
Properties=species:S:1:pos:R:3:forces:R:3 label=C energy=-6221.39959769655 charge=-1 pbc="F F F"
C        0.36208618      -0.29689852      -1.32492156      -0.00157423       0.00046257       0.00153690
C       -0.03614400       0.01946937       0.11462300       0.00111017      -0.00063695      -0.00531822
O        0.88688813       0.02046669       0.91934246      -0.00186889      -0.00011769       0.00114820
O       -1.22165328       0.25534432       0.30547861       0.00230866       0.00047892       0.00182458
H        0.86741644       0.56542974      -1.73614594      -0.00070216      -0.00153318      -0.00012366
H       -0.49813508      -0.51836683      -1.93520461       0.00155475      -0.00029449       0.00083344
H        1.06029814      -1.11898625      -1.34751479      -0.00082830       0.00164082       0.00009876
6
Properties=species:S:1:pos:R:3:forces:R:3 label=P energy=-3150.39436628743 charge=0 pbc="F F F"
C        2.12009036       2.61361048       2.92394009       0.00076894      -0.00080603      -0.00113326
O        2.53758980       2.06152697       1.73145471       0.00126026       0.00203715       0.00053097
H        1.96400671       1.36226191       1.48484899      -0.00090677      -0.00068397       0.00037289
H        1.12610871       3.03349819       2.85437984      -0.00014864      -0.00039980      -0.00019849
H        2.13512277       1.89719126       3.73367077      -0.00041372      -0.00013165      -0.00021612
H        2.80121073       3.40895297       3.17013285      -0.00056006      -0.00001571       0.00064401
7
Properties=species:S:1:pos:R:3:forces:R:3 label=C energy=-6221.39971088526 charge=-1 pbc="F F F"
C       -1.33996303      -0.32765331      -0.26816385       0.00227541       0.00055873      -0.00142423
C        0.11696903       0.02934080       0.01640675      -0.00459463      -0.00115157       0.00022149
O        0.28656597       0.79110963       0.96022000       0.00183591      -0.00082584      -0.00174111
O        0.95256871      -0.48899568      -0.71182150       0.00046662       0.00113898       0.00234279
H       -1.94198932       0.56776950      -0.28423049       0.00029437      -0.00143068       0.00051519
H       -1.70771259      -0.94497262       0.53880834      -0.00010318       0.00062131      -0.00147944
H       -1.44507484      -0.86336186      -1.19730910      -0.00017451       0.00108906       0.00156530
13
Properties=species:S:1:pos:R:3:forces:R:3 label=C energy=-6671.6132564482 charge=1 pbc="F F F"
C        3.36011584       2.88424663       0.85096070       0.00163520      -0.00109099       0.00028027
C        2.44579454       2.56420421       3.06263660      -0.00114508      -0.00110771       0.00066666
N        2.40140586       2.35802199       1.77787064      -0.00032766       0.00097018      -0.00125547
N        3.40607469       3.28778545       3.57429355       0.00063306       0.00133951      -0.00063214
N        1.53206923       2.04973513       3.84717740      -0.00104212       0.00064450       0.00157669
H        1.65986367       1.80480820       1.42214594       0.00068200       0.00014704       0.00077066
H        3.08583864       2.56208787      -0.13485895      -0.00082162      -0.00053399      -0.00016441
H        4.34819702       2.50911088       1.05997014       0.00011619      -0.00051642       0.00063811
H        4.10749508       3.68671686       3.00039795      -0.00055698      -0.00048654       0.00050785
H        3.46036774       3.45844386       4.54864292      -0.00039923      -0.00073466      -0.00103495
H        0.79336941       1.49770411       3.48581129       0.00079785       0.00012538      -0.00036937
H        1.55089394       2.19665034       4.82637593       0.00067476      -0.00005629      -0.00138573
H        3.35847443       3.96153304       0.86084460      -0.00024638       0.00130000       0.00040182
9
Properties=species:S:1:pos:R:3:forces:R:3 label=P energy=-5695.03616147848 charge=0 pbc="F F F"
C       -1.33196663       0.15282734       0.49157541       0.00065325       0.00123651      -0.00143575
C        0.02893703      -0.05668451      -0.07376046      -0.00054272       0.00199586       0.00209560
O        0.22897545      -0.70821204      -1.04487146       0.00036348      -0.00203233      -0.00225490
N        1.01605954       0.56447449       0.58485150      -0.00036943      -0.00060325       0.00007698
H        1.93817065       0.49349952       0.23250652       0.00015517       0.00006623      -0.00010082
H        0.84650710       1.11572433       1.38548481      -0.00006205       0.00070121       0.00053039
H       -1.99932360      -0.57860700       0.07752373      -0.00017570      -0.00049246       0.00013436
H       -1.67955289       1.13611773       0.21658866      -0.00007481      -0.00037016       0.00062826
H       -1.33262237       0.08457375       1.56657498       0.00005281      -0.00050161       0.00032588
9
Properties=species:S:1:pos:R:3:forces:R:3 label=P energy=-5695.03614178284 charge=0 pbc="F F F"
C        2.33249020       3.66475410       1.77219193      -0.00050592       0.00220210      -0.00036850
C        2.79912650       2.71602673       2.81994427       0.00150231       0.00171877       0.00192702
O        2.63271475       1.54356354       2.74833119       0.00025762      -0.00040210       0.00009873
N        3.44078743       3.28433551       3.84942617      -0.00100009      -0.00303863      -0.00092106
H        1.65869534       3.15351922       1.11167906       0.00048092       0.00058380       0.00081898
H        3.18082326       4.01505601       1.20572481      -0.00181288      -0.00053376       0.00058628
H        3.80337773       2.70087026       4.56185866      -0.00004348       0.00061199      -0.00079092
H        3.58727115       4.25872264       3.90254066       0.00025099       0.00077453      -0.00039413
H        1.84237480       4.52080503       2.20557060       0.00087052      -0.00191671      -0.00095640
9
Properties=species:S:1:pos:R:3:forces:R:3 label=C energy=-5695.0361052768 charge=0 pbc="F F F"
C       -0.72113091      -0.50826963      -1.12289713       0.00006749       0.00080764       0.00152059
C       -0.02811491       0.07194831       0.05980212       0.00270281      -0.00292529      -0.00231370
O       -0.52288590       0.89439964       0.75710776      -0.00099107       0.00213865       0.00197469
N        1.19652944      -0.41837636       0.29270276      -0.00230994       0.00215678      -0.00034488
H        1.69291260      -0.09556006       1.08570237       0.00018164      -0.00082716      -0.00002409
H        1.60247178      -1.11012442      -0.28207860       0.00042232      -0.00090043      -0.00052612
H       -1.05446613      -1.50588650      -0.88457372      -0.00013253      -0.00071730      -0.00008518
H       -0.06558350      -0.56843390      -1.97567091       0.00021778      -0.00003246      -0.00006086
H       -1.57508159       0.09682358      -1.36006618      -0.00015851       0.00029956      -0.00014045
7
Properties=species:S:1:pos:R:3:forces:R:3 label=P energy=-6221.39949599001 charge=-1 pbc="F F F"
C        3.10725470       2.78911278       1.24985321      -0.00112068      -0.00164098       0.00295593
C        2.33861849       2.36386303       2.49860075       0.00298422       0.00055522      -0.00383807
O        2.39421193       1.17638249       2.78858208      -0.00056542       0.00180369       0.00097577
O        1.76035036       3.27143604       3.08310790      -0.00086131      -0.00126934       0.00055687
H        3.44130220       1.93849150       0.67870122      -0.00086574       0.00130083       0.00030822
H        3.96752485       3.36700175       1.55582999      -0.00045865      -0.00062078      -0.00094990
H        2.49248643       3.43132010       0.63838587       0.00088758      -0.00012864      -0.00000882
7
Properties=species:S:1:pos:R:3:forces:R:3 label=C energy=-6221.39951816215 charge=-1 pbc="F F F"
C       -0.60109310      -0.42034292       1.19869836       0.00141143       0.00044481      -0.00121351
C        0.04839840       0.03297518      -0.10660558      -0.00184109      -0.00223556       0.00350866
O        1.05501909       0.71699074       0.03068834      -0.00074195      -0.00004389      -0.00154943
O       -0.49946368      -0.32831058      -1.13923219       0.00167034       0.00161635      -0.00024853
H       -0.88833455       0.44884661       1.77166054      -0.00013366      -0.00131403      -0.00039683
H        0.12206811      -0.96365758       1.78830510      -0.00127575       0.00070356      -0.00050278
H       -1.46579210      -1.03858181       1.02184660       0.00091069       0.00082877       0.00040242
6
Properties=species:S:1:pos:R:3:forces:R:3 label=P energy=-3150.3943193401 charge=0 pbc="F F F"
C        2.11170082       2.91239679       2.62011854       0.00076660       0.00169899       0.00049713
O        2.52200861       1.72298509       2.05624076      -0.00075747       0.00008969      -0.00134540
H        2.20017183       1.65816294       1.17814294       0.00072413      -0.00129860       0.00056895
H        1.03453961       2.98873497       2.67521466      -0.00023083      -0.00031403      -0.00010663
H        2.49990206       2.94814324       3.62266446      -0.00018387      -0.00020057       0.00064724
H        2.49051121       3.77137114       2.08364084      -0.00031857       0.00002452      -0.00026129
8
Properties=species:S:1:pos:R:3:forces:R:3 label=P energy=-2172.76016803796 charge=0 pbc="F F F"
C        0.49820977      -0.14360618       0.54166734      -0.00144475      -0.00188677       0.00012303
C       -0.49820953       0.14360086      -0.54166872       0.00143031       0.00213710      -0.00005204
H        0.25184661       0.38143404       1.45082632       0.00003612       0.00025281      -0.00008421
H        0.53324212      -1.19617940       0.77365576       0.00013868       0.00016865       0.00015431
H        1.49188056       0.15828520       0.25112995      -0.00003240       0.00028060      -0.00003413
H       -0.25190301      -0.38143979      -1.45083972       0.00011208      -0.00033130       0.00008317
H       -0.53317237       1.19618368      -0.77363647      -0.00026257      -0.00027035      -0.00027603
H       -1.49189685      -0.15822023      -0.25111940       0.00002254      -0.00035074       0.00008589
16
Properties=species:S:1:pos:R:3:forces:R:3 label=A energy=-9438.64642323534 charge=0 pbc="F F F"
C        4.77345456       3.67824578       0.97591470       0.00027104       0.00268060      -0.00080751
C        1.37119834       3.07375496       2.45145492       0.00046133      -0.00000195       0.00199284
C        2.38170176       3.56014789       1.66149963       0.00039385       0.00016095       0.00135190
C        1.64966081       2.16303764       3.43259891       0.00003955       0.00017642      -0.00020446
C        3.67837007       3.15549614       1.82825418       0.00061970      -0.00055475       0.00086782
C        2.94354363       1.74407822       3.61654485      -0.00051459      -0.00027395      -0.00110338
C        3.93565200       2.23814561       2.82196836      -0.00010350      -0.00027027      -0.00106761
O        0.71306498       1.65486550       4.23092548      -0.00080275      -0.00047696      -0.00010842
H        0.36458148       3.40851741       2.29884345      -0.00001875      -0.00032586      -0.00018482
H        2.14533490       4.27294733       0.89827021      -0.00027517      -0.00026416       0.00001577
H       -0.12992140       2.00897299       4.01726401       0.00026653      -0.00038525       0.00066221
H        3.15255917       1.03192263       4.38606709       0.00037060       0.00002065      -0.00005209
H        5.53046812       4.16619110       1.56966574      -0.00065499      -0.00017221      -0.00097412
H        4.40280650       4.39333796       0.26131359       0.00001607      -0.00093542       0.00020233
H        4.94080949       1.90189252       2.97749025       0.00029434       0.00013582      -0.00012841
H        5.25485116       2.88302498       0.42846418      -0.00036326       0.00048634      -0.00046206
11
Properties=species:S:1:pos:R:3:forces:R:3 label=P energy=-3242.85373865116 charge=0 pbc="F F F"
C        0.22254233       0.52593023       0.00413792      -0.00032888      -0.00034726       0.00040390
C       -1.20473638       0.21897933       0.35036222       0.00051010       0.00079002       0.00047830
C        0.99800459      -0.70753229      -0.35419441       0.00019676       0.00022901      -0.00239488
H        0.25302794       1.22478460      -0.81979240      -0.00024442       0.00024265       0.00006746
H        0.69826803       1.02329982       0.83749575       0.00035307       0.00028462       0.00028913
H       -1.26070374      -0.45671997       1.19044699      -0.00024955      -0.00006912       0.00013061
H        0.55682536      -1.20679891      -1.20362514      -0.00004237      -0.00056856       0.00005319
H       -1.70960809      -0.25292821      -0.47898024      -0.00024122      -0.00047385      -0.00039637
H       -1.75438354       1.11051362       0.60699317      -0.00020131       0.00023788       0.00008234
H        2.02205835      -0.47791695      -0.60199346       0.00037541       0.00002973       0.00051035
H        1.00612251      -1.40960936       0.46581243      -0.00012759      -0.00035510       0.00077598
12
Properties=species:S:1:pos:R:3:forces:R:3 label=A energy=-7226.94698291209 charge=0 pbc="F F F"
C        2.69538568       5.09628455       2.93791519      -0.00104992       0.00105526      -0.00025521
C        2.41749700       1.60181163       2.86234198      -0.00072317      -0.00368165      -0.00050831
C        2.91454855       3.64394985       2.96154629       0.00013820      -0.00141346      -0.00002907
C        4.06237867       2.96923074       3.14448525       0.00127791       0.00032250      -0.00015146
N        1.89623515       2.76941467       2.78658335      -0.00059098       0.00068271       0.00043507
N        3.72918077       1.65784258       3.07854113      -0.00117812       0.00269289      -0.00072735
H        1.89230297       0.67868305       2.76793398       0.00091915       0.00010272       0.00057012
H        4.34125679       0.88740104       3.17219720      -0.00046939      -0.00005135       0.00047904
H        5.05895728       3.29997257       3.31132888       0.00036716       0.00008322      -0.00008250
H        3.61746204       5.62919519       3.09543172      -0.00045442      -0.00002982       0.00021924
H        1.99654935       5.38599193       3.70573280       0.00135693       0.00014293      -0.00031353
H        2.28097746       5.40107377       1.99071008       0.00040664       0.00009404       0.00036396
8
Properties=species:S:1:pos:R:3:forces:R:3 label=C energy=-2172.76017102006 charge=0 pbc="F F F"
C       -0.19770597       0.19992241       0.69514591       0.00068209      -0.00137417      -0.00106013
C        0.19771117      -0.19989182      -0.69515365      -0.00151550      -0.00095682       0.00146686
H        0.15845261      -0.51061100       1.42400570      -0.00024426       0.00017345       0.00023651
H        0.20766571       1.16439673       0.95657765       0.00036651       0.00087293      -0.00019619
H       -1.26968623       0.25969231       0.79646682       0.00073543      -0.00001921      -0.00007647
H       -0.15845282       0.51036548      -1.42424424      -0.00010421       0.00103014      -0.00001181
H       -0.20772395      -1.16446579      -0.95627656       0.00060274       0.00020370      -0.00022976
H        1.26968264      -0.25974233      -0.79643707      -0.00052280       0.00006998      -0.00012902
10
Properties=species:S:1:pos:R:3:forces:R:3 label=A energy=-7291.51874983131 charge=-1 pbc="F F F"
C        1.88946337       2.09457268       3.25564616       0.00141430       0.00123720      -0.00035543
C        2.86235980       1.11078286       3.83040755      -0.00196324      -0.00076614       0.00050488
C        2.39064723       2.85200127       2.02336197      -0.00174125      -0.00168624       0.00333100
O        3.51803392       2.57827412       1.63554857      -0.00071198       0.00128734      -0.00133232
O        1.59206273       3.65653981       1.56141803       0.00147917      -0.00035186      -0.00104099
H        0.96750240       1.60533644       2.97219083       0.00056098       0.00019024       0.00043004
H        1.61066559       2.83688333       3.99110136      -0.00024093      -0.00081094      -0.00064106
H        3.77669160       1.60521765       4.11649361      -0.00028064      -0.00025935       0.00014593
H        3.13202986       0.37078929       3.09421789       0.00019185       0.00013843       0.00067000
H        2.45715680       0.60414049       4.69780824       0.00129173       0.00102132      -0.00171205
8
Properties=species:S:1:pos:R:3:forces:R:3 label=A energy=-2172.76017709625 charge=0 pbc="F F F"
C        0.34837895      -0.60065408       0.28304789      -0.00096448       0.00027567       0.00026186
C       -0.34837360       0.60065770      -0.28304521       0.00076752      -0.00039620      -0.00027650
H        1.20847839      -0.87067558      -0.30877502       0.00003631       0.00000820       0.00005015
H        0.69066261      -0.41795857       1.28923272       0.00005477      -0.00009337      -0.00009232
H       -0.30699431      -1.45652217       0.31315377      -0.00001786      -0.00015814       0.00001556
H        0.30694295       1.45656736      -0.31315772       0.00012302       0.00008335       0.00009941
H       -0.69063650       0.41792647      -1.28922647      -0.00005171       0.00015064      -0.00011633
H       -1.20851692       0.87061944       0.30874076       0.00005243       0.00012985       0.00005818
11
Properties=species:S:1:pos:R:3:forces:R:3 label=A energy=-3242.85379901735 charge=0 pbc="F F F"
C        2.09614050       2.09458294       2.13850266      -0.00044602      -0.00159185       0.00008632
C        1.78106771       2.59152920       3.51864831      -0.00110105       0.00082259       0.00248218
C        3.41488490       2.60587873       1.63795224       0.00082524       0.00004513      -0.00199851
H        2.10217721       1.01376069       2.13556184       0.00019004       0.00021937      -0.00031072
H        1.31063537       2.39224917       1.45836240       0.00024154       0.00026700       0.00011137
H        1.74145120       3.67016663       3.54021032       0.00005650      -0.00071093       0.00008481
H        4.21987813       2.29632718       2.28727067      -0.00004566       0.00018445      -0.00002652
H        2.53869309       2.28119069       4.22234267      -0.00050481       0.00031814      -0.00060383
H        0.83199375       2.21956177       3.87043285       0.00047677       0.00015165      -0.00011686
H        3.63345451       2.24374238       0.64602130       0.00018089       0.00028458       0.00004630
H        3.42239427       3.68489721       1.60460810       0.00012656       0.00000988       0.00024546
8
Properties=species:S:1:pos:R:3:forces:R:3 label=A energy=-2172.76014936088 charge=0 pbc="F F F"
C        0.04595004      -0.24681113       0.70657661       0.00004380       0.00009319      -0.00130504
C       -0.04597819       0.24679772      -0.70657680       0.00185392       0.00116020       0.00115630
H        1.06933299      -0.43233468       0.99152446      -0.00004109       0.00011787       0.00087262
H       -0.35945410       0.47218986       1.40060971       0.00066431      -0.00080744      -0.00041680
H       -0.49969242      -1.16775870       0.83703682      -0.00060064      -0.00059072      -0.00027561
H       -1.06921471       0.43242092      -0.99188341      -0.00124010      -0.00052759       0.00005771
H        0.35963858      -0.47215497      -1.40054932      -0.00074371       0.00125451       0.00043400
H        0.49972510       1.16779742      -0.83673598       0.00006351      -0.00070002      -0.00052318
8
Properties=species:S:1:pos:R:3:forces:R:3 label=A energy=-2172.76012591409 charge=0 pbc="F F F"
C        2.65540275       1.69646412       2.33642104       0.00097451       0.00032083       0.00154050
C        2.14072764       3.09966685       2.45969709      -0.00096820      -0.00040615      -0.00071959
H        1.84806389       0.98157839       2.32798947      -0.00013370       0.00000978      -0.00026218
H        3.21718034       1.56299379       1.42564860       0.00000987       0.00002006      -0.00036256
H        3.30511069       1.44313372       3.15901386      -0.00002433      -0.00029548      -0.00031316
H        1.49106799       3.35314645       1.63712797      -0.00008144       0.00003516      -0.00018454
H        1.57890256       3.23302177       3.37046175      -0.00001536       0.00017285       0.00026001
H        2.94808177       3.81452619       2.46831162       0.00023866       0.00014296       0.00004153
8
Properties=species:S:1:pos:R:3:forces:R:3 label=A energy=-2172.76010206962 charge=0 pbc="F F F"
C        0.14818148       0.70049506      -0.22275153      -0.00019038      -0.00140409       0.00058688
C       -0.14818792      -0.70049265       0.22275283       0.00041663       0.00136011      -0.00056945
H       -0.28674167       0.90571805      -1.18797815      -0.00003710       0.00002589       0.00004210
H       -0.24609032       1.42495681       0.47197760       0.00001197       0.00001897      -0.00014998
H        1.21009331       0.87076369      -0.30201396       0.00010522       0.00009356      -0.00006285
H       -1.21008636      -0.87081805       0.30205488      -0.00013502       0.00007915       0.00006876
H        0.24609328      -1.42492130      -0.47199948      -0.00004858      -0.00018692       0.00001726
H        0.28680841      -0.90572801       1.18794356      -0.00012273       0.00001334       0.00006727
8
Properties=species:S:1:pos:R:3:forces:R:3 label=A energy=-2172.76013215564 charge=0 pbc="F F F"
C        2.74522297       1.71643557       2.32209209       0.00114602       0.00189804       0.00131245
C        1.96880397       2.99759213       2.39192610      -0.00094778      -0.00183667      -0.00052324
H        2.13487022       0.87192880       2.59995272      -0.00018926      -0.00006864      -0.00021470
H        3.11571071       1.53577714       1.32559012      -0.00005733      -0.00003174      -0.00035634
H        3.59476994       1.73577783       2.98605852      -0.00003057      -0.00031970      -0.00024797
H        1.11927465       2.97840711       1.72795215      -0.00011698      -0.00003754      -0.00016926
H        1.59829514       3.17812879       3.38844651      -0.00001242       0.00019864       0.00023865
H        2.57921598       3.84210787       2.11424089       0.00020831       0.00019761      -0.00003958
8
Properties=species:S:1:pos:R:3:forces:R:3 label=A energy=-2172.76019997019 charge=0 pbc="F F F"
C        0.25189531       0.31946413       0.62989608      -0.00120055      -0.00098276      -0.00075035
C       -0.25187954      -0.31948932      -0.62988661      -0.00020121       0.00260219      -0.00002906
H        0.35325066       1.38691254       0.51497052      -0.00012234       0.00027554       0.00081968
H       -0.41998502       0.14372226       1.45493455       0.00073643       0.00053061      -0.00066923
H        1.21785765      -0.07046238       0.90875809       0.00064329      -0.00060388      -0.00006433
H       -0.35335108      -1.38694063      -0.51534395       0.00064881      -0.00109531       0.00049567
H        0.41993501      -0.14353109      -1.45494401      -0.00117856      -0.00063362       0.00073671
H       -1.21789510       0.07059938      -0.90848794       0.00067412      -0.00009277      -0.00053910
11
Properties=species:S:1:pos:R:3:forces:R:3 label=A energy=-3242.85366339753 charge=0 pbc="F F F"
C        2.43810733       2.75714212       2.61701981       0.00020711       0.00123824       0.00073150
C        2.75325858       2.27591964       4.00273811      -0.00009526       0.00004734       0.00108436
C        3.49534327       3.67617639       2.07957068      -0.00299887      -0.00017188      -0.00080468
H        2.32546519       1.90924923       1.95629066      -0.00030126      -0.00018596      -0.00040666
H        1.48411937       3.26518485       2.61877754      -0.00025790      -0.00000267      -0.00031071
H        2.84486828       3.10554535       4.68740991      -0.00039406       0.00050102      -0.00013723
H        3.68830283       1.73665201       4.02055217       0.00075341       0.00092428      -0.00102004
H        3.25951732       4.01715879       1.08411930       0.00086594       0.00024597      -0.00063469
H        3.60590855       4.54629088       2.70896092       0.00033682      -0.00049778       0.00041068
H        1.98649973       1.61902202       4.38144092       0.00084083      -0.00050831      -0.00004736
H        4.45369824       3.18082838       2.04045912       0.00104324      -0.00159028       0.00113484
11
Properties=species:S:1:pos:R:3:forces:R:3 label=C energy=-3242.85390862305 charge=0 pbc="F F F"
C       -0.11885366      -0.30122684       0.47014602      -0.00028898      -0.00112864       0.00202310
C        1.08333112      -0.54117247      -0.39485523      -0.00018744       0.00032437      -0.00211444
C       -0.97289707       0.82103362      -0.04188813       0.00043468       0.00149179      -0.00164439
H       -0.70762453      -1.20560687       0.53034845      -0.00054141      -0.00049853      -0.00020066
H        0.19935854      -0.08246234       1.47963885      -0.00038603      -0.00026825       0.00065499
H        1.70404646       0.34058280      -0.44571652       0.00006988       0.00156871       0.00044656
H       -0.41411788       1.74390786      -0.08114749       0.00031778      -0.00074199      -0.00033619
H       -1.32462789       0.61274022      -1.04105947      -0.00062844      -0.00037998       0.00022505
H        0.78905424      -0.78850778      -1.40364558      -0.00040359      -0.00058442      -0.00006279
H        1.68988769      -1.35034166      -0.02055291       0.00072910      -0.00021991       0.00103661
H       -1.83565139       0.98427440       0.58411943       0.00088444       0.00043684      -0.00002784
10
Properties=species:S:1:pos:R:3:forces:R:3 label=A energy=-7291.51888491298 charge=-1 pbc="F F F"
C        1.74026794       1.84128649       2.97261745       0.00172870       0.00238201      -0.00062913
C        1.99049172       2.42022425       4.33166750      -0.00033193      -0.00264387      -0.00006044
C        2.57809203       2.45334285       1.84707053      -0.00218743       0.00002265       0.00286368
O        3.35538219       3.34219880       2.16664645      -0.00029213      -0.00139816      -0.00254501
O        2.36951286       1.97470506       0.73990279       0.00128207       0.00107645       0.00069097
H        1.93073535       0.77672164       2.96518530      -0.00057258       0.00010411       0.00008927
H        0.70227623       1.95308435       2.69024835       0.00007357      -0.00032883       0.00042416
H        1.79385377       3.48023197       4.33384394      -0.00006835      -0.00059709       0.00014064
H        3.02522719       2.30036585       4.60967445      -0.00090067       0.00023026       0.00022204
H        1.37267574       1.95222384       5.08831787       0.00126874       0.00115247      -0.00119617
11
Properties=species:S:1:pos:R:3:forces:R:3 label=A energy=-3242.85368601417 charge=0 pbc="F F F"
C        0.43248295       0.24480647       0.28094368       0.00188530       0.00030544       0.00135517
C        0.45642764      -0.06188456      -1.18753056       0.00024940      -0.00181107      -0.00038033
C       -0.85821539      -0.16550667       0.92652764      -0.00262288       0.00053912      -0.00102028
H        1.25647985      -0.25643752       0.76875747       0.00029250      -0.00058357       0.00028189
H        0.59271458       1.30290116       0.43244980       0.00038456       0.00024082       0.00051797
H       -0.34076209       0.45297203      -1.70209633      -0.00140024       0.00090955       0.00013345
H       -1.69475822       0.34707610       0.47605310       0.00053409      -0.00042901      -0.00055032
H       -1.02732580      -1.22540274       0.81048415       0.00026100      -0.00020221       0.00063095
H        0.32505163      -1.11901102      -1.36261792       0.00035164      -0.00049447       0.00021687
H        1.38807293       0.23440843      -1.64251998       0.00054186       0.00108248      -0.00031229
H       -0.86522688       0.05597924       1.98188204      -0.00047723       0.00044292      -0.00087310
8
Properties=species:S:1:pos:R:3:forces:R:3 label=A energy=-2172.76020324988 charge=0 pbc="F F F"
C        2.99164559       2.02933016       2.52184199      -0.00096100      -0.00066566      -0.00045281
C        2.40045947       3.36277716       2.87025917       0.00086526       0.00064729       0.00105928
H        3.93668097       1.87710616       3.01849908       0.00008466       0.00006606      -0.00012680
H        2.33810417       1.22226984       2.81250714       0.00029145      -0.00013087      -0.00003604
H        3.16422213       1.94163659       1.46095847       0.00022603      -0.00006527       0.00018451
H        2.22800486       3.45049540       3.93116804      -0.00015713       0.00002582      -0.00037841
H        1.45534876       3.51501153       2.37374844       0.00011683      -0.00014555      -0.00020107
H        3.05399871       4.16981306       2.57952490      -0.00046610       0.00026819      -0.00004868
15
Properties=species:S:1:pos:R:3:forces:R:3 label=A energy=-7390.56433034299 charge=0 pbc="F F F"
C       -1.52110693      -0.13561333       1.87065552      -0.00070721      -0.00171200      -0.00053241
C        0.75192232       0.18437706       0.91890859      -0.00115256      -0.00139132      -0.00050031
C       -0.58897189      -0.03851993       0.72196131       0.00031268      -0.00005896      -0.00005688
C        1.61840667       0.24645787      -0.13957014      -0.00152500      -0.00005429      -0.00146426
C       -1.04183238      -0.19272361      -0.56600795       0.00162329      -0.00006091      -0.00043710
C        1.15578606       0.08776634      -1.41815333      -0.00050957       0.00062070       0.00226593
C       -0.17958780      -0.13156437      -1.62740424       0.00038463       0.00103635       0.00175158
H        1.12233165       0.31315238       1.91547665       0.00015589       0.00049358       0.00001874
H        2.65906719       0.42296363       0.03563366      -0.00004227      -0.00019230       0.00011797
H       -2.50187887       0.22505823       1.60934666       0.00115405      -0.00007211       0.00023946
H       -1.16510509       0.43429921       2.71228566      -0.00038093       0.00002290      -0.00098653
H       -2.08521310      -0.36100782      -0.73948515       0.00007510       0.00019739       0.00023443
H        1.83050455       0.13879199      -2.24639194       0.00001660      -0.00024907      -0.00013694
H       -0.55312278      -0.25242145      -2.62273768       0.00049042      -0.00006389      -0.00028051
H       -1.62556502      -1.16129487       2.19098984       0.00010489       0.00148393      -0.00023316
8
Properties=species:S:1:pos:R:3:forces:R:3 label=A energy=-2172.76011949308 charge=0 pbc="F F F"
C        3.11558882       2.77785441       2.32183836      -0.00103469      -0.00109008       0.00140599
C        2.93271402       3.27048640       3.72647677       0.00210219       0.00013318      -0.00116224
H        3.26505549       1.71013771       2.29688807       0.00012783       0.00071162      -0.00054278
H        2.25383754       2.99960656       1.71262016      -0.00034706       0.00029926       0.00057738
H        3.97154285       3.23683191       1.85324085       0.00055037       0.00018159      -0.00013627
H        2.78316362       4.33816475       3.75175997       0.00002462      -0.00006706      -0.00053290
H        3.79469474       3.04864386       4.33538673      -0.00115510       0.00016949       0.00002824
H        2.07688357       2.81134056       4.19513564      -0.00026815      -0.00033800       0.00036257
15
Properties=species:S:1:pos:R:3:forces:R:3 label=A energy=-7390.56554324163 charge=0 pbc="F F F"
C       -1.83030531      -0.39716177       1.52439698      -0.00103006      -0.00148413      -0.00188829
C        0.39499011      -0.97473472       0.58115682       0.00282331      -0.00046757       0.00027283
C       -0.70011515      -0.14607295       0.59840422      -0.00024767       0.00095850      -0.00102353
C        1.42697465      -0.75993457      -0.29299040       0.00140995      -0.00138357       0.00010293
C       -0.73297466       0.90923846      -0.28092942      -0.00205258       0.00071104       0.00063612
C        1.38120737       0.29280396      -1.16669584      -0.00311739       0.00007355       0.00191341
C        0.29605576       1.12808271      -1.15656851       0.00124268      -0.00029553      -0.00118821
H        0.44139603      -1.79875493       1.26362535      -0.00109903       0.00008278      -0.00002401
H        2.27184027      -1.41643614      -0.28882603       0.00033253       0.00006145       0.00021289
H       -2.29782136       0.52423473       1.82886542       0.00047487       0.00048377       0.00024947
H       -1.50315393      -0.91784784       2.40849643       0.00046213       0.00052494       0.00015976
H       -1.57603990       1.56977228      -0.27759622       0.00034737       0.00010470      -0.00011238
H        2.18742681       0.46397522      -1.84826382       0.00029499      -0.00013680      -0.00022161
H        0.25183234       1.95676352      -1.83196819      -0.00076477       0.00030735       0.00024326
H       -2.58558681      -1.00395679       1.04808696       0.00092368       0.00045950       0.00066736
8
Properties=species:S:1:pos:R:3:forces:R:3 label=A energy=-2172.7601869719 charge=0 pbc="F F F"
C        1.75355450       2.06837780       2.59506585      -0.00114284      -0.00212041      -0.00125204
C        3.04170117       2.72686268       2.20019094       0.00053577       0.00251339       0.00075193
H        1.54520320       1.21065059       1.97549186      -0.00001294       0.00030497       0.00049403
H        1.78305033       1.73032613       3.61867176       0.00050160       0.00002830       0.00029671
H        0.92084245       2.74710950       2.50092482       0.00005991      -0.00005512       0.00012316
H        3.25004405       3.58461168       2.81973659       0.00002605      -0.00031272      -0.00048859
H        3.01202005       3.06490815       1.17657824       0.00004472       0.00005429       0.00002715
H        3.87447702       2.04821198       2.29422050      -0.00001226      -0.00041269       0.00004765
11
Properties=species:S:1:pos:R:3:forces:R:3 label=A energy=-3242.85371914866 charge=0 pbc="F F F"
C       -0.01226622       0.46196716       0.33542558       0.00196526      -0.00078093      -0.00150650
C        0.38707664      -0.90471162       0.80865439       0.00084973       0.00044166      -0.00140566
C       -0.37572932       0.47556754      -1.12023646       0.00054503      -0.00127794       0.00152545
H        0.79612673       1.15702218       0.51312066       0.00033769       0.00067510       0.00022826
H       -0.84826517       0.81785852       0.92072798      -0.00111620       0.00012945       0.00031187
H        0.64634236      -0.90531700       1.85537112      -0.00002951       0.00021070      -0.00021660
H       -0.41631669      -1.61175693       0.66704784      -0.00070739       0.00007953       0.00005030
H       -1.20122439      -0.19149118      -1.31769481      -0.00077573      -0.00010711       0.00019381
H        1.24036181      -1.26944337       0.25694775      -0.00056630       0.00018672       0.00051858
H        0.45538682       0.15088923      -1.72795836      -0.00054692       0.00042392       0.00017287
H       -0.66146215       1.46112932      -1.45167367       0.00004433       0.00001891       0.00012763
8
Properties=species:S:1:pos:R:3:forces:R:3 label=A energy=-2172.76014686493 charge=0 pbc="F F F"
C        2.73345018       1.76554776       2.56522437       0.00057089      -0.00198717      -0.00131739
C        2.16696357       3.13488009       2.33520548       0.00082045       0.00241358       0.00161380
H        3.72147518       1.81659020       2.99435978      -0.00027448      -0.00014242      -0.00003363
H        2.11577521       1.19322453       3.23891325      -0.00025804       0.00023695       0.00011827
H        2.80802540       1.21161567       1.64295487      -0.00001582       0.00034839       0.00053671
H        1.17901644       3.08408467       1.90591041      -0.00022723      -0.00055160      -0.00018576
H        2.78490182       3.70714795       1.66168385      -0.00056594      -0.00009092       0.00016407
H        2.09235661       3.68871964       3.25753655      -0.00004984      -0.00022681      -0.00089607
11
Properties=species:S:1:pos:R:3:forces:R:3 label=A energy=-3242.85377766625 charge=0 pbc="F F F"
C        0.31295876       0.47704407      -0.02525093      -0.00001188      -0.00235549      -0.00010887
C       -0.35128262      -0.15141043      -1.21479510      -0.00050991       0.00145840      -0.00040960
C        0.06060355      -0.29173907       1.23825569      -0.00243188       0.00114600       0.00070281
H       -0.03969997       1.49195281       0.09198579       0.00002701       0.00089619       0.00014075
H        1.37723815       0.54733211      -0.19991081       0.00107331      -0.00051000      -0.00031050
H       -0.16451192       0.40692011      -2.11824060       0.00002455       0.00022246       0.00017211
H        0.00652969      -1.15819426      -1.36898186       0.00050982      -0.00045607       0.00034720
H        0.54125768       0.16652925       2.08784880      -0.00010337       0.00004951      -0.00056449
H        0.43072669      -1.30243886       1.15492995       0.00022824       0.00006892      -0.00009361
H       -1.42040353      -0.20554395      -1.07521001      -0.00020749      -0.00041040      -0.00010761
H       -0.99661426      -0.35043377       1.44891172       0.00140160      -0.00010951       0.00023182
8
Properties=species:S:1:pos:R:3:forces:R:3 label=A energy=-2172.76013082251 charge=0 pbc="F F F"
C        1.98401228       2.65374202       2.45279102       0.00061204       0.00186697       0.00140093
C        3.40236306       2.73262473       2.93358159      -0.00062486      -0.00142308      -0.00104841
H        1.91378521       2.10881081       1.52488161       0.00016572      -0.00052866      -0.00033239
H        1.35321121       2.15485258       3.17121296       0.00003813      -0.00034069      -0.00008348
H        1.57143799       3.63584493       2.28486343      -0.00034209      -0.00012174      -0.00021898
H        3.81499937       1.75056225       3.10157481       0.00017140      -0.00003048       0.00011049
H        4.03314611       3.23153397       2.21516217       0.00007462       0.00027061      -0.00006599
H        3.47254520       3.27762297       3.86146272      -0.00009495       0.00030707       0.00023782
11
Properties=species:S:1:pos:R:3:forces:R:3 label=A energy=-3242.85354729478 charge=0 pbc="F F F"
C        0.48875216      -0.21192008      -0.20567028       0.00038227       0.00057816       0.00011319
C       -0.32107999      -0.87158995       0.87145949       0.00010135      -0.00189460      -0.00165279
C       -0.13292757       1.06846007      -0.68038396      -0.00125411       0.00018094      -0.00039137
H        0.60256445      -0.88999298      -1.03959585       0.00007999      -0.00038975      -0.00037058
H        1.48668095      -0.01596455       0.16023663       0.00057213       0.00036803       0.00086765
H        0.13291303      -1.79041289       1.20681737      -0.00002653      -0.00012789       0.00003348
H       -0.42465623      -0.22266181       1.72794767       0.00003255       0.00060771       0.00050399
H        0.45535932       1.53570438      -1.45395477       0.00014744      -0.00002377      -0.00005749
H       -0.23092276       1.77351989       0.13122126       0.00018638       0.00032486       0.00059198
H       -1.31473957      -1.10368761       0.51901863      -0.00026813       0.00001717       0.00027392
H       -1.12120455       0.89282607      -1.07778467       0.00004668       0.00035915       0.00008803
8
Properties=species:S:1:pos:R:3:forces:R:3 label=A energy=-2172.76014552798 charge=0 pbc="F F F"
C        1.91347721       2.00083107       2.67255342       0.00020103       0.00049621      -0.00021958
C        3.01595893       2.92861628       2.25688713       0.00004222      -0.00069607       0.00033252
H        1.65126192       2.14230867       3.70897020       0.00010547      -0.00007367       0.00012253
H        1.02251696       2.16278432       2.08697396      -0.00000683      -0.00007885      -0.00001300
H        2.20101168       0.96896265       2.54804179       0.00003983      -0.00006490       0.00012717
H        2.72849358       3.96050958       2.38131495      -0.00035068       0.00009478      -0.00000119
H        3.90686750       2.76663964       2.84254236       0.00009082       0.00022103      -0.00013123
H        3.27824583       2.78705901       1.22050158      -0.00012187       0.00010147      -0.00021722
9
Properties=species:S:1:pos:R:3:forces:R:3 label=P energy=-4220.5984033714 charge=0 pbc="F F F"
C        0.13449453       0.51624257      -0.13824589      -0.00048089      -0.00046914      -0.00188505
C        0.47172047      -0.68029105      -0.96832342       0.00081088       0.00025399       0.00089976
O       -0.59007064       0.19282259       0.99373743      -0.00144229      -0.00040856      -0.00047208
H        1.03784952       1.05305040       0.12564318       0.00041307       0.00041025       0.00001112
H       -0.48135553       1.19734225      -0.70247258       0.00021650       0.00037975      -0.00030462
H       -0.42449925      -1.20636857      -1.25407481      -0.00001642       0.00011524       0.00021657
H       -0.09330507      -0.39645676       1.52930938       0.00021094       0.00039775       0.00011071
H        1.10450321      -1.36481061      -0.42271326      -0.00016356      -0.00019159       0.00078293
H        0.99896165      -0.38849313      -1.86279630       0.00045177      -0.00048767       0.00064065
8
Properties=species:S:1:pos:R:3:forces:R:3 label=A energy=-2172.7601766793 charge=0 pbc="F F F"
C        2.18989005       2.52397757       2.27633388       0.00159841       0.00061763      -0.00053770
C        3.28846253       2.95439620       3.20201830      -0.00133914      -0.00140334       0.00035931
H        1.23396581       2.52297909       2.77544552      -0.00053720      -0.00036346       0.00019199
H        2.36121119       1.52788788       1.90030049      -0.00007824       0.00007216       0.00039360
H        2.11193116       3.18314347       1.42641137       0.00012439       0.00008632       0.00005005
H        3.11732304       3.95045808       3.57816956      -0.00065060       0.00026019      -0.00043708
H        3.36626259       2.29507049       4.05183737       0.00043579       0.00049338       0.00018825
H        4.24440865       2.95531101       2.70294287       0.00044660       0.00023713      -0.00020843
8
Properties=species:S:1:pos:R:3:forces:R:3 label=A energy=-2172.7601265457 charge=0 pbc="F F F"
C        0.48641673       0.39552525       0.41138953      -0.00148777      -0.00218375       0.00058281
C       -0.48639929      -0.39552843      -0.41140372       0.00029926       0.00219071       0.00038411
H        0.33701192       0.22618772       1.46590784       0.00067899       0.00068838      -0.00082134
H        1.50507002       0.12736540       0.18037501      -0.00005227      -0.00002403      -0.00029915
H        0.38081605       1.45397199       0.23408945      -0.00013205       0.00050014      -0.00023600
H       -0.33726083      -0.22618500      -1.46594268      -0.00006347      -0.00036903       0.00046632
H       -1.50500084      -0.12731543      -0.18013222       0.00040460      -0.00043655      -0.00030023
H       -0.38084406      -1.45398678      -0.23412843       0.00035271      -0.00036586       0.00022348
8
Properties=species:S:1:pos:R:3:forces:R:3 label=A energy=-2172.76007129521 charge=0 pbc="F F F"
C        2.23242561       3.02101948       2.01722483       0.00152970       0.00054419       0.00111817
C        2.68462989       1.89603797       2.89983557      -0.00045953      -0.00028342      -0.00094588
H        2.95741180       3.81913339       1.99634855      -0.00125130      -0.00075905      -0.00022174
H        2.08569014       2.68872108       1.00183120      -0.00007858       0.00007082       0.00076546
H        1.29930797       3.43856425       2.36058201       0.00011153      -0.00016579      -0.00020234
H        1.95975378       1.09783948       2.92078879       0.00068332       0.00087557       0.00011996
H        2.83134808       2.22849007       3.91519737       0.00007819      -0.00077633      -0.00109823
H        3.61780067       1.47854099       2.55650614      -0.00061332       0.00049401       0.00046459
6
Properties=species:S:1:pos:R:3:forces:R:3 label=C energy=-3150.3942843337 charge=0 pbc="F F F"
C       -0.50409967      -0.48839575       0.07972865       0.00060431       0.00061906      -0.00031412
O        0.48784457       0.46340660      -0.02632804       0.00018254      -0.00094056       0.00196002
H        0.58892375       0.72119765      -0.92193319      -0.00034390       0.00021414      -0.00104670
H       -1.46468904      -0.11623292      -0.24877060       0.00013709       0.00015848      -0.00030676
H       -0.27260981      -1.38434522      -0.47957601       0.00000343       0.00034096      -0.00024828
H       -0.58801798      -0.75625530       1.11813853      -0.00058348      -0.00039209      -0.00004415
8
Properties=species:S:1:pos:R:3:forces:R:3 label=P energy=-2619.71446857384 charge=1 pbc="F F F"
C        2.82586108       2.34542849       3.15673233       0.00038665      -0.00361330      -0.00054208
N        2.15587951       2.57704840       1.86584496       0.00179533       0.00076914       0.00051506
H        2.23692629       3.53606348       1.57485837      -0.00066164      -0.00050582      -0.00032973
H        2.55178905       2.00858361       1.13711250      -0.00015731       0.00006966       0.00075623
H        1.17516062       2.36086601       1.91479624       0.00017690       0.00000127       0.00036004
H        2.36829748       2.97285632       3.89686589      -0.00067515       0.00089867      -0.00023558
H        3.86508334       2.58984542       3.05118193      -0.00037643       0.00084701      -0.00016854
H        2.71080935       1.31203693       3.42096882      -0.00048836       0.00153338      -0.00035539
8
Properties=species:S:1:pos:R:3:forces:R:3 label=A energy=-2172.76012198142 charge=0 pbc="F F F"
C        0.69698092      -0.22823524       0.15614891      -0.00016016      -0.00030175       0.00162913
C       -0.69698041       0.22823703      -0.15614954       0.00015641       0.00024339      -0.00155556
H        0.83450746      -1.26836024      -0.09317820      -0.00002324       0.00002112      -0.00011394
H        1.42879519       0.33814506      -0.39756363      -0.00009039       0.00002427      -0.00012471
H        0.92212523      -0.11289563       1.20446071       0.00004212      -0.00006972      -0.00014766
H       -0.83455025       1.26833996       0.09324335       0.00009247       0.00000201       0.00010889
H       -1.42878109      -0.33820789       0.39751646       0.00004923       0.00004556       0.00009850
H       -0.92210269       0.11295746      -1.20447117      -0.00006643       0.00003512       0.00010535
8
Properties=species:S:1:pos:R:3:forces:R:3 label=A energy=-2172.76007747651 charge=0 pbc="F F F"
C        3.02848874       2.17644377       2.09686317      -0.00137052      -0.00069204       0.00074200
C        2.03549342       2.88752632       2.96712942       0.00193690       0.00208277      -0.00131704
H        3.45671409       2.84259762       1.36488057       0.00013174      -0.00001502       0.00006753
H        3.83952957       1.76870851       2.67901132       0.00007689       0.00011269       0.00008700
H        2.56882123       1.35974418       1.56334907       0.00005894      -0.00029843      -0.00007652
H        1.60734177       2.22161389       3.69932693      -0.00034818      -0.00123288       0.00029317
H        1.22440963       3.29514380       2.38495625      -0.00014010      -0.00013643       0.00000926
H        2.49521861       3.70437066       3.50038652      -0.00034568       0.00017934       0.00019461
12
Properties=species:S:1:pos:R:3:forces:R:3 label=C energy=-5290.84536117804 charge=0 pbc="F F F"
C        0.21429936       0.28516949      -0.05317277      -0.00026355      -0.00086814      -0.00210052
C        0.85650853      -0.88114699      -0.74069008       0.00001958       0.00223525       0.00069349
C       -1.12272477       0.60671287      -0.63501492       0.00132904       0.00168781       0.00134243
O        0.01596353       0.02563355       1.29594808       0.00013690      -0.00258306       0.00137164
H        0.85766560       1.15281740      -0.16309602      -0.00035091       0.00018493      -0.00040521
H        0.23051931      -1.75496453      -0.64949964      -0.00069324      -0.00047941       0.00008599
H       -1.56789190       1.43948390      -0.11685834      -0.00032415       0.00003777       0.00002777
H       -1.03358036       0.85607174      -1.67969621       0.00007504       0.00082911      -0.00068490
H       -1.78010558      -0.24289072      -0.53771066      -0.00071687      -0.00076043      -0.00112135
H        0.83179761      -0.20377162       1.69924483       0.00043168       0.00063299      -0.00079544
H        1.81958397      -1.10768923      -0.30762442      -0.00032488      -0.00010543       0.00088237
H        1.00726258      -0.67383240      -1.78803583       0.00068135      -0.00081139       0.00070373
7
Properties=species:S:1:pos:R:3:forces:R:3 label=P energy=-6221.39985974474 charge=-1 pbc="F F F"
C        2.25554315       3.61526863       1.70704460       0.00039830      -0.00057984       0.00152878
C        2.40834305       2.29924344       2.46552293      -0.00043525       0.00278121      -0.00175415
O        2.53680650       1.30114567       1.76841645       0.00021211      -0.00036354       0.00172079
O        2.41249641       2.38933066       3.68629901       0.00050504      -0.00157925      -0.00096247
H        1.71688999       4.34205618       2.29337398       0.00038750      -0.00067300      -0.00091638
H        1.77077172       3.45979790       0.75668090       0.00043116       0.00026820       0.00063986
H        3.24416933       4.00805141       1.51424947      -0.00149885       0.00014621      -0.00025643
8
Properties=species:S:1:pos:R:3:forces:R:3 label=A energy=-2172.76010865858 charge=0 pbc="F F F"
C        0.34286510       0.64112241       0.18347074      -0.00067285      -0.00057808      -0.00098653
C       -0.34286775      -0.64111932      -0.18347316       0.00043503       0.00061598       0.00133865
H        0.07468394       1.43713137      -0.49282935       0.00001445       0.00010509      -0.00003759
H        0.07671050       0.95748357       1.17947230       0.00001451      -0.00002000      -0.00004688
H        1.41559825       0.53549968       0.15187807       0.00046204       0.00003501      -0.00000596
H       -1.41561137      -0.53555981      -0.15184268      -0.00023594       0.00011558      -0.00002965
H       -0.07672298      -0.95747865      -1.17946587       0.00003897      -0.00002837      -0.00036361
H       -0.07462678      -1.43711292       0.49281637      -0.00005621      -0.00024521       0.00013157
11
Properties=species:S:1:pos:R:3:forces:R:3 label=A energy=-3242.85381176532 charge=0 pbc="F F F"
C        2.10985318       2.74379127       2.51393004       0.00196404      -0.00080869      -0.00067157
C        3.27334618       3.29622887       1.74429588      -0.00155046      -0.00224549       0.00063060
C        2.54570149       1.93393520       3.69938451      -0.00030017       0.00180238       0.00076001
H        1.47550906       3.55461841       2.84305058      -0.00079513       0.00053097      -0.00048426
H        1.50202502       2.13275227       1.86172216       0.00002643      -0.00026218      -0.00004499
H        3.90606435       2.50133376       1.37922192       0.00028903       0.00073570       0.00022430
H        3.12731149       2.53364469       4.38313649       0.00126285      -0.00026447      -0.00097811
H        3.88135118       3.93318173       2.36881965       0.00002796       0.00040876       0.00063335
H        2.95097706       3.87748928       0.89516496       0.00016307       0.00030756      -0.00032630
H        1.70365541       1.53674592       4.24341424      -0.00089308       0.00060355       0.00095232
H        3.16237074       1.10264370       3.39264034      -0.00019455      -0.00080810      -0.00069536
8
Properties=species:S:1:pos:R:3:forces:R:3 label=A energy=-2172.76006014454 charge=0 pbc="F F F"
C        0.59619206       0.44685387      -0.08441020       0.00020041      -0.00040398      -0.00080463
C       -0.59620164      -0.44683928       0.08441912       0.00051851      -0.00069422       0.00006804
H        1.06735532       0.29578643      -1.04261807      -0.00035064       0.00021443       0.00054162
H        0.31960439       1.48710452      -0.01870835      -0.00031511      -0.00014710      -0.00011624
H        1.33797659       0.25926255       0.67555018      -0.00032488       0.00025507      -0.00034438
H       -1.06752444      -0.29577719       1.04253293       0.00037857       0.00005055      -0.00008757
H       -0.31940919      -1.48706144       0.01882618      -0.00027449       0.00055317       0.00037740
H       -1.33788861      -0.25948880      -0.67568912       0.00016765       0.00017208       0.00036576
15
Properties=species:S:1:pos:R:3:forces:R:3 label=A energy=-7390.564443418 charge=0 pbc="F F F"
C        4.69272142       2.54403228       1.32283779      -0.00173328      -0.00084519       0.00046906
C        2.25660098       2.81202033       1.72117534       0.00003446      -0.00058021       0.00008365
C        3.52767809       2.68521233       2.22876896       0.00044026      -0.00029590      -0.00087570
C        1.17992570       2.96800895       2.55096251      -0.00175334      -0.00045681       0.00068928
C        1.35558450       2.99840468       3.90918744       0.00304732       0.00059607      -0.00285861
C        3.69065822       2.71390075       3.59164872       0.00024402      -0.00073100       0.00025694
C        2.61581384       2.86981495       4.42654402      -0.00062281       0.00059570       0.00147541
H        2.10954065       2.78576160       0.66057816      -0.00035913       0.00033245       0.00001218
H        0.19837259       3.06295581       2.13577321       0.00022012       0.00112891      -0.00052959
H        4.45183269       1.92993075       0.47096902       0.00020375       0.00098399       0.00040826
H        5.53213585       2.10089004       1.83115834      -0.00005047      -0.00048242       0.00063472
H        0.51479274       3.11793055       4.55927829      -0.00034940      -0.00081471       0.00031181
H        4.67275149       2.61061229       4.00590180       0.00015247       0.00029180      -0.00029918
H        2.76450550       2.88777907       5.48596973       0.00064772      -0.00001332      -0.00001649
H        5.00569591       3.50780037       0.95073506      -0.00012169       0.00029065       0.00023828
13
Properties=species:S:1:pos:R:3:forces:R:3 label=C energy=-6671.61331669054 charge=1 pbc="F F F"
C        0.94472124      -1.54754598       0.69279252      -0.00082526       0.00206286      -0.00048220
C       -0.22179738       0.38500929      -0.16472615       0.00090748      -0.00146775       0.00054733
N        0.78918197      -0.14062955       0.46521123      -0.00071023      -0.00054115      -0.00017127
N       -1.17212253      -0.38266361      -0.62846104       0.00010513      -0.00130571      -0.00486281
N       -0.29246189       1.68129890      -0.33697818      -0.00055164       0.00445464       0.00028317
H        1.49092766       0.47019335       0.80709553       0.00031412      -0.00051030       0.00039740
H        1.86105650      -1.70159866       1.22894975       0.00023445       0.00067144       0.00019599
H        1.00997716      -2.08596801      -0.23809305      -0.00015716       0.00003223      -0.00002337
H       -1.13998134      -1.36522885      -0.51010316       0.00081896       0.00059771       0.00139043
H       -1.94778831      -0.00582544      -1.11607003      -0.00009636       0.00004870       0.00215571
H        0.41453718       2.28613273       0.00262221       0.00070398      -0.00188190       0.00055251
H       -1.05648236       2.09802865      -0.80957777      -0.00048676      -0.00228662      -0.00027876
H        0.13890802      -1.93477949       1.29399430      -0.00025672       0.00012585       0.00029587
7
Properties=species:S:1:pos:R:3:forces:R:3 label=C energy=-6221.39952146158 charge=-1 pbc="F F F"
C        2.84419084       3.14725621       3.73047449       0.00018198      -0.00065700      -0.00093567
C        2.49173166       2.46804423       2.40931600       0.00069994       0.00227874       0.00384509
O        2.62124511       1.25020931       2.40558101      -0.00035491       0.00133087      -0.00186460
O        2.11083475       3.20252605       1.50787593      -0.00013452      -0.00306400      -0.00017216
H        3.81310651       2.81131920       4.06693123      -0.00162608       0.00052197      -0.00022973
H        2.12543992       2.84550557       4.47852030       0.00103753       0.00105061      -0.00091220
H        2.83472240       4.22123003       3.64239042       0.00019606      -0.00146119       0.00026926
13
Properties=species:S:1:pos:R:3:forces:R:3 label=C energy=-6671.61334593444 charge=1 pbc="F F F"
C        0.31364031      -1.73735473      -0.80665355      -0.00208736       0.00138787       0.00093867
C       -0.08718463       0.42490997       0.19084284       0.00024392      -0.00083915      -0.00024986
N        1.04285202       0.34439186       0.84201040       0.00126125       0.00034516       0.00021287
N       -0.45530498      -0.54603705      -0.59458996       0.00004160      -0.00187825      -0.00180773
N       -0.84393507       1.48426271       0.33278502      -0.00263162       0.00244170      -0.00026836
H        1.63091465      -0.44700170       0.75063862      -0.00020857       0.00006594      -0.00030490
H        1.34393623       1.07091935       1.44443636      -0.00014445      -0.00030581      -0.00003590
H       -1.31814288      -0.45348297      -1.07353891       0.00030192       0.00061658       0.00090470
H       -1.70487167       1.57152678      -0.14906751       0.00109375      -0.00115350       0.00010540
H       -0.57969197       2.23098669       0.92721283       0.00116736      -0.00126969      -0.00041171
H        0.43986516      -2.28616268       0.11180749       0.00020405       0.00000491       0.00084400
H        1.27251868      -1.50787937      -1.24091294       0.00090524       0.00018251       0.00023707
H       -0.22017514      -2.36328059      -1.49521411      -0.00014710       0.00040173      -0.00016427
7
Properties=species:S:1:pos:R:3:forces:R:3 label=C energy=-6221.39975363774 charge=-1 pbc="F F F"
C        4.17742670       3.79356223       2.97235641      -0.00347477       0.00082676      -0.00058901
C        2.90492266       2.95112459       3.01338331       0.00350344       0.00177578      -0.00065493
O        2.51495220       2.53087894       1.93176180      -0.00087562      -0.00066100       0.00274469
O        2.42952725       2.76605494       4.12616474      -0.00030545      -0.00087369      -0.00191934
H        4.27134370       4.30844565       2.02981241       0.00050391      -0.00098778       0.00185048
H        5.02342532       3.12809455       3.07349972       0.00064464       0.00121755      -0.00024761
H        4.20608765       4.49362842       3.79172947       0.00000386      -0.00129761      -0.00118428
13
Properties=species:S:1:pos:R:3:forces:R:3 label=C energy=-6671.61332529492 charge=1 pbc="F F F"
C       -0.40612490       1.19191520      -1.47711286      -0.00034633      -0.00135984       0.00364962
C        0.09031469      -0.28561519       0.36720275       0.00022242       0.00036104      -0.00110896
N       -0.60408340       0.68670240      -0.15006429      -0.00066935       0.00270511      -0.00152817
N        1.03092476      -0.86053304      -0.33437214       0.00138647      -0.00065511      -0.00240661
N       -0.14838226      -0.69209748       1.58902228      -0.00061886      -0.00120816       0.00309310
H       -1.31021950       1.10084395       0.40877934       0.00017686      -0.00091696       0.00039451
H        1.22875086      -0.57032836      -1.26017790      -0.00043615       0.00046218       0.00038532
H        1.57263909      -1.60148782       0.03837812      -0.00049006       0.00022521      -0.00005828
H       -0.85487246      -0.27385803       2.14305848       0.00019483       0.00027984      -0.00140030
H        0.36929557      -1.43118441       1.99709797       0.00034412       0.00084014      -0.00135339
H       -0.58858740       0.42774387      -2.21429887      -0.00016624      -0.00071193      -0.00010825
H        0.58551177       1.59643707      -1.59418864       0.00066188      -0.00015152      -0.00011443
H       -1.10884757       1.98545061      -1.64246171      -0.00025958       0.00013000       0.00055584
8
Properties=species:S:1:pos:R:3:forces:R:3 label=A energy=-2172.76017797322 charge=0 pbc="F F F"
C        2.26312602       1.52017388       2.54219275      -0.00293720       0.00201774       0.00273477
C        2.02798240       2.77092498       1.74890094       0.00321352      -0.00130118      -0.00196263
H        1.42498108       1.29901103       3.18370103      -0.00015468      -0.00042301       0.00018688
H        2.41250159       0.66862646       1.89763706       0.00035051       0.00007202      -0.00081649
H        3.13640668       1.61096740       3.16838544      -0.00027966      -0.00044365      -0.00068604
H        1.15467320       2.68025260       1.12274791       0.00005857       0.00010044       0.00047866
H        1.87863230       3.62237952       2.39361535      -0.00024971      -0.00019336       0.00004272
H        2.86611363       2.99218533       1.10739713      -0.00000136       0.00017101       0.00002213
7
Properties=species:S:1:pos:R:3:forces:R:3 label=C energy=-6221.399500065 charge=-1 pbc="F F F"
C       -0.44412493       1.20009599      -0.58083362      -0.00147878      -0.00156946       0.00048971
C        0.04099637      -0.10070570       0.05452385      -0.00111391       0.00371994      -0.00072101
O        0.39132874      -0.03488842       1.22498113      -0.00011061      -0.00200009      -0.00166559
O        0.01906761      -1.07477179      -0.68758252       0.00101724      -0.00003852       0.00180601
H        0.12049164       1.39409816      -1.48030014      -0.00043154      -0.00031460       0.00093604
H       -0.35344194       2.03391159       0.09573143       0.00031255      -0.00069848      -0.00114716
H       -1.47732154       1.08456666      -0.87369883       0.00180506       0.00090121       0.00030200
9
Properties=species:S:1:pos:R:3:forces:R:3 label=P energy=-5695.03606216818 charge=0 pbc="F F F"
C        3.22681723       3.51012083       3.67695350      -0.00028018      -0.00040067       0.00119233
C        2.64012022       2.69556564       2.57781751       0.00021191      -0.00313060       0.00346425
O        2.37438198       3.14361878       1.51203607      -0.00045692       0.00145823      -0.00294176
N        2.43879160       1.40600575       2.88029383      -0.00023980      -0.00011196      -0.00246082
H        2.06567689       0.80876439       2.18497112       0.00031597       0.00049272       0.00107220
H        2.66681205       1.03322456       3.76508294      -0.00006217       0.00069653       0.00057068
H        4.22409630       3.16449037       3.89746677       0.00005352       0.00043448      -0.00036897
H        2.63705411       3.42265482       4.57481078       0.00044194       0.00015500      -0.00010465
H        3.26706525       4.53722243       3.36920795       0.00001573       0.00040627      -0.00042326
7
Properties=species:S:1:pos:R:3:forces:R:3 label=C energy=-6221.3994994606 charge=-1 pbc="F F F"
C       -0.65516129      -0.79849417      -0.95289858      -0.00060046      -0.00086689       0.00307308
C        0.05232786       0.07301612       0.08200994      -0.00226807      -0.00210629      -0.00274804
O        1.23561753      -0.19172609       0.25447628      -0.00074379       0.00181172       0.00054328
O       -0.63009459       0.92998091       0.62693734       0.00266938      -0.00062787       0.00017988
H       -0.11591487      -0.75772834      -1.88725409      -0.00024673       0.00019978       0.00080731
H       -1.67618561      -0.48947355      -1.10530503       0.00145848      -0.00010588      -0.00053862
H       -0.63560709      -1.82583570      -0.62003326      -0.00026881       0.00169542      -0.00131688
13
Properties=species:S:1:pos:R:3:forces:R:3 label=C energy=-6671.61313387439 charge=1 pbc="F F F"
C        3.22858420       2.93830385       4.61952592       0.00323429      -0.00017111      -0.00169290
C        2.63277366       2.71425907       2.29026762      -0.00078985      -0.00092902      -0.00034317
N        2.47832521       1.42583832       2.44409397      -0.00003568      -0.00015002       0.00066980
N        2.98713978       3.45179638       3.30297637       0.00100529       0.00021836       0.00187357
N        2.42968495       3.25675551       1.11573147      -0.00047459      -0.00123897       0.00041634
H        2.62642175       0.99403799       3.32277561       0.00002115       0.00055548       0.00001072
H        2.20872987       0.84465657       1.68847053      -0.00004145       0.00141330      -0.00009818
H        3.09629700       4.42532712       3.15208923      -0.00073643      -0.00017565      -0.00036868
H        2.53896885       4.23055391       0.97162193      -0.00022519      -0.00045081      -0.00019309
H        2.15992979       2.71045432       0.33499863       0.00009037       0.00031178       0.00092298
H        3.50440266       3.75802196       5.25422239      -0.00060760       0.00101867      -0.00045177
H        4.04199406       2.23184830       4.61718025      -0.00010126      -0.00026177      -0.00032082
H        2.34046363       2.48579726       5.02836832      -0.00133906      -0.00014022      -0.00042480
8
Properties=species:S:1:pos:R:3:forces:R:3 label=P energy=-2172.76015591117 charge=0 pbc="F F F"
C       -0.23405334       0.05267187       0.71045858       0.00143164      -0.00071723      -0.00283889
C        0.23404183      -0.05266492      -0.71046084      -0.00084800       0.00031253       0.00287281
H        0.59771016       0.11205039       1.39425205      -0.00011294       0.00003478       0.00025319
H       -0.84080713       0.93158550       0.85969424      -0.00015430       0.00035632       0.00012036
H       -0.82650422      -0.80298197       0.99294523      -0.00000701       0.00011944       0.00011496
H        0.82666920       0.80288399      -0.99289105      -0.00014125       0.00003397      -0.00013524
H       -0.59762814      -0.11195130      -1.39436701      -0.00028444       0.00002546      -0.00002106
H        0.84069724      -0.93166938      -0.85960664       0.00011630      -0.00016527      -0.00036612
9
Properties=species:S:1:pos:R:3:forces:R:3 label=A energy=-4220.59853285438 charge=0 pbc="F F F"
C        1.99875737       2.30700204       2.76825891       0.00213128       0.00258128       0.00177217
C        2.38466717       3.66080540       2.26556439      -0.00133241      -0.00088795      -0.00115644
O        2.70901512       1.28961319       2.15889859      -0.00083830      -0.00252804      -0.00211403
H        2.11359842       2.26281852       3.84469493      -0.00031206      -0.00022845       0.00042862
H        0.95983731       2.11472970       2.55570444      -0.00077702       0.00041252       0.00015920
H        3.41993174       3.87570161       2.48626916       0.00039655      -0.00028505       0.00038229
H        3.62650348       1.40403348       2.32003724       0.00010979       0.00048939       0.00059836
H        1.78437965       4.42659040       2.73075666       0.00045621       0.00034787       0.00010256
H        2.24958941       3.71975627       1.19790017       0.00016597       0.00009843      -0.00017273
8
Properties=species:S:1:pos:R:3:forces:R:3 label=P energy=-2172.76009662229 charge=0 pbc="F F F"
C        0.67390454       0.28883803       0.15708030      -0.00023805       0.00070645      -0.00002187
C       -0.67390182      -0.28884872      -0.15708299       0.00026864       0.00035887      -0.00022262
H        1.38642909       0.06934466      -0.62208823      -0.00058919      -0.00031083       0.00043555
H        0.62668401       1.36113747       0.26146917      -0.00011658      -0.00013142      -0.00008800
H        1.06684621      -0.11028553       1.07861994       0.00030115      -0.00013028      -0.00015194
H       -1.06687309       0.11022377      -1.07863137       0.00007978       0.00009520      -0.00013161
H       -1.38639906      -0.06914593       0.62204332       0.00038153      -0.00039954      -0.00008894
H       -0.62671949      -1.36114710      -0.26138076      -0.00008727      -0.00018846       0.00026943
16
Properties=species:S:1:pos:R:3:forces:R:3 label=A energy=-9438.6465791909 charge=0 pbc="F F F"
C        3.60524098       5.98131524       3.14939958      -0.00045465      -0.00139245       0.00020131
C        2.96075694       2.49068820       1.93934360      -0.00145289      -0.00193495      -0.00174856
C        2.90407656       1.78647506       3.11592951      -0.00031804       0.00026868       0.00037180
C        3.18445484       3.83577895       1.96422062      -0.00055956      -0.00165674       0.00246770
C        3.35789387       4.51918217       3.14660498      -0.00003739      -0.00046850       0.00013011
C        3.07283745       2.44514071       4.30225123      -0.00014467       0.00092513      -0.00293499
C        3.29696153       3.79839388       4.30841604       0.00166372       0.00306104       0.00306241
O        2.68315768       0.47538351       3.04494963      -0.00010548       0.00035194      -0.00057587
H        2.82674726       1.96805830       1.01635283      -0.00006920       0.00034387      -0.00040797
H        3.22538784       4.37214225       1.03781335       0.00032312       0.00038124       0.00001473
H        3.02946763       1.90582842       5.22740243       0.00028760       0.00005315      -0.00047969
H        2.66397662       0.09722390       3.90420029      -0.00009711       0.00020364      -0.00130815
H        3.66455241       6.36394083       4.15405971       0.00015814       0.00020176       0.00156954
H        2.81638294       6.51138949       2.63943330      -0.00058959       0.00003138       0.00007878
H        3.42633338       4.29795198       5.24659529      -0.00001425      -0.00070151       0.00022461
H        4.53102271       6.22083976       2.64986520       0.00141025       0.00033232      -0.00066576
11
Properties=species:S:1:pos:R:3:forces:R:3 label=A energy=-3242.8536855723 charge=0 pbc="F F F"
C       -0.08753111       0.35472331       0.43898480      -0.00021470      -0.00044151      -0.00035047
C       -1.18706277      -0.21473842      -0.40834085      -0.00052080       0.00063282       0.00117739
C        1.26838452      -0.11477842       0.00057507       0.00095390       0.00050776      -0.00076872
H       -0.12567089       1.43432016       0.40393294      -0.00005701      -0.00018634       0.00004310
H       -0.24855700       0.08200911       1.47236839      -0.00005144      -0.00032227       0.00021985
H       -2.15767512       0.12760662      -0.08655008      -0.00018197      -0.00025321      -0.00020835
H        1.46325143       0.17153804      -1.02191266       0.00032150       0.00018907      -0.00021850
H        2.05255603       0.29919927       0.61416412      -0.00009148       0.00015465       0.00058808
H        1.33985753      -1.19060990       0.05474088      -0.00012184       0.00008366       0.00031548
H       -1.06300966       0.06905212      -1.44249457       0.00002626      -0.00007489      -0.00067091
H       -1.18676351      -1.29346751      -0.36624472      -0.00006241      -0.00028973      -0.00012695
8
Properties=species:S:1:pos:R:3:forces:R:3 label=A energy=-2172.76021923968 charge=0 pbc="F F F"
C        2.39830247       2.26313345       2.15830734       0.00000607      -0.00057410       0.00338804
C        2.99146618       3.12661784       3.23145944      -0.00034039       0.00111601      -0.00350032
H        2.06498888       2.85308499       1.31939029       0.00021070       0.00002772      -0.00027548
H        3.11590090       1.54827701       1.78824878       0.00047973       0.00001633      -0.00010758
H        1.54813476       1.71011006       2.52483155       0.00014001      -0.00009588      -0.00043500
H        3.32471581       2.53681533       4.07049834      -0.00022442      -0.00054717       0.00014578
H        2.27382726       3.84152926       3.60135004      -0.00020056      -0.00005316       0.00029781
H        3.84164882       3.67960660       2.86491970      -0.00007114       0.00011025       0.00048675
8
Properties=species:S:1:pos:R:3:forces:R:3 label=A energy=-2172.76014563686 charge=0 pbc="F F F"
C        0.14214062       0.47285196      -0.56431251      -0.00202884       0.00192611       0.00185517
C       -0.14213809      -0.47284514       0.56431769       0.00202461      -0.00222086      -0.00203613
H       -0.61906774       0.41499043      -1.32598999       0.00027554      -0.00010864      -0.00030643
H        0.18052840       1.49419383      -0.22031313       0.00017704       0.00005610      -0.00019355
H        1.08803712       0.25201074      -1.03273785       0.00019293      -0.00039807      -0.00005268
H        0.61898533      -0.41500499       1.32607757      -0.00004926       0.00033995       0.00018263
H       -0.18042133      -1.49416539       0.22023399      -0.00030411      -0.00009152       0.00047459
H       -1.08809188      -0.25210587       1.03266777      -0.00028792       0.00049693       0.00007640
15
Properties=species:S:1:pos:R:3:forces:R:3 label=A energy=-7390.56524742951 charge=0 pbc="F F F"
C        3.67037136       2.24754302       0.29206929       0.00108117      -0.00217110      -0.00198566
C        2.77808729       2.22794898       1.47578333      -0.00000287      -0.00135867       0.00151907
C        1.75345173       3.13466743       1.59969544      -0.00108321       0.00181818       0.00035486
C        2.96936329       1.31843959       2.48722734       0.00045928       0.00103433      -0.00049402
C        0.94548639       3.13733350       2.70480651       0.00117312       0.00025511      -0.00240656
C        2.16404272       1.31719824       3.59453906       0.00023156      -0.00046617       0.00004814
C        1.14835563       2.22805343       3.70820474      -0.00094149       0.00078708       0.00236461
H        3.14727761       2.58744054      -0.58599751       0.00025188       0.00014002       0.00071728
H        4.07096725       1.26872412       0.08846877      -0.00072903       0.00165551      -0.00012402
H        1.58526043       3.84750754       0.81827642      -0.00006113      -0.00083165      -0.00056694
H        3.75908972       0.59972064       2.40521036       0.00031337       0.00012817       0.00003509
H        0.15190660       3.85097052       2.78079625      -0.00022992      -0.00026793       0.00035555
H        2.32901801       0.59902565       4.37031450      -0.00042929       0.00008092       0.00034106
H        0.51639093       2.22688840       4.57102686       0.00061140      -0.00061534       0.00037419
H        4.50375161       2.91442467       0.45408562      -0.00064485      -0.00018848      -0.00053264
8
Properties=species:S:1:pos:R:3:forces:R:3 label=C energy=-2172.76013621888 charge=0 pbc="F F F"
C        0.35271046      -0.39106498       0.53380935      -0.00184064       0.00164920       0.00024353
C       -0.35272351       0.39105689      -0.53380329       0.00256192      -0.00127347      -0.00055233
H        0.14207442       0.00507463       1.51445048       0.00028755      -0.00025098       0.00000430
H        0.04784210      -1.42544581       0.52886809      -0.00003169      -0.00036885      -0.00011452
H        1.42202544      -0.36677421       0.39635398       0.00019266      -0.00013426      -0.00009477
H       -1.42203844       0.36701312      -0.39642276      -0.00060427      -0.00033587       0.00061293
H       -0.04763966       1.42537551      -0.52889984      -0.00020090       0.00048344      -0.00000673
H       -0.14210837      -0.00514682      -1.51442209      -0.00036463       0.00023079      -0.00009241
11
Properties=species:S:1:pos:R:3:forces:R:3 label=A energy=-3690.0163134676 charge=1 pbc="F F F"
C        2.40531006       2.18637362       2.54734542      -0.00079856      -0.00323131      -0.00246926
C        1.66199617       3.30019438       3.19740972       0.00153457       0.00247040       0.00132541
N        3.82725879       2.56413360       2.35814257      -0.00070453      -0.00099815      -0.00073394
H        2.40433588       1.29013690       3.14181063       0.00042181       0.00029816       0.00048534
H        2.02002609       1.95049416       1.57134934       0.00049567       0.00027021       0.00004323
H        1.67446638       4.19360793       2.59422563       0.00011802       0.00045531      -0.00032315
H        2.05994072       3.52966732       4.17268079       0.00025822       0.00024338       0.00042511
H        4.26452971       2.77307780       3.23925495      -0.00043304       0.00050894       0.00037842
H        4.35711411       1.83065832       1.91936663      -0.00016970       0.00049589       0.00056348
H        3.90807379       3.38594586       1.78427759      -0.00048486       0.00031772       0.00025907
H        0.63401516       3.00962934       3.32619506      -0.00023761      -0.00083054       0.00004630
8
Properties=species:S:1:pos:R:3:forces:R:3 label=P energy=-2172.76013099256 charge=0 pbc="F F F"
C        0.48161298       0.41371703      -0.39889757       0.00131562      -0.00023305      -0.00169351
C       -0.48164513      -0.41369050       0.39888981       0.00111360      -0.00178771       0.00211361
H        1.49891864       0.09232572      -0.24140269      -0.00084040       0.00075981      -0.00036152
H        0.27843069       0.34289956      -1.45563647      -0.00004837      -0.00004743       0.00095781
H        0.42403977       1.45543822      -0.12605824      -0.00029719      -0.00011749       0.00018528
H       -1.49908458      -0.09287000       0.24142446      -0.00013211       0.00091718      -0.00035113
H       -0.27835738      -0.34266986       1.45561035      -0.00073848      -0.00028216      -0.00131822
H       -0.42356405      -1.45543965       0.12615502      -0.00037267       0.00079085       0.00046768
12
Properties=species:S:1:pos:R:3:forces:R:3 label=A energy=-6765.10273024785 charge=0 pbc="F F F"
C        2.75454189       2.42495838       1.87153380      -0.00042097       0.00070519      -0.00015277
C        4.11853486       2.72778139       1.32905906      -0.00013841      -0.00102538       0.00139974
C        2.45249582       2.86415280       3.26869189       0.00488101       0.00060719      -0.00131021
O        1.39096628       2.65590087       3.76021079      -0.00342499      -0.00022257       0.00170544
N        3.42846685       3.49577473       3.92750943      -0.00279750       0.00021912      -0.00008704
H        1.98815528       2.87043836       1.25671156       0.00034734       0.00002744       0.00010158
H        2.56030873       1.36392878       1.85410894       0.00023781      -0.00001069      -0.00021357
H        4.89499332       2.25351706       1.90929688       0.00014924       0.00001392      -0.00042898
H        4.31186943       3.78902580       1.29996085       0.00009053      -0.00003744      -0.00016744
H        3.24822558       3.79502165       4.85371643       0.00072872      -0.00052343      -0.00060896
H        4.31177420       3.67231619       3.52604274       0.00015393      -0.00004889      -0.00035433
H        4.20921940       2.36173207       0.31998717       0.00019329       0.00029554       0.00011654
8
Properties=species:S:1:pos:R:3:forces:R:3 label=A energy=-2172.76017153268 charge=0 pbc="F F F"
C        0.37552261       0.63869666      -0.11523343       0.00075595       0.00110184       0.00300214
C       -0.37554299      -0.63868681       0.11520292       0.00077717      -0.00203977      -0.00094495
H        1.40285604       0.55231809       0.20123354      -0.00112525       0.00069832      -0.00070303
H        0.37875379       0.90958805      -1.15903881      -0.00043632      -0.00070509      -0.00029505
H       -0.06511494       1.45715849       0.43151490       0.00018356      -0.00023572      -0.00052469
H       -1.40286224      -0.55273318      -0.20131014       0.00024190       0.00055703       0.00020826
H       -0.37870859      -0.90917602       1.15915183      -0.00021097       0.00008843      -0.00110426
H        0.06531877      -1.45727289      -0.43118781      -0.00018604       0.00053495       0.00036159
8
Properties=species:S:1:pos:R:3:forces:R:3 label=A energy=-2172.76016053845 charge=0 pbc="F F F"
C        2.59515449       2.07598498       2.65390329       0.00050642       0.00217366       0.00075046
C        2.98099533       3.50016066       2.92223656      -0.00049329      -0.00208095      -0.00057711
H        1.52786315       1.97364561       2.53837039      -0.00006071      -0.00022300       0.00001444
H        3.05647385       1.70769824       1.75142511       0.00019789      -0.00004200      -0.00023961
H        2.89817816       1.42851345       3.46130295      -0.00016795      -0.00019394      -0.00010353
H        2.67806078       4.14766943       2.11483439       0.00000603       0.00005185       0.00002985
H        4.04826794       3.60253800       3.03790810       0.00009316       0.00000240      -0.00008755
H        2.51955797       3.86838697       3.82467972      -0.00008156       0.00031197       0.00021305
8
Properties=species:S:1:pos:R:3:forces:R:3 label=A energy=-2172.76022924114 charge=0 pbc="F F F"
C        0.33646908      -0.04737983       0.66845080      -0.00067725       0.00038332      -0.00104075
C       -0.33648305       0.04737850      -0.66844091       0.00154424      -0.00023468       0.00050448
H        1.38113009      -0.29430975       0.56532247       0.00011530      -0.00019114       0.00013332
H        0.27461938       0.88546776       1.20596216       0.00009640      -0.00019181       0.00008213
H       -0.11795174      -0.80761357       1.28364099      -0.00015833      -0.00029926       0.00014933
H       -1.38110704       0.29447815      -0.56552906      -0.00065221       0.00014151       0.00059784
H       -0.27466567      -0.88550671      -1.20588752      -0.00022010       0.00013513      -0.00017466
H        0.11814145       0.80750001      -1.28362680      -0.00004806       0.00025692      -0.00025168
8
Properties=species:S:1:pos:R:3:forces:R:3 label=A energy=-2172.76012798237 charge=0 pbc="F F F"
C        2.21660478       2.31287543       3.11270382       0.00022394       0.00082046       0.00237478
C        3.20119125       3.10490388       2.30508363      -0.00052050      -0.00034289      -0.00255597
H        2.35319008       1.25289407       2.96872647      -0.00006727       0.00027937      -0.00062622
H        2.32205146       2.51379190       4.16697999       0.00001704      -0.00054125      -0.00051188
H        1.20147960       2.55016686       2.83671446       0.00037868       0.00001046      -0.00002875
H        3.06541636       4.16483810       2.45022817       0.00004014      -0.00041536      -0.00004306
H        3.09478194       2.90512942       1.25067749       0.00045629      -0.00001251       0.00094505
H        4.21636975       2.86666803       2.58006480      -0.00052831       0.00020173       0.00044603
8
Properties=species:S:1:pos:R:3:forces:R:3 label=C energy=-2172.76014647683 charge=0 pbc="F F F"
C        0.69009947       0.27032128      -0.11359372       0.00084902       0.00300016       0.00022029
C       -0.69009257      -0.27034325       0.11357458      -0.00142628      -0.00152944       0.00092625
H        1.41215813      -0.21696849       0.52210509      -0.00014826      -0.00028259      -0.00000027
H        1.00559900       0.12506495      -1.13452471      -0.00037972      -0.00039545      -0.00003575
H        0.73621960       1.32769946       0.09337160       0.00062919      -0.00100486      -0.00019771
H       -0.73657985      -1.32766274      -0.09347297       0.00039936       0.00015583       0.00003136
H       -1.00527025      -0.12506157       1.13462856      -0.00022380      -0.00018256      -0.00094503
H       -1.41220885       0.21719014      -0.52187943       0.00030048       0.00023891       0.00000086
10
Properties=species:S:1:pos:R:3:forces:R:3 label=A energy=-7291.51888345931 charge=-1 pbc="F F F"
C        1.99358859       3.20885834       2.11223498      -0.00006305      -0.00018278       0.00359452
C        2.39599551       4.61705697       2.42808436       0.00135946       0.00158970      -0.00051090
C        2.82595149       2.12894545       2.80820637      -0.00351545       0.00242786      -0.00157753
O        3.72561725       2.51964078       3.53914552       0.00037824      -0.00195953      -0.00013350
O        2.48923561       0.98113594       2.54822059       0.00200987       0.00059467       0.00079255
H        0.96066911       3.03309998       2.38015230      -0.00049405      -0.00032525      -0.00087684
H        2.05475515       3.01877297       1.04934899       0.00054523       0.00004167      -0.00100703
H        3.42500225       4.78724377       2.15496870      -0.00282701      -0.00031228       0.00042975
H        2.32600036       4.80231376       3.48791210       0.00036400      -0.00006351      -0.00263714
H        1.77647039       5.33844053       1.90932081       0.00224276      -0.00181055       0.00192613
8
Properties=species:S:1:pos:R:3:forces:R:3 label=A energy=-2172.76016789438 charge=0 pbc="F F F"
C       -0.42061917       0.60810425       0.12474393       0.00022211      -0.00018388      -0.00146612
C        0.42062707      -0.60809906      -0.12474054      -0.00063758      -0.00009312       0.00135516
H       -1.30463752       0.60726126      -0.49286990      -0.00009916       0.00000605       0.00007778
H       -0.74248680       0.65860411       1.15273824      -0.00002656      -0.00008143       0.00023930
H        0.12476694       1.51334110      -0.08981763       0.00001873       0.00007664       0.00004150
H        1.30470540      -0.60732345       0.49277725       0.00016391       0.00031672       0.00012267
H        0.74236759      -0.65865429      -1.15277134       0.00016632       0.00007937      -0.00021880
H       -0.12480968      -1.51329065       0.08990300       0.00019223      -0.00012035      -0.00015149
8
Properties=species:S:1:pos:R:3:forces:R:3 label=A energy=-2172.76017684169 charge=0 pbc="F F F"
C        1.68913273       2.35293757       2.65290140       0.00180065      -0.00084211      -0.00121906
C        3.09209501       2.42830363       2.12832894      -0.00175965       0.00011753       0.00109811
H        1.32359442       1.33838691       2.65150771      -0.00009122      -0.00000558      -0.00000439
H        1.62856346       2.71874587       3.66554362      -0.00005202       0.00002986       0.00017836
H        1.01376985       2.94248587       2.05352648       0.00000851      -0.00003156      -0.00014445
H        3.45773471       3.44280682       2.12959581      -0.00018841       0.00044396       0.00019218
H        3.15262509       2.06235708       1.11573029       0.00018984       0.00014099      -0.00012388
H        3.76740993       1.83875448       2.72776259       0.00009230       0.00014691       0.00002313
8
Properties=species:S:1:pos:R:3:forces:R:3 label=A energy=-2172.7601731822 charge=0 pbc="F F F"
C        0.42036842       0.36008148       0.50585104      -0.00076169      -0.00030216       0.00190808
C       -0.42036874      -0.36007009      -0.50585696       0.00080389      -0.00049838      -0.00151837
H        1.04053100      -0.32594188       1.06058132      -0.00001762       0.00031260      -0.00025100
H        1.07178938       1.07885370       0.03473827       0.00018092      -0.00007757      -0.00009179
H       -0.19118113       0.89273764       1.21663139      -0.00001467       0.00019696       0.00031411
H       -1.04062207       0.32583829      -1.06060539       0.00001231       0.00022313       0.00021223
H       -1.07170229      -1.07887671      -0.03465817      -0.00020585       0.00022441      -0.00020402
H        0.19118891      -0.89274677      -1.21661689       0.00000272      -0.00007900      -0.00036923
11
Properties=species:S:1:pos:R:3:forces:R:3 label=A energy=-3242.85369007887 charge=0 pbc="F F F"
C        2.45461297       2.39821226       2.86193999       0.00144321       0.00179557       0.00062962
C        3.35349740       2.81443796       3.98889325      -0.00046047      -0.00012233      -0.00069159
C        2.65104032       3.24248781       1.63724994      -0.00080735      -0.00249115       0.00063100
H        2.63510908       1.36057849       2.61918573      -0.00004244      -0.00005680      -0.00010213
H        1.42353435       2.45705066       3.18067535      -0.00047759      -0.00008215       0.00004047
H        3.17088117       3.84102753       4.26852888       0.00005976       0.00022055      -0.00002289
H        3.66865768       3.17665787       1.28291357       0.00009656       0.00014874       0.00000897
H        2.00124164       2.93696998       0.83274131      -0.00006565      -0.00008162      -0.00015633
H        4.39153841       2.73644232       3.70285201       0.00018405       0.00014882       0.00010697
H        3.20586366       2.20281086       4.86466549       0.00012563       0.00026125      -0.00033764
H        2.44840712       4.28150902       1.84892072      -0.00005570       0.00025912      -0.00010646
8
Properties=species:S:1:pos:R:3:forces:R:3 label=A energy=-2172.76014726557 charge=0 pbc="F F F"
C        0.44051601       0.46098645       0.39459254      -0.00006289      -0.00016709      -0.00090373
C       -0.44051688      -0.46098458      -0.39459351       0.00045057       0.00002636       0.00064258
H        1.32359995       0.73190130      -0.16193741      -0.00016523      -0.00011449       0.00033267
H       -0.07495906       1.37306300       0.65024197       0.00039093      -0.00010601       0.00021099
H        0.76457719       0.00193685       1.31501896      -0.00000411      -0.00010511       0.00005517
H       -0.76453861      -0.00196229      -1.31505187      -0.00000058       0.00004545       0.00010630
H        0.07493547      -1.37309601      -0.65018676      -0.00039047       0.00032149      -0.00025240
H       -1.32360459      -0.73186508       0.16192672      -0.00021822       0.00009939      -0.00019158
11
Properties=species:S:1:pos:R:3:forces:R:3 label=A energy=-3242.85383491996 charge=0 pbc="F F F"
C        2.61575626       2.32773871       2.84115400       0.00122330       0.00121552       0.00055109
C        3.72148480       2.76295739       1.92510376      -0.00020117      -0.00121175      -0.00027908
C        2.19300621       3.41909269       3.78000121      -0.00006684      -0.00111254      -0.00053546
H        1.76655815       2.00482092       2.25565987       0.00016621      -0.00004702       0.00007021
H        2.93447953       1.46502391       3.40892794      -0.00024819       0.00050689      -0.00006020
H        4.59245245       3.06329051       2.48783083      -0.00015417       0.00021081      -0.00005081
H        1.84260179       4.28241049       3.23472611      -0.00010765       0.00015196      -0.00029540
H        1.39866410       3.09770576       4.43463892      -0.00039112       0.00004042      -0.00015046
H        3.01965086       3.73894802       4.39628962      -0.00021823       0.00024375      -0.00004028
H        4.01872535       1.97299531       1.25393836      -0.00022174       0.00039392       0.00038585
H        3.41582605       3.60754008       1.32615649       0.00021960      -0.00039196       0.00040455
8
Properties=species:S:1:pos:R:3:forces:R:3 label=A energy=-2172.76010183248 charge=0 pbc="F F F"
C       -0.21267419       0.67970043       0.23465885      -0.00017774      -0.00034911      -0.00077350
C        0.21268664      -0.67969685      -0.23465716      -0.00121951      -0.00045314       0.00074023
H       -1.28607945       0.78243390       0.21817174       0.00151265       0.00025646       0.00032793
H        0.11625364       0.86708744       1.24444422      -0.00017763      -0.00024016      -0.00066771
H        0.19777883       1.45682465      -0.39030056      -0.00041481      -0.00008536       0.00049967
H        1.28608020      -0.78244725      -0.21845766      -0.00103645       0.00006753      -0.00053413
H       -0.11661766      -0.86711195      -1.24434107       0.00107300       0.00009242       0.00137769
H       -0.19756397      -1.45682942       0.39046319       0.00044049       0.00071136      -0.00097017
8
Properties=species:S:1:pos:R:3:forces:R:3 label=A energy=-2172.76010957059 charge=0 pbc="F F F"
C        2.45571873       2.81112530       1.77225692       0.00138696      -0.00218659       0.00243209
C        2.31631810       1.96092760       2.99979211      -0.00099247       0.00155231      -0.00277022
H        2.57480845       2.20629530       0.88743051      -0.00016813      -0.00007656      -0.00040102
H        1.58780985       3.43412165       1.62561631      -0.00049660       0.00040225       0.00006991
H        3.31410292       3.46037767       1.83993975      -0.00007887       0.00029488      -0.00000841
H        1.45791035       1.31169693       2.93211955       0.00005093       0.00005921       0.00022380
H        2.19739881       2.56569214       3.88467789      -0.00022037       0.00028936       0.00041317
H        3.18419626       1.33785143       3.14629726       0.00051854      -0.00033487       0.00004067
8
Properties=species:S:1:pos:R:3:forces:R:3 label=A energy=-2172.76016113058 charge=0 pbc="F F F"
C       -0.11300077       0.72517654       0.15359478       0.00214497       0.00062886       0.00081965
C        0.11300772      -0.72517355      -0.15359949      -0.00245233      -0.00074565      -0.00072825
H       -0.37233781       0.87100734       1.19013536      -0.00037468       0.00017134      -0.00009662
H        0.77027959       1.31084544      -0.04579470      -0.00015135       0.00020461      -0.00004748
H       -0.91423958       1.13244972      -0.44227287      -0.00037543      -0.00022193      -0.00015562
H        0.37241552      -0.87109502      -1.19010658       0.00036135       0.00014567      -0.00003927
H       -0.77035210      -1.31074425       0.04574083       0.00035768      -0.00043460       0.00002018
H        0.91415163      -1.13249894       0.44235411       0.00048979       0.00025170       0.00022741
8
Properties=species:S:1:pos:R:3:forces:R:3 label=A energy=-2172.76020048638 charge=0 pbc="F F F"
C        2.86505277       2.30266881       1.98300534       0.00142505      -0.00013073       0.00068416
C        2.36891277       2.93130216       3.25095695      -0.00185802      -0.00041188      -0.00043027
H        2.19426714       1.53178716       1.63844213      -0.00016702       0.00030984      -0.00007165
H        2.95602454       3.03121793       1.19314560      -0.00038431      -0.00009692      -0.00007165
H        3.83459056       1.85141415       2.12200191      -0.00013556      -0.00015216      -0.00037089
H        1.39937403       3.38258105       3.11200276       0.00035780       0.00004680       0.00028058
H        2.27795038       2.20272809       4.04080270       0.00025072       0.00016965      -0.00008811
H        3.03971393       3.70212738       3.59556410       0.00051134       0.00026540       0.00006782
8
Properties=species:S:1:pos:R:3:forces:R:3 label=P energy=-2172.76014083915 charge=0 pbc="F F F"
C        0.35493523       0.57219703       0.32998411      -0.00009405      -0.00215462       0.00029938
C       -0.35492626      -0.57219669      -0.32998933      -0.00040317       0.00218809      -0.00014702
H        1.25049572       0.24168014       0.83164175       0.00016480       0.00016580       0.00014680
H        0.64330810       1.32238350      -0.38903306      -0.00009020       0.00008930      -0.00022880
H       -0.27168159       1.05096946       1.06555140       0.00007111       0.00013400       0.00009354
H        0.27154292      -1.05098496      -1.06565971       0.00047336      -0.00002494      -0.00009955
H       -0.64320808      -1.32237617       0.38907209       0.00001650      -0.00021953       0.00010470
H       -1.25056392      -0.24167606      -0.83151032      -0.00013834      -0.00017810      -0.00016904
12
Properties=species:S:1:pos:R:3:forces:R:3 label=A energy=-7226.94737737389 charge=0 pbc="F F F"
C        4.00069820       1.74252513       1.29401516      -0.00230925      -0.00011090      -0.00040859
C        3.11888258       2.43582587       2.24254891       0.00041774      -0.00081773       0.00010831
C        2.50844285       3.62562268       2.10841741      -0.00225830       0.00012763       0.00266469
C        2.03324803       2.74229039       4.01869944      -0.00113084       0.00223308       0.00084910
N        2.80855292       1.89884169       3.44579213       0.00106822      -0.00037927      -0.00112493
N        1.81392474       3.81074555       3.25666471       0.00072415      -0.00071707       0.00040030
H        3.59041467       0.78158293       1.02933115       0.00039768       0.00020877      -0.00082362
H        4.96966470       1.57122698       1.73390345       0.00110399       0.00012890      -0.00015257
H        2.50813654       4.33607055       1.31743274       0.00113200      -0.00067288      -0.00103038
H        1.60009268       2.63170515       4.98670825       0.00017050      -0.00051145      -0.00036533
H        1.25066136       4.58949240       3.48744412       0.00026615       0.00050578      -0.00040360
H        4.13032472       2.31899107       0.39407235       0.00041796       0.00000514       0.00028663
8
Properties=species:S:1:pos:R:3:forces:R:3 label=P energy=-2172.76014390096 charge=0 pbc="F F F"
C       -0.57663795       0.36499056       0.31066593      -0.00017038       0.00177876      -0.00047265
C        0.57664121      -0.36498688      -0.31066486      -0.00006177      -0.00201568       0.00041185
H       -1.18609094      -0.29720862       0.90479862      -0.00000442      -0.00011441      -0.00004820
H       -0.23660794       1.15968561       0.95547440      -0.00004308       0.00005613       0.00005526
H       -1.21272794       0.80568721      -0.44041201      -0.00000241      -0.00010546       0.00000919
H        1.21275506      -0.80566041       0.44040435       0.00001906       0.00011062       0.00004423
H        0.23655853      -1.15971255      -0.95541437       0.00023222       0.00001651      -0.00004698
H        1.18607440       0.29716501      -0.90486379       0.00003080       0.00027353       0.00004730
16
Properties=species:S:1:pos:R:3:forces:R:3 label=A energy=-9438.64692341479 charge=0 pbc="F F F"
C        3.07155371       5.24722922       1.76402406       0.00049128      -0.00066681       0.00086374
C        1.25691925       2.16591014       2.91716285      -0.00252579      -0.00099013      -0.00049297
C        2.24354967       1.22111838       2.85764385      -0.00091445       0.00115203       0.00062358
C        1.52778333       3.46298393       2.56234844       0.00198341      -0.00115244      -0.00103458
C        2.77375716       3.84528577       2.14478495       0.00011368      -0.00012287       0.00003604
C        3.49987766       1.58342382       2.44082842       0.00005303       0.00174694       0.00065354
C        3.75143661       2.87757503       2.09182211       0.00200665       0.00016819       0.00039216
O        2.04228414      -0.05268971       3.18890083       0.00055050       0.00017916      -0.00182283
H        0.27175203       1.89448952       3.24031264       0.00023267      -0.00045348       0.00038133
H        0.74287030       4.18933806       2.61488682      -0.00059455      -0.00037936       0.00050476
H        4.26554495       0.83856518       2.39639704      -0.00025219       0.00015569      -0.00004144
H        1.15246815      -0.18707685       3.45690573       0.00033787      -0.00027947       0.00008683
H        2.19148686       5.86387883       1.83140964      -0.00030938       0.00041867       0.00015230
H        3.44042241       5.30666542       0.75214475      -0.00023017      -0.00027162      -0.00014875
H        4.73692530       3.14526489       1.76812510      -0.00028023       0.00061601       0.00013265
H        3.82429382       5.67447464       2.40808292      -0.00066233      -0.00012053      -0.00028636
8
Properties=species:S:1:pos:R:3:forces:R:3 label=P energy=-2172.76017071483 charge=0 pbc="F F F"
C        0.13290862       0.63365689       0.37822788       0.00130776       0.00050882       0.00019956
C       -0.13293124      -0.63367439      -0.37819391       0.00045702       0.00095381      -0.00258334
H        0.70885792       1.32905651      -0.21144767      -0.00074095      -0.00046983       0.00097570
H       -0.78588009       1.12564566       0.65525901       0.00029220      -0.00056216      -0.00036362
H        0.68466755       0.44146678       1.28465971      -0.00058170      -0.00011108      -0.00072363
H       -0.70897453      -1.32929967       0.21102356      -0.00012943       0.00021775       0.00106964
H        0.78601006      -1.12546452      -0.65514613      -0.00120265       0.00017316       0.00033324
H       -0.68441139      -0.44119613      -1.28475323       0.00059776      -0.00071048       0.00109244
16
Properties=species:S:1:pos:R:3:forces:R:3 label=A energy=-9438.6462705193 charge=0 pbc="F F F"
C        2.51113326       2.04197703       5.71021307      -0.00261307      -0.00096600      -0.00151114
C        2.01427550       3.36295599       2.23567474      -0.00016464       0.00058118      -0.00105041
C        3.30695195       3.52915666       1.80574094      -0.00084459      -0.00025351      -0.00042772
C        1.77307843       2.88365110       3.48944661       0.00097534       0.00068019       0.00152146
C        2.79731175       2.55705692       4.34936485       0.00014319       0.00073332       0.00086615
C        4.33990236       3.21063401       2.64309490      -0.00121061      -0.00085776      -0.00120316
C        4.07873783       2.72980154       3.90095330       0.00241866      -0.00184903       0.00259862
O        3.49621931       3.99916576       0.57445349       0.00082309       0.00061907      -0.00021646
H        1.21251714       3.61377668       1.57441121      -0.00038069      -0.00024940      -0.00013864
H        0.75884164       2.75882526       3.81092521       0.00007538      -0.00030919       0.00016542
H        5.35347585       3.33543670       2.31793272      -0.00022211       0.00026597      -0.00025378
H        4.41334777       4.07227125       0.38676685      -0.00148558       0.00000790      -0.00018736
H        3.42000340       1.79320853       6.23124950      -0.00101339       0.00103814      -0.00046177
H        1.89889956       1.15478701       5.67063176       0.00177322       0.00055066       0.00007969
H        4.89994653       2.48513427       4.54300642       0.00014590       0.00015578      -0.00046064
H        1.98172122       2.77374717       6.30037617       0.00157991      -0.00014733       0.00067976
15
Properties=species:S:1:pos:R:3:forces:R:3 label=A energy=-7390.56432128127 charge=0 pbc="F F F"
C       -2.12574896      -0.88461572      -0.72793140      -0.00034693       0.00013371      -0.00101339
C        1.60603071       0.67598896       0.56386139       0.00142708       0.00085097       0.00318332
C        1.18906581      -0.55899897       0.98511354      -0.00071744      -0.00057884      -0.00249104
C        0.81413350       1.39859011      -0.28659803      -0.00198570      -0.00265890       0.00078442
C       -0.00964653      -1.06283190       0.55902760       0.00095177       0.00272777      -0.00183741
C       -0.38516448       0.88991338      -0.71027242       0.00098802       0.00210443       0.00192524
C       -0.81533269      -0.34515858      -0.29249220      -0.00034697      -0.00079934      -0.00033435
H        2.54378018       1.07022291       0.89410579       0.00019548      -0.00033868      -0.00078030
H        1.80232609      -1.13437585       1.64669057      -0.00030326      -0.00016719       0.00030447
H        1.13154072       2.36251730      -0.62557229       0.00009716      -0.00008603       0.00045875
H       -0.32622353      -2.03081536       0.89063831      -0.00004987      -0.00006825       0.00003054
H       -0.99681076       1.46124848      -1.37830094       0.00004618      -0.00052479      -0.00042146
H       -2.07542907      -1.94870195      -0.88899058       0.00006366       0.00039581       0.00042519
H       -2.45554925      -0.42052995      -1.64189754       0.00007902      -0.00086140       0.00018728
H       -2.88063337      -0.70469377       0.02247395      -0.00009821      -0.00012927      -0.00042126
8
Properties=species:S:1:pos:R:3:forces:R:3 label=A energy=-2172.76014994724 charge=0 pbc="F F F"
C        3.10262559       2.95913316       2.78458631       0.00209743       0.00271783      -0.00110439
C        3.62080979       3.76428354       3.93883684      -0.00262740      -0.00221704       0.00126653
H        3.85847345       2.82831689       2.02661351      -0.00009513      -0.00033193      -0.00009678
H        2.78645045       1.97787529       3.10096842      -0.00007265       0.00011874       0.00014490
H        2.25615253       3.43920195       2.31987012      -0.00010780      -0.00041567       0.00000354
H        4.46721259       3.28429039       4.40373403       0.00041162      -0.00011415      -0.00029363
H        3.93700833       4.74552302       3.62241542       0.00011107      -0.00014266      -0.00008511
H        2.86485850       3.89517093       4.69670005       0.00028285       0.00038489       0.00016495
15
Properties=species:S:1:pos:R:3:forces:R:3 label=P energy=-7390.5642863425 charge=0 pbc="F F F"
C       -0.52478226       1.91678906      -1.37185465       0.00080582       0.00187930       0.00035274
C        0.04514854       0.88326181       0.81178574      -0.00066614      -0.00063449      -0.00039083
C       -0.19213826       0.73917994      -0.53491706      -0.00077992       0.00064049      -0.00034057
C        0.33073537      -0.20073521       1.59554801      -0.00074402      -0.00000742      -0.00272173
C       -0.13086485      -0.52066941      -1.07591295      -0.00061268      -0.00002865       0.00195131
C        0.38618415      -1.45413174       1.04436653       0.00207757      -0.00175191       0.00348982
C        0.15500334      -1.60981706      -0.29487834       0.00000249       0.00108789      -0.00013284
H        0.00656376       1.85971386       1.25038699       0.00001301       0.00006127      -0.00065122
H        0.51349028      -0.06704581       2.64129384       0.00019486      -0.00045168      -0.00036572
H       -0.40905075       1.69761992      -2.41955514       0.00063242      -0.00002054      -0.00034898
H        0.10713650       2.75600615      -1.13155147      -0.00007556      -0.00005590       0.00023528
H       -0.30789338      -0.65183203      -2.12383153       0.00004721      -0.00068528       0.00019574
H        0.61162071      -2.30239922       1.65549642      -0.00046200      -0.00001575      -0.00033872
H        0.19939670      -2.58320247      -0.73686126      -0.00047750       0.00033148      -0.00041345
H       -1.54685360       2.22385643      -1.21034122       0.00004443      -0.00034880      -0.00052084
9
Properties=species:S:1:pos:R:3:forces:R:3 label=A energy=-4220.59870690975 charge=0 pbc="F F F"
C        2.59858326       2.45963095       2.74064793      -0.00022578       0.00066663       0.00044658
C        2.00809665       3.69973149       3.33046478       0.00056598      -0.00065781      -0.00051168
O        3.96992050       2.54311181       2.58739691      -0.00015174      -0.00094271       0.00045641
H        2.33203060       1.59808528       3.34113338      -0.00002885       0.00028323      -0.00012743
H        2.19764512       2.29059105       1.75464329      -0.00045906       0.00021249       0.00008004
H        0.93483246       3.61737164       3.39761710       0.00002286       0.00031522       0.00073265
H        4.37338576       2.68216916       3.42332290      -0.00017262      -0.00025339      -0.00115099
H        2.24952847       4.55785307       2.72471036       0.00009578       0.00041554       0.00007852
H        2.38712353       3.87355743       4.32686157       0.00035343      -0.00003921      -0.00000410
9
Properties=species:S:1:pos:R:3:forces:R:3 label=P energy=-4220.59873901991 charge=0 pbc="F F F"
C        0.06543325      -0.03440850       0.54614091      -0.00091973       0.00041069       0.00126007
C       -1.21797051       0.35575065      -0.11342869       0.00156663       0.00043664      -0.00191601
O        1.06000347      -0.34230683      -0.36324186       0.00083418      -0.00087427       0.00031881
H        0.39141502       0.74920444       1.21962113      -0.00029157      -0.00001378      -0.00024778
H       -0.07850428      -0.92045588       1.14258751      -0.00058537       0.00027014       0.00017638
H       -1.56037516      -0.42959118      -0.76736912      -0.00016787       0.00022318       0.00039981
H        1.23336289       0.40317390      -0.90645668      -0.00022048      -0.00051242       0.00031218
H       -1.09433845       1.25340720      -0.70134625      -0.00019624      -0.00036992      -0.00000480
H       -1.98270130       0.54835516       0.62228882      -0.00001955       0.00042973      -0.00029866
8
Properties=species:S:1:pos:R:3:forces:R:3 label=A energy=-2172.76020672349 charge=0 pbc="F F F"
C        2.33235873       2.24478830       2.60547538      -0.00179200       0.00165012      -0.00085444
C        3.26553595       3.35310080       2.99245684       0.00200036      -0.00107234      -0.00182639
H        2.84741488       1.47094152       2.05878889      -0.00048330       0.00054431       0.00053472
H        1.88518160       1.78685591       3.47337651       0.00061306       0.00027105       0.00074810
H        1.53163020       2.60644841       1.98012145       0.00102377      -0.00098457       0.00047282
H        4.06625247       2.99169496       3.61793577      -0.00063068       0.00014569      -0.00034069
H        3.71267544       3.81061417       2.12425570      -0.00046734      -0.00007929       0.00141704
H        2.75056000       4.12722604       3.53878881      -0.00026387      -0.00047497      -0.00015116
16
Properties=species:S:1:pos:R:3:forces:R:3 label=P energy=-9438.64631983771 charge=0 pbc="F F F"
C       -1.32164312       2.47644832       0.70479678      -0.00130364      -0.00036384       0.00039617
C        0.48905365       0.79615034       0.99214886      -0.00036894       0.00053449       0.00261399
C       -0.64875770       1.20762450       0.33553120      -0.00130245       0.00078434      -0.00029792
C        1.12036007      -0.36952672       0.67186489       0.00055482       0.00015734       0.00233924
C       -1.13074015       0.40174474      -0.66010655       0.00063947       0.00151654      -0.00158159
C        0.61994780      -1.16362573      -0.32933107       0.00050312      -0.00142728      -0.00104417
C       -0.50880454      -0.77397465      -0.99547755       0.00072707      -0.00067005      -0.00251461
O        1.26802569      -2.29259438      -0.60903098       0.00255165       0.00121104       0.00062841
H        0.89154489       1.40589648       1.77560921       0.00023777       0.00004435      -0.00004692
H        2.00391837      -0.68099549       1.18695751       0.00000162      -0.00002207       0.00006234
H       -2.15982990       2.67466215       0.05865663       0.00008067       0.00029045      -0.00041624
H       -0.64391535       3.31253300       0.63390552      -0.00061457      -0.00060091      -0.00078013
H       -2.01305229       0.69159869      -1.19299956      -0.00061090      -0.00082572       0.00066076
H       -0.90798751      -1.38543796      -1.77996320       0.00020610      -0.00010725       0.00056379
H        0.84159890      -2.75340845      -1.30717840      -0.00111879      -0.00081948      -0.00072642
H       -1.68782143       2.44229886       1.71911381      -0.00018300       0.00029805       0.00014331
8
Properties=species:S:1:pos:R:3:forces:R:3 label=A energy=-2172.76009281449 charge=0 pbc="F F F"
C        2.90993153       3.08545667       2.79270409      -0.00044194       0.00156533       0.00041921
C        3.78053517       3.60500842       3.89777444       0.00079468      -0.00116903      -0.00077469
H        3.46278568       2.98355046       1.87244661       0.00023031      -0.00023531      -0.00041244
H        2.50269618       2.11704179       3.03609038       0.00003229      -0.00046842       0.00028228
H        2.08073704       3.74801437       2.60192484      -0.00015595      -0.00020204      -0.00023786
H        3.22773453       3.70706268       4.81803895      -0.00053484      -0.00003237       0.00052566
H        4.18780646       4.57338119       3.65426797       0.00000081       0.00047378      -0.00010950
H        4.60972631       2.94245484       4.08857659       0.00007465       0.00006805       0.00030734
8
Properties=species:S:1:pos:R:3:forces:R:3 label=P energy=-2172.76019748727 charge=0 pbc="F F F"
C        0.62757016      -0.39204576       0.12140379      -0.00147182       0.00040247      -0.00049090
C       -0.62757082       0.39204313      -0.12140058       0.00180865       0.00023508      -0.00041482
H        0.68132167      -1.25578261      -0.52205204       0.00051335       0.00026885       0.00036183
H        1.50584337       0.20587175      -0.06321016      -0.00039018      -0.00010141       0.00018205
H        0.68083542      -0.74193017       1.14008212       0.00040546       0.00015278      -0.00041201
H       -0.68138521       1.25573568       0.52210666      -0.00055442      -0.00040421      -0.00005270
H       -1.50581662      -0.20593777       0.06308537       0.00003377       0.00015337      -0.00004543
H       -0.68079076       0.74207445      -1.14005026      -0.00034480      -0.00070693       0.00087197
12
Properties=species:S:1:pos:R:3:forces:R:3 label=A energy=-6765.1031215299 charge=0 pbc="F F F"
C        1.93183570       1.70941826       3.05430222       0.00039039      -0.00043938       0.00197129
C        0.48206610       2.02703114       3.26347662       0.00025013       0.00080296      -0.00183261
C        2.52924074       2.04672501       1.72561808      -0.00536658       0.00211410      -0.00160758
O        3.67125459       1.81708937       1.49134075       0.00335679      -0.00072231       0.00002024
N        1.72011513       2.61422495       0.82626931       0.00289683      -0.00174795       0.00062680
H        2.54554886       2.21484652       3.78354068      -0.00014335      -0.00009933      -0.00019836
H        2.11967119       0.65668795       3.19655982       0.00003596       0.00020392      -0.00027939
H       -0.14896836       1.49649042       2.56720811       0.00008053      -0.00000662       0.00034844
H        0.28534423       3.08377024       3.16809593      -0.00008770      -0.00025083       0.00014775
H        2.09655745       2.84500988      -0.05969016      -0.00101491       0.00005124       0.00047861
H        0.77102045       2.80643787       1.01290001      -0.00040059       0.00007029       0.00049699
H        0.17486150       1.73619965       4.25417550       0.00000249       0.00002390      -0.00017218
8
Properties=species:S:1:pos:R:3:forces:R:3 label=A energy=-2172.76012459581 charge=0 pbc="F F F"
C       -0.22844338       0.06764570       0.71096128      -0.00223509      -0.00198068       0.00183827
C        0.22845214      -0.06762118      -0.71096027       0.00163907       0.00020071      -0.00187962
H       -0.56549562       1.07015745       0.92142261       0.00027504       0.00026081      -0.00045105
H       -1.04617399      -0.60184890       0.92567979       0.00069432       0.00084413       0.00025289
H        0.56744699      -0.15947016       1.40228089       0.00005266       0.00039731      -0.00012890
H        1.04607899       0.60186310      -0.92597471      -0.00002811      -0.00010620       0.00039030
H        0.56557118      -1.07019258      -0.92115248      -0.00036171       0.00064520      -0.00011495
H       -0.56753203       0.15919890      -1.40226809      -0.00003618      -0.00026127       0.00009306
8
Properties=species:S:1:pos:R:3:forces:R:3 label=A energy=-2172.76012402533 charge=0 pbc="F F F"
C        1.73991816       2.44399079       2.71713241       0.00016446      -0.00154565      -0.00179396
C        3.12869161       2.42460877       2.15147726      -0.00012249       0.00230084       0.00184752
H        1.00008366       2.29787236       1.94626292      -0.00005538      -0.00009825       0.00012074
H        1.60368566       1.66483693       3.45012097       0.00017098      -0.00031346       0.00023252
H        1.52556304       3.38459068       3.19906618      -0.00009222      -0.00007728       0.00022389
H        3.34313831       1.48410109       1.66942897      -0.00018013      -0.00039567      -0.00018477
H        3.86848886       2.57070657       2.92238666       0.00017805      -0.00000761      -0.00019227
H        3.26489691       3.20387044       1.41859196      -0.00006329       0.00013708      -0.00025366
8
Properties=species:S:1:pos:R:3:forces:R:3 label=A energy=-2172.76010440959 charge=0 pbc="F F F"
C        0.51809758      -0.02187014       0.54161080       0.00142663       0.00006587      -0.00212434
C       -0.51809382       0.02186746      -0.54160978      -0.00183029       0.00076767       0.00187490
H        0.77303549       0.96940638       0.88119728      -0.00016404      -0.00000555      -0.00000927
H        0.16879320      -0.57844681       1.39666940      -0.00003342      -0.00022941       0.00021827
H        1.42607718      -0.49092158       0.19738431       0.00037023      -0.00016195       0.00038665
H       -0.16890151       0.57858067      -1.39663790       0.00030930      -0.00016543       0.00004884
H       -0.77292063      -0.96940783      -0.88126757      -0.00001300      -0.00007909      -0.00008532
H       -1.42612847       0.49082104      -0.19735762      -0.00006540      -0.00019212      -0.00030973
15
Properties=species:S:1:pos:R:3:forces:R:3 label=A energy=-7390.56451178171 charge=0 pbc="F F F"
C        1.66948363       4.58137806       4.44913618       0.00014162      -0.00092343      -0.00003767
C        3.00022558       1.87361911       2.22857367       0.00194577       0.00067680      -0.00000450
C        4.34251745       2.14515508       2.22428936      -0.00090365      -0.00265294      -0.00255932
C        2.14253734       2.65452093       2.95502510      -0.00156102       0.00177140       0.00126568
C        2.60608684       3.72033987       3.68809036      -0.00059843      -0.00040231       0.00013607
C        4.81673180       3.20180725       2.95365294       0.00232083      -0.00050615       0.00148733
C        3.95453288       3.98032099       3.67887896      -0.00282968      -0.00085698       0.00037587
H        2.61900328       1.04719825       1.66596327       0.00038472       0.00021835      -0.00015187
H        5.01464154       1.53434666       1.65949095       0.00035069      -0.00000249       0.00014905
H        1.09475143       2.43261337       2.95561300      -0.00001513       0.00010799      -0.00010533
H        5.86419103       3.41996235       2.96178689      -0.00037421       0.00145208      -0.00051766
H        2.16364490       5.05956079       5.27789787       0.00006312       0.00018510       0.00030924
H        0.84037784       4.01139521       4.83394371      -0.00003785       0.00025878       0.00003436
H        4.33498809       4.80276256       4.24959718       0.00084014       0.00027224      -0.00037650
H        1.26565431       5.35748423       3.81669626       0.00027308       0.00040156      -0.00000475
8
Properties=species:S:1:pos:R:3:forces:R:3 label=A energy=-2172.76012128769 charge=0 pbc="F F F"
C        0.73966215      -0.11030131       0.05460067      -0.00076731      -0.00209878       0.00207722
C       -0.73966019       0.11030121      -0.05459973       0.00076234       0.00176715      -0.00193665
H        0.98860387      -1.15539446      -0.03908432       0.00005504       0.00051052       0.00002455
H        1.11810688       0.22989456       1.00538953      -0.00007474      -0.00008571      -0.00021558
H        1.27377000       0.42136601      -0.71675559       0.00010779      -0.00002988      -0.00007247
H       -1.11810507      -0.22992137      -1.00536994       0.00000853      -0.00001661      -0.00007307
H       -1.27379317      -0.42132530       0.71676473      -0.00000528      -0.00010386       0.00016806
H       -0.98860587       1.15538172       0.03904440      -0.00008637       0.00005717       0.00002793
11
Properties=species:S:1:pos:R:3:forces:R:3 label=A energy=-3242.85378001148 charge=0 pbc="F F F"
C        2.38879445       2.31416212       2.10342829       0.00088014       0.00129815       0.00280635
C        3.63720875       3.14442527       2.16145485      -0.00076171      -0.00180731      -0.00024480
C        1.68735314       2.24951910       3.42822006       0.00194332      -0.00057830      -0.00075837
H        1.71877833       2.71934085       1.35842353      -0.00086552       0.00058010      -0.00073260
H        2.63416253       1.31426690       1.77458024      -0.00019561      -0.00096255      -0.00080821
H        4.33561012       2.74044175       2.87871959      -0.00007855       0.00062123       0.00072811
H        0.79208035       1.65055523       3.37772874      -0.00000336       0.00007843      -0.00038395
H        1.40600727       3.23623864       3.76387477      -0.00023387       0.00018855       0.00000763
H        2.32893679       1.82133495       4.18351163       0.00006651      -0.00043522       0.00008615
H        4.13397181       3.18654383       1.20529498       0.00006890      -0.00000405      -0.00076115
H        3.41340157       4.15678202       2.46214486      -0.00082026       0.00102098       0.00006085
8
Properties=species:S:1:pos:R:3:forces:R:3 label=P energy=-2172.76014364474 charge=0 pbc="F F F"
C       -0.16263000       0.51099918       0.52415590       0.00163289      -0.00183238      -0.00243760
C        0.16263198      -0.51098757      -0.52416123      -0.00202479       0.00166217       0.00211801
H        0.38557238       1.42574546       0.36404075       0.00028995       0.00004937      -0.00005218
H       -1.21268256       0.75659040       0.52038730       0.00005075      -0.00003994       0.00028228
H        0.08385092       0.15293528       1.51104398      -0.00019851       0.00023163       0.00055805
H       -0.08364935      -0.15304491      -1.51114602      -0.00010631       0.00037100      -0.00015209
H       -0.38574828      -1.42562051      -0.36401474      -0.00002110      -0.00037189      -0.00014055
H        1.21263334      -0.75674413      -0.52024784       0.00037711      -0.00006996      -0.00017593
9
Properties=species:S:1:pos:R:3:forces:R:3 label=A energy=-4220.59836126885 charge=0 pbc="F F F"
C        2.35264743       1.90464981       2.46124580      -0.00047446      -0.00044055       0.00202101
C        3.00581561       2.66216997       3.57208686       0.00199005      -0.00064133      -0.00091145
O        1.97181576       2.72002946       1.41193158      -0.00047095       0.00068422      -0.00111138
H        3.00731482       1.11422980       2.11406135      -0.00012374       0.00015663       0.00003073
H        1.45083418       1.43207674       2.81470775       0.00008605      -0.00021800       0.00031799
H        2.35038214       3.43544334       3.93822949      -0.00010057       0.00004790       0.00001447
H        2.72594980       3.15206171       1.05763253      -0.00116206      -0.00037449       0.00024706
H        3.92159520       3.12734850       3.23794233      -0.00014864       0.00034754      -0.00030594
H        3.25191987       2.00413363       4.39039080       0.00040432       0.00043809      -0.00030249
8
Properties=species:S:1:pos:R:3:forces:R:3 label=A energy=-2172.76009581511 charge=0 pbc="F F F"
C       -0.08976112       0.74398759      -0.02529508       0.00181833       0.00249090       0.00039859
C        0.08975493      -0.74399294       0.02526911      -0.00143664      -0.00199554       0.00139796
H       -0.06462449       1.17608702       0.96244934      -0.00013857      -0.00014321      -0.00063207
H        0.68861494       1.21377373      -0.60531848      -0.00059032      -0.00035634       0.00044141
H       -1.03410676       1.01057686      -0.47260651       0.00002447      -0.00057917      -0.00004253
H        0.06491874      -1.17629249      -0.96236722      -0.00009698       0.00041526      -0.00030964
H       -0.68873516      -1.21369009       0.60522503       0.00083809       0.00010127      -0.00075382
H        1.03400647      -1.01039126       0.47292733      -0.00041838       0.00006682      -0.00049989
11
Properties=species:S:1:pos:R:3:forces:R:3 label=A energy=-3242.85368560965 charge=0 pbc="F F F"
C        2.39739789       2.29495671       2.29022071       0.00006305      -0.00010846       0.00137990
C        2.08883098       3.76078392       2.37553772       0.00193853       0.00039023      -0.00000076
C        3.45600443       1.87924757       3.26887765      -0.00069790      -0.00108333      -0.00129095
H        1.49665437       1.72449858       2.46732950      -0.00096930      -0.00087963       0.00009723
H        2.71564894       2.04975297       1.28684615      -0.00002248       0.00032309      -0.00063586
H        1.74244534       4.02487360       3.36332883      -0.00067462      -0.00003405      -0.00036698
H        3.67235840       0.82512118       3.19965084       0.00021007      -0.00073813       0.00027708
H        4.37542618       2.41719019       3.09377941       0.00110332       0.00056099      -0.00052602
H        1.32640693       4.05052300       1.67017051      -0.00051901      -0.00002245      -0.00040353
H        2.96872433       4.35224399       2.17212665       0.00043381       0.00065659       0.00019937
H        3.14724695       2.08703833       4.28220564      -0.00086548       0.00093516       0.00127053
7
Properties=species:S:1:pos:R:3:forces:R:3 label=C energy=-6221.39963692153 charge=-1 pbc="F F F"
C       -1.24533130      -0.63692358       0.13559362       0.00401461       0.00078782      -0.00091492
C        0.11031835       0.05038827      -0.00942031      -0.00409796      -0.00223927       0.00199915
O        1.02037803      -0.39580035       0.67597835       0.00022802       0.00301321      -0.00242743
O        0.13115218       0.98480881      -0.80089873       0.00111825      -0.00169300       0.00137765
H       -1.59734473      -0.94804169      -0.83639022      -0.00051360       0.00038913       0.00146745
H       -1.96128327       0.07491322       0.51940190       0.00068545      -0.00118463      -0.00047802
H       -1.19404197      -1.48666395       0.79628754      -0.00143476       0.00092673      -0.00102389
6
Properties=species:S:1:pos:R:3:forces:R:3 label=P energy=-3150.39398152299 charge=0 pbc="F F F"
C        2.79708786       2.43340688       3.03844681      -0.00195338      -0.00022885      -0.00017598
O        2.06502982       2.38960761       1.87086564      -0.00065059      -0.00099827      -0.00005794
H        2.26486311       3.13614771       1.34022162       0.00024308      -0.00048629       0.00041199
H        2.56950604       3.30857708       3.63119783      -0.00006182       0.00126177       0.00013655
H        2.53973680       1.56346332       3.61640687       0.00040781      -0.00003068       0.00065395
H        3.86226151       2.40997726       2.85436492       0.00201490       0.00048232      -0.00096858
10
Properties=species:S:1:pos:R:3:forces:R:3 label=C energy=-7291.51880034188 charge=-1 pbc="F F F"
C        0.29346475       1.00208530       0.03272471      -0.00076422      -0.00041382       0.00083509
C       -0.81111352       1.61452174      -0.77317306       0.00126309       0.00124345      -0.00124214
C        0.19852824      -0.51567642       0.20806454      -0.00045663       0.00418442      -0.00047038
O       -0.75497151      -1.06795541      -0.32312664       0.00153851      -0.00128240       0.00125526
O        1.10255379      -1.00854985       0.87005292      -0.00102354      -0.00145783      -0.00067954
H        1.25698095       1.20880716      -0.41293543      -0.00058970       0.00006680       0.00060605
H        0.33304194       1.43285616       1.02395204       0.00041872      -0.00030229      -0.00078748
H       -0.69428040       2.68739974      -0.86577159      -0.00085094      -0.00266101       0.00016571
H       -1.76820618       1.41029807      -0.32084076       0.00061818       0.00029237      -0.00017790
H       -0.84183418       1.18497416      -1.76151900      -0.00015349       0.00033032       0.00049532
8
Properties=species:S:1:pos:R:3:forces:R:3 label=A energy=-2172.76014563304 charge=0 pbc="F F F"
C        2.67139860       3.16538314       2.14530107      -0.00159453      -0.00205725       0.00130636
C        2.88615328       2.39218036       3.41225665       0.00123904       0.00094019      -0.00218488
H        1.81181712       2.80203220       1.60485905       0.00072881       0.00051198      -0.00017971
H        2.50971869       4.21236604       2.34685130       0.00004385      -0.00012538       0.00072250
H        3.52390590       3.08866202       1.48936930       0.00044680      -0.00019736      -0.00034036
H        3.74563102       2.75533162       3.95296063       0.00000803       0.00034984      -0.00038271
H        3.04789146       1.34525221       3.21032004      -0.00040440       0.00076309       0.00079807
H        2.03355234       2.46873392       4.06808667      -0.00046760      -0.00018512       0.00026074
8
Properties=species:S:1:pos:R:3:forces:R:3 label=A energy=-2172.76012107069 charge=0 pbc="F F F"
C        0.33556614       0.47697889       0.47132438       0.00046544      -0.00024205      -0.00158042
C       -0.33557292      -0.47699182      -0.47130479      -0.00013730       0.00097556       0.00039938
H        0.18680944       1.50045421       0.16580383       0.00023529      -0.00055951       0.00028859
H       -0.05190982       0.37721968       1.47274431      -0.00042172      -0.00002554       0.00000275
H        1.39879851       0.30230445       0.51548981       0.00029134       0.00015092      -0.00015288
H       -0.18699619      -1.50052814      -0.16596121       0.00032331       0.00029332       0.00048934
H        0.05215751      -0.37708117      -1.47263376      -0.00046055      -0.00059678       0.00030275
H       -1.39877867      -0.30221490      -0.51567633      -0.00029580       0.00000408       0.00025050
8
Properties=species:S:1:pos:R:3:forces:R:3 label=A energy=-2172.7601096828 charge=0 pbc="F F F"
C        2.63268877       2.85652309       2.39836246       0.00032609      -0.00280325      -0.00045935
C        3.40650544       3.18267128       3.64082795      -0.00016916       0.00257220       0.00016677
H        3.23476175       2.99210662       1.51400752       0.00005092      -0.00027016       0.00034811
H        2.29172466       1.83346298       2.40555723      -0.00025446       0.00036962       0.00011628
H        1.76394934       3.48783600       2.29989881       0.00051563       0.00013710       0.00005905
H        2.80387136       3.04865327       4.52503412       0.00028664      -0.00030861      -0.00000518
H        3.74889500       4.20525108       3.63291647      -0.00036069      -0.00025121       0.00014143
H        4.27432569       2.55021599       3.74015903      -0.00039496       0.00055432      -0.00036713
8
Properties=species:S:1:pos:R:3:forces:R:3 label=A energy=-2172.76008321479 charge=0 pbc="F F F"
C       -0.29674544       0.62677445       0.28527793      -0.00075592      -0.00292191       0.00028868
C        0.29678960      -0.62674984      -0.28526804      -0.00223678       0.00095593      -0.00130055
H       -0.46320138       0.53436622       1.34675136      -0.00001687       0.00027668      -0.00064788
H        0.35201263       1.47418198       0.13063886       0.00081665      -0.00004773      -0.00024572
H       -1.24537832       0.85576355      -0.17370718       0.00085222       0.00058251       0.00108810
H        1.24526433      -0.85635750       0.17364000       0.00024725       0.00063173       0.00028443
H       -0.35247625      -1.47384520      -0.13068576       0.00112016       0.00051236      -0.00044772
H        0.46325277      -0.53440220      -1.34675517      -0.00002672       0.00001044       0.00098065
15
Properties=species:S:1:pos:R:3:forces:R:3 label=A energy=-7390.56408058096 charge=0 pbc="F F F"
C        5.04845181       2.24450853       1.96333323       0.00252133       0.00169871       0.00108856
C        1.41918900       2.79716433       2.73108358      -0.00094457       0.00031517      -0.00088005
C        1.48640425       3.60680726       3.83110030      -0.00169104       0.00126829      -0.00207065
C        2.56886263       2.36125795       2.12498443       0.00045809       0.00009470      -0.00224047
C        3.80149671       2.72456613       2.60559097      -0.00150688      -0.00090302      -0.00028315
C        2.71220971       3.97798395       4.31953830       0.00011834       0.00007544       0.00169839
C        3.85610701       3.54073760       3.71132622       0.00111779       0.00030496       0.00061588
H        0.46811715       2.50307285       2.33896059       0.00001038      -0.00084247       0.00083128
H        0.59078601       3.94947504       4.30467641       0.00078310       0.00011130       0.00158181
H        2.50630608       1.72915983       1.26294369      -0.00063141      -0.00064118       0.00052951
H        2.77620607       4.61305094       5.17829711       0.00033765       0.00004156      -0.00056558
H        4.84306108       1.75560775       1.02649485       0.00017970       0.00004123      -0.00006733
H        5.56078900       1.53952926       2.59964312      -0.00051503      -0.00081778       0.00021240
H        4.80976663       3.83727314       4.09866887       0.00012419      -0.00037404      -0.00087324
H        5.72646378       3.06105426       1.77422441      -0.00036163      -0.00037288       0.00042263
15
Properties=species:S:1:pos:R:3:forces:R:3 label=A energy=-7390.56472501765 charge=0 pbc="F F F"
C       -2.11968145       0.97539511       0.62191422      -0.00021744       0.00304679       0.00045861
C        0.24360050       1.17049218      -0.12211065      -0.00093952      -0.00063167       0.00114252
C       -0.82193772       0.37751690       0.22679931       0.00055623      -0.00050754      -0.00041098
C        1.45076099       0.61918251      -0.46039969       0.00004195      -0.00003695      -0.00084837
C        1.61181694      -0.74003557      -0.45708142      -0.00106832       0.00052992       0.00118447
C       -0.64901185      -0.98570507       0.22295733      -0.00014743      -0.00044079       0.00022973
C        0.55538352      -1.54141309      -0.11442370      -0.00030974       0.00046166      -0.00109036
H        0.12583010       2.23488755      -0.13087386       0.00031800      -0.00009576      -0.00034593
H        2.26774299       1.25501064      -0.73073801       0.00023596      -0.00070013      -0.00041239
H       -2.94498051       0.35503944       0.31454269       0.00051426       0.00010741       0.00015686
H       -2.25000692       1.95099747       0.18495509       0.00010713      -0.00080715      -0.00016373
H        2.55290069      -1.17260194      -0.72368881       0.00002161      -0.00037402       0.00004985
H       -1.47080818      -1.62018537       0.48599504       0.00029755      -0.00033797       0.00015862
H        0.66848525      -2.60538313      -0.11318970       0.00041638      -0.00012330       0.00080694
H       -2.17748828       1.08653551       1.69418900       0.00017340      -0.00009050      -0.00091584
8
Properties=species:S:1:pos:R:3:forces:R:3 label=A energy=-2172.76015102357 charge=0 pbc="F F F"
C        2.77611414       3.07100927       2.06280674       0.00120664      -0.00040092       0.00093141
C        2.31519385       2.02028346       3.02848701      -0.00180120       0.00113391      -0.00046273
H        3.44860396       3.76967100       2.53464229      -0.00037185      -0.00034347      -0.00091125
H        3.29670628       2.63366535       1.22576922      -0.00005777      -0.00026744      -0.00017979
H        1.94498955       3.63480032       1.67000669      -0.00024514      -0.00009103      -0.00028636
H        1.64262171       1.32165084       2.55673744       0.00050955       0.00017650       0.00061818
H        1.79463779       2.45773579       3.86550099       0.00012760      -0.00001340       0.00011447
H        3.14627393       1.45649181       3.42134622       0.00063217      -0.00019415       0.00017608
15
Properties=species:S:1:pos:R:3:forces:R:3 label=A energy=-7390.56447146211 charge=0 pbc="F F F"
C       -1.60743384       1.74935176      -0.43251726      -0.00219424       0.00126140       0.00002473
C       -0.00814490       0.56822359       1.05905527       0.00082221      -0.00233401      -0.00085256
C       -0.61050575       0.68418671      -0.16943972       0.00029040      -0.00112458      -0.00145964
C        0.89267631      -0.43254631       1.31010281      -0.00075880       0.00127957       0.00170100
C        1.20808717      -1.33603989       0.33171541      -0.00123840       0.00201307      -0.00083976
C       -0.28304309      -0.22687065      -1.14486490      -0.00050578       0.00052161      -0.00109828
C        0.61634510      -1.22855122      -0.89887918       0.00151295      -0.00041103       0.00226459
H       -0.24623862       1.27263199       1.82974256       0.00000895       0.00028497       0.00009462
H        1.35194931      -0.50412987       2.27382485       0.00029631       0.00030624      -0.00009861
H       -1.54324387       2.10160077      -1.44858458       0.00003301      -0.00051237       0.00125325
H       -1.46470085       2.58981063       0.22547349       0.00006359      -0.00114064      -0.00126567
H        1.91327917      -2.11654244       0.52497364      -0.00006573      -0.00041600      -0.00049798
H       -0.73817246      -0.14812552      -2.11119541       0.00008951      -0.00062060       0.00015385
H        0.85892651      -1.92661324      -1.67265458      -0.00024847       0.00022035       0.00060219
H       -2.61003313       1.37957888      -0.27899673       0.00189448       0.00067202       0.00001827
8
Properties=species:S:1:pos:R:3:forces:R:3 label=A energy=-2172.7601635852 charge=0 pbc="F F F"
C        2.38370114       2.43434528       2.85158857      -0.00089998      -0.00022127      -0.00155169
C        3.48690683       3.43627397       3.01903587       0.00143169      -0.00037980       0.00071618
H        2.66321648       1.47231420       3.25073656      -0.00008458       0.00041586       0.00012765
H        1.48676969       2.74929959       3.36074794       0.00000070      -0.00003456       0.00040401
H        2.13492409       2.29478719       1.81158647      -0.00016980      -0.00039045       0.00047420
H        3.73573383       3.57590964       4.05900014       0.00000019       0.00038194       0.00007442
H        4.38381430       3.12120836       2.50988054      -0.00014907       0.00029917      -0.00018946
H        3.20746132       4.39826640       2.61977187      -0.00012915      -0.00007090      -0.00005532
15
Properties=species:S:1:pos:R:3:forces:R:3 label=A energy=-7390.56410244248 charge=0 pbc="F F F"
C        0.33038051      -2.12613149      -1.09621457       0.00042624       0.00033494      -0.00071127
C       -0.26527977       1.61213781       0.82779407      -0.00142418      -0.00104249      -0.00085867
C        0.13213858       1.56559027      -0.48111319       0.00050968       0.00012095      -0.00179902
C       -0.45721402       0.44258775       1.51413064       0.00167779       0.00097924       0.00060194
C        0.33374691       0.35916556      -1.09724122      -0.00124170       0.00046990      -0.00056530
C       -0.25442951      -0.76053674       0.89404364      -0.00001231      -0.00068743       0.00097312
C        0.14107763      -0.82020112      -0.42063798       0.00020502      -0.00021469       0.00141851
H       -0.42053730       2.55333640       1.31139655      -0.00025641      -0.00033872       0.00088110
H        0.28951890       2.47290687      -1.02593091       0.00019112       0.00013290       0.00032100
H       -0.76310533       0.46694700       2.53915404      -0.00076178       0.00077351      -0.00034846
H        0.64795961       0.33261289      -2.12069135       0.00033984       0.00002652       0.00022859
H       -0.40328344      -1.67009405       1.43962017      -0.00025143       0.00005725      -0.00007596
H        0.71011997      -2.86751042      -0.41323007       0.00060053      -0.00092428       0.00140460
H        1.01783703      -2.04377077      -1.92096145       0.00132861       0.00043888      -0.00091463
H       -0.60689099      -2.49278443      -1.48662393      -0.00133104      -0.00012649      -0.00055554
8
Properties=species:S:1:pos:R:3:forces:R:3 label=A energy=-2172.76011848705 charge=0 pbc="F F F"
C        2.50693772       3.02455031       2.71788654       0.00044807       0.00098032       0.00012508
C        3.74697851       3.22937146       3.53599493      -0.00101578      -0.00144731       0.00131729
H        2.04538927       2.07462191       2.93599547       0.00000829       0.00041693      -0.00030045
H        1.77632536       3.79329677       2.91334022       0.00024384      -0.00042000       0.00003518
H        2.72538699       3.04485359       1.66203737       0.00020673      -0.00000374       0.00019020
H        4.20857526       4.17938568       3.31842906      -0.00046254      -0.00004018      -0.00095458
H        4.47761672       2.46068695       3.34039081      -0.00012777       0.00055083       0.00019020
H        3.52829386       3.20867655       4.59180882       0.00069916      -0.00003685      -0.00060293
15
Properties=species:S:1:pos:R:3:forces:R:3 label=A energy=-7390.56440705877 charge=0 pbc="F F F"
C        2.19788086      -0.98004738       0.19952771       0.00000773       0.00074098       0.00011167
C        0.69158062       0.98187426      -0.03180585       0.00250322       0.00019818      -0.00047769
C        0.84769151      -0.37749048       0.09122400       0.00066672      -0.00079056       0.00015347
C       -0.55234980       1.53874225      -0.16095358       0.00102681      -0.00057297      -0.00027904
C       -0.27719262      -1.16587959       0.08757498       0.00039998       0.00099507      -0.00020930
C       -1.66591480       0.74213411      -0.16706277      -0.00384652      -0.00080731      -0.00150245
C       -1.52340891      -0.61366172      -0.04117369      -0.00311163       0.00066267       0.00085256
H        1.55692619       1.61283309      -0.02436864       0.00012016       0.00063564      -0.00010428
H       -0.65224709       2.59994670      -0.25413691      -0.00008914       0.00012453       0.00072005
H        2.17051094      -1.90323380       0.75352644       0.00018186      -0.00017087       0.00009995
H        2.88549524      -0.31208364       0.69055778       0.00015856      -0.00012216      -0.00009363
H       -0.17539445      -2.22714981       0.18906718       0.00018090      -0.00009518       0.00005561
H       -2.63877129       1.17541828      -0.26543550       0.00041561       0.00068381       0.00119268
H       -2.38720233      -1.24507428      -0.03974316       0.00114672      -0.00130760      -0.00036972
H        2.59748493      -1.19811668      -0.77934843       0.00023900      -0.00017423      -0.00014989
8
Properties=species:S:1:pos:R:3:forces:R:3 label=A energy=-2172.76015030161 charge=0 pbc="F F F"
C        1.97412714       2.68749745       3.00624534       0.00135713       0.00173111       0.00046176
C        3.20761954       2.49424953       2.17550161      -0.00117572      -0.00163416      -0.00035741
H        1.47793711       1.74911593       3.19640541      -0.00005102      -0.00020971      -0.00016195
H        2.20946462       3.12994201       3.96113189      -0.00031875      -0.00002366       0.00001815
H        1.26656635       3.33523367       2.51357830      -0.00012118      -0.00001914      -0.00025235
H        2.97237911       2.05174602       1.22061975       0.00003778       0.00003477       0.00003227
H        3.70374329       3.43266488       1.98533096       0.00015963       0.00013640       0.00008228
H        3.91521322       1.84659755       2.66823425       0.00011214      -0.00001561       0.00017722
12
Properties=species:S:1:pos:R:3:forces:R:3 label=P energy=-5290.83940327492 charge=0 pbc="F F F"
C        0.20745282       0.28538080       0.01691609      -0.00090061       0.00100376      -0.00025575
C        0.09091166      -0.09355878      -1.42825000       0.00090546       0.00186748       0.00015111
C       -1.11843033       0.66511836       0.60304406      -0.00012481       0.00011664      -0.00096088
O        0.80769507      -0.72647466       0.75219115      -0.00020310      -0.00265975       0.00112364
H        0.88027337       1.12581625       0.10362397      -0.00026034       0.00020962      -0.00040197
H       -0.30085962       0.72365119      -2.01245577      -0.00038193      -0.00135640       0.00011675
H       -1.81484921      -0.15839953       0.52806101       0.00014918      -0.00045941       0.00020790
H       -1.01083552       0.92367607       1.64332075       0.00022404       0.00015590       0.00012631
H       -1.54634266       1.50561816       0.08057335      -0.00091484      -0.00004540      -0.00024982
H        0.27015761      -1.49657726       0.71984510       0.00125755       0.00199075       0.00001347
H       -0.57935215      -0.93358909      -1.54608271       0.00005363      -0.00035031       0.00017123
H        1.05369048      -0.37059553      -1.82436266       0.00019577      -0.00047286      -0.00004199
8
Properties=species:S:1:pos:R:3:forces:R:3 label=A energy=-2172.76013192191 charge=0 pbc="F F F"
C        2.49759056       2.10832723       2.43050282       0.00041398      -0.00103057      -0.00115060
C        2.98969299       3.37895753       3.05679041      -0.00023683       0.00127234       0.00041149
H        2.06470507       2.29123402       1.45987743      -0.00008502      -0.00028193       0.00022717
H        3.29920913       1.39883338       2.30024061      -0.00001968      -0.00004013       0.00015552
H        1.74250111       1.63726248       3.03948362      -0.00010282       0.00009338       0.00040449
H        3.42269295       3.19610454       4.02735641       0.00007716      -0.00003809       0.00037994
H        2.18806642       4.08843367       3.18709981       0.00006671       0.00005241      -0.00014674
H        3.74472890       3.85002103       2.44773034      -0.00011350      -0.00002742      -0.00028127
8
Properties=species:S:1:pos:R:3:forces:R:3 label=A energy=-2172.76017598635 charge=0 pbc="F F F"
C       -0.21498760       0.71835277       0.00293049       0.00049319       0.00042784       0.00079634
C        0.21500856      -0.71834612      -0.00294523      -0.00175633      -0.00082430       0.00019007
H       -0.83469809       0.93899396       0.85747996       0.00020178       0.00004182      -0.00071193
H        0.63421694       1.38214569       0.03736370      -0.00003202      -0.00028418       0.00008909
H       -0.78212630       0.96197571      -0.88133586      -0.00022361      -0.00020216      -0.00012250
H        0.83486304      -0.93923346      -0.85729619       0.00009877       0.00067871      -0.00022679
H       -0.63437246      -1.38193615      -0.03752616       0.00098972      -0.00000331       0.00003863
H        0.78186714      -0.96202501       0.88149025       0.00022849       0.00016559      -0.00005291
8
Properties=species:S:1:pos:R:3:forces:R:3 label=A energy=-2172.76014900305 charge=0 pbc="F F F"
C        1.72002692       2.59183320       2.62289315       0.00162797      -0.00099086       0.00002063
C        3.12487886       2.25306059       2.22202197      -0.00134058       0.00200720      -0.00063505
H        1.13890725       2.92118201       1.77625589       0.00009989      -0.00019906       0.00040788
H        1.21714459       1.73892511       3.05016343       0.00015714      -0.00070144       0.00003145
H        1.70106003       3.38156785       3.35697846      -0.00034917       0.00021917       0.00024710
H        3.14401712       1.46340457       1.48786611      -0.00025892      -0.00053486      -0.00023904
H        3.62761139       3.10609611       1.79478544       0.00010253       0.00003742       0.00029052
H        3.70605080       1.92375847       3.06863058      -0.00003886       0.00016244      -0.00012349
8
Properties=species:S:1:pos:R:3:forces:R:3 label=A energy=-2172.76015026263 charge=0 pbc="F F F"
C        0.49583777       0.49758287       0.26235560      -0.00240063       0.00060006      -0.00081722
C       -0.49584489      -0.49757838      -0.26234934       0.00307962      -0.00082164      -0.00004132
H        0.35608404       0.67205207       1.31732892       0.00021688       0.00011048      -0.00004618
H        1.50839634       0.15452598       0.12105903       0.00014822      -0.00002812       0.00002879
H        0.40161229       1.44749820      -0.23939559      -0.00002429      -0.00039949       0.00044942
H       -0.35624551      -0.67181331      -1.31739398      -0.00041227       0.00013897       0.00034608
H       -1.50841763      -0.15470289      -0.12077707      -0.00034875       0.00010296      -0.00008935
H       -0.40134468      -1.44761362       0.23910413      -0.00025877       0.00029679       0.00016978
11
Properties=species:S:1:pos:R:3:forces:R:3 label=A energy=-3242.85373165866 charge=0 pbc="F F F"
C        2.48420181       2.17187890       2.92873866      -0.00040418       0.00184673      -0.00034810
C        1.86119525       3.52264848       3.12528240       0.00339874      -0.00012873      -0.00164677
C        3.56083963       2.18950406       1.88381542      -0.00171527       0.00010373       0.00001100
H        2.89472931       1.82273068       3.86561885       0.00037359      -0.00012779       0.00009845
H        1.72134029       1.45847470       2.65071642       0.00009085      -0.00051902       0.00056175
H        1.41450735       3.87814956       2.20902498       0.00066209      -0.00004600      -0.00011702
H        3.16797711       2.51050654       0.93089441      -0.00062212      -0.00037837      -0.00002523
H        4.35035291       2.87375976       2.15564151       0.00003293       0.00025001      -0.00038446
H        2.60145400       4.24807591       3.42730754      -0.00038456       0.00028725       0.00130430
H        1.09213092       3.50208873       3.88084708      -0.00150879      -0.00080785       0.00008499
H        4.00153691       1.21483333       1.74744514       0.00007672      -0.00047996       0.00046109
8
Properties=species:S:1:pos:R:3:forces:R:3 label=C energy=-2172.76019488284 charge=0 pbc="F F F"
C       -0.30672681      -0.21013319       0.65115742       0.00143849      -0.00064278       0.00004416
C        0.30673266       0.21013632      -0.65115319      -0.00174718       0.00049859      -0.00024236
H        0.33158050      -0.89870209       1.18160534      -0.00001370      -0.00008740      -0.00001270
H       -0.47759713       0.63711438       1.29607270      -0.00009262       0.00003165      -0.00006424
H       -1.25582672      -0.69879823       0.49834326      -0.00001494      -0.00001835       0.00001836
H        1.25580304       0.69887522      -0.49843879       0.00018796       0.00003193       0.00033723
H        0.47762082      -0.63715082      -1.29601456       0.00012495       0.00010154      -0.00003497
H       -0.33165020       0.89862428      -1.18161842       0.00011704       0.00008482      -0.00004548
10
Properties=species:S:1:pos:R:3:forces:R:3 label=A energy=-7291.51894042959 charge=-1 pbc="F F F"
C        2.39021955       1.70007035       2.62576743      -0.00033204       0.00189702      -0.00074830
C        3.66264664       1.07969538       2.13513026       0.00019165      -0.00022156       0.00072405
C        2.45659265       3.21226417       2.85456743      -0.00096886      -0.00402238      -0.00053332
O        3.52821485       3.75337168       2.61970548      -0.00208374       0.00088555       0.00082849
O        1.41269411       3.71257403       3.25260577       0.00294806       0.00051679      -0.00044364
H        1.58039469       1.52081661       1.93170752       0.00036922      -0.00019424       0.00110435
H        2.07745080       1.25282358       3.55949346       0.00000690       0.00006361      -0.00066752
H        4.46436272       1.25698913       2.83378558      -0.00034310      -0.00037622      -0.00052576
H        3.96606072       1.52560347       1.20163703      -0.00010502      -0.00033359       0.00003373
H        3.55970871       0.01116542       1.99065295       0.00031694       0.00178502       0.00022790
8
Properties=species:S:1:pos:R:3:forces:R:3 label=A energy=-2172.76011288791 charge=0 pbc="F F F"
C        0.34260128       0.52806010       0.40745574       0.00056523       0.00051523       0.00003315
C       -0.34259723      -0.52805739      -0.40746191      -0.00077698      -0.00062897       0.00028317
H        1.41078895       0.38079095       0.42246312       0.00002912      -0.00005225       0.00006882
H        0.15598840       1.51307074       0.01012655      -0.00010328      -0.00000476       0.00005269
H       -0.00096212       0.51955717       1.42962414       0.00001426       0.00000660       0.00002201
H        0.00084745      -0.51958712      -1.42966346       0.00029055       0.00021870      -0.00013870
H       -0.15591948      -1.51305098      -0.01011634      -0.00001397      -0.00002074      -0.00017244
H       -1.41079144      -0.38081312      -0.42236042      -0.00000493      -0.00003381      -0.00014871
8
Properties=species:S:1:pos:R:3:forces:R:3 label=A energy=-2172.76015804769 charge=0 pbc="F F F"
C        1.88177146       2.51167901       2.93281519       0.00120664       0.00045595       0.00041900
C        3.06186919       2.43195996       2.01082620      -0.00097315      -0.00000772      -0.00018028
H        1.79204764       3.49271499       3.37151589      -0.00003724      -0.00009304       0.00007699
H        0.96123300       2.30366865       2.41101108       0.00001494      -0.00002078      -0.00003130
H        1.96548937       1.80127179       3.73981457      -0.00000838       0.00003981       0.00008405
H        3.15172308       1.45094259       1.57213342      -0.00023797      -0.00026096      -0.00007494
H        3.98235388       2.64005979       2.53269335       0.00010032      -0.00007786      -0.00015954
H        2.97815590       3.14236507       1.20382575      -0.00006515      -0.00003538      -0.00013397
8
Properties=species:S:1:pos:R:3:forces:R:3 label=A energy=-2172.76012409547 charge=0 pbc="F F F"
C        0.49901749      -0.28366354       0.48249589      -0.00074361      -0.00003947      -0.00216248
C       -0.49901562       0.28365935      -0.48249755       0.00042747       0.00037651       0.00247623
H        0.20101653      -1.26162764       0.82565198       0.00045065       0.00046394      -0.00010096
H        1.47233686      -0.38120690       0.02853364      -0.00025604       0.00011698       0.00012409
H        0.60715484       0.34642014       1.35098803       0.00029238      -0.00047055      -0.00056481
H       -0.60720758      -0.34640017      -1.35098938      -0.00020403       0.00017575       0.00038284
H       -1.47232661       0.38124760      -0.02851047       0.00045549      -0.00020071      -0.00022135
H       -0.20099625       1.26161684      -0.82565400      -0.00042230      -0.00042245       0.00006642
11
Properties=species:S:1:pos:R:3:forces:R:3 label=A energy=-3242.85373634511 charge=0 pbc="F F F"
C        2.40179334       2.18007094       2.18451597       0.00009539      -0.00041493       0.00024804
C        3.83403001       2.42536289       2.55833562       0.00035962       0.00027023      -0.00221186
C        1.45781987       3.07245008       2.93534708      -0.00155828      -0.00151179      -0.00013438
H        2.27411889       2.33045518       1.12182436       0.00018960       0.00003373       0.00054882
H        2.15024046       1.14607421       2.37376417       0.00022192       0.00068369       0.00006209
H        3.99213165       2.25327179       3.61230673       0.00025665       0.00034260      -0.00030837
H        1.67167618       4.11217182       2.73869857       0.00032561       0.00040124       0.00029241
H        0.43119162       2.88929258       2.66090364       0.00005841       0.00019348       0.00020285
H        1.54730274       2.91919127       4.00021530       0.00015471       0.00015963       0.00018799
H        4.50520082       1.77994995       2.01442426      -0.00020171       0.00069073       0.00052851
H        4.11707007       3.44630836       2.35082757       0.00009807      -0.00084861       0.00058390
8
Properties=species:S:1:pos:R:3:forces:R:3 label=A energy=-2172.76005513991 charge=0 pbc="F F F"
C        0.37663308       0.50123644      -0.41128195       0.00011221       0.00008462      -0.00008165
C       -0.37663488      -0.50124001       0.41127518      -0.00003112       0.00011562       0.00041096
H        1.18808551       0.03734468      -0.94913669       0.00008614      -0.00001135       0.00003681
H       -0.26508174       0.97525272      -1.13685170      -0.00004627       0.00007215       0.00008328
H        0.79834576       1.27822448       0.20628129       0.00002207       0.00001657      -0.00001145
H       -0.79844586      -1.27823006      -0.20620681       0.00006316      -0.00004573      -0.00037379
H        0.26513260      -0.97525697       1.13680043      -0.00010771      -0.00012536      -0.00004108
H       -1.18801482      -0.03729233       0.94919420      -0.00009849      -0.00010651      -0.00002308
8
Properties=species:S:1:pos:R:3:forces:R:3 label=A energy=-2172.76016063933 charge=0 pbc="F F F"
C        2.39510219       2.46950688       2.25341723       0.00100720       0.00409606      -0.00060488
C        3.19732370       3.12294350       3.33904241       0.00065711      -0.00363094      -0.00053247
H        1.72670644       1.72396104       2.65377814      -0.00037432      -0.00062008       0.00046841
H        1.79591409       3.19033270       1.72015788       0.00019430      -0.00060476       0.00025562
H        3.03295335       1.98131424       1.53384936      -0.00049791      -0.00004387       0.00029249
H        2.55972190       3.61122659       4.05873503      -0.00066043      -0.00019060      -0.00006416
H        3.79657251       2.40202774       3.87211927      -0.00028997       0.00101762       0.00018326
H        3.86573628       3.86845048       2.93856283      -0.00003598      -0.00002345       0.00000174
8
Properties=species:S:1:pos:R:3:forces:R:3 label=C energy=-2172.76017790049 charge=0 pbc="F F F"
C        0.34171293       0.43434914       0.50678220      -0.00119311      -0.00172185       0.00300051
C       -0.34172584      -0.43430767      -0.50680284       0.00175019      -0.00071080      -0.00219686
H        0.87348860      -0.15697137       1.23517889      -0.00009503       0.00158723      -0.00002803
H        1.05559806       1.09460903       0.04056171      -0.00047471      -0.00000714      -0.00035728
H       -0.36723686       1.04698398       1.04066452       0.00026924      -0.00003312      -0.00063625
H       -0.87356638       0.15645240      -1.23556238       0.00019162       0.00067438       0.00044131
H       -1.05553230      -1.09447641      -0.04026942       0.00091935       0.00006438      -0.00089145
H        0.36740272      -1.04709182      -1.04032745      -0.00136755       0.00014692       0.00066805
10
Properties=species:S:1:pos:R:3:forces:R:3 label=A energy=-7291.51876122587 charge=-1 pbc="F F F"
C        2.70949966       1.58459380       2.97633533      -0.00025924       0.00283018      -0.00044131
C        4.07916956       1.35919236       2.41253366       0.00022733      -0.00217664      -0.00026385
C        1.96511823       2.79111169       2.39862383       0.00332508      -0.00344964       0.00167660
O        2.55626969       3.44083134       1.54729409      -0.00231999       0.00009314       0.00095753
O        0.84665436       2.96862114       2.86325877      -0.00091071       0.00148596      -0.00089272
H        2.07969525       0.71962049       2.81865711       0.00073957       0.00084750       0.00047735
H        2.75094222       1.72273894       4.04820514       0.00002648      -0.00071695      -0.00092918
H        4.70356165       2.22240255       2.57783442      -0.00034549      -0.00102551      -0.00015190
H        4.03049157       1.21661452       1.34500123       0.00056968      -0.00009666       0.00070161
H        4.55935466       0.49508435       2.85529156      -0.00105271       0.00220861      -0.00113413
8
Properties=species:S:1:pos:R:3:forces:R:3 label=A energy=-2172.76015463698 charge=0 pbc="F F F"
C        0.14475243      -0.28047273       0.68016234      -0.00155317      -0.00321787      -0.00131084
C       -0.14475413       0.28051044      -0.68014599       0.00162677       0.00059365      -0.00000045
H       -0.35922169       0.27992568       1.45145358       0.00002789       0.00067619      -0.00034156
H        1.20060890      -0.25638690       0.89818955      -0.00025732       0.00033490      -0.00024105
H       -0.17993646      -1.30586302       0.75878658       0.00073855       0.00117812       0.00090236
H        0.18008381       1.30577470      -0.75930313      -0.00014139      -0.00006950       0.00037766
H       -1.20063509       0.25646625      -0.89810880       0.00064695      -0.00028840       0.00014580
H        0.35912079      -0.28036601      -1.45121264      -0.00108828       0.00079291       0.00046808
8
Properties=species:S:1:pos:R:3:forces:R:3 label=A energy=-2172.76015627168 charge=0 pbc="F F F"
C        1.81886614       2.79719392       2.24032913       0.00018167      -0.00064791       0.00124665
C        3.07997601       2.10164830       2.65851580       0.00002916       0.00072530      -0.00127334
H        1.63855204       2.68118874       1.18347360       0.00003502      -0.00013169      -0.00030525
H        1.86648868       3.85438449       2.44772232      -0.00012441       0.00019914      -0.00016096
H        0.96142642       2.40215694       2.76155283      -0.00020725      -0.00009693      -0.00010065
H        3.93739582       2.49670379       2.13726712       0.00018211      -0.00002996       0.00014586
H        3.03239198       1.04444813       2.45116347      -0.00000735      -0.00016175       0.00005218
H        3.26031831       2.21769031       3.71536075      -0.00008895       0.00014381       0.00039550
8
Properties=species:S:1:pos:R:3:forces:R:3 label=A energy=-2172.76016299133 charge=0 pbc="F F F"
C        0.51033716       0.39420367       0.38264059      -0.00038778      -0.00005004      -0.00090413
C       -0.51033219      -0.39420968      -0.38264041       0.00020232       0.00036602       0.00082044
H        0.04462093       1.15280830       0.99137845      -0.00004079      -0.00001821       0.00004000
H        1.08583727      -0.24017489       1.03784878      -0.00010838      -0.00008559       0.00011237
H        1.20196106       0.88903763      -0.28048668       0.00003322       0.00006298       0.00007097
H       -0.04470243      -1.15286555      -0.99137341       0.00034324      -0.00000444       0.00001477
H       -1.08576507       0.24022232      -1.03786105       0.00001481      -0.00010733      -0.00009460
H       -1.20201098      -0.88895620       0.28049182      -0.00005663      -0.00016338      -0.00005983
15
Properties=species:S:1:pos:R:3:forces:R:3 label=A energy=-7390.56454615836 charge=0 pbc="F F F"
C        1.83195753       3.88086154       4.82167055      -0.00109470       0.00203438       0.00107860
C        2.74294002       3.11039914       1.26863185      -0.00115439      -0.00055832       0.00190576
C        3.70421294       2.14905192       1.42664064      -0.00000584       0.00148178       0.00049022
C        2.13271645       3.66093233       2.36427376      -0.00077003       0.00078174      -0.00090029
C        2.47116059       3.26434972       3.63466032       0.00079136      -0.00150853      -0.00042071
C        4.04783611       1.74279781       2.68868181       0.00135156      -0.00071092      -0.00106610
C        3.43520210       2.29588976       3.78033240       0.00078875      -0.00011118      -0.00037292
H        2.46312289       3.43219624       0.28732100       0.00062503       0.00031968       0.00004057
H        4.18018286       1.71620850       0.57227764      -0.00055295      -0.00060575      -0.00016055
H        1.37912256       4.41002690       2.23077160       0.00021528      -0.00004772       0.00002882
H        4.79480526       0.98874671       2.82378707       0.00039290      -0.00013127       0.00046097
H        1.71609834       3.16512412       5.61838946      -0.00000625       0.00000548      -0.00021625
H        0.86030891       4.27775084       4.58082081      -0.00007782      -0.00048227      -0.00019654
H        3.70764600       1.96961140       4.76341412      -0.00005230      -0.00004598      -0.00020685
H        2.43342072       4.69389356       5.19939941      -0.00045059      -0.00042113      -0.00046471
8
Properties=species:S:1:pos:R:3:forces:R:3 label=A energy=-2172.76012791941 charge=0 pbc="F F F"
C        0.69602116       0.24021458       0.14174096       0.00206160      -0.00236046       0.00061272
C       -0.69603574      -0.24017782      -0.14172957      -0.00118202      -0.00030482      -0.00143081
H        0.71190566       0.93206132       0.96879732      -0.00066944       0.00030467      -0.00011500
H        1.11869011       0.74498212      -0.71237236      -0.00047173       0.00001438       0.00015774
H        1.35064192      -0.57964999       0.39138794       0.00003679       0.00163495      -0.00019710
H       -1.35089749       0.57933306      -0.39175020       0.00026402       0.00012914       0.00029288
H       -1.11869529      -0.74488494       0.71243679       0.00048234       0.00009453      -0.00054958
H       -0.71147121      -0.93227963      -0.96863522      -0.00052156       0.00048761       0.00122916
8
Properties=species:S:1:pos:R:3:forces:R:3 label=A energy=-2172.76011802378 charge=0 pbc="F F F"
C        2.36782724       2.14856985       2.98570682      -0.00164291      -0.00243676       0.00171719
C        3.13064402       3.34990132       2.51276856       0.00175657       0.00191752      -0.00203732
H        2.46944377       1.32359810       2.29865026      -0.00043400       0.00036097      -0.00025095
H        1.31553456       2.36428974       3.08103774       0.00013141       0.00019038       0.00029107
H        2.71953198       1.81442632       3.94883726       0.00010266      -0.00009175      -0.00043994
H        2.77746694       3.68515602       1.55056293       0.00072192       0.00009003       0.00014434
H        4.18264165       3.13360841       2.41538654      -0.00037903       0.00009696       0.00072227
H        3.03071426       4.17425556       3.20080944      -0.00025662      -0.00012734      -0.00014665
13
Properties=species:S:1:pos:R:3:forces:R:3 label=C energy=-6671.61318781642 charge=1 pbc="F F F"
C        1.46575648       0.10340169      -1.26808637      -0.00053555      -0.00184618       0.00417756
C       -0.35177833      -0.01763878       0.31703956      -0.00012143      -0.00020459      -0.00115188
N       -0.88170331       0.33385154       1.46188822      -0.00235956       0.00220541      -0.00021387
N        0.81618230       0.43770401      -0.03455742       0.00118312       0.00221435       0.00005610
N       -1.00053221      -0.82988045      -0.47473337      -0.00070375      -0.00011132      -0.00053346
H       -0.41273525       0.94947480       2.08000551       0.00071778      -0.00089847      -0.00048723
H       -1.76963122      -0.00202388       1.74385222       0.00064308      -0.00060500      -0.00007192
H        1.28139794       1.05190983       0.58894940       0.00028714      -0.00028186       0.00004544
H       -0.61933308      -1.10964722      -1.34469519       0.00150588       0.00017460      -0.00104132
H       -1.89032183      -1.18911640      -0.22854036       0.00018505       0.00010286       0.00064031
H        2.40894000       0.61355978      -1.29975597       0.00041053       0.00014034       0.00036794
H        0.88337711       0.42915989      -2.11386490      -0.00132086      -0.00006217      -0.00138267
H        1.65820320      -0.95476643      -1.33072150       0.00010858      -0.00082798      -0.00040500
7
Properties=species:S:1:pos:R:3:forces:R:3 label=C energy=-6221.39980833386 charge=-1 pbc="F F F"
C        2.95439473       3.30582136       1.43799001       0.00012363       0.00004498       0.00225972
C        2.50207603       2.45894717       2.62491294       0.00114437       0.00249154      -0.00354138
O        1.81709151       1.48375860       2.34461993      -0.00004790       0.00006194       0.00188617
O        2.85078120       2.86161043       3.72699271      -0.00160127      -0.00163833       0.00011965
H        2.17506953       4.02309100       1.22119842       0.00138301      -0.00062787      -0.00053913
H        3.09392707       2.69586522       0.55994148      -0.00006759       0.00060769       0.00059727
H        3.85550331       3.85075395       1.66846685      -0.00093425      -0.00093996      -0.00078231
13
Properties=species:S:1:pos:R:3:forces:R:3 label=C energy=-6671.61322150139 charge=1 pbc="F F F"
C        0.75030367       0.42890704      -1.73789190      -0.00217601       0.00239119       0.00071659
C       -0.19364967      -0.09927484       0.42097318       0.00117241      -0.00077842      -0.00026207
N       -0.30059427       0.43218977      -0.76274997      -0.00078751       0.00017811      -0.00124554
N       -1.19944238      -0.05684881       1.25860398      -0.00084786      -0.00169875       0.00121802
N        0.92212683      -0.67845095       0.77751185       0.00089032      -0.00067920       0.00059114
H       -1.16049102       0.86347608      -1.00150906       0.00008169       0.00029407       0.00008476
H       -2.05696018       0.37397996       1.01357331       0.00083978       0.00059901      -0.00015206
H       -1.13536720      -0.45745289       2.16200975       0.00028317       0.00051717      -0.00007007
H        1.69580427      -0.72206992       0.16112126       0.00026868       0.00032138      -0.00158786
H        1.02684231      -1.08953827       1.67273786      -0.00070521       0.00018240       0.00026260
H        0.39434957       0.93085885      -2.61663889      -0.00049102       0.00044250       0.00000408
H        1.01863796      -0.57682931      -2.01559277       0.00075086      -0.00187013       0.00026124
H        1.61481484       0.96175143      -1.37820636       0.00072071       0.00010066       0.00017919
11
Properties=species:S:1:pos:R:3:forces:R:3 label=A energy=-3242.85376954438 charge=0 pbc="F F F"
C        1.86611390       2.20877629       2.23352607       0.00072326      -0.00052341       0.00180807
C        3.13007913       1.46300369       1.92144992      -0.00066186       0.00022223      -0.00037353
C        2.12678579       3.47554660       2.99415413       0.00081767       0.00043316      -0.00379137
H        1.20273397       1.57401339       2.80376041      -0.00050288      -0.00007823       0.00066072
H        1.34534548       2.43893859       1.31483489      -0.00029676      -0.00029061      -0.00046548
H        3.65422339       1.19685128       2.82692344      -0.00032168       0.00018144       0.00029117
H        2.93352403       0.55442618       1.37493055      -0.00027090       0.00003074       0.00043338
H        1.21335659       4.00459472       3.21458940       0.00023549      -0.00022351      -0.00015661
H        3.79771036       2.06801843       1.32677999       0.00072836       0.00063910      -0.00011492
H        2.76483279       4.13912715       2.43017587      -0.00040597       0.00002141       0.00138195
H        2.62237875       3.26801553       3.93050038      -0.00004473      -0.00041232       0.00032662
9
Properties=species:S:1:pos:R:3:forces:R:3 label=C energy=-5695.03614314465 charge=0 pbc="F F F"
C       -1.13067621       0.76512126       0.41865398      -0.00058152      -0.00058232       0.00114723
C        0.00110301      -0.07048403      -0.06758040       0.00088868       0.00276502       0.00231645
O       -0.14036749      -0.96052010      -0.83913345       0.00013300      -0.00272206      -0.00221787
N        1.19699184       0.24495266       0.44685771      -0.00202613      -0.00045908      -0.00081780
H        1.98219721      -0.29907259       0.18810111       0.00001588       0.00062127       0.00053890
H        1.31108249       0.97847307       1.09698501       0.00059614      -0.00082737      -0.00015749
H       -0.87594909       1.81183025       0.42637050       0.00009594      -0.00000773       0.00003123
H       -1.37961908       0.47251053       1.42646337       0.00035244       0.00077337      -0.00095646
H       -1.98336785       0.60076424      -0.21191266       0.00052557       0.00043890       0.00011581
7
Properties=species:S:1:pos:R:3:forces:R:3 label=P energy=-6221.3996868505 charge=-1 pbc="F F F"
C        3.23046932       1.76168633       3.60529689       0.00001553       0.00149013       0.00115059
C        2.66946424       2.79063049       2.62691805       0.00011549      -0.00325989       0.00237574
O        2.83746350       2.54953845       1.43897062      -0.00124993       0.00156699      -0.00006502
O        2.09163770       3.73807621       3.14455157       0.00056867       0.00038916      -0.00203473
H        2.41007336       1.16489372       3.97814542       0.00108526      -0.00013595      -0.00072378
H        3.68030250       2.25517287       4.45247246      -0.00037550      -0.00076890      -0.00093761
H        3.94297884       1.10869274       3.12841831      -0.00015951       0.00071845       0.00023482
7
Properties=species:S:1:pos:R:3:forces:R:3 label=C energy=-6221.39950437587 charge=-1 pbc="F F F"
C       -0.07848331      -0.74189125      -1.19092843      -0.00086109       0.00138267       0.00200285
C        0.00704985       0.05920982       0.10601604      -0.00032622      -0.00245932      -0.00317048
O        0.34133361      -0.56157077       1.10596714      -0.00003159       0.00242167      -0.00053934
O       -0.26845499       1.24743106      -0.00466296       0.00074711      -0.00105984       0.00149915
H       -1.06287545      -0.62756767      -1.61932970       0.00163856      -0.00030713       0.00009932
H        0.13139631      -1.78660334      -1.03050538      -0.00016555       0.00113066      -0.00059080
H        0.62592573      -0.33721012      -1.90262811      -0.00100121      -0.00110871       0.00069930
9
Properties=species:S:1:pos:R:3:forces:R:3 label=P energy=-5695.03612432358 charge=0 pbc="F F F"
C        3.16303490       2.78210165       1.33732414      -0.00000448      -0.00130031       0.00181128
C        2.61686510       2.60568620       2.71069488       0.00121620       0.00378243      -0.00032659
O        1.99207163       1.65126576       3.03672550      -0.00131744      -0.00173388       0.00096425
N        2.90109235       3.59836605       3.56384621       0.00097256      -0.00212644      -0.00327625
H        3.04633737       3.79408926       0.98731095      -0.00058446       0.00025537       0.00027490
H        2.66311062       2.10419664       0.67221082       0.00014562       0.00035361       0.00016677
H        2.59870610       3.51685291       4.50265752      -0.00076219      -0.00020284       0.00121583
H        3.43205648       4.38530169       3.29466522       0.00043218       0.00045602      -0.00038047
H        4.21584331       2.54797417       1.34545148      -0.00009799       0.00051604      -0.00044973
10
Properties=species:S:1:pos:R:3:forces:R:3 label=C energy=-7291.51881292834 charge=-1 pbc="F F F"
C        0.07076938      -0.16288514       1.02955940      -0.00072496       0.00038303      -0.00205032
C       -0.59626087      -1.50145232       1.11895943       0.00059255      -0.00052847       0.00237417
C        0.15696468       0.42118660      -0.38282159      -0.00076935      -0.00147072       0.00329341
O       -0.31981266      -0.25559590      -1.28337693       0.00120672       0.00231422      -0.00070823
O        0.70186263       1.51536237      -0.44823618      -0.00035142      -0.00079908      -0.00133143
H       -0.44216699       0.56601723       1.64214205       0.00053943      -0.00044471      -0.00012970
H        1.08031086      -0.20786193       1.41490274      -0.00065522      -0.00006878       0.00002807
H       -0.07732481      -2.22456682       0.51058257      -0.00054594       0.00046876       0.00080576
H       -1.60383939      -1.44862687       0.73906099       0.00072900      -0.00029740       0.00032457
H       -0.62964030      -1.86702400       2.13804238      -0.00002082       0.00044316      -0.00260630
9
Properties=species:S:1:pos:R:3:forces:R:3 label=P energy=-4220.60292268711 charge=0 pbc="F F F"
C        2.58521376       2.24800510       2.48496783      -0.00089509       0.00002653       0.00140231
C        1.79818888       3.50772887       2.37569914       0.00100142      -0.00098182      -0.00218669
O        3.69418416       2.49327112       3.27554439      -0.00040975       0.00082260       0.00021789
H        1.97179633       1.46677176       2.91766450       0.00005035      -0.00009918      -0.00000424
H        2.88445031       1.91383294       1.49875642      -0.00011854       0.00003093      -0.00002278
H        1.48373566       3.83941780       3.35158428       0.00002641       0.00013340       0.00018551
H        4.20815934       1.71349144       3.35997553       0.00016888      -0.00040260       0.00018859
H        0.92289697       3.35607634       1.76509851      -0.00005286       0.00025878       0.00010778
H        2.39645025       4.28656541       1.93214370       0.00022918       0.00021137       0.00011163
7
Properties=species:S:1:pos:R:3:forces:R:3 label=C energy=-6221.39984948345 charge=-1 pbc="F F F"
C       -0.43992878      -1.33307092      -0.06125939      -0.00003317       0.00092523       0.00058187
C        0.04655913       0.11236881       0.00660661      -0.00132633      -0.00358842      -0.00184353
O        0.25852200       0.55111221       1.12936531      -0.00009876       0.00183928      -0.00140496
O        0.14665955       0.68204012      -1.07253876       0.00069019       0.00088778       0.00291067
H       -0.06171447      -1.82262281      -0.94451764      -0.00050967       0.00053411       0.00092452
H       -1.51874658      -1.32210745      -0.13013430       0.00149711      -0.00076370       0.00028973
H       -0.16332547      -1.88240385       0.82392441      -0.00021936       0.00016572      -0.00145830
13
Properties=species:S:1:pos:R:3:forces:R:3 label=C energy=-6671.61340690586 charge=1 pbc="F F F"
C        1.70432405       4.08016948       1.70524450      -0.00040881      -0.00333981      -0.00177720
C        2.62714435       2.04884100       2.62891245       0.00083527       0.00130669       0.00033056
N        1.76269646       2.65700389       1.86863795      -0.00145386       0.00221561      -0.00107896
N        3.50928984       2.74285301       3.29799351       0.00136929       0.00117035       0.00014090
N        2.61819136       0.74299488       2.72769492      -0.00140558      -0.00016953      -0.00052953
H        1.10738956       2.10110683       1.37467482       0.00049786      -0.00044764       0.00058080
H        3.53526725       3.73089436       3.23830932      -0.00028552      -0.00016398      -0.00004435
H        4.17698734       2.30210450       3.88222027      -0.00041620       0.00016857       0.00033424
H        1.96048401       0.19278146       2.23202291       0.00052085       0.00060154       0.00030492
H        3.26867199       0.26471395       3.30113159       0.00037435       0.00032868       0.00061771
H        2.61796459       4.45945823       1.27844693      -0.00018254      -0.00074249       0.00017776
H        1.49679484       4.56992491       2.64213857       0.00011963      -0.00004686       0.00069294
H        0.90360574       4.30780368       1.02853517       0.00043526      -0.00088113       0.00025020
7
Properties=species:S:1:pos:R:3:forces:R:3 label=C energy=-6221.39981011313 charge=-1 pbc="F F F"
C       -1.00987390       0.97196037      -0.09981071       0.00116952      -0.00090184       0.00039399
C        0.08146255      -0.09024306       0.00737724      -0.00337354       0.00369806      -0.00149644
O        0.06345687      -0.77585983       1.02096388       0.00214092      -0.00015027      -0.00109637
O        0.87119095      -0.12188630      -0.92784375       0.00026642      -0.00170604       0.00159941
H       -1.35492323       1.05877977      -1.11798649       0.00034661       0.00018882       0.00149159
H       -0.58300243       1.92477297       0.18022401      -0.00116492      -0.00130047      -0.00000888
H       -1.83417933       0.75923863       0.56116471       0.00061500       0.00017174      -0.00088331
11
Properties=species:S:1:pos:R:3:forces:R:3 label=A energy=-3242.85362651969 charge=0 pbc="F F F"
C        2.00154638       2.42552006       1.93246261       0.00012035       0.00035776       0.00022850
C        3.28180759       3.19780961       2.05774687      -0.00098795       0.00037092       0.00209473
C        1.79227411       1.48240056       3.08048614      -0.00061313      -0.00091267      -0.00101702
H        1.16905810       3.11215989       1.87168551       0.00009926       0.00012584       0.00001448
H        2.00221422       1.87161760       1.00435168       0.00009433      -0.00001431      -0.00005968
H        4.13150827       2.53274388       2.09108966       0.00033941      -0.00030086      -0.00022433
H        3.29212429       3.78204991       2.96550514       0.00027184       0.00020717      -0.00029299
H        1.75927046       2.01735239       4.01760745       0.00024842      -0.00014203      -0.00013324
H        0.87033560       0.93174383       2.98243887      -0.00021546       0.00007138      -0.00019668
H        3.42386327       3.87322499       1.22923149       0.00031467       0.00003877      -0.00046330
H        2.59869087       0.76748514       3.14392894       0.00032827       0.00019804       0.00004953
7
Properties=species:S:1:pos:R:3:forces:R:3 label=C energy=-6221.39988374443 charge=-1 pbc="F F F"
C       -1.12952912      -0.71526508       0.43252085       0.00008272       0.00079048      -0.00187630
C        0.10024651       0.05499744      -0.04195593      -0.00446661      -0.00183676       0.00161096
O        1.17146426      -0.30482831       0.42790619       0.00036926       0.00224496      -0.00070892
O       -0.12713875       0.96711280      -0.82659092       0.00246665      -0.00060185       0.00063185
H       -1.83103586      -0.84394116      -0.37655847       0.00090821       0.00008747       0.00151042
H       -1.62057684      -0.13024877       1.19745129       0.00086095      -0.00144797      -0.00065581
H       -0.85935006      -1.67007084       0.85319619      -0.00022118       0.00076368      -0.00051220
8
Properties=species:S:1:pos:R:3:forces:R:3 label=C energy=-2619.71452916079 charge=1 pbc="F F F"
C        2.17019361       2.40101262       3.13281960       0.00218491      -0.00080600       0.00024970
N        2.55622964       2.35388741       1.71239300      -0.00156528       0.00178467       0.00079991
H        1.84212653       2.74519399       1.12261817      -0.00072458       0.00036667      -0.00052090
H        3.40155718       2.87095582       1.54222648       0.00088741       0.00016430      -0.00011010
H        2.71525892       1.41021336       1.40403721       0.00015457      -0.00098899       0.00032789
H        2.01322773       3.42526159       3.41057486      -0.00047409      -0.00014276      -0.00063412
H        2.96217005       1.97343280       3.71660044       0.00016389      -0.00029861      -0.00014643
H        1.26651366       1.83714624       3.26027225      -0.00062682      -0.00007927       0.00003405
8
Properties=species:S:1:pos:R:3:forces:R:3 label=A energy=-2172.76010999819 charge=0 pbc="F F F"
C       -0.00344708      -0.32570777       0.67537845      -0.00190350      -0.00045762       0.00149377
C        0.00345139       0.32571051      -0.67537699       0.00140420      -0.00003555      -0.00189438
H        0.19669657      -1.38285894       0.60234811      -0.00060249       0.00026012       0.00001288
H        0.74581706       0.10294552       1.32174242       0.00057930      -0.00020152      -0.00020427
H       -0.95835348      -0.20869353       1.16263504       0.00044894       0.00022983       0.00028032
H        0.95751094       0.20648394      -1.16375367      -0.00003911       0.00059024       0.00027537
H       -0.19415401       1.38331932      -0.60212135      -0.00049390      -0.00031696      -0.00009498
H       -0.74756846      -0.10122897      -1.32086797       0.00060654      -0.00006854       0.00013130
11
Properties=species:S:1:pos:R:3:forces:R:3 label=A energy=-3242.85372526801 charge=0 pbc="F F F"
C        2.45559812       2.24988176       2.09587793       0.00011466      -0.00052140       0.00080665
C        1.45749950       2.48423408       3.19137520       0.00106167       0.00126381      -0.00082336
C        3.76552820       2.92989114       2.36580330      -0.00055530       0.00056720       0.00041231
H        2.61720501       1.18812411       1.97449714      -0.00021893      -0.00056876      -0.00028007
H        2.05188489       2.60141173       1.15693590      -0.00039093       0.00016089      -0.00030819
H        1.82792062       2.11490096       4.13571952       0.00011850      -0.00032002       0.00053309
H        0.51963772       1.99176542       2.98962682      -0.00033875      -0.00016657      -0.00009140
H        3.63303919       3.99690852       2.46259072       0.00022036       0.00005593       0.00025238
H        4.20258879       2.57303754       3.28618222      -0.00025473       0.00000605      -0.00037142
H        1.25771216       3.53828955       3.31179202       0.00022650      -0.00006361       0.00005408
H        4.47662372       2.75636763       1.57394431       0.00001695      -0.00041351      -0.00018407
8
Properties=species:S:1:pos:R:3:forces:R:3 label=A energy=-2172.76006041016 charge=0 pbc="F F F"
C        0.00300050       0.52012938       0.54009306       0.00024516       0.00080672      -0.00178149
C       -0.00299957      -0.52012842      -0.54009459      -0.00042228      -0.00068302       0.00183493
H        0.75729809       0.31122583       1.28194331      -0.00015518       0.00013440       0.00006734
H        0.20419375       1.50090666       0.13941385      -0.00003921      -0.00016611      -0.00008007
H       -0.94772396       0.56503163       1.04709446       0.00004282      -0.00012493      -0.00013875
H       -0.75724581      -0.31120857      -1.28199165       0.00008434      -0.00006620      -0.00001444
H       -0.20427514      -1.50087656      -0.13939348       0.00012128      -0.00000110       0.00001432
H        0.94774199      -0.56509037      -1.04704824       0.00012306       0.00010024       0.00009816
8
Properties=species:S:1:pos:R:3:forces:R:3 label=A energy=-2172.76019005807 charge=0 pbc="F F F"
C        1.91503982       2.78769615       2.83697066       0.00174837       0.00003985      -0.00032140
C        3.29142663       2.41876389       2.36950425      -0.00188459       0.00021488      -0.00028443
H        1.65225408       3.78828601       2.53248774      -0.00025852      -0.00013367       0.00003794
H        1.17113963       2.11932980       2.43344951       0.00010968      -0.00012361      -0.00007224
H        1.84109708       2.74525304       3.91198978      -0.00000740      -0.00020189       0.00007290
H        3.55426056       1.41815357       2.67385317       0.00009895      -0.00004680       0.00026632
H        4.03533614       3.08711716       2.77301972      -0.00004281       0.00016829       0.00022035
H        3.36529149       2.46131580       1.29447827       0.00023633       0.00008295       0.00008055
8
Properties=species:S:1:pos:R:3:forces:R:3 label=A energy=-2172.76007488707 charge=0 pbc="F F F"
C        0.04865979       0.58500644      -0.46656064      -0.00045517      -0.00083896       0.00047899
C       -0.04866033      -0.58501110       0.46655260       0.00071671       0.00093006      -0.00013998
H        0.21244025       1.50442351       0.07267494       0.00017138       0.00030859      -0.00017662
H        0.86465924       0.46607468      -1.16148118       0.00025916      -0.00018894      -0.00010177
H       -0.85480225       0.70315885      -1.04339630       0.00016849       0.00011361      -0.00014702
H        0.85482226      -0.70314553       1.04336960      -0.00029326      -0.00017843       0.00003276
H       -0.21250283      -1.50447440      -0.07258077      -0.00014972      -0.00017538      -0.00013298
H       -0.86461025      -0.46598160       1.16150952      -0.00041759       0.00002945       0.00018660
8
Properties=species:S:1:pos:R:3:forces:R:3 label=A energy=-2172.76013205736 charge=0 pbc="F F F"
C        2.41713564       2.50988271       1.82431992       0.00339540       0.00083239       0.00116721
C        2.70085463       2.60809644       3.29367237      -0.00360328      -0.00023355      -0.00117845
H        3.30971670       2.27337405       1.26726269      -0.00031017      -0.00012671      -0.00024863
H        1.69040975       1.74103048       1.61535701      -0.00009808       0.00006518       0.00022064
H        2.02869086       3.43822219       1.43671684      -0.00028377      -0.00022185      -0.00004041
H        3.08938185       1.67983414       3.68135768       0.00007531      -0.00013580      -0.00008752
H        3.42752508       3.37701186       3.50256243       0.00039359       0.00007198      -0.00006454
H        1.80827077       2.84465486       3.85071426       0.00043100      -0.00025165       0.00023170
8
Properties=species:S:1:pos:R:3:forces:R:3 label=P energy=-2172.76007092287 charge=0 pbc="F F F"
C        0.68564888      -0.11490115       0.28094024      -0.00046292       0.00094099       0.00062522
C       -0.68564863       0.11490287      -0.28094129       0.00051982      -0.00089418      -0.00041471
H        1.20808717      -0.88631423      -0.26213201       0.00008414       0.00003876       0.00019934
H        1.28517034       0.78012735       0.23149660      -0.00017500      -0.00002359      -0.00003244
H        0.64043134      -0.41899077       1.31458839      -0.00016027       0.00004459      -0.00010976
H       -1.20808077       0.88635913       0.26207442      -0.00003033      -0.00003455      -0.00010148
H       -1.28516681      -0.78011924      -0.23140780       0.00004364      -0.00003146      -0.00010524
H       -0.64044413       0.41891729      -1.31460707       0.00018092      -0.00004056      -0.00006093
16
Properties=species:S:1:pos:R:3:forces:R:3 label=A energy=-9438.64628475211 charge=0 pbc="F F F"
C        4.20888288       0.80072461       4.11070386       0.00212272      -0.00032673      -0.00052221
C        1.22414354       2.71911532       2.89588816       0.00038184       0.00034315      -0.00045588
C        1.70951622       3.31125909       1.75692456      -0.00090310       0.00043454      -0.00034854
C        2.03558410       1.91444341       3.64026779       0.00087860       0.00170993      -0.00256697
C        3.34286706       1.67392794       3.28205966      -0.00106105       0.00014746       0.00021078
C        3.00487569       3.08553049       1.38171517       0.00143053      -0.00316079       0.00270524
C        3.80684432       2.27330103       2.14250164      -0.00076474       0.00017887      -0.00073858
O        0.88265201       4.08830141       1.06023265       0.00059517      -0.00044914       0.00132792
H        0.20982727       2.89991409       3.18134327      -0.00009595      -0.00048962       0.00036891
H        1.64255284       1.45829470       4.52628960      -0.00041026       0.00026203       0.00029253
H        3.39445836       3.54133263       0.49341210      -0.00076742       0.00095441      -0.00026082
H        1.31715142       4.43882856       0.30523360      -0.00066914      -0.00035606       0.00083866
H        5.17244693       0.65969569       3.65126538      -0.00069429       0.00052165       0.00054555
H        3.76313496      -0.17143343       4.25018765       0.00035330       0.00047933       0.00013668
H        4.81830557       2.10699466       1.83305419       0.00007726       0.00060860      -0.00003596
H        4.36913578       1.22645866       5.08915589      -0.00047347      -0.00085765      -0.00149732
8
Properties=species:S:1:pos:R:3:forces:R:3 label=A energy=-2172.76016987711 charge=0 pbc="F F F"
C        0.69066821       0.27351715       0.10217576       0.00034724      -0.00149047      -0.00126023
C       -0.69067360      -0.27350888      -0.10219147       0.00040651       0.00020754       0.00274899
H        0.66453613       1.22830961       0.60280831       0.00047667      -0.00014615      -0.00005646
H        1.29144657      -0.39158246       0.70195873      -0.00105407       0.00110370      -0.00050842
H        1.20061951       0.41326371      -0.83771734      -0.00083167       0.00008386       0.00032115
H       -0.66461792      -1.22835939      -0.60271724      -0.00009334       0.00033380      -0.00039871
H       -1.29146438       0.39155434      -0.70195752       0.00036517      -0.00064318       0.00040860
H       -1.20045574      -0.41328431       0.83781224       0.00038349       0.00055090      -0.00125490
11
Properties=species:S:1:pos:R:3:forces:R:3 label=A energy=-3242.85369263368 charge=0 pbc="F F F"
C        2.55154242       2.32576838       2.49448365       0.00001829       0.00007618       0.00111283
C        2.49852065       2.49265539       3.98464648       0.00181414       0.00235241      -0.00031600
C        3.25211992       3.46777079       1.81902831       0.00018686      -0.00202718      -0.00031562
H        3.05253910       1.39932598       2.25174819      -0.00025684       0.00004607      -0.00047312
H        1.54762503       2.23535087       2.10438303      -0.00002204      -0.00009026       0.00010305
H        1.97695040       3.39907591       4.25274122       0.00038659      -0.00091464      -0.00029636
H        4.26790792       3.56018067       2.17274212      -0.00035267       0.00020996      -0.00009482
H        3.28599669       3.33900755       0.74892046      -0.00017965       0.00046610       0.00054012
H        3.49259708       2.55582685       4.40101871      -0.00139944       0.00024264      -0.00064907
H        1.99311620       1.66796421       4.46136022      -0.00017198      -0.00005069       0.00017543
H        2.75173831       4.40225147       2.02351189      -0.00002324      -0.00031060       0.00021356
8
Properties=species:S:1:pos:R:3:forces:R:3 label=A energy=-2172.76024710361 charge=0 pbc="F F F"
C        0.54576614      -0.06957451      -0.50946063       0.00054198       0.00242522       0.00040476
C       -0.54575979       0.06957409       0.50946522      -0.00100571      -0.00237766      -0.00072524
H        0.46495063       0.68410634      -1.27652098       0.00028970      -0.00014114      -0.00013699
H        1.51974600       0.03007687      -0.05738939       0.00003240      -0.00028873      -0.00000318
H        0.50956033      -1.03203272      -0.99453524       0.00007985      -0.00009007       0.00020688
H       -0.50953393       1.03200251       0.99459472       0.00009358       0.00005246      -0.00007786
H       -0.46507000      -0.68418391       1.27645785      -0.00003451       0.00019744       0.00031161
H       -1.51972875      -0.02996415       0.05733839       0.00000270       0.00022247       0.00002003
8
Properties=species:S:1:pos:R:3:forces:R:3 label=A energy=-2172.76016018183 charge=0 pbc="F F F"
C        2.52032620       2.25110603       1.68542916       0.00010806       0.00188299       0.00047156
C        2.29948640       2.56868584       3.13437636      -0.00074986      -0.00119628      -0.00076553
H        3.47847219       2.61148199       1.34626972      -0.00000279      -0.00021618      -0.00011787
H        2.49162918       1.18784545       1.50777916      -0.00003194      -0.00046499       0.00019464
H        1.76425090       2.70481147       1.06458939      -0.00000487      -0.00023801      -0.00015040
H        3.05554858       2.11515885       3.75533355       0.00056610      -0.00023465       0.00004847
H        2.32803512       3.63197815       3.31189433       0.00010753       0.00027189       0.00007893
H        1.34134932       2.20825645       3.47350351       0.00000778       0.00019523       0.00024021
8
Properties=species:S:1:pos:R:3:forces:R:3 label=A energy=-2172.76017160925 charge=0 pbc="F F F"
C        0.47594068       0.44421644       0.37202150      -0.00131558       0.00167770      -0.00028582
C       -0.47594602      -0.44421132      -0.37202025       0.00176973      -0.00193047       0.00016779
H        0.71028721       1.33082267      -0.19538573       0.00006958       0.00005410       0.00005632
H        0.06045045       0.76229741       1.31495295      -0.00008137      -0.00010729       0.00015599
H        1.40451917      -0.06291793       0.58061611      -0.00023911       0.00023697       0.00020315
H       -1.40449585       0.06289464      -0.58076209       0.00005306       0.00009955      -0.00015897
H       -0.06034365      -0.76239293      -1.31487221      -0.00014752       0.00017492      -0.00016963
H       -0.71035377      -1.33076480       0.19543604      -0.00010879      -0.00020546       0.00003118
11
Properties=species:S:1:pos:R:3:forces:R:3 label=A energy=-3242.85393436303 charge=0 pbc="F F F"
C        2.64021387       2.97907357       2.17729076       0.00044775       0.00153857      -0.00102385
C        3.39116337       1.68018919       2.17680856       0.00175437      -0.00182795      -0.00047735
C        1.68651602       3.08276034       3.33085833      -0.00135427      -0.00213052       0.00073269
H        3.34011360       3.80201234       2.21098589      -0.00008443      -0.00027856       0.00055868
H        2.09782503       3.08416070       1.24831195      -0.00009745      -0.00017906       0.00050178
H        2.71271224       0.84288750       2.11274315       0.00052245       0.00017301       0.00017213
H        3.96250974       1.56514514       3.08555148       0.00033753       0.00009416      -0.00094808
H        1.15090403       4.01863834       3.32410358      -0.00001848       0.00058128      -0.00029000
H        0.95895963       2.28567494       3.30201233      -0.00006593       0.00125286       0.00061187
H        4.07573489       1.61435917       1.34621392      -0.00099148       0.00012514       0.00008347
H        2.21052967       3.00888726       4.27181642      -0.00045007       0.00065107       0.00007867
8
Properties=species:S:1:pos:R:3:forces:R:3 label=A energy=-2172.76012326344 charge=0 pbc="F F F"
C        0.36487831      -0.15779398       0.63579274       0.00035856      -0.00048640      -0.00163189
C       -0.36488404       0.15778327      -0.63578953      -0.00006606       0.00098011       0.00145175
H       -0.10859149       0.30712851       1.48584999      -0.00002313       0.00025599      -0.00001173
H        0.39185487      -1.22006440       0.81960561      -0.00019439      -0.00014843       0.00005330
H        1.38443298       0.19174729       0.60021678       0.00002116       0.00017073       0.00042485
H       -1.38449204      -0.19157844      -0.60030340      -0.00027782      -0.00048497       0.00007672
H       -0.39167288       1.22007075      -0.81955696      -0.00002977      -0.00000446      -0.00034400
H        0.10853686      -0.30717609      -1.48585032       0.00021144      -0.00028256      -0.00001901
8
Properties=species:S:1:pos:R:3:forces:R:3 label=A energy=-2172.76012666417 charge=0 pbc="F F F"
C        2.02639140       2.75852712       2.07237057       0.00197963      -0.00023496      -0.00019129
C        3.09398268       2.36185591       3.04801982      -0.00133786       0.00040787      -0.00013380
H        1.46457258       1.90189725       1.73554024      -0.00025402      -0.00030546      -0.00015593
H        1.32839333       3.45149560       2.51455391      -0.00013865      -0.00002466       0.00012174
H        2.44804320       3.23369660       1.20095928      -0.00011935      -0.00009546      -0.00025170
H        3.65592175       3.21846471       3.38471897       0.00000390       0.00026530       0.00021048
H        3.79189700       1.66883309       2.60577813       0.00011316      -0.00000434       0.00014941
H        2.67243178       1.88676577       3.91951484      -0.00024679      -0.00000829       0.00025110
8
Properties=species:S:1:pos:R:3:forces:R:3 label=A energy=-2172.76021196449 charge=0 pbc="F F F"
C        0.29420262       0.50172563       0.47326485      -0.00019276       0.00087396       0.00010070
C       -0.29415702      -0.50172920      -0.47328017      -0.00285372      -0.00095945       0.00125144
H       -0.44599478       0.86769286       1.16693213       0.00112661      -0.00012657      -0.00024145
H        1.09708695       0.07253953       1.05129531       0.00001198      -0.00026420      -0.00049343
H        0.69321509       1.35290167      -0.05517858      -0.00034951      -0.00028235       0.00017972
H        0.44535764      -0.86720281      -1.16785570       0.00123407       0.00048906       0.00001689
H       -1.09786980      -0.07261480      -1.05024550       0.00081484      -0.00048871      -0.00028027
H       -0.69233841      -1.35327396       0.05523485       0.00020848       0.00075826      -0.00053360
8
Properties=species:S:1:pos:R:3:forces:R:3 label=A energy=-2172.76017161701 charge=0 pbc="F F F"
C        2.77974619       2.51198815       2.31605660       0.00273140       0.00103461       0.00028006
C        3.07005466       3.33781011       3.53375693      -0.00242773      -0.00054071      -0.00064291
H        3.29147716       2.89813867       1.44889836      -0.00023016      -0.00015345      -0.00015634
H        3.09506515       1.48957523       2.45088148      -0.00014066      -0.00018814       0.00004085
H        1.72490086       2.49989107       2.09227186      -0.00017597       0.00014770       0.00018470
H        2.55831360       2.95182555       4.40097174      -0.00002890      -0.00029802       0.00013846
H        2.75483066       4.36024005       3.39880689       0.00013894       0.00011582       0.00020121
H        4.12490781       3.34985550       3.75751376       0.00013308      -0.00011780      -0.00004602
8
Properties=species:S:1:pos:R:3:forces:R:3 label=P energy=-2172.76009852835 charge=0 pbc="F F F"
C       -0.00853192       0.69609012       0.27866341       0.00120410      -0.00064657      -0.00102447
C        0.00854427      -0.69608801      -0.27866240      -0.00180107       0.00055385       0.00093396
H       -0.05688582       0.68708541       1.35593064      -0.00020364      -0.00013589       0.00010903
H        0.87788759       1.24224357      -0.00224624       0.00022786      -0.00004452       0.00007360
H       -0.86003568       1.25203156      -0.08023343      -0.00010918       0.00020912       0.00040042
H        0.85991930      -1.25219095       0.08025730       0.00056158       0.00003132      -0.00000344
H       -0.87798779      -1.24208959       0.00220416      -0.00000249      -0.00022577      -0.00026146
H        0.05695524      -0.68710512      -1.35592449       0.00012284       0.00025845      -0.00022764
16
Properties=species:S:1:pos:R:3:forces:R:3 label=A energy=-9438.64635682052 charge=0 pbc="F F F"
C        4.83602668       3.09810945       0.80178661       0.00053873       0.00138731      -0.00009216
C        2.37773456       1.40006187       3.08026937      -0.00071989      -0.00002702      -0.00043644
C        3.40668512       1.61069404       2.19782200      -0.00187694       0.00309681       0.00116405
C        1.64206433       2.45846465       3.53654833      -0.00011026       0.00032143       0.00010590
C        3.72342824       2.86606128       1.75431440      -0.00051057       0.00020102       0.00034582
C        1.94317313       3.72569074       3.10410814       0.00120180      -0.00207510      -0.00166523
C        2.96950633       3.91667466       2.22664837       0.00159333      -0.00032541      -0.00042685
O        0.63204587       2.31830500       4.39271949       0.00054909      -0.00089219       0.00039853
H        2.15148387       0.40596902       3.41075654      -0.00001161       0.00003675       0.00021023
H        3.97200151       0.77018922       1.85079420      -0.00040487      -0.00043075       0.00038027
H        0.51536012       1.41475990       4.62002683      -0.00017511       0.00077708      -0.00004517
H        1.36275319       4.54755723       3.46559270       0.00015028       0.00000186      -0.00007906
H        4.48504373       3.57844419      -0.09806297       0.00043897      -0.00137658       0.00017903
H        5.30631037       2.17151412       0.51955332      -0.00048564       0.00086695       0.00053768
H        3.19266850       4.91148852       1.89780506       0.00003276       0.00005807      -0.00019905
H        5.59254690       3.73452778       1.23373146      -0.00021006      -0.00162020      -0.00037754
8
Properties=species:S:1:pos:R:3:forces:R:3 label=P energy=-2172.76024587942 charge=0 pbc="F F F"
C        0.23606704       0.51628519       0.48983858       0.00167641       0.00173410      -0.00001229
C       -0.23604896      -0.51629813      -0.48983746      -0.00287010      -0.00085454      -0.00005607
H       -0.55923995       1.19197936       0.76164753       0.00024361      -0.00016810       0.00008202
H        0.59890866       0.05987275       1.39701364      -0.00007653      -0.00037156      -0.00004005
H        1.03921020       1.10791097       0.08005411      -0.00050857      -0.00031893       0.00024245
H        0.55913615      -1.19199258      -0.76192504       0.00060070       0.00013239       0.00017605
H       -0.59908452      -0.05968996      -1.39685658       0.00028350      -0.00046873       0.00020946
H       -1.03914602      -1.10792640      -0.07994711       0.00065098       0.00031536      -0.00060156
16
Properties=species:S:1:pos:R:3:forces:R:3 label=A energy=-9438.64674427096 charge=0 pbc="F F F"
C        1.99949923       0.94497237       4.80913437       0.00063870      -0.00102087       0.00038405
C        1.65336852       2.50538592       2.89892987      -0.00013410       0.00034860      -0.00076496
C        2.47859161       1.96978462       3.85035249      -0.00186715      -0.00002705      -0.00032062
C        2.09836830       3.45670836       2.01654064       0.00233079       0.00015877       0.00091421
C        3.39385826       3.89017187       2.07579812      -0.00139620       0.00026156      -0.00003807
C        3.77870417       2.42046707       3.89140741      -0.00084230       0.00059734      -0.00162786
C        4.23802167       3.36559980       3.02212952       0.00352607      -0.00092611       0.00174117
O        3.88469613       4.80975585       1.24741164       0.00071260       0.00018972       0.00062812
H        0.63593020       2.17744067       2.83770019       0.00016186      -0.00009351      -0.00034373
H        1.43026122       3.85857248       1.28117421      -0.00032534       0.00015504       0.00015073
H        2.59964985       0.05026928       4.75612805      -0.00195019       0.00114332      -0.00092166
H        0.97816531       0.67037907       4.60697934       0.00078285      -0.00021470       0.00004375
H        4.44955135       2.01982426       4.62424894      -0.00047862      -0.00020942      -0.00014349
H        3.22448273       5.09662779       0.64452653      -0.00028567       0.00030281       0.00009051
H        5.24957199       3.70953041       3.06091678      -0.00005140      -0.00039538       0.00062640
H        2.04909526       1.30766618       5.82406565      -0.00082192      -0.00027012      -0.00041854
8
Properties=species:S:1:pos:R:3:forces:R:3 label=P energy=-2172.7601786655 charge=0 pbc="F F F"
C        0.47965150       0.30911306       0.48646718       0.00044914      -0.00053146      -0.00228938
C       -0.47965126      -0.30912388      -0.48645884      -0.00057030       0.00135127       0.00185189
H        1.14871468       0.99702328      -0.00555318       0.00021298      -0.00001737       0.00037041
H       -0.04039898       0.85638153       1.25651793      -0.00008873      -0.00024117       0.00013006
H        1.08387585      -0.44050049       0.97215985      -0.00006492      -0.00053714       0.00026475
H       -1.14886326      -0.99694601       0.00545759      -0.00011409      -0.00027853       0.00012813
H        0.04040743      -0.85641151      -1.25648358       0.00012819       0.00003704      -0.00020466
H       -1.08373856       0.44058203      -0.97219800       0.00004773       0.00021737      -0.00025120
12
Properties=species:S:1:pos:R:3:forces:R:3 label=A energy=-7226.94766456961 charge=0 pbc="F F F"
C        3.96261182       0.93205576       2.25613564      -0.00019338      -0.00070102       0.00174207
C        1.87594391       1.95521076       3.27318543       0.00051541       0.00231572      -0.00232733
C        2.89302698       1.92940711       2.39502716       0.00023736      -0.00087719       0.00020249
C        1.78957534       3.66837536       1.96440834      -0.00274091       0.00181912      -0.00004794
N        1.17436501       3.07780475       2.98570867       0.00030163      -0.00063964       0.00018918
N        2.82105477       3.01094015       1.58415479       0.00056461      -0.00068425       0.00067400
H        1.59899953       1.29053244       4.05540197       0.00038883      -0.00079609       0.00041125
H        0.36049832       3.39971645       3.44498534      -0.00088847      -0.00008907       0.00067659
H        3.94385125       0.49141143       1.27264709       0.00001032      -0.00008842      -0.00032156
H        3.85620663       0.14695090       2.98505368       0.00043744       0.00007807      -0.00063357
H        1.43999083       4.58014575       1.53619224       0.00082160      -0.00024165      -0.00040120
H        4.92844075       1.39234624       2.38682349       0.00054556      -0.00009558      -0.00016400
8
Properties=species:S:1:pos:R:3:forces:R:3 label=C energy=-2619.71445133822 charge=1 pbc="F F F"
C       -0.07439606      -0.01622450      -0.78104540       0.00001945      -0.00000945      -0.00182977
N        0.06523105       0.01421790       0.68467328      -0.00073041       0.00120567       0.00167706
H       -0.83036122      -0.00626249       1.14129470       0.00132693       0.00056056      -0.00068573
H        0.59121996      -0.77356031       1.02192024      -0.00048661       0.00131635      -0.00077057
H        0.53967312       0.84532114       0.99318393      -0.00071950      -0.00182562      -0.00054671
H       -0.58546789      -0.91816483      -1.05714469       0.00080233       0.00036729       0.00083785
H        0.90501643       0.00643186      -1.21824864      -0.00094107      -0.00023401       0.00040299
H       -0.64004103       0.84199093      -1.08842845       0.00072887      -0.00138080       0.00091489
7
Properties=species:S:1:pos:R:3:forces:R:3 label=C energy=-6221.3997845846 charge=-1 pbc="F F F"
C        3.35271333       3.56321179       2.48385840      -0.00041451      -0.00129071      -0.00040784
C        2.38641567       2.38142565       2.46893895       0.00268145       0.00290425       0.00018070
O        2.08038382       1.96419435       1.35949103      -0.00061169      -0.00073249       0.00175172
O        2.04487411       1.96391677       3.56781192      -0.00066225      -0.00096506      -0.00175968
H        3.23484848       4.17101392       1.60122974       0.00008870      -0.00044832       0.00124271
H        4.36071173       3.17234576       2.48543608      -0.00114224       0.00108290       0.00014696
H        3.22545099       4.15799857       3.37393965       0.00006055      -0.00055057      -0.00115457
11
Properties=species:S:1:pos:R:3:forces:R:3 label=P energy=-3242.8538507166 charge=0 pbc="F F F"
C        0.44835843       0.34969281       0.05370972       0.00071829       0.00066982      -0.00075655
C        0.03147002      -0.28298118      -1.24132785       0.00008198       0.00079551      -0.00014550
C       -0.44793950      -0.04184718       1.19145138      -0.00099296      -0.00180296       0.00030836
H        1.46695078       0.06952564       0.28219444      -0.00049257      -0.00016943      -0.00008900
H        0.44952087       1.42528281      -0.05272434      -0.00009816      -0.00029964       0.00015436
H       -0.97474056       0.00593734      -1.50499259       0.00008448      -0.00007793      -0.00025363
H        0.05038221      -1.35985688      -1.16787196       0.00024148      -0.00053813      -0.00001273
H       -0.14153468       0.41686447       2.11799589       0.00050177       0.00036270       0.00020377
H       -1.46793699       0.25408696       0.99793869      -0.00040204       0.00044729       0.00007122
H        0.68041735       0.00368497      -2.05343410       0.00021000      -0.00010455       0.00014720
H       -0.44303733      -1.11180208       1.33521824       0.00014773       0.00071732       0.00037249
6
Properties=species:S:1:pos:R:3:forces:R:3 label=A energy=-3150.39410242843 charge=0 pbc="F F F"
C        3.12838535       2.45937125       2.81624020      -0.00008571       0.00047294      -0.00030531
O        1.91241519       2.49718196       2.16733656       0.00039250      -0.00225933      -0.00071041
H        1.38443095       3.18788090       2.51798712      -0.00014637       0.00089704       0.00047714
H        3.02125161       2.26520219       3.87453544      -0.00004326       0.00039595      -0.00041383
H        3.68816926       3.37574441       2.68946158      -0.00034617      -0.00009645       0.00031951
H        3.70143812       1.65678463       2.38660771       0.00022902       0.00058984       0.00063290
11
Properties=species:S:1:pos:R:3:forces:R:3 label=P energy=-3242.85375669205 charge=0 pbc="F F F"
C        0.39303557       0.41244413      -0.03726451      -0.00157099       0.00096471       0.00167823
C       -0.58053937       0.08395578      -1.13059592       0.00055735       0.00063769      -0.00008070
C        0.21543627      -0.46713553       1.16521455      -0.00072811      -0.00036379      -0.00026874
H        1.40273104       0.31581213      -0.41053305       0.00080096      -0.00051776      -0.00025726
H        0.27741634       1.44762247       0.25130810       0.00071224      -0.00005746      -0.00076739
H       -1.59783891       0.20438897      -0.78999338      -0.00026604      -0.00075230       0.00087367
H       -0.46632448      -0.93970173      -1.45385430       0.00085662      -0.00036332      -0.00028306
H        0.91851421      -0.22370089       1.94576206      -0.00000467      -0.00002715      -0.00028645
H       -0.77891858      -0.36599627       1.57322052      -0.00023658       0.00019219       0.00008898
H       -0.44373420       0.71885760      -1.99142123      -0.00039528       0.00016825      -0.00011609
H        0.35532037      -1.50598702       0.90703876       0.00027449       0.00011895      -0.00058118
6
Properties=species:S:1:pos:R:3:forces:R:3 label=A energy=-3150.39419262823 charge=0 pbc="F F F"
C        3.00582683       2.56556567       2.97323511      -0.00074480      -0.00034865       0.00149858
O        2.03857716       2.40480289       2.00388483       0.00057424      -0.00090417      -0.00121292
H        1.20965908       2.69970011       2.32751999       0.00021740       0.00043054       0.00037526
H        2.79329354       1.98855723       3.86267693      -0.00006769       0.00072156      -0.00110768
H        3.93734263       2.21616645       2.56419323       0.00008103       0.00070354       0.00068633
H        3.13213733       3.60127394       3.25703225      -0.00006018      -0.00060282      -0.00023957
15
Properties=species:S:1:pos:R:3:forces:R:3 label=A energy=-7390.56453134673 charge=0 pbc="F F F"
C        1.55399392       1.39784545      -1.20935393       0.00062462       0.00150407      -0.00139618
C       -0.56695869       1.05764906       0.03431835       0.00157155      -0.00089507      -0.00134757
C        0.60744494       0.53912669      -0.45810648      -0.00148909      -0.00037402       0.00035750
C       -1.45610120       0.26738868       0.70943903       0.00038028      -0.00141503       0.00165558
C       -1.18540584      -1.06131737       0.90711461      -0.00300859      -0.00008907       0.00136195
C        0.86865158      -0.79230842      -0.25143695       0.00066504      -0.00031173      -0.00051260
C       -0.01886090      -1.58811241       0.42452942       0.00199608       0.00241936       0.00190600
H       -0.78508091       2.09594656      -0.11286885      -0.00058130      -0.00021930      -0.00017906
H       -2.36389111       0.69045000       1.08599332       0.00036677       0.00076247      -0.00038026
H        2.52600089       0.94032182      -1.28001165       0.00058770       0.00015654       0.00057229
H        1.66775454       2.35893637      -0.73534882      -0.00007324       0.00006064      -0.00006407
H       -1.87869896      -1.67970282       1.43701127       0.00053129      -0.00065452      -0.00030670
H        1.78073792      -1.21284044      -0.62283906      -0.00038502       0.00011620      -0.00101047
H        0.20549979      -2.62316359       0.57658154      -0.00178655      -0.00049340      -0.00130766
H        1.19788016       1.57163615      -2.21336918       0.00060046      -0.00056714       0.00065127
8
Properties=species:S:1:pos:R:3:forces:R:3 label=A energy=-2172.76013917025 charge=0 pbc="F F F"
C        1.87551449       2.69952725       2.53850812      -0.00046743       0.00073864      -0.00027663
C        3.35777951       2.53376123       2.69476572       0.00071857       0.00032128      -0.00012712
H        1.61289381       2.94472900       1.52170457       0.00049542      -0.00139101       0.00036264
H        1.34964467       1.79531504       2.80088249       0.00023338       0.00090070       0.00089102
H        1.50009344       3.48870920       3.17037688       0.00049086      -0.00003557      -0.00159679
H        3.62069493       2.29436451       3.71285522       0.00009498      -0.00131026      -0.00033161
H        3.88409788       3.43614096       2.42690948      -0.00108087      -0.00120109       0.00125115
H        3.73241727       1.74064906       2.06735358      -0.00048491       0.00197730      -0.00017266
15
Properties=species:S:1:pos:R:3:forces:R:3 label=A energy=-7390.56432052322 charge=0 pbc="F F F"
C        0.34389807      -2.20095238       0.93186275      -0.00072557      -0.00184775       0.00070802
C       -0.07191004       0.23554281       1.17568840      -0.00029798      -0.00085043      -0.00079499
C        0.14647519      -0.84790139       0.35924226      -0.00029525       0.00113651      -0.00053979
C       -0.28232963       1.48169329       0.65014903       0.00096399      -0.00058681      -0.00088452
C       -0.27586059       1.66686013      -0.70670559      -0.00036707       0.00265960      -0.00063636
C        0.15410582      -0.64896634      -0.99963772      -0.00051000      -0.00003457       0.00046447
C       -0.05573311       0.59592600      -1.53024938       0.00174874       0.00163600       0.00167005
H       -0.07498087       0.10063887       2.23817317       0.00012110      -0.00040517      -0.00014808
H       -0.44882516       2.31259940       1.30338270       0.00016847      -0.00004563      -0.00018575
H        0.85444570      -2.15330807       1.87916802       0.00011793      -0.00002715       0.00008050
H        0.91910960      -2.82566392       0.26960156       0.00054229      -0.00002106       0.00008329
H       -0.43712858       2.64045265      -1.11899179      -0.00013473      -0.00031385      -0.00011389
H        0.32915968      -1.48041476      -1.65152088      -0.00011241      -0.00023705       0.00039146
H       -0.04328430       0.73002401      -2.59170051      -0.00165326      -0.00120729      -0.00001520
H       -0.60573185      -2.68695681       1.09760121       0.00043373       0.00014465      -0.00007920
8
Properties=species:S:1:pos:R:3:forces:R:3 label=A energy=-2172.76012348881 charge=0 pbc="F F F"
C        2.37342864       2.27979400       2.38478045      -0.00027868      -0.00234829       0.00037636
C        3.17929758       3.27289753       3.16790087      -0.00083575       0.00311398       0.00084566
H        2.05341906       2.69107993       1.44064862       0.00027370       0.00027890       0.00037810
H        2.94441957       1.38944371       2.17450310      -0.00010248       0.00043288       0.00026707
H        1.48957769       1.97899624       2.92452966       0.00033776       0.00018320      -0.00128569
H        4.06367890       3.57333384       2.62887431      -0.00014448      -0.00069137      -0.00050453
H        2.60833477       4.16348560       3.37733864       0.00078051      -0.00076732       0.00048628
H        3.49840188       2.86190598       4.11247257      -0.00003057      -0.00020197      -0.00056326
15
Properties=species:S:1:pos:R:3:forces:R:3 label=A energy=-7390.56434349284 charge=0 pbc="F F F"
C        0.60811199      -1.37154994      -1.89214995       0.00082900      -0.00022907      -0.00044531
C        0.84360354       0.66885868       1.24024875       0.00176487      -0.00068093       0.00041373
C        1.18646035      -0.09646754       0.15880522       0.00351470       0.00025416       0.00108944
C       -0.46234782       1.02827724       1.44329796      -0.00264653       0.00257141       0.00023352
C        0.23493564      -0.51870471      -0.73838690      -0.00135024      -0.00076840      -0.00028900
C       -1.41853655       0.61660804       0.55490637      -0.00283192       0.00097878       0.00003234
C       -1.07041019      -0.14923578      -0.52595500       0.00139452      -0.00056039      -0.00226700
H        1.60000056       0.98894917       1.92598849       0.00030208      -0.00037358      -0.00027591
H        2.21065704      -0.36990876       0.00585935       0.00009379       0.00013162      -0.00006660
H       -0.73170601       1.62905471       2.28613600       0.00002941      -0.00136814       0.00059907
H       -2.44119812       0.89523081       0.70103233       0.00015145      -0.00015588       0.00003232
H        1.57628469      -1.10153578      -2.27983131      -0.00002775      -0.00025212       0.00013264
H       -0.11022518      -1.28656410      -2.68985034       0.00000032       0.00009816      -0.00016683
H       -1.82473970      -0.46375254      -1.21798859      -0.00082313       0.00022374       0.00107892
H        0.65253045      -2.40991344      -1.60024070      -0.00040057       0.00013064      -0.00010133
8
Properties=species:S:1:pos:R:3:forces:R:3 label=A energy=-2172.76018325699 charge=0 pbc="F F F"
C        3.00912977       3.15661256       3.11403665       0.00109253       0.00257906      -0.00150972
C        4.03430065       3.88682243       3.92941320      -0.00067819      -0.00214971       0.00079072
H        3.47299835       2.54623565       2.35561716      -0.00004468      -0.00032097       0.00015350
H        2.40701902       2.50781118       3.73001273       0.00007050      -0.00026017       0.00045310
H        2.34247222       3.84262773       2.61612552      -0.00006129      -0.00044388       0.00008498
H        3.57055867       4.49736894       4.68776318      -0.00046305       0.00014116      -0.00000055
H        4.63643053       4.53549446       3.31329942      -0.00005077       0.00013118       0.00000970
H        4.70093405       3.20082035       4.42736326       0.00013494       0.00032332       0.00001827
15
Properties=species:S:1:pos:R:3:forces:R:3 label=A energy=-7390.56473186407 charge=0 pbc="F F F"
C        2.01319557      -0.35320482      -1.28583531       0.00127284      -0.00079994       0.00003268
C       -0.41770935      -0.28206937       1.56309658       0.00134831       0.00006667      -0.00175135
C        0.72599913      -0.46730408       0.83476880      -0.00015720      -0.00000727       0.00120620
C       -1.53102930       0.25410822       0.97239355      -0.00169959       0.00256211       0.00082939
C        0.78070259      -0.12349970      -0.49467275      -0.00140128       0.00009355      -0.00173524
C       -1.48778509       0.60355298      -0.35012700      -0.00041715      -0.00000648       0.00070446
C       -0.34074946       0.41627612      -1.07482769       0.00306736      -0.00091431       0.00159749
H       -0.43894209      -0.55453998       2.59757416       0.00043464      -0.00038810      -0.00022056
H        1.59304484      -0.88397926       1.30568507      -0.00005568       0.00018036      -0.00000807
H       -2.42476772       0.40253022       1.54078779      -0.00000485      -0.00127970      -0.00029983
H       -2.35007921       1.02750487      -0.82079984       0.00011610      -0.00005600      -0.00006424
H        2.89556084      -0.18941980      -0.68986655      -0.00036737      -0.00016750      -0.00020178
H        2.05710016       0.30084808      -2.14014540       0.00015166       0.00025476      -0.00005212
H       -0.31471407       0.69606408      -2.10821496      -0.00194585      -0.00007510       0.00011786
H        2.04960492      -1.36928457      -1.64867775      -0.00034193       0.00053693      -0.00015490
8
Properties=species:S:1:pos:R:3:forces:R:3 label=A energy=-2172.76018561694 charge=0 pbc="F F F"
C        2.18898454       2.07662391       3.04531104       0.00103474      -0.00066765      -0.00156254
C        2.71869966       2.83104043       1.86236635      -0.00149100       0.00118705       0.00121329
H        1.16214629       1.78306737       2.89580267      -0.00026546       0.00001607       0.00019068
H        2.76008336       1.18005043       3.22680588       0.00001871       0.00002593       0.00034435
H        2.22881538       2.67437638       3.94198690       0.00003287       0.00013423       0.00007396
H        2.67888761       2.23331158       0.96567452       0.00021328      -0.00038804       0.00004769
H        3.74548997       3.12478642       2.01182809       0.00030687      -0.00041213       0.00000766
H        2.14745759       3.72752466       1.68086324       0.00014999       0.00010454      -0.00031509
15
Properties=species:S:1:pos:R:3:forces:R:3 label=A energy=-7390.56394779812 charge=0 pbc="F F F"
C       -1.41302365      -0.69501982       1.83084602      -0.00039188       0.00092466       0.00267183
C       -0.65461450       0.99031065       0.17552845       0.00314062      -0.00109909       0.00064831
C       -0.54597795      -0.27502261       0.70405150       0.00083841      -0.00063971      -0.00051052
C        0.14556445       1.39149948      -0.85787591      -0.00020004       0.00066742      -0.00078663
C        0.38561777      -1.12694773       0.16710888      -0.00052451      -0.00105216      -0.00009374
C        1.07346963       0.53134531      -1.38559911      -0.00107668       0.00054715       0.00173412
C        1.19031576      -0.72937371      -0.86920953      -0.00233551       0.00191886      -0.00062699
H       -1.37766494       1.66859033       0.58123763      -0.00073441      -0.00090310      -0.00075291
H        0.04493831       2.37981787      -1.25532134       0.00032778      -0.00007538      -0.00020565
H       -2.45367622      -0.53359132       1.59935310       0.00027089      -0.00010085       0.00003021
H       -1.18820529      -0.12788668       2.72072415       0.00038013      -0.00041673      -0.00030424
H        0.48358312      -2.11655359       0.56412445       0.00012379       0.00021107      -0.00039744
H        1.69932829       0.84372805      -2.19464934       0.00014781      -0.00027577      -0.00023668
H        1.91002824      -1.41002680      -1.27357261       0.00002278       0.00036401      -0.00065287
H       -1.27925719      -1.73825806       2.06007133       0.00001083      -0.00007037      -0.00051683
8
Properties=species:S:1:pos:R:3:forces:R:3 label=A energy=-2172.76017085112 charge=0 pbc="F F F"
C        2.48719123       2.11389951       1.51617926      -0.00074916      -0.00096477       0.00269518
C        1.92255043       2.29585323       2.89355653       0.00042961       0.00042200      -0.00254078
H        2.01005831       2.77073575       0.80638008      -0.00010078       0.00063843      -0.00001882
H        3.54452827       2.32482397       1.49438399       0.00005752       0.00021081      -0.00003659
H        2.35023109       1.10303540       1.16641236       0.00038363       0.00002856      -0.00057724
H        0.86519450       2.08500238       2.91531780       0.00001717      -0.00016830       0.00000317
H        2.05957873       3.30662772       3.24353047      -0.00015762       0.00034119       0.00017493
H        2.39960545       1.63883900       3.60324155       0.00011962      -0.00050793       0.00030015
6
Properties=species:S:1:pos:R:3:forces:R:3 label=C energy=-3150.39428201659 charge=0 pbc="F F F"
C        0.33537673      -0.55506661      -0.28003845      -0.00169569       0.00013359      -0.00045445
O       -0.27460339       0.54916276       0.27646385       0.00260898       0.00129347       0.00086030
H       -1.20629402       0.45288935       0.23823970      -0.00095084      -0.00106466      -0.00042207
H        0.07664495      -0.68340268      -1.32203553       0.00006926      -0.00006497       0.00048190
H        0.09317774      -1.46625032       0.24936258       0.00007867       0.00053563      -0.00020929
H        1.39874280      -0.40556768      -0.21676056      -0.00011038      -0.00083305      -0.00025639
13
Properties=species:S:1:pos:R:3:forces:R:3 label=P energy=-6671.61310814981 charge=1 pbc="F F F"
C        4.09058844       2.28693434       3.54815237      -0.00179723      -0.00239250      -0.00013698
C        2.08267794       2.51996574       2.22745639       0.00014577      -0.00085807       0.00089646
N        0.84579096       2.17136285       1.97517604      -0.00165860      -0.00010985      -0.00015113
N        2.73667385       1.96277932       3.20571640       0.00098170      -0.00045070       0.00125579
N        2.66147046       3.43193136       1.49209247       0.00148407       0.00350908      -0.00124050
H        0.38302680       1.48357061       2.51720518       0.00076972       0.00018147      -0.00006468
H        0.33400295       2.58510263       1.23516267       0.00098660       0.00034467      -0.00021186
H        2.26871950       1.27441596       3.74390395       0.00035949       0.00055174      -0.00050762
H        3.59574794       3.71109173       1.66438816      -0.00079881      -0.00069427       0.00023628
H        2.18390356       3.87019651       0.74290646      -0.00037703      -0.00113615       0.00084201
H        4.37814643       1.68374903       4.38742697      -0.00059236       0.00001808      -0.00011852
H        4.18085122       3.32119800       3.83598017       0.00012567       0.00049437      -0.00024023
H        4.76041946       2.06445664       2.73420089       0.00037101       0.00054214      -0.00055903
6
Properties=species:S:1:pos:R:3:forces:R:3 label=P energy=-3150.39434609953 charge=0 pbc="F F F"
C       -0.30865751      -0.63537068       0.00029196      -0.00023758      -0.00044533       0.00003870
O        0.32154638       0.59033788       0.03902998       0.00067269       0.00080644       0.00130474
H       -0.01174821       1.14257900      -0.64123238       0.00007300      -0.00012729      -0.00030952
H        0.10009678      -1.23649043       0.79317907      -0.00014024      -0.00027906      -0.00025265
H       -0.13909149      -1.15296796      -0.93377990      -0.00021848      -0.00002164      -0.00039510
H       -1.37498636      -0.55210729       0.15886956      -0.00014939       0.00006689      -0.00038616
9
Properties=species:S:1:pos:R:3:forces:R:3 label=P energy=-5695.03631523024 charge=0 pbc="F F F"
C        1.96645387       3.31007293       1.36404626       0.00122951       0.00154422      -0.00049882
C        2.42301838       2.35448647       2.41000429      -0.00223972      -0.00149707      -0.00182492
O        3.31302791       2.59337881       3.15717241       0.00171379       0.00004122       0.00201068
N        1.74021495       1.20299048       2.45820311       0.00205146       0.00267706       0.00077298
H        1.97648428       0.54122684       3.15510328      -0.00095058      -0.00082369      -0.00001749
H        0.99270124       1.01058013       1.84348173      -0.00118340      -0.00077377      -0.00071619
H        1.02366080       3.74086053       1.66187068      -0.00006973      -0.00047224       0.00016568
H        1.82570023       2.81858407       0.41570099      -0.00034362      -0.00047308       0.00030342
H        2.69266274       4.09390334       1.26491562      -0.00020771      -0.00022265      -0.00019535
8
Properties=species:S:1:pos:R:3:forces:R:3 label=A energy=-2172.76017391551 charge=0 pbc="F F F"
C        0.16661504       0.30778695       0.66317484      -0.00061349      -0.00062676      -0.00119800
C       -0.16660770      -0.30778075      -0.66317936       0.00041832       0.00039640       0.00139926
H        0.10298627      -0.41694118       1.45920095       0.00008375       0.00017930       0.00025557
H        1.16721432       0.70988306       0.66905167       0.00027701       0.00009974      -0.00027110
H       -0.50883342       1.11360646       0.90264910      -0.00001360       0.00024760       0.00006030
H       -0.10297184       0.41686495      -1.45927457      -0.00000432       0.00009163      -0.00013507
H       -1.16723614      -0.70980480      -0.66895658      -0.00031237      -0.00018761      -0.00005946
H        0.50875337      -1.11368239      -0.90261672       0.00016470      -0.00020030      -0.00005150
11
Properties=species:S:1:pos:R:3:forces:R:3 label=A energy=-3242.85367672945 charge=0 pbc="F F F"
C        2.25454823       2.70502346       2.83946753       0.00113019       0.00036740      -0.00084003
C        3.29569414       1.90855007       3.56949765      -0.00228489       0.00051239      -0.00023093
C        2.85324367       3.82192992       2.03608383       0.00015494      -0.00220870       0.00152580
H        1.69062459       2.05246035       2.18800545      -0.00016868       0.00080299       0.00035848
H        1.54483290       3.10856925       3.54778045       0.00063248      -0.00025704      -0.00075830
H        2.85670641       1.10847380       4.14394401       0.00011282       0.00003416       0.00001508
H        3.85422271       2.53480068       4.24865058      -0.00011593       0.00083540       0.00038164
H        3.39901307       4.50369520       2.67073748      -0.00004583      -0.00012047      -0.00040584
H        3.54507754       3.43983714       1.30065279      -0.00022143       0.00042971       0.00048401
H        4.00053030       1.47087983       2.87878874       0.00030323      -0.00024897      -0.00031732
H        2.09813118       4.38891337       1.51532826       0.00050309      -0.00014686      -0.00021258
14
Properties=species:S:1:pos:R:3:forces:R:3 label=P energy=-4313.01369404015 charge=0 pbc="F F F"
C        0.11213594       0.34057972       0.06353818       0.00040231      -0.00003176       0.00018056
C       -0.94594479       0.00031557       1.07493175       0.00094477       0.00166800      -0.00090036
C        1.29558814      -0.57520032       0.20146696      -0.00147947      -0.00057248      -0.00142520
C       -0.44557899       0.28354906      -1.33069836       0.00043127      -0.00134458       0.00015597
H        0.44580302       1.35372800       0.25228281       0.00001146      -0.00014618      -0.00033614
H       -0.56212611       0.06071112       2.08151388       0.00054991       0.00006595       0.00035722
H        1.00302550      -1.59949961       0.01965261       0.00022091       0.00044545       0.00071621
H        2.07112912      -0.32470466      -0.50563502       0.00072901      -0.00006204       0.00035258
H        1.71862225      -0.52523838       1.19278146      -0.00039368       0.00014605       0.00083458
H       -1.28160608       0.95548347      -1.44800834      -0.00005050       0.00002831       0.00021981
H        0.30063205       0.54755831      -2.06400981      -0.00108515       0.00031627       0.00058096
H       -0.79135278      -0.71477288      -1.55787298      -0.00016660       0.00036361      -0.00061154
H       -1.30595691      -1.00671260       0.91991132      -0.00015069      -0.00082576      -0.00021801
H       -1.79120754       0.66667138       0.99930084       0.00003647      -0.00005086       0.00009337
9
Properties=species:S:1:pos:R:3:forces:R:3 label=A energy=-4220.59849851725 charge=0 pbc="F F F"
C        2.40989877       2.63367491       1.90263497      -0.00103126       0.00043581      -0.00089074
C        3.63125709       2.12688337       2.59952522       0.00044536      -0.00136812       0.00152906
O        1.25436776       2.42316565       2.63164084       0.00059677      -0.00187010      -0.00271335
H        2.52609230       3.68409915       1.66386885       0.00024893      -0.00010514       0.00045119
H        2.27285890       2.11329374       0.96885753       0.00017626       0.00015495      -0.00034892
H        3.53225798       1.07630284       2.81895230       0.00016139       0.00083016      -0.00015408
H        1.31786026       2.86278533       3.45839835      -0.00038064       0.00148935       0.00090553
H        3.79235407       2.65141240       3.52991186      -0.00000333       0.00015561       0.00032899
H        4.50751657       2.26904259       1.98701160      -0.00021348       0.00027747       0.00089230
8
Properties=species:S:1:pos:R:3:forces:R:3 label=A energy=-2172.76015805377 charge=0 pbc="F F F"
C        0.46033737      -0.39720940       0.43885240       0.00150976       0.00179389      -0.00213890
C       -0.46034809       0.39720897      -0.43883447      -0.00102437      -0.00155800       0.00093981
H        1.46546864      -0.40454537       0.04821160       0.00020251      -0.00037462       0.00039182
H        0.50220390       0.01170850       1.43581498      -0.00027905       0.00015544       0.00053628
H        0.13635045      -1.42246211       0.52144379      -0.00021209       0.00008727       0.00014376
H       -0.13627830       1.42243785      -0.52151131       0.00000116      -0.00028660       0.00011389
H       -0.50207270      -0.01177982      -1.43578861      -0.00003087       0.00010370      -0.00022388
H       -1.46554420       0.40464609      -0.04838413      -0.00016705       0.00007890       0.00023722
11
Properties=species:S:1:pos:R:3:forces:R:3 label=A energy=-3242.85372547385 charge=0 pbc="F F F"
C        2.21204527       2.48065023       2.17428830      -0.00077230       0.00063829       0.00016147
C        3.68924923       2.61354243       1.94783964       0.00050956      -0.00034493      -0.00215952
C        1.83934192       2.66551870       3.61583497      -0.00009870       0.00056482      -0.00033121
H        1.68633008       3.20522037       1.56861341      -0.00003491      -0.00009762       0.00042897
H        1.87990295       1.50925893       1.83623001       0.00005724      -0.00005256       0.00006297
H        4.03959139       3.58841522       2.25170936       0.00005869      -0.00010929       0.00017299
H        2.33116712       1.93316164       4.23807744      -0.00004719      -0.00022211       0.00032786
H        2.13611712       3.64175915       3.96844731       0.00004895      -0.00007340       0.00043973
H        3.94812779       2.47886766       0.90972874       0.00015470       0.00017625       0.00022506
H        4.23475464       1.87994722       2.52202174       0.00011460      -0.00026052       0.00029096
H        0.77641458       2.56848461       3.76943441       0.00000936      -0.00021893       0.00038072
8
Properties=species:S:1:pos:R:3:forces:R:3 label=A energy=-2172.76014046546 charge=0 pbc="F F F"
C        0.68540837      -0.29691497       0.06580645      -0.00292114      -0.00107061       0.00067724
C       -0.68540724       0.29691577      -0.06579751       0.00287392       0.00103303      -0.00118504
H        1.45112047       0.43306304      -0.14334977       0.00003113       0.00006470       0.00000333
H        0.85691773      -0.67129922       1.06248429       0.00015998       0.00008865      -0.00010971
H        0.82440242      -1.11879459      -0.61839792       0.00020746       0.00004646       0.00006384
H       -0.82444495       1.11884788       0.61832688      -0.00009674      -0.00008098       0.00023360
H       -0.85688446       0.67123296      -1.06250667      -0.00020064       0.00000692       0.00009340
H       -1.45112476      -0.43305967       0.14333676      -0.00005398      -0.00008818       0.00022334
8
Properties=species:S:1:pos:R:3:forces:R:3 label=A energy=-2172.76021433744 charge=0 pbc="F F F"
C        2.08135087       2.19949392       2.12238117      -0.00109593       0.00156020       0.00147067
C        3.04775878       2.92960032       3.00671652       0.00070123      -0.00126434      -0.00115601
H        1.21580393       2.80433039       1.90343594      -0.00016734      -0.00009412      -0.00018046
H        2.53586445       1.93030063       1.18224047       0.00034380      -0.00014180      -0.00024357
H        1.73352154       1.29069404       2.58717206       0.00007889      -0.00012418       0.00000409
H        3.91329664       2.32482183       3.22583654       0.00013146      -0.00023890      -0.00008785
H        2.59311171       3.19887192       3.94677936       0.00002569       0.00015574       0.00014417
H        3.39560828       3.83837128       2.54188458      -0.00001781       0.00014740       0.00004897
8
Properties=species:S:1:pos:R:3:forces:R:3 label=A energy=-2172.76010626982 charge=0 pbc="F F F"
C        0.21357822       0.68325874      -0.22324517      -0.00024598      -0.00157520       0.00090240
C       -0.21358516      -0.68325663       0.22323946       0.00018115       0.00156244       0.00010760
H       -0.13425690       0.89663651      -1.22142818      -0.00037121       0.00011708      -0.00062296
H       -0.17737983       1.44894851       0.42775674      -0.00027521      -0.00001390      -0.00005448
H        1.28787701       0.77700087      -0.22651036       0.00040771       0.00030267      -0.00031478
H       -1.28788173      -0.77707806       0.22671254      -0.00023320       0.00009267      -0.00011806
H        0.17731918      -1.44889126      -0.42784987       0.00026645      -0.00031890       0.00012623
H        0.13440497      -0.89664167       1.22138714       0.00027029      -0.00016688      -0.00002595
8
Properties=species:S:1:pos:R:3:forces:R:3 label=A energy=-2172.76012186283 charge=0 pbc="F F F"
C        2.23320221       2.42656430       2.27215700      -0.00035652      -0.00009676       0.00131407
C        3.23766447       3.04432221       3.19869718       0.00028711      -0.00150842       0.00004636
H        2.32165019       1.35187405       2.25766944      -0.00044167       0.00089992      -0.00021483
H        1.22482659       2.66564658       2.57053536       0.00129449      -0.00027749      -0.00019389
H        2.36455261       2.77707467       1.26079803      -0.00022626      -0.00021521       0.00020320
H        3.14930423       4.11898861       3.21342659       0.00022014       0.00000553      -0.00061386
H        4.24601597       2.80513376       2.90031764      -0.00124834       0.00076494       0.00020437
H        3.10627185       2.69366739       4.21002320       0.00047106       0.00042749      -0.00074541
8
Properties=species:S:1:pos:R:3:forces:R:3 label=A energy=-2172.76013938605 charge=0 pbc="F F F"
C        0.35859515       0.20437023       0.62605023      -0.00068310      -0.00170781      -0.00220145
C       -0.35859866      -0.20436177      -0.62604902       0.00018235       0.00084290       0.00237171
H        0.50401238       1.27220803       0.66432456      -0.00004569       0.00071029       0.00002329
H       -0.19556441      -0.07990487       1.50640662      -0.00021505       0.00016566      -0.00002544
H        1.33048831      -0.25844408       0.69041433       0.00052836       0.00013129       0.00021290
H       -1.33058873       0.25825579      -0.69045334      -0.00014274       0.00023279       0.00009330
H        0.19555634       0.08002313      -1.50636566       0.00014252      -0.00027477      -0.00028751
H       -0.50386204      -1.27223880      -0.66434096       0.00023336      -0.00010036      -0.00018680
8
Properties=species:S:1:pos:R:3:forces:R:3 label=A energy=-2172.76015599194 charge=0 pbc="F F F"
C        2.22669337       2.26937018       3.12819624      -0.00024557       0.00062417      -0.00066616
C        3.10073529       3.05807185       2.19923881       0.00059555      -0.00135296       0.00055973
H        2.79088199       1.51330104       3.65068416      -0.00007322       0.00009590       0.00014327
H        1.76903934       2.90409353       3.87022020       0.00000669       0.00036645       0.00007783
H        1.43389675       1.77134505       2.59303173       0.00011579       0.00010749       0.00021295
H        2.53660573       3.81406839       1.67660803      -0.00034655       0.00021134      -0.00009882
H        3.55846192       2.42326204       1.45732210      -0.00003520      -0.00006621      -0.00000657
H        3.89348381       3.55614022       2.73442709      -0.00001749       0.00001382      -0.00022224
8
Properties=species:S:1:pos:R:3:forces:R:3 label=A energy=-2172.7601447357 charge=0 pbc="F F F"
C       -0.01606120      -0.03252578       0.74896505       0.00052473       0.00011455      -0.00113674
C        0.01605245       0.03253427      -0.74896388      -0.00019593      -0.00077943       0.00102054
H        0.90959026      -0.41901772       1.14485902      -0.00005217      -0.00001643       0.00041568
H       -0.17196415       0.94315470       1.18099473      -0.00031224       0.00042084       0.00007579
H       -0.81084514      -0.67286736       1.09711746      -0.00023652       0.00009560      -0.00014052
H       -0.90956683       0.41895570      -1.14498613      -0.00018525       0.00021742      -0.00008711
H        0.17202846      -0.94318110      -1.18091106       0.00022817      -0.00010136      -0.00016819
H        0.81086177       0.67285467      -1.09708795       0.00022920       0.00004882       0.00002055
11
Properties=species:S:1:pos:R:3:forces:R:3 label=A energy=-3242.85372150876 charge=0 pbc="F F F"
C        2.04984018       2.37121648       2.82216740      -0.00024777       0.00021124       0.00015197
C        3.43135754       1.84578292       3.08006618       0.00076811      -0.00085792       0.00083101
C        2.00341649       3.29046209       1.63723756      -0.00093306      -0.00190910      -0.00014295
H        1.37154308       1.54439536       2.66562750      -0.00000818       0.00045230       0.00019043
H        1.69114551       2.89200421       3.69871636       0.00002190       0.00018253      -0.00050706
H        4.12227480       2.65377339       3.26784419      -0.00032109      -0.00020930      -0.00023044
H        2.65263560       4.14053868       1.78318581       0.00041674       0.00042647       0.00000107
H        2.33083896       2.78277413       0.74254168       0.00020187       0.00003958      -0.00025812
H        3.80008653       1.29599021       2.22725656      -0.00030927       0.00089450       0.00072745
H        3.45532274       1.18639324       3.93300275       0.00029153       0.00055080      -0.00061603
H        1.00723355       3.66297072       1.45924860       0.00011921       0.00021890      -0.00014733
8
Properties=species:S:1:pos:R:3:forces:R:3 label=P energy=-2172.760088885 charge=0 pbc="F F F"
C        0.55862298       0.25539563      -0.43010123      -0.00001118      -0.00099966       0.00174907
C       -0.55862361      -0.25538678       0.43010303       0.00004259       0.00050673      -0.00186885
H        0.23670424       0.39458636      -1.44986764      -0.00004164       0.00003033      -0.00006004
H        0.92655268       1.20415022      -0.07311628      -0.00000023      -0.00004864      -0.00021190
H        1.38982010      -0.43155085      -0.44262906       0.00003827       0.00012086      -0.00016571
H       -1.38988346       0.43147601       0.44261805       0.00002978       0.00018952       0.00018937
H       -0.92647748      -1.20416765       0.07310815      -0.00010185       0.00002959       0.00019995
H       -0.23670854      -0.39459951       1.44986532       0.00004425       0.00017127       0.00016811
12
Properties=species:S:1:pos:R:3:forces:R:3 label=A energy=-6765.14336196363 charge=0 pbc="F F F"
C        3.07852279       1.73018870       1.84426216       0.00010264       0.00170712      -0.00016271
C        3.36657031       0.75863499       2.94423124      -0.00088019      -0.00128112       0.00040168
C        1.95111854       2.65348946       2.17707967       0.00217287      -0.00039832      -0.00420663
O        1.35758778       2.60916467       3.20362561      -0.00265495       0.00059509       0.00338624
N        1.65734805       3.54370507       1.22036559       0.00019817      -0.00161808       0.00149838
H        3.94750980       2.33352072       1.62107972       0.00023966       0.00063458       0.00019296
H        2.82657207       1.21550127       0.92743399      -0.00014886       0.00003994      -0.00099016
H        2.50127854       0.15479332       3.15630883       0.00028476       0.00024679      -0.00019774
H        3.62522901       1.27565183       3.85204277       0.00018428       0.00000707      -0.00006908
H        0.91979118       4.18424247       1.37759603      -0.00003334       0.00004101       0.00139938
H        2.15325617       3.57767036       0.36776426       0.00055219      -0.00000867      -0.00148059
H        4.18225941       0.10935081       2.67257341      -0.00001723       0.00003460       0.00022825
8
Properties=species:S:1:pos:R:3:forces:R:3 label=P energy=-2172.7600916128 charge=0 pbc="F F F"
C        0.40860790      -0.07768023       0.62394387      -0.00205402       0.00120023      -0.00129704
C       -0.40860117       0.07768404      -0.62393971       0.00183181      -0.00243400       0.00071307
H        0.94775646      -1.01164928       0.62628733      -0.00014683       0.00093066      -0.00002786
H        1.13256271       0.71576941       0.72024571       0.00006235      -0.00047750       0.00036331
H       -0.21301668      -0.05914796       1.50495549       0.00037118       0.00023407       0.00016943
H        0.21297615       0.05895474      -1.50498830      -0.00032639       0.00030581       0.00013394
H       -1.13269368      -0.71564584      -0.72023287       0.00019277       0.00017384       0.00011141
H       -0.94766509       1.01167352      -0.62631694       0.00006914       0.00006688      -0.00016626
16
Properties=species:S:1:pos:R:3:forces:R:3 label=A energy=-9438.6466492085 charge=0 pbc="F F F"
C        5.69216333       3.44985890       2.67996268      -0.00029883      -0.00094499       0.00194687
C        1.53560263       2.59009043       2.95137277       0.00024647      -0.00063578       0.00098015
C        2.04178117       3.18658777       1.82994067      -0.00147666       0.00004398      -0.00100174
C        2.38001602       2.27034886       3.98490110      -0.00014413       0.00151469      -0.00089294
C        3.38325717       3.46035338       1.74582533       0.00190773      -0.00047881      -0.00083533
C        3.71105517       2.54975995       3.88415575       0.00156782      -0.00033217       0.00118426
C        4.24229975       3.15025954       2.76508338      -0.00007800       0.00073046       0.00006249
O        0.24402482       2.29877533       3.09197419      -0.00036162       0.00025587      -0.00116070
H        1.39209980       3.43989751       1.01607109      -0.00031286      -0.00009884       0.00040202
H       -0.23771022       2.55941893       2.32929814      -0.00000101      -0.00055184       0.00098799
H        1.97618349       1.80338920       4.85775109       0.00014707      -0.00044149       0.00034943
H        3.76227184       3.92728465       0.85993173      -0.00060594      -0.00022465       0.00010067
H        4.35800158       2.29384708       4.69875338       0.00013933      -0.00024988      -0.00001456
H        5.94808466       3.86474438       1.71991324      -0.00032721       0.00058980      -0.00011852
H        6.28354948       2.55942523       2.82407515      -0.00043658       0.00026307      -0.00096309
H        5.98819881       4.16023352       3.43617045       0.00003443       0.00056058      -0.00102698
8
Properties=species:S:1:pos:R:3:forces:R:3 label=A energy=-2172.76016196066 charge=0 pbc="F F F"
C        0.35993895       0.65749717       0.01976122       0.00001708      -0.00015843       0.00224321
C       -0.35994375      -0.65749414      -0.01976128       0.00016354       0.00002638      -0.00224151
H        1.41132476       0.53575686      -0.18688225       0.00000407      -0.00004023      -0.00011317
H       -0.03729779       1.34455469      -0.71036784      -0.00000855      -0.00006134      -0.00015275
H        0.27100827       1.12467674       0.98763695       0.00009737       0.00002392      -0.00010943
H       -1.41132676      -0.53583003       0.18693046      -0.00002586       0.00025364       0.00012815
H        0.03737282      -1.34454449       0.71033332      -0.00012539       0.00000609       0.00012634
H       -0.27102412      -1.12464986      -0.98764992      -0.00012225      -0.00005004       0.00011917
8
Properties=species:S:1:pos:R:3:forces:R:3 label=A energy=-2172.76016640371 charge=0 pbc="F F F"
C        2.40776672       1.83497924       2.74019697       0.00008951       0.00114412       0.00091200
C        2.68407508       3.25685044       2.35162956      -0.00039328      -0.00089416      -0.00048267
H        1.42131778       1.72822850       3.16264039      -0.00007158      -0.00024151       0.00003843
H        2.46957530       1.17622937       1.88864515       0.00018475      -0.00012815      -0.00037744
H        3.11536970       1.48414644       3.47446354       0.00013592      -0.00004205      -0.00002755
H        3.67054437       3.36375596       1.92928376       0.00020288      -0.00016038      -0.00009724
H        2.62210847       3.91554363       3.20322375      -0.00004703       0.00020497       0.00002790
H        1.97648820       3.60764425       1.61732913      -0.00010118       0.00011716       0.00000658
8
Properties=species:S:1:pos:R:3:forces:R:3 label=C energy=-2172.76013869108 charge=0 pbc="F F F"
C        0.25502295       0.51486856      -0.48179117       0.00061565      -0.00027452       0.00014179
C       -0.25502149      -0.51486492       0.48179528      -0.00067991       0.00012054      -0.00029306
H       -0.05273947       0.29409979      -1.49148308      -0.00012926       0.00001552      -0.00000218
H       -0.11406243       1.49818151      -0.23724030      -0.00016271       0.00002282       0.00002133
H        1.33241052       0.56081827      -0.47321775      -0.00010049       0.00005627      -0.00011131
H        0.05275434      -0.29418415       1.49150014       0.00022919       0.00017382      -0.00001876
H        0.11403030      -1.49817225       0.23716449       0.00012685      -0.00003659       0.00012087
H       -1.33241065      -0.56078646       0.47322751       0.00010067      -0.00007786       0.00014132
7
Properties=species:S:1:pos:R:3:forces:R:3 label=A energy=-6221.3993682486 charge=-1 pbc="F F F"
C        3.52341179       2.70419063       1.80175049      -0.00113841      -0.00027468      -0.00057090
C        2.16349338       2.22980419       2.30841562       0.00395228       0.00055121      -0.00090163
O        1.53489877       3.06239339       2.95003025      -0.00067834      -0.00180698      -0.00062811
O        1.85106662       1.08057076       2.02792042      -0.00157435       0.00173303       0.00152851
H        4.00907980       1.95498680       1.19839727      -0.00043216       0.00113942       0.00064809
H        4.14928441       2.94652226       2.64799006      -0.00058679      -0.00029541      -0.00098361
H        3.39817710       3.61136472       1.23003535       0.00045776      -0.00104658       0.00090765
13
Properties=species:S:1:pos:R:3:forces:R:3 label=C energy=-6671.61297728897 charge=1 pbc="F F F"
C       -0.46534496      -0.98895137      -1.60381409       0.00011461       0.00129825       0.00219467
C        0.10371671       0.24849857       0.38987678       0.00073524       0.00063761       0.00128803
N       -0.15795273       1.20967868       1.24001589       0.00154251      -0.00081264       0.00135137
N       -0.67982289       0.03998428      -0.62879307       0.00175351      -0.00210738      -0.00154044
N        1.15731681      -0.50384581       0.56723441       0.00124892      -0.00030036       0.00136434
H       -0.94987555       1.79422831       1.12981830      -0.00008849       0.00000386      -0.00013196
H        0.42806657       1.38253292       2.01940565      -0.00059388      -0.00037483      -0.00061285
H       -1.46984573       0.62915855      -0.73454823      -0.00017183      -0.00034366      -0.00050026
H        1.37557197      -1.23596631      -0.06270702      -0.00192569       0.00057829      -0.00106390
H        1.76723486      -0.36444089       1.33535790      -0.00131935       0.00041248      -0.00113519
H       -0.49464278      -1.96552871      -1.14979331      -0.00034131      -0.00028533      -0.00009587
H        0.46835265      -0.84424017      -2.12146384       0.00024642       0.00034476      -0.00066338
H       -1.25610851      -0.93649995      -2.32683273      -0.00120066       0.00094896      -0.00045456
6
[truncated: 4,713,879 more chars]
