# Supplementary material for: Physics-Inspired Equivariant Descriptors of Nonbonded Interactions
Source: J Phys Chem Lett. 2023 Oct 20;14(43):9612–8. doi: 10.1021/acs.jpclett.3c02375 (PMC10626632; doi:10.1021/acs.jpclett.3c02375)
Supplement: Supplementary file 2 — jz3c02375_si_002.zip [file jz3c02375_si_002.zip › datasets/bio_dimers.xyz]

23
Lattice="30.0 0.0 0.0 0.0 30.0 0.0 0.0 0.0 30.0" Properties=species:S:1:pos:R:3:forces:R:3 dimer_id=0 label=CC energy=-13964.3605608155 chargeA=1 energyA=-7741.80993019298 chargeB=-1 energyB=-6221.39955938734 indexB=16 distance=6.630174209406314 distance_initial=6.630174209406314 pbc="T T T"
C        0.57881058       1.03029223       1.06595407       0.11681319       0.22337531       0.22256066
C        0.22158128       0.27434975       2.30789791      -0.03838733      -0.01789264      -0.01655172
C       -0.17621938      -0.30566795      -0.82275943       0.47852091       0.31852966       0.51270195
N        0.77663059       0.17576531      -0.07866689      -0.37632524      -0.28487909      -0.34117920
N       -1.42834833      -0.03951964      -0.55505796      -0.22992416      -0.04559726      -0.08188595
N        0.11256908      -1.05873657      -1.85610071      -0.02864427      -0.23258683      -0.32207630
H       -0.16119637       1.77345515       0.81358401       0.01278021      -0.00188998      -0.00835358
H        1.49818036       1.57170328       1.20200405       0.04680337       0.12072615       0.21854293
H        1.00421144      -0.41593450       2.57376726       0.02783716       0.06010755       0.01779752
H       -0.69011929      -0.29021364       2.19528222      -0.06541680      -0.04831833      -0.04521869
H        1.70139473      -0.12730297      -0.27068552       0.03025532       0.04617812       0.02520901
H       -1.68188560       0.47094290       0.25391937       0.08145388       0.03267108       0.05014685
H       -2.15652794      -0.33560219      -1.15769644       0.06443410       0.02224175       0.02972441
H        1.05036319      -1.21287205      -2.13457452      -0.02474916       0.03488454       0.04291824
H       -0.59833371      -1.47863269      -2.40272152       0.04192292       0.03300207       0.04128789
H        0.08839697       0.95978705       3.12733339       0.13639822       0.05379512      -0.04013230
C        5.20274711       3.59183646       3.65833471      -0.10447915       0.00851897       0.00344149
C        3.70968067       3.84615755       3.85041646       0.51265016       0.64569915       0.57789531
O        2.97130639       3.12673477       3.18956918      -0.60771971      -0.53601406      -0.51390432
O        3.41337671       4.74847293       4.62217148      -0.05548580      -0.41513058      -0.35964169
H        5.78667790       4.05190115       4.43864038      -0.03841026      -0.02063767      -0.03669938
H        5.50002419       4.01428923       2.70893486       0.00374985       0.00614640       0.01077692
H        5.40055285       2.53229576       3.61514206       0.01592261      -0.00292946       0.01263994
23
Lattice="30.0 0.0 0.0 0.0 30.0 0.0 0.0 0.0 30.0" Properties=species:S:1:pos:R:3:forces:R:3 dimer_id=0 label=CC energy=-13964.1459944979 chargeA=1 energyA=-7741.80993019298 chargeB=-1 energyB=-6221.39955938734 indexB=16 distance=7.096956324842526 distance_initial=6.630174209406314 pbc="T T T"
C        0.57881058       1.03029223       1.06595407       0.08866385       0.18323100       0.19141016
C        0.22158128       0.27434975       2.30789791      -0.03323100      -0.01936526      -0.01383818
C       -0.17621938      -0.30566795      -0.82275943       0.40616304       0.27631374       0.43967273
N        0.77663059       0.17576531      -0.07866689      -0.31281490      -0.23768929      -0.28970231
N       -1.42834833      -0.03951964      -0.55505796      -0.19499875      -0.04023646      -0.06931392
N        0.11256908      -1.05873657      -1.85610071      -0.02388131      -0.19900342      -0.27315671
H       -0.16119637       1.77345515       0.81358401       0.01363901      -0.00015278      -0.00692668
H        1.49818036       1.57170328       1.20200405       0.02375799       0.08090203       0.14822009
H        1.00421144      -0.41593450       2.57376726       0.02280805       0.05152769       0.01688648
H       -0.69011929      -0.29021364       2.19528222      -0.05209536      -0.03530799      -0.03854412
H        1.70139473      -0.12730297      -0.27068552       0.02962959       0.03906596       0.02119126
H       -1.68188560       0.47094290       0.25391937       0.06746686       0.02888250       0.04315391
H       -2.15652794      -0.33560219      -1.15769644       0.05626758       0.02048864       0.02623679
H        1.05036319      -1.21287205      -2.13457452      -0.01958254       0.03076878       0.03681351
H       -0.59833371      -1.47863269      -2.40272152       0.03654931       0.02976350       0.03711049
H        0.08839697       0.95978705       3.12733339       0.10949928       0.04050077      -0.02777288
C        5.47224389       3.86133324       3.92783149      -0.08548441       0.00994221       0.00535279
C        3.97917745       4.11565433       4.11991324       0.41937743       0.53132318       0.47742811
O        3.24080317       3.39623155       3.45906596      -0.49124372      -0.43382441      -0.41444890
O        3.68287349       5.01796971       4.89166826      -0.04665901      -0.34169160      -0.29781512
H        6.05617468       4.32139793       4.70813716      -0.03175663      -0.01812635      -0.03214838
H        5.76952097       4.28378601       2.97843164       0.00400675       0.00570159       0.00928341
H        5.67004963       2.80179254       3.88463884       0.01391890      -0.00301402       0.01090747
23
Lattice="30.0 0.0 0.0 0.0 30.0 0.0 0.0 0.0 30.0" Properties=species:S:1:pos:R:3:forces:R:3 dimer_id=0 label=CC energy=-13963.9640359034 chargeA=1 energyA=-7741.80993019298 chargeB=-1 energyB=-6221.39955938734 indexB=16 distance=7.596601177186494 distance_initial=6.630174209406314 pbc="T T T"
C        0.57881058       1.03029223       1.06595407       0.06628656       0.14943405       0.16162688
C        0.22158128       0.27434975       2.30789791      -0.02722234      -0.01849995      -0.01201622
C       -0.17621938      -0.30566795      -0.82275943       0.34530880       0.23874567       0.37639848
N        0.77663059       0.17576531      -0.07866689      -0.26204446      -0.19943564      -0.24578115
N       -1.42834833      -0.03951964      -0.55505796      -0.16581574      -0.03549738      -0.05863971
N        0.11256908      -1.05873657      -1.85610071      -0.02019326      -0.17041506      -0.23206990
H       -0.16119637       1.77345515       0.81358401       0.01311604       0.00096851      -0.00599788
H        1.49818036       1.57170328       1.20200405       0.01023564       0.05435305       0.10170435
H        1.00421144      -0.41593450       2.57376726       0.01872301       0.04341332       0.01555888
H       -0.69011929      -0.29021364       2.19528222      -0.04203081      -0.02605458      -0.03214367
H        1.70139473      -0.12730297      -0.27068552       0.02818087       0.03314340       0.01763732
H       -1.68188560       0.47094290       0.25391937       0.05603783       0.02557520       0.03702368
H       -2.15652794      -0.33560219      -1.15769644       0.04911691       0.01874616       0.02311051
H        1.05036319      -1.21287205      -2.13457452      -0.01544298       0.02705402       0.03155327
H       -0.59833371      -1.47863269      -2.40272152       0.03186749       0.02674196       0.03311236
H        0.08839697       0.95978705       3.12733339       0.08687277       0.02982949      -0.01952214
C        5.76071398       4.14980333       4.21630158      -0.07054052       0.01049110       0.00667445
C        4.26764754       4.40412442       4.40838333       0.34735867       0.44047956       0.39684446
O        3.52927326       3.68470164       3.74753605      -0.39963680      -0.35231944      -0.33616107
O        3.97134358       5.30643980       5.18013835      -0.03975296      -0.28314287      -0.24801377
H        6.34464477       4.60986802       4.99660725      -0.02645456      -0.01587252      -0.02815000
H        6.05799106       4.57225610       3.26690173       0.00399364       0.00521745       0.00792945
H        5.95851972       3.09026263       4.17310893       0.01203621      -0.00295548       0.00932141
23
Lattice="30.0 0.0 0.0 0.0 30.0 0.0 0.0 0.0 30.0" Properties=species:S:1:pos:R:3:forces:R:3 dimer_id=0 label=CC energy=-13963.8085168041 chargeA=1 energyA=-7741.80993019298 chargeB=-1 energyB=-6221.39955938734 indexB=16 distance=8.131422353304423 distance_initial=6.630174209406314 pbc="T T T"
C        0.57881058       1.03029223       1.06595407       0.04973843       0.12225426       0.13569182
C        0.22158128       0.27434975       2.30789791      -0.02150725      -0.01666048      -0.01057855
C       -0.17621938      -0.30566795      -0.82275943       0.29369318       0.20562550       0.32161060
N        0.77663059       0.17576531      -0.07866689      -0.22042217      -0.16790300      -0.20818185
N       -1.42834833      -0.03951964      -0.55505796      -0.14115287      -0.03122242      -0.04949870
N        0.11256908      -1.05873657      -1.85610071      -0.01721001      -0.14590360      -0.19724589
H       -0.16119637       1.77345515       0.81358401       0.01197816       0.00159946      -0.00526886
H        1.49818036       1.57170328       1.20200405       0.00299560       0.03722890       0.07128796
H        1.00421144      -0.41593450       2.57376726       0.01538606       0.03624100       0.01402794
H       -0.69011929      -0.29021364       2.19528222      -0.03422481      -0.01938264      -0.02643536
H        1.70139473      -0.12730297      -0.27068552       0.02627737       0.02807972       0.01454234
H       -1.68188560       0.47094290       0.25391937       0.04664790       0.02261566       0.03170161
H       -2.15652794      -0.33560219      -1.15769644       0.04282937       0.01705837       0.02030079
H        1.05036319      -1.21287205      -2.13457452      -0.01211296       0.02370298       0.02699991
H       -0.59833371      -1.47863269      -2.40272152       0.02777059       0.02393537       0.02938084
H        0.08839697       0.95978705       3.12733339       0.06864281       0.02175163      -0.01399600
C        6.06949313       4.45858248       4.52508073      -0.05861464       0.01041939       0.00742086
C        4.57642669       4.71290357       4.71716248       0.29024850       0.36750452       0.33159828
O        3.83805241       3.99348079       4.05631520      -0.32884897      -0.28912626      -0.27592827
O        4.28012273       5.61521895       5.48891750      -0.03411946      -0.23593661      -0.20750842
H        6.65342392       4.91864717       5.30538640      -0.02214545      -0.01382470      -0.02458701
H        6.36677021       4.88103525       3.57568088       0.00383164       0.00473344       0.00673974
H        6.26729887       3.39904178       4.48188808       0.01031898      -0.00279050       0.00792624
23
Lattice="30.0 0.0 0.0 0.0 30.0 0.0 0.0 0.0 30.0" Properties=species:S:1:pos:R:3:forces:R:3 dimer_id=0 label=CC energy=-13963.6735548184 chargeA=1 energyA=-7741.80993019298 chargeB=-1 energyB=-6221.39955938734 indexB=16 distance=8.703896391402507 distance_initial=6.630174209406314 pbc="T T T"
C        0.57881058       1.03029223       1.06595407       0.03756912       0.10044087       0.11373778
C        0.22158128       0.27434975       2.30789791      -0.01659002      -0.01457530      -0.00936390
C       -0.17621938      -0.30566795      -0.82275943       0.24960487       0.17653604       0.27407003
N        0.77663059       0.17576531      -0.07866689      -0.18568680      -0.14158428      -0.17592454
N       -1.42834833      -0.03951964      -0.55505796      -0.12018992      -0.02736236      -0.04167328
N        0.11256908      -1.05873657      -1.85610071      -0.01473739      -0.12479338      -0.16755462
H       -0.16119637       1.77345515       0.81358401       0.01063389       0.00189025      -0.00462977
H        1.49818036       1.57170328       1.20200405      -0.00051270       0.02616264       0.05100544
H        1.00421144      -0.41593450       2.57376726       0.01262182       0.03009406       0.01244969
H       -0.69011929      -0.29021364       2.19528222      -0.02800805      -0.01449513      -0.02154950
H        1.70139473      -0.12730297      -0.27068552       0.02410615       0.02369467       0.01187702
H       -1.68188560       0.47094290       0.25391937       0.03884993       0.01992808       0.02706917
H       -2.15652794      -0.33560219      -1.15769644       0.03727632       0.01544400       0.01776570
H        1.05036319      -1.21287205      -2.13457452      -0.00944748       0.02068584       0.02303661
H       -0.59833371      -1.47863269      -2.40272152       0.02416577       0.02133850       0.02593736
H        0.08839697       0.95978705       3.12733339       0.05421095       0.01578541      -0.01023975
C        6.40001117       4.78910052       4.85559877      -0.04893550       0.00995538       0.00768149
C        4.90694473       5.04342161       5.04768052       0.24378958       0.30802812       0.27820287
O        4.16857045       4.32399883       4.38683324      -0.27306474      -0.23941434      -0.22863002
O        4.61064077       5.94573699       5.81943554      -0.02937299      -0.19745891      -0.17428146
H        6.98394196       5.24916521       5.63590444      -0.01862274      -0.01198883      -0.02141937
H        6.69728825       5.21155329       3.90619892       0.00356923       0.00426843       0.00573018
H        6.59781691       3.72955982       4.81240612       0.00877071      -0.00257975       0.00670286
23
Lattice="30.0 0.0 0.0 0.0 30.0 0.0 0.0 0.0 30.0" Properties=species:S:1:pos:R:3:forces:R:3 dimer_id=0 label=CC energy=-13963.5551530438 chargeA=1 energyA=-7741.80993019298 chargeB=-1 energyB=-6221.39955938734 indexB=16 distance=9.3166741432802 distance_initial=6.630174209406314 pbc="T T T"
C        0.57881058       1.03029223       1.06595407       0.02867068       0.08284338       0.09525152
C        0.22158128       0.27434975       2.30789791      -0.01268341      -0.01256928      -0.00824672
C       -0.17621938      -0.30566795      -0.82275943       0.21182770       0.15101709       0.23282282
N        0.77663059       0.17576531      -0.07866689      -0.15643542      -0.11942279      -0.14826229
N       -1.42834833      -0.03951964      -0.55505796      -0.10227415      -0.02386937      -0.03495667
N        0.11256908      -1.05873657      -1.85610071      -0.01265553      -0.10655278      -0.14212812
H       -0.16119637       1.77345515       0.81358401       0.00927742       0.00194130      -0.00404957
H        1.49818036       1.57170328       1.20200405      -0.00217883       0.01870251       0.03705132
H        1.00421144      -0.41593450       2.57376726       0.01032377       0.02493251       0.01090131
H       -0.69011929      -0.29021364       2.19528222      -0.02294808      -0.01085998      -0.01748176
H        1.70139473      -0.12730297      -0.27068552       0.02180984       0.01991303       0.00961265
H       -1.68188560       0.47094290       0.25391937       0.03235110       0.01748275       0.02304737
H       -2.15652794      -0.33560219      -1.15769644       0.03237067       0.01391937       0.01548632
H        1.05036319      -1.21287205      -2.13457452      -0.00731824       0.01797440       0.01958222
H       -0.59833371      -1.47863269      -2.40272152       0.02098702       0.01894457       0.02278449
H        0.08839697       0.95978705       3.12733339       0.04289044       0.01140013      -0.00768669
C        6.75379857       5.14288792       5.20938617      -0.04098158       0.00925633       0.00758087
C        5.26073213       5.39720901       5.40146792       0.20508059       0.25863221       0.23370235
O        4.52235785       4.67778623       4.74062064      -0.22771814      -0.19913962      -0.19025105
O        4.96442817       6.29952439       6.17322294      -0.02537132      -0.16566240      -0.14667048
H        7.33772936       5.60295261       5.98969184      -0.01570073      -0.01035951      -0.01860235
H        7.05107565       5.56534069       4.25998632       0.00326051       0.00382743       0.00487513
H        6.95160431       4.08334722       5.16619352       0.00741569      -0.00235127       0.00563732
23
Lattice="30.0 0.0 0.0 0.0 30.0 0.0 0.0 0.0 30.0" Properties=species:S:1:pos:R:3:forces:R:3 dimer_id=0 label=CC energy=-13963.4505491895 chargeA=1 energyA=-7741.80993019298 chargeB=-1 energyB=-6221.39955938734 indexB=16 distance=9.972593094984981 distance_initial=6.630174209406314 pbc="T T T"
C        0.57881058       1.03029223       1.06595407       0.02207039       0.06842516       0.07962685
C        0.22158128       0.27434975       2.30789791      -0.00964239      -0.01078968      -0.00723803
C       -0.17621938      -0.30566795      -0.82275943       0.17939104       0.12864003       0.19706421
N        0.77663059       0.17576531      -0.07866689      -0.13165684      -0.10060778      -0.12453717
N       -1.42834833      -0.03951964      -0.55505796      -0.08690644      -0.02071263      -0.02917780
N        0.11256908      -1.05873657      -1.85610071      -0.01087887      -0.09074156      -0.12025940
H       -0.16119637       1.77345515       0.81358401       0.00798683       0.00183928      -0.00353291
H        1.49818036       1.57170328       1.20200405      -0.00276578       0.01361216       0.02731852
H        1.00421144      -0.41593450       2.57376726       0.00841031       0.02063212       0.00942625
H       -0.69011929      -0.29021364       2.19528222      -0.01882305      -0.00814436      -0.01413619
H        1.70139473      -0.12730297      -0.27068552       0.01951044       0.01667666       0.00771093
H       -1.68188560       0.47094290       0.25391937       0.02690708       0.01526199       0.01955371
H       -2.15652794      -0.33560219      -1.15769644       0.02803614       0.01248549       0.01344226
H        1.05036319      -1.21287205      -2.13457452      -0.00562203       0.01554007       0.01656912
H       -0.59833371      -1.47863269      -2.40272152       0.01817890       0.01674457       0.01991009
H        0.08839697       0.95978705       3.12733339       0.03400491       0.00822069      -0.00590608
C        7.13249355       5.52158290       5.58808116      -0.03437343       0.00844756       0.00726850
C        5.63942711       5.77590399       5.78016291       0.17236622       0.21700871       0.19613792
O        4.90105283       5.05648121       5.11931563      -0.19014795      -0.16582100      -0.15850779
O        5.34312315       6.67821937       6.55191793      -0.02197317      -0.13908907      -0.12348493
H        7.71642434       5.98164759       6.36838683      -0.01325727      -0.00892358      -0.01610443
H        7.42977063       5.94403567       4.63868131       0.00293968       0.00340625       0.00414673
H        7.33029929       4.46204220       5.54488851       0.00624528      -0.00211105       0.00470964
23
Lattice="30.0 0.0 0.0 0.0 30.0 0.0 0.0 0.0 30.0" Properties=species:S:1:pos:R:3:forces:R:3 dimer_id=0 label=CC energy=-13963.3576650942 chargeA=1 energyA=-7741.80993019298 chargeB=-1 energyB=-6221.39955938734 indexB=16 distance=10.674690518851483 distance_initial=6.630174209406314 pbc="T T T"
C        0.57881058       1.03029223       1.06595407       0.01714470       0.05650853       0.06636657
C        0.22158128       0.27434975       2.30789791      -0.00731808      -0.00925949      -0.00632080
C       -0.17621938      -0.30566795      -0.82275943       0.15149058       0.10902713       0.16607054
N        0.77663059       0.17576531      -0.07866689      -0.11058086      -0.08454580      -0.10416985
N       -1.42834833      -0.03951964      -0.55505796      -0.07369189      -0.01786638      -0.02419916
N        0.11256908      -1.05873657      -1.85610071      -0.00935373      -0.07701571      -0.10141718
H       -0.16119637       1.77345515       0.81358401       0.00680598       0.00165054      -0.00307866
H        1.49818036       1.57170328       1.20200405      -0.00279386       0.01005820       0.02039819
H        1.00421144      -0.41593450       2.57376726       0.00681713       0.01705247       0.00805724
H       -0.69011929      -0.29021364       2.19528222      -0.01544752      -0.00610216      -0.01140143
H        1.70139473      -0.12730297      -0.27068552       0.01729147       0.01391659       0.00610945
H       -1.68188560       0.47094290       0.25391937       0.02232733       0.01325636       0.01651736
H       -2.15652794      -0.33560219      -1.15769644       0.02420740       0.01114963       0.01161333
H        1.05036319      -1.21287205      -2.13457452      -0.00427329       0.01336000       0.01393882
H       -0.59833371      -1.47863269      -2.40272152       0.01569305       0.01473153       0.01730306
H        0.08839697       0.95978705       3.12733339       0.02701412       0.00592548      -0.00463463
C        7.53784969       5.92693904       5.99343729      -0.02883214       0.00759928       0.00683487
C        6.04478325       6.18126013       6.18551904       0.14454698       0.18169308       0.16422047
O        5.30640897       5.46183735       5.52467176      -0.15866462      -0.13798219      -0.13191896
O        5.74847929       7.08357551       6.95727406      -0.01904226      -0.11664752      -0.10382344
H        8.12178048       6.38700373       6.77374296      -0.01119468      -0.00765724      -0.01388843
H        7.83512677       6.34939181       5.04403744       0.00262259       0.00301106       0.00352513
H        7.73565543       4.86739834       5.95024464       0.00523158      -0.00186339       0.00389750
23
Lattice="30.0 0.0 0.0 0.0 30.0 0.0 0.0 0.0 30.0" Properties=species:S:1:pos:R:3:forces:R:3 dimer_id=0 label=CC energy=-13963.2751544539 chargeA=1 energyA=-7741.80993019298 chargeB=-1 energyB=-6221.39955938734 indexB=16 distance=11.426217474245506 distance_initial=6.630174209406314 pbc="T T T"
C        0.57881058       1.03029223       1.06595407       0.01344524       0.04658734       0.05509795
C        0.22158128       0.27434975       2.30789791      -0.00557808      -0.00795588      -0.00548338
C       -0.17621938      -0.30566795      -0.82275943       0.12745827       0.09184916       0.13919767
N        0.77663059       0.17576531      -0.07866689      -0.09258445      -0.07078605      -0.08665958
N       -1.42834833      -0.03951964      -0.55505796      -0.06231403      -0.01531026      -0.01990223
N        0.11256908      -1.05873657      -1.85610071      -0.00803458      -0.06508588      -0.08514433
H       -0.16119637       1.77345515       0.81358401       0.00574723       0.00141812      -0.00267663
H        1.49818036       1.57170328       1.20200405      -0.00255458       0.00750998       0.01536763
H        1.00421144      -0.41593450       2.57376726       0.00549019       0.01407686       0.00681180
H       -0.69011929      -0.29021364       2.19528222      -0.01265740      -0.00454891      -0.00917703
H        1.70139473      -0.12730297      -0.27068552       0.01520045       0.01156447       0.00476026
H       -1.68188560       0.47094290       0.25391937       0.01846719       0.01145181       0.01387620
H       -2.15652794      -0.33560219      -1.15769644       0.02082918       0.00991694       0.00998243
H        1.05036319      -1.21287205      -2.13457452      -0.00320380       0.01141552       0.01164538
H       -0.59833371      -1.47863269      -2.40272152       0.01349611       0.01289969       0.01495128
H        0.08839697       0.95978705       3.12733339       0.02148432       0.00425559      -0.00371373
C        7.97174398       6.36083333       6.42733158      -0.02414895       0.00677333       0.00634567
C        6.47867754       6.61515442       6.61941333       0.12091428       0.15166034       0.13705241
O        5.74030326       5.89573164       5.95856605      -0.13220201      -0.11464020      -0.10956468
O        6.18237358       7.51746980       7.39116835      -0.01649109      -0.09754027      -0.08702680
H        8.55567477       6.82089802       7.20763725      -0.00943780      -0.00654086      -0.01192237
H        8.26902106       6.78328610       5.47793173       0.00231843       0.00264379       0.00299240
H        8.16954972       5.30129263       6.38413893       0.00435589      -0.00161464       0.00318969
23
Lattice="30.0 0.0 0.0 0.0 30.0 0.0 0.0 0.0 30.0" Properties=species:S:1:pos:R:3:forces:R:3 dimer_id=0 label=CC energy=-13963.2019107662 chargeA=1 energyA=-7741.80993019298 chargeB=-1 energyB=-6221.39955938734 indexB=16 distance=12.230653968782109 distance_initial=6.630174209406314 pbc="T T T"
C        0.57881058       1.03029223       1.06595407       0.01064413       0.03828515       0.04551667
C        0.22158128       0.27434975       2.30789791      -0.00428350      -0.00684798      -0.00472123
C       -0.17621938      -0.30566795      -0.82275943       0.10674374       0.07682993       0.11590753
N        0.77663059       0.17576531      -0.07866689      -0.07716843      -0.05897151      -0.07159187
N       -1.42834833      -0.03951964      -0.55505796      -0.05251177      -0.01302276      -0.01619040
N        0.11256908      -1.05873657      -1.85610071      -0.00689046      -0.05471915      -0.07108577
H       -0.16119637       1.77345515       0.81358401       0.00480989       0.00116836      -0.00232070
H        1.49818036       1.57170328       1.20200405      -0.00221146       0.00563456       0.01162377
H        1.00421144      -0.41593450       2.57376726       0.00438307       0.01159871       0.00569716
H       -0.69011929      -0.29021364       2.19528222      -0.01034172      -0.00335966      -0.00736915
H        1.70139473      -0.12730297      -0.27068552       0.01326569       0.00955773       0.00362162
H       -1.68188560       0.47094290       0.25391937       0.01520514       0.00983708       0.01158040
H       -2.15652794      -0.33560219      -1.15769644       0.01785106       0.00878643       0.00853065
H        1.05036319      -1.21287205      -2.13457452      -0.00235760       0.00968611       0.00964825
H       -0.59833371      -1.47863269      -2.40272152       0.01155495       0.01123887       0.01283857
H        0.08839697       0.95978705       3.12733339       0.01707998       0.00303579      -0.00302946
C        8.43618560       6.82527496       6.89177321      -0.02018522       0.00598601       0.00583680
C        6.94311916       7.07959605       7.08385496       0.10081113       0.12606609       0.11387015
O        6.20474488       6.36017327       6.42300768      -0.10984101      -0.09497690      -0.09068245
O        6.64681520       7.98191143       7.85560998      -0.01426047      -0.08118730      -0.07261173
H        9.02011639       7.28533965       7.67207888      -0.00793187      -0.00555954      -0.01017965
H        8.73346268       7.24772773       5.94237336       0.00203428       0.00230791       0.00253640
H        8.63399134       5.76573426       6.84858056       0.00360045      -0.00137396       0.00257444
23
Lattice="30.0 0.0 0.0 0.0 30.0 0.0 0.0 0.0 30.0" Properties=species:S:1:pos:R:3:forces:R:3 dimer_id=0 label=CC energy=-13963.137062983 chargeA=1 energyA=-7741.80993019298 chargeB=-1 energyB=-6221.39955938734 indexB=16 distance=13.091724950928047 distance_initial=6.630174209406314 pbc="T T T"
C        0.57881058       1.03029223       1.06595407       0.00850095       0.03130758       0.03736420
C        0.22158128       0.27434975       2.30789791      -0.00332820      -0.00590916      -0.00403350
C       -0.17621938      -0.30566795      -0.82275943       0.08889090       0.06373212       0.09574749
N        0.77663059       0.17576531      -0.07866689      -0.06395556      -0.04883266      -0.05864168
N       -1.42834833      -0.03951964      -0.55505796      -0.04406720      -0.01098584      -0.01298866
N        0.11256908      -1.05873657      -1.85610071      -0.00589656      -0.04572049      -0.05894967
H       -0.16119637       1.77345515       0.81358401       0.00398797       0.00092142      -0.00200423
H        1.49818036       1.57170328       1.20200405      -0.00183366       0.00422703       0.00879042
H        1.00421144      -0.41593450       2.57376726       0.00345993       0.00953470       0.00470860
H       -0.69011929      -0.29021364       2.19528222      -0.00841304      -0.00244253      -0.00590368
H        1.70139473      -0.12730297      -0.27068552       0.01150068       0.00784826       0.00266231
H       -1.68188560       0.47094290       0.25391937       0.01244438       0.00839888       0.00958770
H       -2.15652794      -0.33560219      -1.15769644       0.01523064       0.00775643       0.00724167
H        1.05036319      -1.21287205      -2.13457452      -0.00168971       0.00815406       0.00791350
H       -0.59833371      -1.47863269      -2.40272152       0.00983928       0.00973853       0.01094837
H        0.08839697       0.95978705       3.12733339       0.01354899       0.00214000      -0.00251339
C        8.93332517       7.32241452       7.38891277      -0.01682720       0.00525420       0.00532860
C        7.44025873       7.57673561       7.58099452       0.08368067       0.10418805       0.09404792
O        6.70188445       6.85731283       6.92014724      -0.09084636      -0.07831686      -0.07464006
O        7.14395477       8.47905099       8.35274954      -0.01231365      -0.06714755      -0.06020880
H        9.51725596       7.78247921       8.16921844      -0.00663640      -0.00469972      -0.00863957
H        9.23060225       7.74486729       6.43951292       0.00177324       0.00200170       0.00214278
H        9.13113091       6.26287382       7.34572012       0.00294994      -0.00114812       0.00203966
23
Lattice="30.0 0.0 0.0 0.0 30.0 0.0 0.0 0.0 30.0" Properties=species:S:1:pos:R:3:forces:R:3 dimer_id=0 label=CC energy=-13963.0799457763 chargeA=1 energyA=-7741.80993019298 chargeB=-1 energyB=-6221.39955938734 indexB=16 distance=14.013417653603872 distance_initial=6.630174209406314 pbc="T T T"
C        0.57881058       1.03029223       1.06595407       0.00684849       0.02542906       0.03042861
C        0.22158128       0.27434975       2.30789791      -0.00262158      -0.00511364      -0.00341836
C       -0.17621938      -0.30566795      -0.82275943       0.07352372       0.05234468       0.07832814
N        0.77663059       0.17576531      -0.07866689      -0.05262339      -0.04013036      -0.04751671
N       -1.42834833      -0.03951964      -0.55505796      -0.03679947      -0.00917904      -0.01022738
N        0.11256908      -1.05873657      -1.85610071      -0.00503142      -0.03791856      -0.04848464
H       -0.16119637       1.77345515       0.81358401       0.00327498       0.00068616      -0.00172335
H        1.49818036       1.57170328       1.20200405      -0.00145795       0.00315827       0.00662075
H        1.00421144      -0.41593450       2.57376726       0.00269240       0.00781571       0.00384187
H       -0.69011929      -0.29021364       2.19528222      -0.00680291      -0.00172932      -0.00470951
H        1.70139473      -0.12730297      -0.27068552       0.00991416       0.00639306       0.00185483
H       -1.68188560       0.47094290       0.25391937       0.01010882       0.00712763       0.00786379
H       -2.15652794      -0.33560219      -1.15769644       0.01293308       0.00682515       0.00610182
H        1.05036319      -1.21287205      -2.13457452      -0.00115767       0.00680167       0.00641082
H       -0.59833371      -1.47863269      -2.40272152       0.00832927       0.00839071       0.00926903
H        0.08839697       0.95978705       3.12733339       0.01070795       0.00148497      -0.00210918
C        9.46546470       7.85455405       7.92105230      -0.01397004       0.00458435       0.00483726
C        7.97239826       8.10887514       8.11313405       0.06901827       0.08542761       0.07704577
O        7.23402398       7.38945236       7.45228677      -0.07469064      -0.06415611      -0.06098479
O        7.67609430       9.01119052       8.88488907      -0.01061415      -0.05508445      -0.04953367
H       10.04939549       8.31461874       8.70135797      -0.00551598      -0.00394732      -0.00728175
H        9.76274178       8.27700682       6.97165245       0.00153988       0.00172622       0.00180790
H        9.66327044       6.79501335       7.87785965       0.00239417      -0.00093644       0.00157874
23
Lattice="30.0 0.0 0.0 0.0 30.0 0.0 0.0 0.0 30.0" Properties=species:S:1:pos:R:3:forces:R:3 dimer_id=0 label=CC energy=-13963.0299754728 chargeA=1 energyA=-7741.80993019298 chargeB=-1 energyB=-6221.39955938734 indexB=16 distance=15.000000000110498 distance_initial=6.630174209406314 pbc="T T T"
C        0.57881058       1.03029223       1.06595407       0.00556162       0.02046877       0.02453035
C        0.22158128       0.27434975       2.30789791      -0.00210366      -0.00443871      -0.00287121
C       -0.17621938      -0.30566795      -0.82275943       0.06031550       0.04247744       0.06331723
N        0.77663059       0.17576531      -0.07866689      -0.04291347      -0.03267204      -0.03797622
N       -1.42834833      -0.03951964      -0.55505796      -0.03055518      -0.00758527      -0.00785305
N        0.11256908      -1.05873657      -1.85610071      -0.00427965      -0.03117156      -0.03948198
H       -0.16119637       1.77345515       0.81358401       0.00265943       0.00046790      -0.00147543
H        1.49818036       1.57170328       1.20200405      -0.00110358       0.00233878       0.00494123
H        1.00421144      -0.41593450       2.57376726       0.00205251       0.00638287       0.00308781
H       -0.69011929      -0.29021364       2.19528222      -0.00546065      -0.00117353      -0.00373876
H        1.70139473      -0.12730297      -0.27068552       0.00849911       0.00515677       0.00117646
H       -1.68188560       0.47094290       0.25391937       0.00813433       0.00600823       0.00637531
H       -2.15652794      -0.33560219      -1.15769644       0.01092362       0.00598620       0.00509627
H        1.05036319      -1.21287205      -2.13457452      -0.00073730       0.00561149       0.00511466
H       -0.59833371      -1.47863269      -2.40272152       0.00699941       0.00718182       0.00778258
H        0.08839697       0.95978705       3.12733339       0.00840791       0.00100100      -0.00178968
C       10.03506828       8.42415763       8.49065589      -0.01155298       0.00397841       0.00437491
C        8.54200184       8.67847872       8.68273764       0.05649682       0.06933918       0.06246197
O        7.80362756       7.95905594       8.02189036      -0.06090884      -0.05209486      -0.04933981
O        8.24569788       9.58079410       9.45449266      -0.00913793      -0.04471036      -0.04034460
H       10.61899907       8.88422232       9.27096156      -0.00455123      -0.00329468      -0.00609138
H       10.33234536       8.84661040       7.54125604       0.00133223       0.00147995       0.00152155
H       10.23287402       7.36461693       8.44746324       0.00192197      -0.00073781       0.00118178
20
Lattice="30.0 0.0 0.0 0.0 30.0 0.0 0.0 0.0 30.0" Properties=species:S:1:pos:R:3:forces:R:3 dimer_id=1 label=CC energy=-12894.8722097012 chargeA=1 energyA=-6671.61305315045 chargeB=-1 energyB=-6221.39935546039 indexB=13 distance=5.665546806899089 distance_initial=5.665546806899089 pbc="T T T"
C       -1.92929041      -0.18363965      -0.10596290       0.21551262       0.13595014       0.05098345
C        0.46965499       0.05692190       0.02748299       1.14704190       0.86663710       0.28625112
N        1.52540726       0.81735569       0.17649601      -0.77509930      -0.57425869      -0.57186994
N       -0.72383901       0.57672460       0.04955240      -0.52593095      -0.02781360      -0.11752469
N        0.61746886      -1.23000621      -0.14428004      -0.14347838      -0.53089846      -0.15223912
H        1.44201302       1.79534466       0.30904670       0.22246853       0.20405903       0.51199931
H        2.44014758       0.43809746       0.16365297       0.05908657       0.13344294       0.34507272
H       -0.80093769       1.55602501       0.18176939       0.08752747       0.00659575       0.10711586
H       -0.16611776      -1.82440295      -0.25881514       0.07816378       0.06262190       0.04353921
H        1.51542974      -1.64797519      -0.16457840      -0.02513972       0.09424087       0.07406630
H       -1.96139271      -0.66734408      -1.06808698      -0.01927119      -0.03285341      -0.01139365
H       -2.76156582       0.49065257      -0.04657431       0.00022398       0.00370687       0.00919491
H       -2.03373894      -0.91041610       0.68248717      -0.01571510      -0.01838865       0.00070841
C        4.27586409       3.54379620       4.21477933      -0.14388203      -0.05299265      -0.11543212
C        3.18132892       3.25231422       3.19097572       0.31382164       0.79215579       0.54893053
O        3.14954998       2.09646786       2.78723643      -0.33663809      -0.61877127      -0.68521003
O        2.46342147       4.19362263       2.88185360      -0.10342438      -0.40368622      -0.27326901
H        5.23951789       3.37205535       3.75822439      -0.02403520       0.00253213       0.01339022
H        4.18904201       2.85418057       5.04084943       0.00473990       0.01658359      -0.02638068
H        4.22515262       4.55747214       4.57684108      -0.01597205      -0.05886316      -0.03793282
20
Lattice="30.0 0.0 0.0 0.0 30.0 0.0 0.0 0.0 30.0" Properties=species:S:1:pos:R:3:forces:R:3 dimer_id=1 label=CC energy=-12894.5623415525 chargeA=1 energyA=-6671.61305315045 chargeB=-1 energyB=-6221.39935546039 indexB=13 distance=6.144397211503641 distance_initial=5.665546806899089 pbc="T T T"
C       -1.92929041      -0.18363965      -0.10596290       0.18077588       0.11355601       0.04427976
C        0.46965499       0.05692190       0.02748299       0.92113621       0.70555963       0.24231776
N        1.52540726       0.81735569       0.17649601      -0.62368697      -0.46285848      -0.43064371
N       -0.72383901       0.57672460       0.04955240      -0.42265808      -0.03128273      -0.10356838
N        0.61746886      -1.23000621      -0.14428004      -0.11759678      -0.42801227      -0.13146859
H        1.44201302       1.79534466       0.30904670       0.17984292       0.18115581       0.38514124
H        2.44014758       0.43809746       0.16365297       0.06371895       0.10543530       0.26200580
H       -0.80093769       1.55602501       0.18176939       0.07040894       0.01052854       0.09155672
H       -0.16611776      -1.82440295      -0.25881514       0.06587505       0.05541297       0.03826420
H        1.51542974      -1.64797519      -0.16457840      -0.01662664       0.07786655       0.06467486
H       -1.96139271      -0.66734408      -1.06808698      -0.01436013      -0.02663302      -0.00960458
H       -2.76156582       0.49065257      -0.04657431       0.00192886       0.00391711       0.00886414
H       -2.03373894      -0.91041610       0.68248717      -0.01193454      -0.01376725       0.00121215
C        4.55232850       3.82026061       4.49124374      -0.12057829      -0.04586648      -0.10078889
C        3.45779333       3.52877863       3.46744013       0.24954726       0.67384865       0.44459410
O        3.42601439       2.37293227       3.06370084      -0.28996932      -0.55427496      -0.55104259
O        2.73988588       4.47008704       3.15831801      -0.08749416      -0.33067241      -0.21459385
H        5.51598230       3.64851976       4.03468880      -0.02027771       0.00257486       0.01259174
H        4.46550642       3.13064498       5.31731384       0.00512308       0.01480684      -0.02140648
H        4.50161703       4.83393655       4.85330549      -0.01317453      -0.05129468      -0.03238541
20
Lattice="30.0 0.0 0.0 0.0 30.0 0.0 0.0 0.0 30.0" Properties=species:S:1:pos:R:3:forces:R:3 dimer_id=1 label=CC energy=-12894.2842683134 chargeA=1 energyA=-6671.61305315045 chargeB=-1 energyB=-6221.39935546039 indexB=13 distance=6.6637199334869175 distance_initial=5.665546806899089 pbc="T T T"
C       -1.92929041      -0.18363965      -0.10596290       0.15135822       0.09460545       0.03842113
C        0.46965499       0.05692190       0.02748299       0.74080908       0.57448401       0.20092121
N        1.52540726       0.81735569       0.17649601      -0.50799639      -0.37789789      -0.33452027
N       -0.72383901       0.57672460       0.04955240      -0.34126796      -0.03096954      -0.08924650
N        0.61746886      -1.23000621      -0.14428004      -0.09586501      -0.34676613      -0.11209345
H        1.44201302       1.79534466       0.30904670       0.14030861       0.15241004       0.28605033
H        2.44014758       0.43809746       0.16365297       0.06076692       0.08243816       0.19844954
H       -0.80093769       1.55602501       0.18176939       0.05616327       0.01277995       0.07722787
H       -0.16611776      -1.82440295      -0.25881514       0.05540636       0.04855052       0.03351876
H        1.51542974      -1.64797519      -0.16457840      -0.01058064       0.06405794       0.05576244
H       -1.96139271      -0.66734408      -1.06808698      -0.01055093      -0.02153383      -0.00814640
H       -2.76156582       0.49065257      -0.04657431       0.00294936       0.00398920       0.00836024
H       -2.03373894      -0.91041610       0.68248717      -0.00916576      -0.01025985       0.00149675
C        4.85215962       4.12009172       4.79107485      -0.10175820      -0.03662587      -0.08725093
C        3.75762445       3.82860974       3.76727124       0.20976259       0.56057866       0.36829557
O        3.72584551       2.67276338       3.36353195      -0.23997547      -0.47285225      -0.43148696
O        3.03971700       4.76991815       3.45814912      -0.07847320      -0.26840380      -0.17304483
H        5.81581342       3.94835087       4.33451991      -0.01692351       0.00252643       0.01159856
H        4.76533754       3.43047609       5.61714495       0.00510676       0.01305515      -0.01744836
H        4.80144815       5.13376766       5.15313660      -0.01007410      -0.04416635      -0.02686471
20
Lattice="30.0 0.0 0.0 0.0 30.0 0.0 0.0 0.0 30.0" Properties=species:S:1:pos:R:3:forces:R:3 dimer_id=1 label=CC energy=-12894.0420234999 chargeA=1 energyA=-6671.61305315045 chargeB=-1 energyB=-6221.39935546039 indexB=13 distance=7.226935669270816 distance_initial=5.665546806899089 pbc="T T T"
C       -1.92929041      -0.18363965      -0.10596290       0.12655523       0.07868176       0.03331823
C        0.46965499       0.05692190       0.02748299       0.59636536       0.46720871       0.16591178
N        1.52540726       0.81735569       0.17649601      -0.41411993      -0.30878196      -0.26322047
N       -0.72383901       0.57672460       0.04955240      -0.27666394      -0.02882364      -0.07613460
N        0.61746886      -1.23000621      -0.14428004      -0.07812387      -0.28169864      -0.09508240
H        1.44201302       1.79534466       0.30904670       0.10849121       0.12527266       0.21331779
H        2.44014758       0.43809746       0.16365297       0.05504547       0.06437693       0.15126034
H       -0.80093769       1.55602501       0.18176939       0.04460878       0.01355408       0.06461766
H       -0.16611776      -1.82440295      -0.25881514       0.04648604       0.04217564       0.02926581
H        1.51542974      -1.64797519      -0.16457840      -0.00631385       0.05258675       0.04774634
H       -1.96139271      -0.66734408      -1.06808698      -0.00766534      -0.01738903      -0.00693116
H       -2.76156582       0.49065257      -0.04657431       0.00346986       0.00393469       0.00774036
H       -2.03373894      -0.91041610       0.68248717      -0.00710984      -0.00760994       0.00163232
C        5.17733237       4.44526448       5.11624761      -0.08649162      -0.02825303      -0.07507644
C        4.08279720       4.15378250       4.09244400       0.18111584       0.46152211       0.30841353
O        4.05101826       2.99793614       3.68870471      -0.19759340      -0.39586680      -0.33900248
O        3.36488975       5.09509091       3.78332188      -0.07155209      -0.21694301      -0.14207049
H        6.14098617       4.27352363       4.65969267      -0.01404902       0.00240851       0.01047543
H        5.09051029       3.75564885       5.94231771       0.00489182       0.01140442      -0.01423454
H        5.12662090       5.45894042       5.47830936      -0.00734672      -0.03776022      -0.02194699
20
Lattice="30.0 0.0 0.0 0.0 30.0 0.0 0.0 0.0 30.0" Properties=species:S:1:pos:R:3:forces:R:3 dimer_id=1 label=CC energy=-12893.8316144605 chargeA=1 energyA=-6671.61305315045 chargeB=-1 energyB=-6221.39935546039 indexB=13 distance=7.837754229198035 distance_initial=5.665546806899089 pbc="T T T"
C       -1.92929041      -0.18363965      -0.10596290       0.10568803       0.06532624       0.02890018
C        0.46965499       0.05692190       0.02748299       0.48068957       0.37950970       0.13697009
N        1.52540726       0.81735569       0.17649601      -0.33701191      -0.25176322      -0.20816154
N       -0.72383901       0.57672460       0.04955240      -0.22504283      -0.02588135      -0.06447437
N        0.61746886      -1.23000621      -0.14428004      -0.06370478      -0.22912292      -0.08035481
H        1.44201302       1.79534466       0.30904670       0.08393899       0.10207808       0.16031399
H        2.44014758       0.43809746       0.16365297       0.04858763       0.05024707       0.11605451
H       -0.80093769       1.55602501       0.18176939       0.03535335       0.01330593       0.05374952
H       -0.16611776      -1.82440295      -0.25881514       0.03890907       0.03637165       0.02547703
H        1.51542974      -1.64797519      -0.16457840      -0.00335213       0.04308399       0.04066381
H       -1.96139271      -0.66734408      -1.06808698      -0.00549870      -0.01402256      -0.00591401
H       -2.76156582       0.49065257      -0.04657431       0.00364316       0.00377046       0.00703698
H       -2.03373894      -0.91041610       0.68248717      -0.00555722      -0.00559955       0.00164291
C        5.52998863       4.79792074       5.46890387      -0.07355272      -0.02153917      -0.06420870
C        4.43545346       4.50643876       4.44510026       0.15706498       0.37839504       0.25885915
O        4.40367452       3.35059240       4.04136097      -0.16297311      -0.32886435      -0.26880237
O        3.71754601       5.44774717       4.13597814      -0.06486731      -0.17525325      -0.11765417
H        6.49364243       4.62617989       5.01234893      -0.01166593       0.00226332       0.00932351
H        5.44316655       4.10830511       6.29497397       0.00455874       0.00984497      -0.01158659
H        5.47927716       5.81159668       5.83096562      -0.00520687      -0.03215008      -0.01783510
20
Lattice="30.0 0.0 0.0 0.0 30.0 0.0 0.0 0.0 30.0" Properties=species:S:1:pos:R:3:forces:R:3 dimer_id=1 label=CC energy=-12893.6481719298 chargeA=1 energyA=-6671.61305315045 chargeB=-1 energyB=-6221.39935546039 indexB=13 distance=8.50019899986298 distance_initial=5.665546806899089 pbc="T T T"
C       -1.92929041      -0.18363965      -0.10596290       0.08814349       0.05411559       0.02509046
C        0.46965499       0.05692190       0.02748299       0.38801116       0.30797902       0.11284607
N        1.52540726       0.81735569       0.17649601      -0.27384762      -0.20485110      -0.16461226
N       -0.72383901       0.57672460       0.04955240      -0.18347968      -0.02269311      -0.05423750
N        0.61746886      -1.23000621      -0.14428004      -0.05192459      -0.18635522      -0.06755972
H        1.44201302       1.79534466       0.30904670       0.06515408       0.08286528       0.12130067
H        2.44014758       0.43809746       0.16365297       0.04209717       0.03922972       0.08949452
H       -0.80093769       1.55602501       0.18176939       0.02799061       0.01246597       0.04448848
H       -0.16611776      -1.82440295      -0.25881514       0.03248490       0.03115721       0.02207874
H        1.51542974      -1.64797519      -0.16457840      -0.00137235       0.03523491       0.03443191
H       -1.96139271      -0.66734408      -1.06808698      -0.00388142      -0.01127630      -0.00505427
H       -2.76156582       0.49065257      -0.04657431       0.00358021       0.00352977       0.00629491
H       -2.03373894      -0.91041610       0.68248717      -0.00438139      -0.00406769       0.00156109
C        5.91245130       5.18038341       5.85136653      -0.06239093      -0.01642576      -0.05459512
C        4.81791613       4.88890143       4.82756292       0.13532180       0.30964133       0.21663638
O        4.78613719       3.73305507       4.42382363      -0.13442285      -0.27206872      -0.21479352
O        4.10000868       5.83020984       4.51844080      -0.05789561      -0.14170244      -0.09769230
H        6.87610510       5.00864256       5.39481159      -0.00971915       0.00210040       0.00820453
H        5.82562922       4.49076778       6.67743663       0.00416190       0.00842141      -0.00939723
H        5.86173983       6.19405935       6.21342828      -0.00362972      -0.02730028      -0.01448585
20
Lattice="30.0 0.0 0.0 0.0 30.0 0.0 0.0 0.0 30.0" Properties=species:S:1:pos:R:3:forces:R:3 dimer_id=1 label=CC energy=-12893.4874928338 chargeA=1 energyA=-6671.61305315045 chargeB=-1 energyB=-6221.39935546039 indexB=13 distance=9.218633415621605 distance_initial=5.665546806899089 pbc="T T T"
C       -1.92929041      -0.18363965      -0.10596290       0.07336070       0.04468363       0.02180428
C        0.46965499       0.05692190       0.02748299       0.31353676       0.24962338       0.09263317
N        1.52540726       0.81735569       0.17649601      -0.22223162      -0.16637138      -0.13004812
N       -0.72383901       0.57672460       0.04955240      -0.14973461      -0.01953846      -0.04535715
N        0.61746886      -1.23000621      -0.14428004      -0.04225335      -0.15135652      -0.05648215
H        1.44201302       1.79534466       0.30904670       0.05075627       0.06699808       0.09230857
H        2.44014758       0.43809746       0.16365297       0.03592234       0.03067444       0.06931701
H       -0.80093769       1.55602501       0.18176939       0.02211704       0.01128717       0.03663142
H       -0.16611776      -1.82440295      -0.25881514       0.02702127       0.02649682       0.01901169
H        1.51542974      -1.64797519      -0.16457840      -0.00010220       0.02872189       0.02897968
H       -1.96139271      -0.66734408      -1.06808698      -0.00267829      -0.00902829      -0.00432516
H       -2.76156582       0.49065257      -0.04657431       0.00337961       0.00323460       0.00554565
H       -2.03373894      -0.91041610       0.68248717      -0.00348838      -0.00289959       0.00141129
C        6.32723960       5.59517171       6.26615484      -0.05275005      -0.01258170      -0.04615524
C        5.23270443       5.30368973       5.24235123       0.11554136       0.25270544       0.18045471
O        5.20092549       4.14784337       4.83861194      -0.11065822      -0.22409803      -0.17241617
O        4.51479698       6.24499814       4.93322911      -0.05088799      -0.11452459      -0.08107445
H        7.29089340       5.42343086       5.80959990      -0.00811312       0.00192536       0.00715103
H        6.24041752       4.90555608       7.09222494       0.00374087       0.00716805      -0.00762840
H        6.27652813       6.60884765       6.62821659      -0.00247839      -0.02312032      -0.01176164
20
Lattice="30.0 0.0 0.0 0.0 30.0 0.0 0.0 0.0 30.0" Properties=species:S:1:pos:R:3:forces:R:3 dimer_id=1 label=CC energy=-12893.3465292769 chargeA=1 energyA=-6671.61305315045 chargeB=-1 energyB=-6221.39935546039 indexB=13 distance=9.997789710634812 distance_initial=5.665546806899089 pbc="T T T"
C       -1.92929041      -0.18363965      -0.10596290       0.06087320       0.03672451       0.01896894
C        0.46965499       0.05692190       0.02748299       0.25332077       0.20181582       0.07572421
N        1.52540726       0.81735569       0.17649601      -0.18003706      -0.13481195      -0.10273678
N       -0.72383901       0.57672460       0.04955240      -0.12214558      -0.01655359      -0.03771316
N        0.61746886      -1.23000621      -0.14428004      -0.03428805      -0.12255349      -0.04695020
H        1.44201302       1.79534466       0.30904670       0.03963989       0.05393285       0.07060895
H        2.44014758       0.43809746       0.16365297       0.03025387       0.02400354       0.05387797
H       -0.80093769       1.55602501       0.18176939       0.01743759       0.00995418       0.02998793
H       -0.16611776      -1.82440295      -0.25881514       0.02235831       0.02235367       0.01625414
H        1.51542974      -1.64797519      -0.16457840       0.00067319       0.02330437       0.02424472
H       -1.96139271      -0.66734408      -1.06808698      -0.00179881      -0.00718680      -0.00370962
H       -2.76156582       0.49065257      -0.04657431       0.00309514       0.00291139       0.00481441
H       -2.03373894      -0.91041610       0.68248717      -0.00280715      -0.00200688       0.00122310
C        6.77708570       6.04501781       6.71600093      -0.04442910      -0.00970030      -0.03879121
C        5.68255053       5.75353583       5.69219732       0.09779279       0.20567593       0.14957880
O        5.65077159       4.59768947       5.28845803      -0.09072918      -0.18378806      -0.13867562
O        4.96464308       6.69484424       5.38307520      -0.04411575      -0.09238936      -0.06714368
H        7.74073950       5.87327696       6.25944599      -0.00677059       0.00174749       0.00618337
H        6.69026362       5.35540218       7.54207103       0.00331910       0.00607667      -0.00621133
H        6.72637423       7.05869375       7.07806268      -0.00164257      -0.01950999      -0.00953498
20
Lattice="30.0 0.0 0.0 0.0 30.0 0.0 0.0 0.0 30.0" Properties=species:S:1:pos:R:3:forces:R:3 dimer_id=1 label=CC energy=-12893.2229645321 chargeA=1 energyA=-6671.61305315045 chargeB=-1 energyB=-6221.39935546039 indexB=13 distance=10.842800072688986 distance_initial=5.665546806899089 pbc="T T T"
C       -1.92929041      -0.18363965      -0.10596290       0.05030778       0.02998505       0.01651359
C        0.46965499       0.05692190       0.02748299       0.20428527       0.16244741       0.06158935
N        1.52540726       0.81735569       0.17649601      -0.14541267      -0.10886787      -0.08107701
N       -0.72383901       0.57672460       0.04955240      -0.09944803      -0.01380652      -0.03117225
N        0.61746886      -1.23000621      -0.14428004      -0.02770294      -0.09874614      -0.03877799
H        1.44201302       1.79534466       0.30904670       0.03101253       0.04322706       0.05418599
H        2.44014758       0.43809746       0.16365297       0.02518682       0.01876405       0.04191699
H       -0.80093769       1.55602501       0.18176939       0.01370822       0.00858874       0.02438982
H       -0.16611776      -1.82440295      -0.25881514       0.01837516       0.01869392       0.01378807
H        1.51542974      -1.64797519      -0.16457840       0.00110722       0.01878980       0.02014768
H       -1.96139271      -0.66734408      -1.06808698      -0.00115788      -0.00567235      -0.00317928
H       -2.76156582       0.49065257      -0.04657431       0.00276977       0.00258173       0.00411585
H       -2.03373894      -0.91041610       0.68248717      -0.00228164      -0.00132257       0.00101265
C        7.26495266       6.53288477       7.20386789      -0.03726794      -0.00749977      -0.03242450
C        6.17041749       6.24140279       6.18006428       0.08218159       0.16673729       0.12339625
O        6.13863855       5.08555643       5.77632499      -0.07402322      -0.14998792      -0.11149536
O        5.45251004       7.18271120       5.87094216      -0.03788767      -0.07421642      -0.05548008
H        8.22860646       6.36114392       6.74731295      -0.00563702       0.00157216       0.00531450
H        7.17813058       5.84326914       8.02993799       0.00291197       0.00511770      -0.00506436
H        7.21424119       7.54656071       7.56592964      -0.00102733      -0.01638534      -0.00769991
20
Lattice="30.0 0.0 0.0 0.0 30.0 0.0 0.0 0.0 30.0" Properties=species:S:1:pos:R:3:forces:R:3 dimer_id=1 label=CC energy=-12893.1147743409 chargeA=1 energyA=-6671.61305315045 chargeB=-1 energyB=-6221.39935546039 indexB=13 distance=11.759230464374756 distance_initial=5.665546806899089 pbc="T T T"
C       -1.92929041      -0.18363965      -0.10596290       0.04137558       0.02428306       0.01439695
C        0.46965499       0.05692190       0.02748299       0.16416088       0.12993050       0.04976580
N        1.52540726       0.81735569       0.17649601      -0.11691938      -0.08749824      -0.06378564
N       -0.72383901       0.57672460       0.04955240      -0.08070631      -0.01132920      -0.02559718
N        0.61746886      -1.23000621      -0.14428004      -0.02224286      -0.07902053      -0.03178956
H        1.44201302       1.79534466       0.30904670       0.02425210       0.03445351       0.04159330
H        2.44014758       0.43809746       0.16365297       0.02072630       0.01462247       0.03254816
H       -0.80093769       1.55602501       0.18176939       0.01073269       0.00726863       0.01968911
H       -0.16611776      -1.82440295      -0.25881514       0.01497610       0.01548419       0.01160177
H        1.51542974      -1.64797519      -0.16457840       0.00130849       0.01502817       0.01662130
H       -1.96139271      -0.66734408      -1.06808698      -0.00069717      -0.00442501      -0.00272463
H       -2.76156582       0.49065257      -0.04657431       0.00243331       0.00226131       0.00346565
H       -2.03373894      -0.91041610       0.68248717      -0.00187415      -0.00079331       0.00079569
C        7.79405399       7.06198610       7.73296923      -0.03113955      -0.00579385      -0.02695227
C        6.69951882       6.77050412       6.70916562       0.06863390       0.13438808       0.10126099
O        6.66773988       5.61465776       6.30542633      -0.06003495      -0.12164303      -0.08941204
O        5.98161137       7.71181253       6.40004350      -0.03227388      -0.05922086      -0.04570577
H        8.75770779       6.89024525       7.27641429      -0.00467171       0.00140380       0.00453765
H        7.70723191       6.37237047       8.55903933       0.00252969       0.00427918      -0.00413437
H        7.74334252       8.07566204       8.09503098      -0.00056906      -0.01367888      -0.00617491
20
Lattice="30.0 0.0 0.0 0.0 30.0 0.0 0.0 0.0 30.0" Properties=species:S:1:pos:R:3:forces:R:3 dimer_id=1 label=CC energy=-12893.0206093128 chargeA=1 energyA=-6671.61305315045 chargeB=-1 energyB=-6221.39935546039 indexB=13 distance=12.753117307923103 distance_initial=5.665546806899089 pbc="T T T"
C       -1.92929041      -0.18363965      -0.10596290       0.03383559       0.01946427       0.01258070
C        0.46965499       0.05692190       0.02748299       0.13121907       0.10303113       0.03988561
N        1.52540726       0.81735569       0.17649601      -0.09341638      -0.06987422      -0.04990664
N       -0.72383901       0.57672460       0.04955240      -0.06519647      -0.00913352      -0.02086821
N        0.61746886      -1.23000621      -0.14428004      -0.01770655      -0.06266152      -0.02583218
H        1.44201302       1.79534466       0.30904670       0.01891726       0.02727195       0.03183308
H        2.44014758       0.43809746       0.16365297       0.01684932       0.01133436       0.02514673
H       -0.80093769       1.55602501       0.18176939       0.00835633       0.00603739       0.01575359
H       -0.16611776      -1.82440295      -0.25881514       0.01208187       0.01269077       0.00967623
H        1.51542974      -1.64797519      -0.16457840       0.00135443       0.01189781       0.01360014
H       -1.96139271      -0.66734408      -1.06808698      -0.00037153      -0.00340059      -0.00233944
H       -2.76156582       0.49065257      -0.04657431       0.00210876       0.00195565       0.00287037
H       -2.03373894      -0.91041610       0.68248717      -0.00155443      -0.00038433       0.00058380
C        8.36787483       7.63580694       8.30679006      -0.02588835      -0.00446203      -0.02226005
C        7.27333966       7.34432496       7.28298645       0.05693924       0.10746180       0.08256941
O        7.24156072       6.18847860       6.87924716      -0.04835298      -0.09787487      -0.07137371
O        6.55543221       8.28563337       6.97386433      -0.02727668      -0.04680894      -0.03749470
H        9.33152863       7.46406609       7.85023512      -0.00384998       0.00124652       0.00385285
H        8.28105275       6.94619131       9.13286016       0.00217800       0.00354998      -0.00337414
H        8.31716336       8.64948288       8.66885181      -0.00022651      -0.01134163      -0.00490343
20
Lattice="30.0 0.0 0.0 0.0 30.0 0.0 0.0 0.0 30.0" Properties=species:S:1:pos:R:3:forces:R:3 dimer_id=1 label=CC energy=-12892.9392165253 chargeA=1 energyA=-6671.61305315045 chargeB=-1 energyB=-6221.39935546039 indexB=13 distance=13.831007183809875 distance_initial=5.665546806899089 pbc="T T T"
C       -1.92929041      -0.18363965      -0.10596290       0.02748790       0.01539900       0.01102401
C        0.46965499       0.05692190       0.02748299       0.10413743       0.08079068       0.03164495
N        1.52540726       0.81735569       0.17649601      -0.07402896      -0.05533845      -0.03872826
N       -0.72383901       0.57672460       0.04955240      -0.05235473      -0.00721221      -0.01687259
N        0.61746886      -1.23000621      -0.14428004      -0.01393840      -0.04910931      -0.02077496
H        1.44201302       1.79534466       0.30904670       0.01468449       0.02139213       0.02420495
H        2.44014758       0.43809746       0.16365297       0.01351727       0.00871500       0.01926475
H       -0.80093769       1.55602501       0.18176939       0.00645623       0.00492165       0.01246966
H       -0.16611776      -1.82440295      -0.25881514       0.00962175       0.01027821       0.00799187
H        1.51542974      -1.64797519      -0.16457840       0.00130221       0.00930120       0.01102311
H       -1.96139271      -0.66734408      -1.06808698      -0.00014663      -0.00255625      -0.00201161
H       -2.76156582       0.49065257      -0.04657431       0.00180348       0.00167423       0.00233430
H       -2.03373894      -0.91041610       0.68248717      -0.00130478      -0.00006750       0.00038398
C        8.99019484       8.25812695       8.92911007      -0.02140294      -0.00341338      -0.01824926
C        7.89565967       7.96664497       7.90530646       0.04690456       0.08502561       0.06680450
O        7.86388073       6.81079861       7.50156717      -0.03858845      -0.07794055      -0.05656522
O        7.17775222       8.90795338       7.59618434      -0.02288498      -0.03655076      -0.03060148
H        9.95384864       8.08638610       8.47255513      -0.00315155       0.00110227       0.00325181
H        8.90337276       7.56851132       9.75518017       0.00185869       0.00291759      -0.00275158
H        8.93948337       9.27180289       9.29117182       0.00002742      -0.00932915      -0.00384293
20
Lattice="30.0 0.0 0.0 0.0 30.0 0.0 0.0 0.0 30.0" Properties=species:S:1:pos:R:3:forces:R:3 dimer_id=1 label=CC energy=-12892.8695209427 chargeA=1 energyA=-6671.61305315045 chargeB=-1 energyB=-6221.39935546039 indexB=13 distance=15.000000005008905 distance_initial=5.665546806899089 pbc="T T T"
C       -1.92929041      -0.18363965      -0.10596290       0.02216836       0.01198245       0.00969501
C        0.46965499       0.05692190       0.02748299       0.08187942       0.06243861       0.02479798
N        1.52540726       0.81735569       0.17649601      -0.05804886      -0.04336508      -0.02970246
N       -0.72383901       0.57672460       0.04955240      -0.04173209      -0.00555453      -0.01351402
N        0.61746886      -1.23000621      -0.14428004      -0.01081238      -0.03791299      -0.01650064
H        1.44201302       1.79534466       0.30904670       0.01131416       0.01658412       0.01820293
H        2.44014758       0.43809746       0.16365297       0.01068444       0.00662408       0.01456926
H       -0.80093769       1.55602501       0.18176939       0.00493854       0.00393093       0.00974043
H       -0.16611776      -1.82440295      -0.25881514       0.00753993       0.00821769       0.00652804
H        1.51542974      -1.64797519      -0.16457840       0.00119373       0.00715937       0.00883575
H       -1.96139271      -0.66734408      -1.06808698       0.00000392      -0.00186467      -0.00173345
H       -2.76156582       0.49065257      -0.04657431       0.00153249       0.00141927       0.00185672
H       -2.03373894      -0.91041610       0.68248717      -0.00110890       0.00017799       0.00020153
C        9.66511316       8.93304527       9.60402839      -0.01758985      -0.00258790      -0.01484357
C        8.57057799       8.64156329       8.58022478       0.03835370       0.06640182       0.05357000
O        8.53879905       7.48571693       8.17648549      -0.03048484      -0.06130331      -0.04440800
O        7.85267054       9.58287170       8.27110266      -0.01905937      -0.02808731      -0.02482368
H       10.62876696       8.76130442       9.14747345      -0.00256023       0.00097067       0.00272971
H        9.57829108       8.24342964      10.43009849       0.00157455       0.00237466      -0.00224028
H        9.61440169       9.94672121       9.96609014       0.00021329      -0.00760586      -0.00296127
24
Lattice="30.0 0.0 0.0 0.0 30.0 0.0 0.0 0.0 30.0" Properties=species:S:1:pos:R:3:forces:R:3 dimer_id=2 label=CA energy=-9914.71851780182 chargeA=1 energyA=-7741.84350556276 chargeB=0 energyB=-2172.76019496964 indexB=16 distance=4.215119677324809 distance_initial=4.215119677324809 pbc="T T T"
C        0.67965768      -1.16354570       0.58047567      -0.01183448       0.00669855       0.00721023
C        1.98940224      -1.77732433       0.20889222      -0.00992492       0.00513530       0.00110197
C       -0.64675357       0.71504084      -0.19387556       0.04234075      -0.00650117       0.04200633
N        0.41342565      -0.03409450      -0.27510494       0.00005844      -0.02808035      -0.00790972
N       -1.55790438       0.46041383       0.70851908      -0.01450388       0.00358521       0.00802263
N       -0.80996938       1.72656637      -1.01089963      -0.00316935       0.02738050      -0.01565346
H       -0.11408716      -1.88714149       0.46940678      -0.00450734      -0.00683236      -0.00850137
H        0.70460903      -0.83106292       1.60748424       0.00066164       0.01390128       0.00246736
H        2.79545355      -1.07218887       0.32865409       0.00742950       0.00662718       0.00222987
H        1.97753784      -2.12877907      -0.80978129       0.00364059       0.00228970      -0.00331393
H        1.08707915       0.18089689      -0.97133256      -0.00030785       0.00783014       0.01127183
H       -1.45727414      -0.29981090       1.33469929       0.01249872       0.00810177       0.00367927
H       -2.37209857       1.01836350       0.79120734       0.00727557      -0.00192024      -0.00132649
H       -0.13609546       1.94268535      -1.70363666       0.00014698      -0.00304764       0.00947362
H       -1.61371886       2.30302223      -0.96410536       0.00457765      -0.00562702       0.00217688
H        2.19013522      -2.61986925       0.84635344      -0.00041879       0.00121251       0.00116972
C        1.90237877       1.91370376       2.53243225      -0.02172221      -0.01050005       0.03640423
C        2.96482649       2.95349294       2.33477073       0.02709487       0.00356141      -0.03515681
H        1.92023990       1.52010744       3.53628490      -0.01174774      -0.00254767      -0.01340678
H        0.91851080       2.32034147       2.36033474      -0.06582307       0.04489753       0.01397897
H        2.03408771       1.08438657       1.85579106       0.06986599      -0.05211253      -0.04920991
H        2.83308379       3.78281096       3.01139534      -0.00844656      -0.04223977      -0.01962760
H        3.94871264       2.54687940       2.50684173      -0.03620601       0.00799482       0.00503090
H        2.94691681       3.34712777       1.33093104       0.01302150       0.02019290       0.00788227
24
Lattice="30.0 0.0 0.0 0.0 30.0 0.0 0.0 0.0 30.0" Properties=species:S:1:pos:R:3:forces:R:3 dimer_id=2 label=CA energy=-9914.68095484559 chargeA=1 energyA=-7741.84350556276 chargeB=0 energyB=-2172.76019496964 indexB=16 distance=4.685436129036406 distance_initial=4.215119677324809 pbc="T T T"
C        0.67965768      -1.16354570       0.58047567       0.00114521       0.01256781       0.01279654
C        1.98940224      -1.77732433       0.20889222      -0.00521902       0.00278929      -0.00044149
C       -0.64675357       0.71504084      -0.19387556       0.02830514      -0.00137541       0.03035326
N        0.41342565      -0.03409450      -0.27510494       0.00456781      -0.00956658       0.00061629
N       -1.55790438       0.46041383       0.70851908      -0.01229112       0.00121242       0.00325376
N       -0.80996938       1.72656637      -1.01089963      -0.00519069       0.01734114      -0.01413956
H       -0.11408716      -1.88714149       0.46940678      -0.00210446      -0.00362903      -0.00475762
H        0.70460903      -0.83106292       1.60748424       0.00714767       0.01572621       0.00540271
H        2.79545355      -1.07218887       0.32865409       0.00346939       0.00462151       0.00227150
H        1.97753784      -2.12877907      -0.80978129       0.00193081       0.00066280      -0.00235492
H        1.08707915       0.18089689      -0.97133256       0.00031909       0.00574848       0.00776498
H       -1.45727414      -0.29981090       1.33469929       0.00843907       0.00639414       0.00260422
H       -2.37209857       1.01836350       0.79120734       0.00651727      -0.00137133      -0.00041825
H       -0.13609546       1.94268535      -1.70363666       0.00079173      -0.00177041       0.00779429
H       -1.61371886       2.30302223      -0.96410536       0.00402762      -0.00395458       0.00242836
H        2.19013522      -2.61986925       0.84635344      -0.00045535       0.00084008       0.00081806
C        2.17391610       2.18524109       2.80396958      -0.02980361       0.00833580       0.04132673
C        3.23636382       3.22503027       2.60630806       0.02516950       0.00126334      -0.03421552
H        2.19177723       1.79164477       3.80782223      -0.00986771      -0.00509148      -0.01632383
H        1.19004813       2.59187880       2.63187207      -0.05030415       0.04239444       0.01658306
H        2.30562504       1.35592390       2.12732839       0.05184661      -0.07990947      -0.05720774
H        3.10462112       4.05434829       3.28293267      -0.00844187      -0.03845777      -0.01657056
H        4.22024997       2.81841673       2.77837906      -0.03199641       0.00746218       0.00446491
H        3.21845414       3.61866510       1.60246837       0.01199748       0.01776639       0.00795083
24
Lattice="30.0 0.0 0.0 0.0 30.0 0.0 0.0 0.0 30.0" Properties=species:S:1:pos:R:3:forces:R:3 dimer_id=2 label=CA energy=-9914.64793869218 chargeA=1 energyA=-7741.84350556276 chargeB=0 energyB=-2172.76019496964 indexB=16 distance=5.208229753820991 distance_initial=4.215119677324809 pbc="T T T"
C        0.67965768      -1.16354570       0.58047567       0.00173279       0.00876779       0.00972521
C        1.98940224      -1.77732433       0.20889222      -0.00289511       0.00067411      -0.00130590
C       -0.64675357       0.71504084      -0.19387556       0.01661786      -0.00070651       0.01953113
N        0.41342565      -0.03409450      -0.27510494       0.00136592      -0.00512650       0.00090853
N       -1.55790438       0.46041383       0.70851908      -0.00895814      -0.00014847      -0.00073509
N       -0.80996938       1.72656637      -1.01089963      -0.00505534       0.00973219      -0.01062561
H       -0.11408716      -1.88714149       0.46940678      -0.00047548      -0.00167239      -0.00289748
H        0.70460903      -0.83106292       1.60748424       0.00533092       0.00926413       0.00291445
H        2.79545355      -1.07218887       0.32865409       0.00144634       0.00324967       0.00175816
H        1.97753784      -2.12877907      -0.80978129       0.00098353       0.00017092      -0.00175255
H        1.08707915       0.18089689      -0.97133256       0.00015021       0.00398207       0.00504223
H       -1.45727414      -0.29981090       1.33469929       0.00572911       0.00461336       0.00163524
H       -2.37209857       1.01836350       0.79120734       0.00534623      -0.00092207       0.00006728
H       -0.13609546       1.94268535      -1.70363666       0.00115510      -0.00097445       0.00601997
H       -1.61371886       2.30302223      -0.96410536       0.00326073      -0.00256520       0.00240407
H        2.19013522      -2.61986925       0.84635344      -0.00052130       0.00063637       0.00060089
C        2.47575114       2.48707613       3.10580462      -0.02244521       0.01540287       0.03851855
C        3.53819886       3.52686531       2.90814310       0.02090480       0.00126177      -0.02773708
H        2.49361227       2.09347981       4.10965727      -0.00804166      -0.00444110      -0.01522019
H        1.49188317       2.89371384       2.93370711      -0.03876545       0.03878866       0.01784672
H        2.60746008       1.65775894       2.42916343       0.04725234      -0.06837389      -0.04269768
H        3.40645616       4.35618333       3.58476771      -0.00674594      -0.03373609      -0.01476908
H        4.52208501       3.12025177       3.08021410      -0.02788990       0.00676650       0.00384253
H        3.52028918       3.92050014       1.90430341       0.01051765       0.01535625       0.00692571
24
Lattice="30.0 0.0 0.0 0.0 30.0 0.0 0.0 0.0 30.0" Properties=species:S:1:pos:R:3:forces:R:3 dimer_id=2 label=CA energy=-9914.6272776928 chargeA=1 energyA=-7741.84350556276 chargeB=0 energyB=-2172.76019496964 indexB=16 distance=5.789355870677106 distance_initial=4.215119677324809 pbc="T T T"
C        0.67965768      -1.16354570       0.58047567       0.00105848       0.00580232       0.00655176
C        1.98940224      -1.77732433       0.20889222      -0.00160778      -0.00043320      -0.00174774
C       -0.64675357       0.71504084      -0.19387556       0.00927580      -0.00063375       0.01214954
N        0.41342565      -0.03409450      -0.27510494      -0.00125579      -0.00384391       0.00074341
N       -1.55790438       0.46041383       0.70851908      -0.00601694      -0.00031054      -0.00284411
N       -0.80996938       1.72656637      -1.01089963      -0.00439667       0.00482044      -0.00733462
H       -0.11408716      -1.88714149       0.46940678       0.00006083      -0.00082125      -0.00188405
H        0.70460903      -0.83106292       1.60748424       0.00311824       0.00465187       0.00089853
H        2.79545355      -1.07218887       0.32865409       0.00048483       0.00226320       0.00121576
H        1.97753784      -2.12877907      -0.80978129       0.00045454       0.00009438      -0.00144294
H        1.08707915       0.18089689      -0.97133256      -0.00006602       0.00266769       0.00328089
H       -1.45727414      -0.29981090       1.33469929       0.00406271       0.00308399       0.00095369
H       -2.37209857       1.01836350       0.79120734       0.00420223      -0.00062448       0.00022311
H       -0.13609546       1.94268535      -1.70363666       0.00128692      -0.00056619       0.00459528
H       -1.61371886       2.30302223      -0.96410536       0.00254076      -0.00163760       0.00221743
H        2.19013522      -2.61986925       0.84635344      -0.00050220       0.00043348       0.00049142
C        2.81126446       2.82258945       3.44131794      -0.01478260       0.01546455       0.03227223
C        3.87371218       3.86237863       3.24365642       0.01686250       0.00171112      -0.02101163
H        2.82912559       2.42899313       4.44517059      -0.00646124      -0.00310747      -0.01294693
H        1.82739649       3.22922716       3.26922043      -0.03065121       0.03425552       0.01731383
H        2.94297340       1.99327226       2.76467675       0.04233675      -0.05322605      -0.02938827
H        3.74196948       4.69169665       3.92028103      -0.00489357      -0.02914422      -0.01333940
H        4.85759833       3.45576509       3.41572742      -0.02402639       0.00608943       0.00328224
H        3.85580250       4.25601346       2.23981673       0.00891583       0.01301069       0.00575057
24
Lattice="30.0 0.0 0.0 0.0 30.0 0.0 0.0 0.0 30.0" Properties=species:S:1:pos:R:3:forces:R:3 dimer_id=2 label=CA energy=-9914.61546752508 chargeA=1 energyA=-7741.84350556276 chargeB=0 energyB=-2172.76019496964 indexB=16 distance=6.435323145488418 distance_initial=4.215119677324809 pbc="T T T"
C        0.67965768      -1.16354570       0.58047567       0.00075237       0.00419421       0.00447567
C        1.98940224      -1.77732433       0.20889222      -0.00088728      -0.00092514      -0.00199705
C       -0.64675357       0.71504084      -0.19387556       0.00505207      -0.00060250       0.00757501
N        0.41342565      -0.03409450      -0.27510494      -0.00214399      -0.00318103       0.00099677
N       -1.55790438       0.46041383       0.70851908      -0.00403672      -0.00003256      -0.00333356
N       -0.80996938       1.72656637      -1.01089963      -0.00371862       0.00222471      -0.00505295
H       -0.11408716      -1.88714149       0.46940678       0.00015683      -0.00051083      -0.00129787
H        0.70460903      -0.83106292       1.60748424       0.00178582       0.00234447       0.00005273
H        2.79545355      -1.07218887       0.32865409       0.00012107       0.00150394       0.00072826
H        1.97753784      -2.12877907      -0.80978129       0.00014417       0.00016241      -0.00120248
H        1.08707915       0.18089689      -0.97133256      -0.00015131       0.00176928       0.00210210
H       -1.45727414      -0.29981090       1.33469929       0.00296698       0.00205306       0.00046291
H       -2.37209857       1.01836350       0.79120734       0.00325157      -0.00048746       0.00019468
H       -0.13609546       1.94268535      -1.70363666       0.00127339      -0.00041072       0.00354501
H       -1.61371886       2.30302223      -0.96410536       0.00191476      -0.00110479       0.00194277
H        2.19013522      -2.61986925       0.84635344      -0.00047304       0.00029291       0.00043342
C        3.18421384       3.19553883       3.81426732      -0.00942198       0.01313608       0.02599061
C        4.24666156       4.23532801       3.61660580       0.01357209       0.00206088      -0.01543230
H        3.20207497       2.80194251       4.81811997      -0.00503038      -0.00186301      -0.01049067
H        2.20034587       3.60217654       3.64216981      -0.02465597       0.02925057       0.01554378
H        3.31592278       2.36622164       3.13762613       0.03598690      -0.04128107      -0.02074427
H        4.11491886       5.06464603       4.29323041      -0.00333554      -0.02489717      -0.01193983
H        5.23054771       3.82871447       3.78867680      -0.02046121       0.00549390       0.00280163
H        4.22875188       4.62896284       2.61276611       0.00733802       0.01080986       0.00464562
24
Lattice="30.0 0.0 0.0 0.0 30.0 0.0 0.0 0.0 30.0" Properties=species:S:1:pos:R:3:forces:R:3 dimer_id=2 label=CA energy=-9914.60879927362 chargeA=1 energyA=-7741.84350556276 chargeB=0 energyB=-2172.76019496964 indexB=16 distance=7.153366423760175 distance_initial=4.215119677324809 pbc="T T T"
C        0.67965768      -1.16354570       0.58047567       0.00058274       0.00322350       0.00318945
C        1.98940224      -1.77732433       0.20889222      -0.00052501      -0.00111425      -0.00208575
C       -0.64675357       0.71504084      -0.19387556       0.00275802      -0.00052899       0.00481676
N        0.41342565      -0.03409450      -0.27510494      -0.00197938      -0.00286817       0.00141057
N       -1.55790438       0.46041383       0.70851908      -0.00306333       0.00034470      -0.00277792
N       -0.80996938       1.72656637      -1.01089963      -0.00313532       0.00128878      -0.00368630
H       -0.11408716      -1.88714149       0.46940678       0.00014862      -0.00037979      -0.00094510
H        0.70460903      -0.83106292       1.60748424       0.00108600       0.00118120      -0.00018873
H        2.79545355      -1.07218887       0.32865409       0.00006274       0.00102835       0.00038549
H        1.97753784      -2.12877907      -0.80978129       0.00000599       0.00023999      -0.00101558
H        1.08707915       0.18089689      -0.97133256      -0.00014484       0.00123049       0.00131733
H       -1.45727414      -0.29981090       1.33469929       0.00228383       0.00140770       0.00006839
H       -2.37209857       1.01836350       0.79120734       0.00254889      -0.00047316       0.00006945
H       -0.13609546       1.94268535      -1.70363666       0.00120717      -0.00038972       0.00281988
H       -1.61371886       2.30302223      -0.96410536       0.00143345      -0.00082417       0.00168215
H        2.19013522      -2.61986925       0.84635344      -0.00043798       0.00022497       0.00039726
C        3.59877632       3.61010131       4.22882980      -0.00623583       0.01053203       0.02068002
C        4.66122404       4.64989049       4.03116828       0.01096757       0.00210740      -0.01130996
H        3.61663745       3.21650499       5.23268245      -0.00374070      -0.00090642      -0.00824656
H        2.61490835       4.01673902       4.05673229      -0.01991566       0.02439118       0.01324327
H        3.73048526       2.78078412       3.55218861       0.02949989      -0.03253906      -0.01550740
H        4.52948134       5.47920851       4.70779289      -0.00212320      -0.02101389      -0.01043654
H        5.64511019       4.24327695       4.20323928      -0.01722300       0.00496515       0.00240892
H        4.64331436       5.04352532       3.02732859       0.00593934       0.00887218       0.00371089
24
Lattice="30.0 0.0 0.0 0.0 30.0 0.0 0.0 0.0 30.0" Properties=species:S:1:pos:R:3:forces:R:3 dimer_id=2 label=CA energy=-9914.60486608366 chargeA=1 energyA=-7741.84350556276 chargeB=0 energyB=-2172.76019496964 indexB=16 distance=7.951527842558522 distance_initial=4.215119677324809 pbc="T T T"
C        0.67965768      -1.16354570       0.58047567       0.00045957       0.00258664       0.00237664
C        1.98940224      -1.77732433       0.20889222      -0.00036212      -0.00116906      -0.00208788
C       -0.64675357       0.71504084      -0.19387556       0.00149536      -0.00040536       0.00323348
N        0.41342565      -0.03409450      -0.27510494      -0.00148758      -0.00264570       0.00185464
N       -1.55790438       0.46041383       0.70851908      -0.00254944       0.00066518      -0.00210102
N       -0.80996938       1.72656637      -1.01089963      -0.00273019       0.00097641      -0.00286243
H       -0.11408716      -1.88714149       0.46940678       0.00012917      -0.00032343      -0.00074936
H        0.70460903      -0.83106292       1.60748424       0.00071451       0.00062651      -0.00016953
H        2.79545355      -1.07218887       0.32865409       0.00009622       0.00073915       0.00015661
H        1.97753784      -2.12877907      -0.80978129      -0.00004982       0.00027663      -0.00090042
H        1.08707915       0.18089689      -0.97133256      -0.00014054       0.00092124       0.00082334
H       -1.45727414      -0.29981090       1.33469929       0.00185408       0.00098975      -0.00023724
H       -2.37209857       1.01836350       0.79120734       0.00207759      -0.00050561      -0.00007325
H       -0.13609546       1.94268535      -1.70363666       0.00113502      -0.00041710       0.00233513
H       -1.61371886       2.30302223      -0.96410536       0.00109789      -0.00068663       0.00146627
H        2.19013522      -2.61986925       0.84635344      -0.00042173       0.00016811       0.00034398
C        4.05959503       4.07092002       4.68964851      -0.00425232       0.00822688       0.01633244
C        5.12204275       5.11070920       4.49198699       0.00885322       0.00188398      -0.00830151
H        4.07745616       3.67732370       5.69350116      -0.00267636      -0.00026688      -0.00633247
H        3.07572706       4.47755773       4.51755100      -0.01610696       0.01988136       0.01081131
H        4.19130397       3.24160283       4.01300732       0.02365851      -0.02569154      -0.01199506
H        4.99030005       5.94002722       5.16861160      -0.00122887      -0.01745861      -0.00890637
H        6.10592890       4.70409566       4.66405799      -0.01428342       0.00443769       0.00206331
H        5.10413307       5.50434403       3.48814730       0.00471819       0.00719038       0.00291939
24
Lattice="30.0 0.0 0.0 0.0 30.0 0.0 0.0 0.0 30.0" Properties=species:S:1:pos:R:3:forces:R:3 dimer_id=2 label=CA energy=-9914.60243104259 chargeA=1 energyA=-7741.84350556276 chargeB=0 energyB=-2172.76019496964 indexB=16 distance=8.838746879831996 distance_initial=4.215119677324809 pbc="T T T"
C        0.67965768      -1.16354570       0.58047567       0.00038233       0.00223271       0.00187223
C        1.98940224      -1.77732433       0.20889222      -0.00032943      -0.00120873      -0.00205631
C       -0.64675357       0.71504084      -0.19387556       0.00079878      -0.00031347       0.00229461
N        0.41342565      -0.03409450      -0.27510494      -0.00111164      -0.00249122       0.00221049
N       -1.55790438       0.46041383       0.70851908      -0.00222480       0.00090789      -0.00159199
N       -0.80996938       1.72656637      -1.01089963      -0.00244588       0.00086508      -0.00230103
H       -0.11408716      -1.88714149       0.46940678       0.00013316      -0.00029188      -0.00064003
H        0.70460903      -0.83106292       1.60748424       0.00051954       0.00038504      -0.00011897
H        2.79545355      -1.07218887       0.32865409       0.00016406       0.00060933       0.00002409
H        1.97753784      -2.12877907      -0.80978129      -0.00006826       0.00028767      -0.00083495
H        1.08707915       0.18089689      -0.97133256      -0.00015117       0.00072971       0.00052046
H       -1.45727414      -0.29981090       1.33469929       0.00158347       0.00071489      -0.00045376
H       -2.37209857       1.01836350       0.79120734       0.00176986      -0.00055065      -0.00019388
H       -0.13609546       1.94268535      -1.70363666       0.00108234      -0.00045091       0.00201596
H       -1.61371886       2.30302223      -0.96410536       0.00086995      -0.00062415       0.00130182
H        2.19013522      -2.61986925       0.84635344      -0.00041448       0.00012530       0.00028963
C        4.57183118       4.58315617       5.20188466      -0.00299256       0.00646878       0.01282241
C        5.63427890       5.62294535       5.00422314       0.00709359       0.00149140      -0.00612086
H        4.58969231       4.18955985       6.20573731      -0.00181757       0.00012553      -0.00477386
H        3.58796321       4.98979388       5.02978715      -0.01291992       0.01589647       0.00860598
H        4.70354012       3.75383898       4.52524347       0.01864893      -0.02027518      -0.00943818
H        5.50253620       6.45226337       5.68084775      -0.00059576      -0.01428168      -0.00744532
H        6.61816505       5.21633181       5.17629414      -0.01163967       0.00390110       0.00176407
H        5.61636922       6.01658018       4.00038345       0.00366514       0.00574698       0.00224740
24
Lattice="30.0 0.0 0.0 0.0 30.0 0.0 0.0 0.0 30.0" Properties=species:S:1:pos:R:3:forces:R:3 dimer_id=2 label=CA energy=-9914.60086643782 chargeA=1 energyA=-7741.84350556276 chargeB=0 energyB=-2172.76019496964 indexB=16 distance=9.824960414986663 distance_initial=4.215119677324809 pbc="T T T"
C        0.67965768      -1.16354570       0.58047567       0.00032968       0.00203683       0.00156495
C        1.98940224      -1.77732433       0.20889222      -0.00033857      -0.00124624      -0.00202405
C       -0.64675357       0.71504084      -0.19387556       0.00042428      -0.00025108       0.00171275
N        0.41342565      -0.03409450      -0.27510494      -0.00088540      -0.00239125       0.00244188
N       -1.55790438       0.46041383       0.70851908      -0.00203447       0.00106573      -0.00123950
N       -0.80996938       1.72656637      -1.01089963      -0.00226133       0.00081023      -0.00193791
H       -0.11408716      -1.88714149       0.46940678       0.00014574      -0.00027234      -0.00057239
H        0.70460903      -0.83106292       1.60748424       0.00041233       0.00027900      -0.00008116
H        2.79545355      -1.07218887       0.32865409       0.00022595       0.00056138      -0.00005588
H        1.97753784      -2.12877907      -0.80978129      -0.00006634       0.00029787      -0.00079238
H        1.08707915       0.18089689      -0.97133256      -0.00016039       0.00061548       0.00033381
H       -1.45727414      -0.29981090       1.33469929       0.00141913       0.00054555      -0.00059923
H       -2.37209857       1.01836350       0.79120734       0.00157485      -0.00059319      -0.00028675
H       -0.13609546       1.94268535      -1.70363666       0.00104669      -0.00047954       0.00181329
H       -1.61371886       2.30302223      -0.96410536       0.00072082      -0.00059644       0.00118522
H        2.19013522      -2.61986925       0.84635344      -0.00040768       0.00009347       0.00025275
C        5.14122183       5.15254682       5.77127531      -0.00217873       0.00513372       0.00997178
C        6.20366955       6.19233600       5.57361379       0.00563916       0.00107737      -0.00451058
H        5.15908296       4.75895050       6.77512796      -0.00114366       0.00034836      -0.00353303
H        4.15735386       5.55918453       5.59917780      -0.01024279       0.01248668       0.00672119
H        5.27293077       4.32322963       5.09463412       0.01447427      -0.01591645      -0.00744112
H        6.07192685       7.02165402       6.25023840      -0.00015237      -0.01150949      -0.00611227
H        7.18755570       5.78572246       5.74568479      -0.00931773       0.00338183       0.00150418
H        6.18575987       6.58597083       4.56977410       0.00277655       0.00452249       0.00168446
24
Lattice="30.0 0.0 0.0 0.0 30.0 0.0 0.0 0.0 30.0" Properties=species:S:1:pos:R:3:forces:R:3 dimer_id=2 label=CA energy=-9914.59985304612 chargeA=1 energyA=-7741.84350556276 chargeB=0 energyB=-2172.76019496964 indexB=16 distance=10.921214117073571 distance_initial=4.215119677324809 pbc="T T T"
C        0.67965768      -1.16354570       0.58047567       0.00029856       0.00193987       0.00138660
C        1.98940224      -1.77732433       0.20889222      -0.00034682      -0.00126475      -0.00199645
C       -0.64675357       0.71504084      -0.19387556       0.00022120      -0.00020585       0.00135626
N        0.41342565      -0.03409450      -0.27510494      -0.00074252      -0.00232495       0.00259819
N       -1.55790438       0.46041383       0.70851908      -0.00192239       0.00116627      -0.00100916
N       -0.80996938       1.72656637      -1.01089963      -0.00214616       0.00078001      -0.00170143
H       -0.11408716      -1.88714149       0.46940678       0.00015433      -0.00026503      -0.00053400
H        0.70460903      -0.83106292       1.60748424       0.00034880       0.00022751      -0.00005951
H        2.79545355      -1.07218887       0.32865409       0.00026042       0.00053611      -0.00011077
H        1.97753784      -2.12877907      -0.80978129      -0.00006010       0.00030299      -0.00076612
H        1.08707915       0.18089689      -0.97133256      -0.00016978       0.00054682       0.00022078
H       -1.45727414      -0.29981090       1.33469929       0.00131947       0.00044304      -0.00069771
H       -2.37209857       1.01836350       0.79120734       0.00145309      -0.00062947      -0.00035578
H       -0.13609546       1.94268535      -1.70363666       0.00102117      -0.00050219       0.00168638
H       -1.61371886       2.30302223      -0.96410536       0.00062669      -0.00058930       0.00110384
H        2.19013522      -2.61986925       0.84635344      -0.00040413       0.00006728       0.00022804
C        5.77414420       5.78546919       6.40419768      -0.00164176       0.00412120       0.00764918
C        6.83659192       6.82525837       6.20653616       0.00444571       0.00069796      -0.00332467
H        5.79200533       5.39187287       7.40805033      -0.00062648       0.00045120      -0.00255621
H        4.79027623       6.19210690       6.23210017      -0.00801628       0.00962814       0.00515150
H        5.90585314       4.95615200       5.72755649       0.01106002      -0.01238218      -0.00582969
H        6.70484922       7.65457639       6.88316077       0.00014519      -0.00912812      -0.00492788
H        7.82047807       6.41864483       6.37860716      -0.00731594       0.00288632       0.00127370
H        6.81868224       7.21889320       5.20269647       0.00203771       0.00349713       0.00121489
24
Lattice="30.0 0.0 0.0 0.0 30.0 0.0 0.0 0.0 30.0" Properties=species:S:1:pos:R:3:forces:R:3 dimer_id=2 label=CA energy=-9914.5992006881 chargeA=1 energyA=-7741.84350556276 chargeB=0 energyB=-2172.76019496964 indexB=16 distance=12.139786084348884 distance_initial=4.215119677324809 pbc="T T T"
C        0.67965768      -1.16354570       0.58047567       0.00027599       0.00188666       0.00127643
C        1.98940224      -1.77732433       0.20889222      -0.00035518      -0.00127821      -0.00197964
C       -0.64675357       0.71504084      -0.19387556       0.00011210      -0.00017350       0.00113422
N        0.41342565      -0.03409450      -0.27510494      -0.00066250      -0.00229125       0.00269281
N       -1.55790438       0.46041383       0.70851908      -0.00185925       0.00122884      -0.00085899
N       -0.80996938       1.72656637      -1.01089963      -0.00207535       0.00076115      -0.00154961
H       -0.11408716      -1.88714149       0.46940678       0.00016119      -0.00026182      -0.00051219
H        0.70460903      -0.83106292       1.60748424       0.00031220       0.00020363      -0.00004615
H        2.79545355      -1.07218887       0.32865409       0.00028043       0.00052456      -0.00014593
H        1.97753784      -2.12877907      -0.80978129      -0.00005308       0.00030654      -0.00074842
H        1.08707915       0.18089689      -0.97133256      -0.00017685       0.00050643       0.00015244
H       -1.45727414      -0.29981090       1.33469929       0.00126039       0.00038249      -0.00076219
H       -2.37209857       1.01836350       0.79120734       0.00138034      -0.00065602      -0.00040349
H       -0.13609546       1.94268535      -1.70363666       0.00100567      -0.00051698       0.00160750
H       -1.61371886       2.30302223      -0.96410536       0.00056949      -0.00058900       0.00105031
H        2.19013522      -2.61986925       0.84635344      -0.00040249       0.00004900       0.00021109
C        6.47768706       6.48901204       7.10774053      -0.00128505       0.00335793       0.00578185
C        7.54013478       7.52880122       6.91007901       0.00347517       0.00035949      -0.00246524
H        6.49554819       6.09541572       8.11159318      -0.00023785       0.00047705      -0.00179824
H        5.49381909       6.89564975       6.93564302      -0.00618337       0.00727460       0.00387254
H        6.60939600       5.65969485       6.43109934       0.00830893      -0.00952133      -0.00451394
H        7.40839208       8.35811924       7.58670362       0.00033462      -0.00710313      -0.00389299
H        8.52402093       7.12218768       7.08215001      -0.00561767       0.00242867       0.00107061
H        7.52222510       7.92243605       5.90623932       0.00143211       0.00264418       0.00082720
24
Lattice="30.0 0.0 0.0 0.0 30.0 0.0 0.0 0.0 30.0" Properties=species:S:1:pos:R:3:forces:R:3 dimer_id=2 label=CA energy=-9914.59878528153 chargeA=1 energyA=-7741.84350556276 chargeB=0 energyB=-2172.76019496964 indexB=16 distance=13.494324415296028 distance_initial=4.215119677324809 pbc="T T T"
C        0.67965768      -1.16354570       0.58047567       0.00026207       0.00185958       0.00121037
C        1.98940224      -1.77732433       0.20889222      -0.00036087      -0.00128566      -0.00196897
C       -0.64675357       0.71504084      -0.19387556       0.00005590      -0.00015008       0.00099578
N        0.41342565      -0.03409450      -0.27510494      -0.00061651      -0.00227223       0.00275291
N       -1.55790438       0.46041383       0.70851908      -0.00182492       0.00126664      -0.00076231
N       -0.80996938       1.72656637      -1.01089963      -0.00203266       0.00074800      -0.00145257
H       -0.11408716      -1.88714149       0.46940678       0.00016551      -0.00026106      -0.00050056
H        0.70460903      -0.83106292       1.60748424       0.00029115       0.00019278      -0.00003760
H        2.79545355      -1.07218887       0.32865409       0.00029116       0.00051943      -0.00016836
H        1.97753784      -2.12877907      -0.80978129      -0.00004780       0.00030857      -0.00073714
H        1.08707915       0.18089689      -0.97133256      -0.00018131       0.00048313       0.00011059
H       -1.45727414      -0.29981090       1.33469929       0.00122531       0.00034668      -0.00080382
H       -2.37209857       1.01836350       0.79120734       0.00133692      -0.00067441      -0.00043583
H       -0.13609546       1.94268535      -1.70363666       0.00099680      -0.00052600       0.00155788
H       -1.61371886       2.30302223      -0.96410536       0.00053456      -0.00059075       0.00101548
H        2.19013522      -2.61986925       0.84635344      -0.00040248       0.00003671       0.00019968
C        7.25973013       7.27105511       7.88978360      -0.00105259       0.00277700       0.00428407
C        8.32217785       8.31084429       7.69212208       0.00269301       0.00007174      -0.00184766
H        7.27759126       6.87745879       8.89363625       0.00004881       0.00045510      -0.00121401
H        6.27586216       7.67769282       7.71768609      -0.00469061       0.00536256       0.00284338
H        7.39143907       6.44173792       7.21314241       0.00611586      -0.00722363      -0.00344202
H        8.19043515       9.14016231       8.36874669       0.00044534      -0.00540445      -0.00300541
H        9.30606400       7.90423075       7.86419308      -0.00419497       0.00201612       0.00089233
H        8.30426817       8.70447912       6.68828239       0.00094228       0.00194422       0.00051380
24
Lattice="30.0 0.0 0.0 0.0 30.0 0.0 0.0 0.0 30.0" Properties=species:S:1:pos:R:3:forces:R:3 dimer_id=2 label=CA energy=-9914.59849765552 chargeA=1 energyA=-7741.84350556276 chargeB=0 energyB=-2172.76019496964 indexB=16 distance=14.99999999860093 distance_initial=4.215119677324809 pbc="T T T"
C        0.67965768      -1.16354570       0.58047567       0.00025225       0.00184561       0.00117115
C        1.98940224      -1.77732433       0.20889222      -0.00036381      -0.00129007      -0.00196257
C       -0.64675357       0.71504084      -0.19387556       0.00002737      -0.00013219       0.00090869
N        0.41342565      -0.03409450      -0.27510494      -0.00058981      -0.00226239       0.00279061
N       -1.55790438       0.46041383       0.70851908      -0.00180737       0.00128864      -0.00069991
N       -0.80996938       1.72656637      -1.01089963      -0.00200730       0.00073814      -0.00139093
H       -0.11408716      -1.88714149       0.46940678       0.00016865      -0.00026075      -0.00049416
H        0.70460903      -0.83106292       1.60748424       0.00027910       0.00018790      -0.00003283
H        2.79545355      -1.07218887       0.32865409       0.00029687       0.00051740      -0.00018224
H        1.97753784      -2.12877907      -0.80978129      -0.00004407       0.00030986      -0.00072975
H        1.08707915       0.18089689      -0.97133256      -0.00018378       0.00046999       0.00008527
H       -1.45727414      -0.29981090       1.33469929       0.00120478       0.00032596      -0.00083030
H       -2.37209857       1.01836350       0.79120734       0.00131194      -0.00068676      -0.00045697
H       -0.13609546       1.94268535      -1.70363666       0.00099232      -0.00053105       0.00152704
H       -1.61371886       2.30302223      -0.96410536       0.00051421      -0.00059287       0.00099355
H        2.19013522      -2.61986925       0.84635344      -0.00040314       0.00002871       0.00019252
C        8.12903233       8.14035731       8.75908581      -0.00090681       0.00233294       0.00309852
C        9.19148005       9.18014649       8.56142429       0.00207732      -0.00016869      -0.00140875
H        8.14689346       7.74676099       9.76293846       0.00025591       0.00040757      -0.00076674
H        7.14516436       8.54699502       8.58698830      -0.00348928       0.00383208       0.00202715
H        8.26074127       7.31104012       8.08244462       0.00438938      -0.00539302      -0.00257923
H        9.05973735      10.00946451       9.23804890       0.00049632      -0.00399850      -0.00225944
H       10.17536620       8.77353295       8.73349529      -0.00302406       0.00165352       0.00073461
H        9.17357037       9.57378132       7.55758460       0.00055302       0.00137795       0.00026471
17
Lattice="30.0 0.0 0.0 0.0 30.0 0.0 0.0 0.0 30.0" Properties=species:S:1:pos:R:3:forces:R:3 dimer_id=3 label=PA energy=-7867.83253497651 chargeA=0 energyA=-5695.03617638405 chargeB=0 energyB=-2172.76014554603 indexB=9 distance=4.841109750702052 distance_initial=4.841109750702052 pbc="T T T"
C        0.67342972      -1.19367567       0.40097334       0.00494714       0.00843237       0.00421766
C       -0.02217724       0.07640416       0.05661897      -0.00013380      -0.03791917      -0.02953064
O       -0.30819579       0.89438994       0.86691377      -0.01030925       0.02844970       0.01711173
N       -0.32082889       0.22220790      -1.24102972       0.00607389       0.00936157       0.00585141
H       -0.03721871      -2.00458925       0.37653262      -0.00243640      -0.00056812      -0.00069701
H        1.07683133      -1.11440696       1.39224916       0.00362017       0.00679986       0.00576250
H       -0.81700782       1.03016588      -1.52473644      -0.00196831      -0.00191978      -0.00061104
H       -0.09396172      -0.46503236      -1.91178665       0.00035831      -0.00163931      -0.00000895
H        1.46111998      -1.41663598      -0.29931353       0.00056534      -0.00056775      -0.00013197
C        2.28917181       2.24354918       2.74767346       0.01827912       0.02396886      -0.05613339
C        3.30085629       3.34648566       2.84237688       0.01114337      -0.02853906       0.02730706
H        1.36029732       2.52122356       3.21992333      -0.00111795      -0.04115190      -0.06935697
H        2.64202072       1.34491624       3.22822183       0.01677614      -0.00812007       0.02369948
H        2.07087289       1.99840296       1.72043650      -0.07886818       0.01379332       0.06807048
H        3.51944328       3.59168634       3.86951505       0.01611520       0.01785927       0.01201867
H        2.94788200       4.24508218       2.36184128      -0.00676116       0.00172065      -0.00366116
H        4.22962677       3.06875145       2.36993999       0.02371637       0.01003957      -0.00390785
17
Lattice="30.0 0.0 0.0 0.0 30.0 0.0 0.0 0.0 30.0" Properties=species:S:1:pos:R:3:forces:R:3 dimer_id=3 label=PA energy=-7867.82195307459 chargeA=0 energyA=-5695.03617638405 chargeB=0 energyB=-2172.76014554603 indexB=9 distance=5.319536443717551 distance_initial=4.841109750702052 pbc="T T T"
C        0.67342972      -1.19367567       0.40097334       0.00227276       0.00390449       0.00116670
C       -0.02217724       0.07640416       0.05661897       0.00697978      -0.02151557      -0.01824337
O       -0.30819579       0.89438994       0.86691377       0.00872704       0.02971966       0.02106129
N       -0.32082889       0.22220790      -1.24102972       0.00132927       0.00546901       0.00473513
H       -0.03721871      -2.00458925       0.37653262      -0.00101652      -0.00040222      -0.00041799
H        1.07683133      -1.11440696       1.39224916       0.00190079       0.00385119       0.00380684
H       -0.81700782       1.03016588      -1.52473644      -0.00082446      -0.00133715      -0.00057183
H       -0.09396172      -0.46503236      -1.91178665       0.00010376      -0.00146267      -0.00009763
H        1.46111998      -1.41663598      -0.29931353       0.00011973      -0.00041299       0.00013097
C        2.56539159       2.51976896       3.02389324       0.00414932       0.01208973      -0.03539629
C        3.57707607       3.62270544       3.11859666       0.00363283      -0.01949152       0.01523653
H        1.63651710       2.79744334       3.49614311       0.00184916      -0.02767660      -0.04471665
H        2.91824050       1.62113602       3.50444161       0.00932005      -0.00314079       0.01422201
H        2.34709267       2.27462274       1.99665628      -0.06263787      -0.00037831       0.03560264
H        3.79566306       3.86790612       4.14573483       0.01091720       0.01220126       0.00961947
H        3.22410178       4.52130196       2.63806106      -0.00435504       0.00164219      -0.00271252
H        4.50584655       3.34497123       2.64615977       0.01753219       0.00694028      -0.00342533
17
Lattice="30.0 0.0 0.0 0.0 30.0 0.0 0.0 0.0 30.0" Properties=species:S:1:pos:R:3:forces:R:3 dimer_id=3 label=PA energy=-7867.80996619582 chargeA=0 energyA=-5695.03617638405 chargeB=0 energyB=-2172.76014554603 indexB=9 distance=5.8452440707807884 distance_initial=4.841109750702052 pbc="T T T"
C        0.67342972      -1.19367567       0.40097334       0.00100745       0.00188832      -0.00054008
C       -0.02217724       0.07640416       0.05661897       0.00470319      -0.01160272      -0.00970694
O       -0.30819579       0.89438994       0.86691377       0.00648218       0.01829785       0.01238111
N       -0.32082889       0.22220790      -1.24102972      -0.00029612       0.00354112       0.00336145
H       -0.03721871      -2.00458925       0.37653262      -0.00029688      -0.00016429      -0.00007944
H        1.07683133      -1.11440696       1.39224916       0.00093384       0.00203862       0.00239904
H       -0.81700782       1.03016588      -1.52473644      -0.00029392      -0.00097081      -0.00050246
H       -0.09396172      -0.46503236      -1.91178665       0.00023237      -0.00120493      -0.00022400
H        1.46111998      -1.41663598      -0.29931353      -0.00000586      -0.00028642       0.00032006
C        2.86890903       2.82328640       3.32741068       0.00289854       0.00858179      -0.02244472
C        3.88059351       3.92622288       3.42211410      -0.00016924      -0.01351441       0.00962925
H        1.94003454       3.10096078       3.79966055       0.00313279      -0.01841767      -0.02941664
H        3.22175794       1.92465346       3.80795905       0.00504997      -0.00098868       0.00848699
H        2.65061011       2.57814018       2.30017372      -0.04112038      -0.00187943       0.02378724
H        4.09918050       4.17142356       4.44925227       0.00764287       0.00865795       0.00751052
H        3.52761922       4.82481940       2.94157850      -0.00290089       0.00136261      -0.00201839
H        4.80936399       3.64848867       2.94967721       0.01300008       0.00466112      -0.00294299
17
Lattice="30.0 0.0 0.0 0.0 30.0 0.0 0.0 0.0 30.0" Properties=species:S:1:pos:R:3:forces:R:3 dimer_id=3 label=PA energy=-7867.80258756203 chargeA=0 energyA=-5695.03617638405 chargeB=0 energyB=-2172.76014554603 indexB=9 distance=6.422905185355346 distance_initial=4.841109750702052 pbc="T T T"
C        0.67342972      -1.19367567       0.40097334       0.00050996       0.00105461      -0.00147058
C       -0.02217724       0.07640416       0.05661897       0.00199055      -0.00605159      -0.00452651
O       -0.30819579       0.89438994       0.86691377       0.00313108       0.00944614       0.00558420
N       -0.32082889       0.22220790      -1.24102972      -0.00090486       0.00265413       0.00229224
H       -0.03721871      -2.00458925       0.37653262       0.00000756      -0.00005779       0.00015531
H        1.07683133      -1.11440696       1.39224916       0.00044687       0.00107269       0.00158934
H       -0.81700782       1.03016588      -1.52473644      -0.00000019      -0.00083033      -0.00043075
H       -0.09396172      -0.46503236      -1.91178665       0.00033136      -0.00103625      -0.00028556
H        1.46111998      -1.41663598      -0.29931353      -0.00004078      -0.00024313       0.00043287
C        3.20242183       3.15679920       3.66092348       0.00312202       0.00649341      -0.01488810
C        4.21410631       4.25973568       3.75562690      -0.00187125      -0.00927390       0.00653629
H        2.27354734       3.43447358       4.13317335       0.00318968      -0.01227174      -0.01964840
H        3.55527074       2.25816626       4.14147185       0.00260893      -0.00009959       0.00494384
H        2.98412291       2.91165298       2.63368652      -0.02554584      -0.00111669       0.01787238
H        4.43269330       4.50493636       4.78276507       0.00538792       0.00620198       0.00577230
H        3.86113202       5.15833220       3.27509130      -0.00193823       0.00097694      -0.00147938
H        5.14287679       3.98200147       3.28319001       0.00957519       0.00308112      -0.00244948
17
Lattice="30.0 0.0 0.0 0.0 30.0 0.0 0.0 0.0 30.0" Properties=species:S:1:pos:R:3:forces:R:3 dimer_id=3 label=PA energy=-7867.79884321956 chargeA=0 energyA=-5695.03617638405 chargeB=0 energyB=-2172.76014554603 indexB=9 distance=7.057654140291116 distance_initial=4.841109750702052 pbc="T T T"
C        0.67342972      -1.19367567       0.40097334       0.00034140       0.00069820      -0.00191034
C       -0.02217724       0.07640416       0.05661897       0.00057592      -0.00337303      -0.00223802
O       -0.30819579       0.89438994       0.86691377       0.00108911       0.00473351       0.00233410
N       -0.32082889       0.22220790      -1.24102972      -0.00120022       0.00219513       0.00167777
H       -0.03721871      -2.00458925       0.37653262       0.00011402      -0.00004572       0.00028410
H        1.07683133      -1.11440696       1.39224916       0.00020277       0.00058654       0.00114198
H       -0.81700782       1.03016588      -1.52473644       0.00019467      -0.00076111      -0.00038200
H       -0.09396172      -0.46503236      -1.91178665       0.00037840      -0.00093249      -0.00028221
H        1.46111998      -1.41663598      -0.29931353      -0.00002901      -0.00022971       0.00050606
C        3.56889431       3.52327168       4.02739596       0.00292003       0.00456321      -0.01006114
C        4.58057879       4.62620816       4.12209938      -0.00224435      -0.00605788       0.00440462
H        2.64001982       3.80094606       4.49964583       0.00280614      -0.00816689      -0.01323801
H        3.92174322       2.62463874       4.50794433       0.00126194       0.00025392       0.00277493
H        3.35059539       3.27812546       3.00015900      -0.01588478      -0.00052135       0.01350770
H        4.79916578       4.87140884       5.14923755       0.00376290       0.00441245       0.00451280
H        4.22760450       5.52480468       3.64156378      -0.00125891       0.00063010      -0.00105637
H        5.50934927       4.34847395       3.64966249       0.00696994       0.00201514      -0.00197596
17
Lattice="30.0 0.0 0.0 0.0 30.0 0.0 0.0 0.0 30.0" Properties=species:S:1:pos:R:3:forces:R:3 dimer_id=3 label=PA energy=-7867.79733090082 chargeA=0 energyA=-5695.03617638405 chargeB=0 energyB=-2172.76014554603 indexB=9 distance=7.755132681175061 distance_initial=4.841109750702052 pbc="T T T"
C        0.67342972      -1.19367567       0.40097334       0.00027235       0.00050796      -0.00212138
C       -0.02217724       0.07640416       0.05661897       0.00012872      -0.00236408      -0.00175785
O       -0.30819579       0.89438994       0.86691377       0.00002101       0.00282184       0.00135682
N       -0.32082889       0.22220790      -1.24102972      -0.00140080       0.00188220       0.00152540
H       -0.03721871      -2.00458925       0.37653262       0.00013598      -0.00006612       0.00033622
H        1.07683133      -1.11440696       1.39224916       0.00009957       0.00035343       0.00091659
H       -0.81700782       1.03016588      -1.52473644       0.00032414      -0.00069282      -0.00035647
H       -0.09396172      -0.46503236      -1.91178665       0.00040307      -0.00086916      -0.00026661
H        1.46111998      -1.41663598      -0.29931353      -0.00001394      -0.00021501       0.00054715
C        3.97158373       3.92596111       4.43008538       0.00233361       0.00270210      -0.00683092
C        4.98326821       5.02889759       4.52478880      -0.00204018      -0.00362558       0.00275461
H        3.04270924       4.20363549       4.90233525       0.00228517      -0.00540718      -0.00898987
H        4.32443264       3.02732817       4.91063375       0.00053636       0.00036585       0.00145098
H        3.75328481       3.68081489       3.40284842      -0.00993179      -0.00016470       0.01010669
H        5.20185520       5.27409827       5.55192697       0.00257356       0.00309423       0.00363898
H        4.63029392       5.92749411       4.04425320      -0.00076184       0.00037736      -0.00073130
H        5.91203869       4.75116338       4.05235191       0.00503501       0.00129968      -0.00157904
17
Lattice="30.0 0.0 0.0 0.0 30.0 0.0 0.0 0.0 30.0" Properties=species:S:1:pos:R:3:forces:R:3 dimer_id=3 label=PA energy=-7867.79668278031 chargeA=0 energyA=-5695.03617638405 chargeB=0 energyB=-2172.76014554603 indexB=9 distance=8.521540129616618 distance_initial=4.841109750702052 pbc="T T T"
C        0.67342972      -1.19367567       0.40097334       0.00022736       0.00039925      -0.00223668
C       -0.02217724       0.07640416       0.05661897       0.00005973      -0.00208930      -0.00197776
O       -0.30819579       0.89438994       0.86691377      -0.00046905       0.00221768       0.00130194
N       -0.32082889       0.22220790      -1.24102972      -0.00153204       0.00168015       0.00163130
H       -0.03721871      -2.00458925       0.37653262       0.00013862      -0.00007856       0.00035801
H        1.07683133      -1.11440696       1.39224916       0.00006692       0.00024217       0.00081355
H       -0.81700782       1.03016588      -1.52473644       0.00040633      -0.00063115      -0.00034625
H       -0.09396172      -0.46503236      -1.91178665       0.00043619      -0.00082699      -0.00025762
H        1.46111998      -1.41663598      -0.29931353      -0.00000730      -0.00019782       0.00057797
C        4.41406928       4.36844665       4.87257093       0.00180802       0.00124234      -0.00467932
C        5.42575376       5.47138313       4.96727435      -0.00175771      -0.00196083       0.00151764
H        3.48519479       4.64612103       5.34482080       0.00178176      -0.00356467      -0.00617243
H        4.76691819       3.46981371       5.35311930       0.00017210       0.00039501       0.00064877
H        4.19577036       4.12330043       3.84533397      -0.00628537       0.00000287       0.00754904
H        5.64434075       5.71658381       5.99441252       0.00172690       0.00214726       0.00299993
H        5.07277947       6.36997965       4.48673875      -0.00039867       0.00019331      -0.00048059
H        6.35452424       5.19364892       4.49483746       0.00362621       0.00082928      -0.00124748
17
Lattice="30.0 0.0 0.0 0.0 30.0 0.0 0.0 0.0 30.0" Properties=species:S:1:pos:R:3:forces:R:3 dimer_id=3 label=PA energy=-7867.79642299745 chargeA=0 energyA=-5695.03617638405 chargeB=0 energyB=-2172.76014554603 indexB=9 distance=9.363688433595854 distance_initial=4.841109750702052 pbc="T T T"
C        0.67342972      -1.19367567       0.40097334       0.00019747       0.00033997      -0.00231367
C       -0.02217724       0.07640416       0.05661897       0.00004987      -0.00202860      -0.00229373
O       -0.30819579       0.89438994       0.86691377      -0.00064003       0.00205905       0.00146244
N       -0.32082889       0.22220790      -1.24102972      -0.00160550       0.00156138       0.00179509
H       -0.03721871      -2.00458925       0.37653262       0.00013892      -0.00008454       0.00036972
H        1.07683133      -1.11440696       1.39224916       0.00005747       0.00018158       0.00076839
H       -0.81700782       1.03016588      -1.52473644       0.00045664      -0.00058743      -0.00034415
H       -0.09396172      -0.46503236      -1.91178665       0.00046722      -0.00080115      -0.00025426
H        1.46111998      -1.41663598      -0.29931353      -0.00000759      -0.00018529       0.00059989
C        4.90028383       4.85466120       5.35878548       0.00145200       0.00020863      -0.00322093
C        5.91196831       5.95759768       5.45348890      -0.00148389      -0.00083882       0.00065330
H        3.97140934       5.13233558       5.83103535       0.00136084      -0.00232175      -0.00427330
H        5.25313274       3.95602826       5.83933385       0.00000866       0.00040244       0.00017092
H        4.68198491       4.60951498       4.33154852      -0.00404836       0.00005095       0.00564423
H        6.13055530       6.20279836       6.48062707       0.00112966       0.00146374       0.00249230
H        5.55899402       6.85619420       4.97295330      -0.00013368       0.00005465      -0.00028643
H        6.84073879       5.67986347       4.98105201       0.00260031       0.00052517      -0.00096980
17
Lattice="30.0 0.0 0.0 0.0 30.0 0.0 0.0 0.0 30.0" Properties=species:S:1:pos:R:3:forces:R:3 dimer_id=3 label=PA energy=-7867.79632899977 chargeA=0 energyA=-5695.03617638405 chargeB=0 energyB=-2172.76014554603 indexB=9 distance=10.289062737280224 distance_initial=4.841109750702052 pbc="T T T"
C        0.67342972      -1.19367567       0.40097334       0.00018171       0.00030940      -0.00236081
C       -0.02217724       0.07640416       0.05661897       0.00004415      -0.00202579      -0.00256286
O       -0.30819579       0.89438994       0.86691377      -0.00071484       0.00202066       0.00162112
N       -0.32082889       0.22220790      -1.24102972      -0.00164045       0.00149043       0.00194804
H       -0.03721871      -2.00458925       0.37653262       0.00013943      -0.00008733       0.00037671
H        1.07683133      -1.11440696       1.39224916       0.00005432       0.00014649       0.00074264
H       -0.81700782       1.03016588      -1.52473644       0.00048742      -0.00055718      -0.00034683
H       -0.09396172      -0.46503236      -1.91178665       0.00048842      -0.00078695      -0.00025634
H        1.46111998      -1.41663598      -0.29931353      -0.00000721      -0.00017706       0.00061420
C        5.43454893       5.38892631       5.89305058       0.00122780      -0.00050918      -0.00222988
C        6.44623341       6.49186279       5.98775400      -0.00123429      -0.00007525       0.00007646
H        4.50567444       5.66660069       6.36530045       0.00101920      -0.00147311      -0.00297576
H        5.78739784       4.49029337       6.37359895      -0.00004423       0.00040164      -0.00010724
H        5.21625001       5.14378009       4.86581362      -0.00262434       0.00006533       0.00426010
H        6.66482040       6.73706347       7.01489217       0.00071078       0.00097103       0.00208079
H        6.09325912       7.39045931       5.50721840       0.00006016      -0.00004468      -0.00014093
H        7.37500389       6.21412858       5.51531711       0.00185196       0.00033154      -0.00073941
17
Lattice="30.0 0.0 0.0 0.0 30.0 0.0 0.0 0.0 30.0" Properties=species:S:1:pos:R:3:forces:R:3 dimer_id=3 label=PA energy=-7867.7962896839 chargeA=0 energyA=-5695.03617638405 chargeB=0 energyB=-2172.76014554603 indexB=9 distance=11.30588793219008 distance_initial=4.841109750702052 pbc="T T T"
C        0.67342972      -1.19367567       0.40097334       0.00017533       0.00029523      -0.00238636
C       -0.02217724       0.07640416       0.05661897       0.00004256      -0.00204324      -0.00277205
O       -0.30819579       0.89438994       0.86691377      -0.00074964       0.00203074       0.00174921
N       -0.32082889       0.22220790      -1.24102972      -0.00165894       0.00144358       0.00206906
H       -0.03721871      -2.00458925       0.37653262       0.00014010      -0.00008883       0.00038072
H        1.07683133      -1.11440696       1.39224916       0.00005355       0.00012643       0.00072808
H       -0.81700782       1.03016588      -1.52473644       0.00050514      -0.00053675      -0.00035171
H       -0.09396172      -0.46503236      -1.91178665       0.00050257      -0.00077919      -0.00026013
H        1.46111998      -1.41663598      -0.29931353      -0.00000746      -0.00017250       0.00062363
C        6.02161323       5.97599061       6.48011488       0.00109085      -0.00100363      -0.00156354
C        7.03329771       7.07892709       6.57481830      -0.00102395       0.00044038      -0.00031217
H        5.09273874       6.25366499       6.95236475       0.00074752      -0.00088682      -0.00207617
H        6.37446214       5.07735767       6.96066325      -0.00003996       0.00039931      -0.00026387
H        5.80331431       5.73084439       5.45287792      -0.00170163       0.00006579       0.00326177
H        7.25188470       7.32412777       7.60195647       0.00041852       0.00061625       0.00175177
H        6.68032342       7.97752361       6.09428270       0.00020279      -0.00011809      -0.00002984
H        7.96206819       6.80119288       6.10238141       0.00130266       0.00021134      -0.00054839
17
Lattice="30.0 0.0 0.0 0.0 30.0 0.0 0.0 0.0 30.0" Properties=species:S:1:pos:R:3:forces:R:3 dimer_id=3 label=PA energy=-7867.79628496968 chargeA=0 energyA=-5695.03617638405 chargeB=0 energyB=-2172.76014554603 indexB=9 distance=12.42320172664876 distance_initial=4.841109750702052 pbc="T T T"
C        0.67342972      -1.19367567       0.40097334       0.00017163       0.00028697      -0.00240218
C       -0.02217724       0.07640416       0.05661897       0.00003853      -0.00205893      -0.00292749
O       -0.30819579       0.89438994       0.86691377      -0.00076610       0.00204682       0.00184352
N       -0.32082889       0.22220790      -1.24102972      -0.00166563       0.00141442       0.00216415
H       -0.03721871      -2.00458925       0.37653262       0.00014063      -0.00008954       0.00038247
H        1.07683133      -1.11440696       1.39224916       0.00005333       0.00011480       0.00071960
H       -0.81700782       1.03016588      -1.52473644       0.00051545      -0.00052292      -0.00035712
H       -0.09396172      -0.46503236      -1.91178665       0.00051170      -0.00077475      -0.00026467
H        1.46111998      -1.41663598      -0.29931353      -0.00000827      -0.00016993       0.00062922
C        6.66669465       6.62107203       7.12519630       0.00101082      -0.00134085      -0.00111447
C        7.67837913       7.72400851       7.21989972      -0.00085088       0.00079202      -0.00056874
H        5.73782016       6.89874641       7.59744617       0.00053255      -0.00047900      -0.00144517
H        7.01954356       5.72243909       7.60574467      -0.00000846       0.00039586      -0.00034884
H        6.44839573       6.37592581       6.09795934      -0.00109601       0.00005988       0.00254138
H        7.89696612       7.96920919       8.24703789       0.00021389       0.00035917       0.00148644
H        7.32540484       8.62260503       6.73936412       0.00030977      -0.00017239       0.00005509
H        8.60714961       7.44627430       6.74746283       0.00089704       0.00013837      -0.00039319
17
Lattice="30.0 0.0 0.0 0.0 30.0 0.0 0.0 0.0 30.0" Properties=species:S:1:pos:R:3:forces:R:3 dimer_id=3 label=PA energy=-7867.7962915431 chargeA=0 energyA=-5695.03617638405 chargeB=0 energyB=-2172.76014554603 indexB=9 distance=13.650934978299023 distance_initial=4.841109750702052 pbc="T T T"
C        0.67342972      -1.19367567       0.40097334       0.00016998       0.00028210      -0.00241178
C       -0.02217724       0.07640416       0.05661897       0.00002858      -0.00206972      -0.00303501
O       -0.30819579       0.89438994       0.86691377      -0.00076438       0.00206620       0.00191130
N       -0.32082889       0.22220790      -1.24102972      -0.00166706       0.00139485       0.00223354
H       -0.03721871      -2.00458925       0.37653262       0.00014096      -0.00009003       0.00038297
H        1.07683133      -1.11440696       1.39224916       0.00005323       0.00010768       0.00071483
H       -0.81700782       1.03016588      -1.52473644       0.00052097      -0.00051440      -0.00036211
H       -0.09396172      -0.46503236      -1.91178665       0.00051724      -0.00077264      -0.00026943
H        1.46111998      -1.41663598      -0.29931353      -0.00000953      -0.00016898       0.00063260
C        7.37552678       7.32990415       7.83402842       0.00096690      -0.00157133      -0.00081048
C        8.38721126       8.43284063       7.92873184      -0.00071154       0.00103528      -0.00073875
H        6.44665229       7.60757853       8.30627829       0.00036248      -0.00019106      -0.00099618
H        7.72837569       6.43127121       8.31457679       0.00003174       0.00039128      -0.00039142
H        7.15722786       7.08475793       6.80679146      -0.00069466       0.00004881       0.00201428
H        8.60579825       8.67804131       8.95587001       0.00006946       0.00017139       0.00127380
H        8.03423697       9.33143715       7.44819624       0.00038987      -0.00021417       0.00012008
H        9.31598174       8.15510642       7.45629495       0.00059574       0.00009473      -0.00026823
17
Lattice="30.0 0.0 0.0 0.0 30.0 0.0 0.0 0.0 30.0" Properties=species:S:1:pos:R:3:forces:R:3 dimer_id=3 label=PA energy=-7867.79630034563 chargeA=0 energyA=-5695.03617638405 chargeB=0 energyB=-2172.76014554603 indexB=9 distance=15.000000005600238 distance_initial=4.841109750702052 pbc="T T T"
C        0.67342972      -1.19367567       0.40097334       0.00016934       0.00027920      -0.00241751
C       -0.02217724       0.07640416       0.05661897       0.00002323      -0.00208334      -0.00312022
O       -0.30819579       0.89438994       0.86691377      -0.00076655       0.00208490       0.00196275
N       -0.32082889       0.22220790      -1.24102972      -0.00166538       0.00138192       0.00228655
H       -0.03721871      -2.00458925       0.37653262       0.00014161      -0.00008999       0.00038303
H        1.07683133      -1.11440696       1.39224916       0.00005345       0.00010368       0.00071230
H       -0.81700782       1.03016588      -1.52473644       0.00052437      -0.00050894      -0.00036629
H       -0.09396172      -0.46503236      -1.91178665       0.00052089      -0.00077105      -0.00027333
H        1.46111998      -1.41663598      -0.29931353      -0.00001074      -0.00016826       0.00063474
C        8.15440983       8.10878721       8.61291148       0.00094313      -0.00173003      -0.00059982
C        9.16609431       9.21172369       8.70761490      -0.00060106       0.00120542      -0.00085139
H        7.22553534       8.38646159       9.08516135       0.00023129       0.00001240      -0.00067432
H        8.50725874       7.21015427       9.09345985       0.00007111       0.00038836      -0.00040991
H        7.93611091       7.86364099       7.58567452      -0.00042378       0.00003787       0.00162685
H        9.38468130       9.45692437       9.73475307      -0.00003341       0.00003369       0.00110684
H        8.81312002      10.11032021       8.22707930       0.00045162      -0.00024519       0.00016939
H       10.09486479       8.93398948       8.23517801       0.00037089       0.00006937      -0.00016965
16
Lattice="30.0 0.0 0.0 0.0 30.0 0.0 0.0 0.0 30.0" Properties=species:S:1:pos:R:3:forces:R:3 dimer_id=4 label=CP energy=-11916.9821068075 chargeA=-1 energyA=-5695.03591942018 chargeB=0 energyB=-6221.39968933817 indexB=9 distance=5.342148511658751 distance_initial=5.342148511658751 pbc="T T T"
C        0.27898999       0.12336904      -1.39507445       0.00986543      -0.03994287      -0.11010152
C       -0.04497896      -0.07567494       0.04412388       0.47762155       1.16454654       0.68200633
O       -0.59734955      -1.04165026       0.45523050      -0.35890753      -0.69710601      -0.02418616
N        0.33604354       0.92546171       0.84889709      -0.41547009      -0.74015341      -0.79339276
H        0.14839173       0.85246368       1.81781221       0.20083052       0.20350368       0.05964688
H        0.79590560       1.72813664       0.50527693       0.24790059       0.24290474       0.37600012
H        1.34254508       0.23939511      -1.52751998      -0.01129801       0.02299676       0.01941483
H       -0.20263056       1.01302820      -1.76756385       0.01854541       0.00619713       0.01415038
H       -0.06106989      -0.72829503      -1.95207972      -0.01095197      -0.02688096      -0.02767945
C        4.18998337       2.35218150       2.61968508      -0.04133452       0.03174806       0.00545291
C        2.98472159       3.13978242       3.12728489       0.40463817       0.03336904       0.36043184
O        2.01167636       3.16023332       2.38505273      -0.38019502      -0.08811185      -0.29288649
O        3.13509277       3.68669186       4.21229047      -0.11795706      -0.09801289      -0.25902317
H        4.86124691       3.04370122       2.12981419      -0.00763792      -0.00340453       0.00491940
H        3.89510838       1.60374391       1.90219245       0.00399574      -0.01964582       0.00493854
H        4.72611527       1.90110257       3.43934311      -0.01964528       0.00799237      -0.01969170
16
Lattice="30.0 0.0 0.0 0.0 30.0 0.0 0.0 0.0 30.0" Properties=species:S:1:pos:R:3:forces:R:3 dimer_id=4 label=CP energy=-11916.8574703354 chargeA=-1 energyA=-5695.03591942018 chargeB=0 energyB=-6221.39968933817 indexB=9 distance=5.822112122637837 distance_initial=5.342148511658751 pbc="T T T"
C        0.27898999       0.12336904      -1.39507445       0.00825023      -0.03263791      -0.08947412
C       -0.04497896      -0.07567494       0.04412388       0.39909878       0.94315182       0.54599372
O       -0.59734955      -1.04165026       0.45523050      -0.29008907      -0.55121570      -0.02310979
N        0.33604354       0.92546171       0.84889709      -0.33063709      -0.56894220      -0.60961961
H        0.14839173       0.85246368       1.81781221       0.15885168       0.14922112       0.06124033
H        0.79590560       1.72813664       0.50527693       0.18467093       0.17287232       0.25736817
H        1.34254508       0.23939511      -1.52751998      -0.01025721       0.02037964       0.01792314
H       -0.20263056       1.01302820      -1.76756385       0.01670393       0.00581360       0.01254005
H       -0.06106989      -0.72829503      -1.95207972      -0.00922914      -0.02172300      -0.02050765
C        4.46709049       2.62928862       2.89679220      -0.02740948       0.02450595       0.00752732
C        3.26182871       3.41688954       3.40439201       0.29061959       0.01915112       0.26633351
O        2.28878348       3.43734044       2.66215985      -0.29176602      -0.07693476      -0.22439718
O        3.41219989       3.96379898       4.48939759      -0.08511905      -0.07104758      -0.19328460
H        5.13835403       3.32080834       2.40692131      -0.00554197      -0.00375729       0.00376225
H        4.17221550       1.88085103       2.17929957       0.00617752      -0.01449064       0.00362177
H        5.00322239       2.17820969       3.71645023      -0.01432362       0.00565352      -0.01591731
16
Lattice="30.0 0.0 0.0 0.0 30.0 0.0 0.0 0.0 30.0" Properties=species:S:1:pos:R:3:forces:R:3 dimer_id=4 label=CP energy=-11916.7582001268 chargeA=-1 energyA=-5695.03591942018 chargeB=0 energyB=-6221.39968933817 indexB=9 distance=6.34519792707315 distance_initial=5.342148511658751 pbc="T T T"
C        0.27898999       0.12336904      -1.39507445       0.00708862      -0.02639901      -0.07257027
C       -0.04497896      -0.07567494       0.04412388       0.32875436       0.76208868       0.43800181
O       -0.59734955      -1.04165026       0.45523050      -0.23544329      -0.43963867      -0.02181551
N        0.33604354       0.92546171       0.84889709      -0.27130394      -0.45067526      -0.48280427
H        0.14839173       0.85246368       1.81781221       0.12327706       0.10822626       0.05552191
H        0.79590560       1.72813664       0.50527693       0.13639109       0.12064532       0.17756272
H        1.34254508       0.23939511      -1.52751998      -0.00901250       0.01775353       0.01578214
H       -0.20263056       1.01302820      -1.76756385       0.01483675       0.00533322       0.01103575
H       -0.06106989      -0.72829503      -1.95207972      -0.00760548      -0.01750366      -0.01512523
C        4.76909422       2.93129235       3.19879593      -0.01802906       0.01879960       0.00815623
C        3.56383244       3.71889327       3.70639574       0.20629736       0.01573955       0.19499985
O        2.59078721       3.73934417       2.96416358      -0.20643825      -0.05105661      -0.15879466
O        3.71420362       4.26580271       4.79140132      -0.06075040      -0.05282459      -0.14254798
H        5.44035776       3.62281207       2.70892504      -0.00411319      -0.00380213       0.00290604
H        4.47421923       2.18285476       2.48130330       0.00657269      -0.01077780       0.00244469
H        5.30522612       2.48021342       4.01845396      -0.01052180       0.00409157      -0.01275324
16
Lattice="30.0 0.0 0.0 0.0 30.0 0.0 0.0 0.0 30.0" Properties=species:S:1:pos:R:3:forces:R:3 dimer_id=4 label=CP energy=-11916.6852214295 chargeA=-1 energyA=-5695.03591942018 chargeB=0 energyB=-6221.39968933817 indexB=9 distance=6.915280210852076 distance_initial=5.342148511658751 pbc="T T T"
C        0.27898999       0.12336904      -1.39507445       0.00615138      -0.02113117      -0.05892603
C       -0.04497896      -0.07567494       0.04412388       0.26931756       0.61548221       0.35191688
O       -0.59734955      -1.04165026       0.45523050      -0.19177167      -0.35266520      -0.02017206
N        0.33604354       0.92546171       0.84889709      -0.22287446      -0.35965010      -0.38600401
H        0.14839173       0.85246368       1.81781221       0.09558681       0.07895415       0.04827190
H        0.79590560       1.72813664       0.50527693       0.10252255       0.08569515       0.12540158
H        1.34254508       0.23939511      -1.52751998      -0.00780909       0.01523531       0.01349183
H       -0.20263056       1.01302820      -1.76756385       0.01302774       0.00479581       0.00958027
H       -0.06106989      -0.72829503      -1.95207972      -0.00617256      -0.01413902      -0.01113815
C        5.09823138       3.26042951       3.52793309      -0.01180378       0.01429400       0.00774832
C        3.89296960       4.04803043       4.03553290       0.14680128       0.01405175       0.14309985
O        2.91992437       4.06848133       3.29330074      -0.14448488      -0.03247255      -0.11175836
O        4.04334078       4.59493987       5.12053848      -0.04344778      -0.03988256      -0.10532876
H        5.76949492       3.95194923       3.03806220      -0.00308436      -0.00363072       0.00232929
H        4.80335639       2.51199192       2.81044046       0.00583446      -0.00801280       0.00162458
H        5.63436328       2.80935058       4.34759112      -0.00779321       0.00307574      -0.01013713
16
Lattice="30.0 0.0 0.0 0.0 30.0 0.0 0.0 0.0 30.0" Properties=species:S:1:pos:R:3:forces:R:3 dimer_id=4 label=CP energy=-11916.6315122717 chargeA=-1 energyA=-5695.03591942018 chargeB=0 energyB=-6221.39968933817 indexB=9 distance=7.5365813501128 distance_initial=5.342148511658751 pbc="T T T"
C        0.27898999       0.12336904      -1.39507445       0.00535089      -0.01666958      -0.04785569
C       -0.04497896      -0.07567494       0.04412388       0.22018963       0.49714818       0.28319423
O       -0.59734955      -1.04165026       0.45523050      -0.15659918      -0.28393998      -0.01822712
N        0.33604354       0.92546171       0.84889709      -0.18231619      -0.28767893      -0.30951899
H        0.14839173       0.85246368       1.81781221       0.07441584       0.05817312       0.04108906
H        0.79590560       1.72813664       0.50527693       0.07859283       0.06262092       0.09068660
H        1.34254508       0.23939511      -1.52751998      -0.00672914       0.01288883       0.01127537
H       -0.20263056       1.01302820      -1.76756385       0.01132579       0.00422904       0.00814488
H       -0.06106989      -0.72829503      -1.95207972      -0.00494060      -0.01147824      -0.00822791
C        5.45693976       3.61913789       3.88664147      -0.00763880       0.01080145       0.00683647
C        4.25167798       4.40673881       4.39424128       0.10544690       0.01214455       0.10560504
O        3.27863275       4.42718971       3.65200912      -0.10218449      -0.02086313      -0.07972081
O        4.40204916       4.95364825       5.47924686      -0.03143321      -0.03044564      -0.07830350
H        6.12820330       4.31065761       3.39677058      -0.00234516      -0.00336314       0.00191319
H        5.16206477       2.87070030       3.16914884       0.00468452      -0.00595216       0.00114579
H        5.99307166       3.16805896       4.70629950      -0.00581963       0.00238471      -0.00803661
16
Lattice="30.0 0.0 0.0 0.0 30.0 0.0 0.0 0.0 30.0" Properties=species:S:1:pos:R:3:forces:R:3 dimer_id=4 label=CP energy=-11916.5910687512 chargeA=-1 energyA=-5695.03591942018 chargeB=0 energyB=-6221.39968933817 indexB=9 distance=8.213703080534879 distance_initial=5.342148511658751 pbc="T T T"
C        0.27898999       0.12336904      -1.39507445       0.00463966      -0.01295549      -0.03876413
C       -0.04497896      -0.07567494       0.04412388       0.17989898       0.40169180       0.22818835
O       -0.59734955      -1.04165026       0.45523050      -0.12803532      -0.22898489      -0.01615076
N        0.33604354       0.92546171       0.84889709      -0.14845677      -0.23049221      -0.24851480
H        0.14839173       0.85246368       1.81781221       0.05816031       0.04327718       0.03437986
H        0.79590560       1.72813664       0.50527693       0.06095169       0.04683880       0.06680467
H        1.34254508       0.23939511      -1.52751998      -0.00579903       0.01078479       0.00927556
H       -0.20263056       1.01302820      -1.76756385       0.00977665       0.00365336       0.00680802
H       -0.06106989      -0.72829503      -1.95207972      -0.00388812      -0.00932796      -0.00609939
C        5.84787618       4.01007430       4.27757788      -0.00491667       0.00811996       0.00576551
C        4.64261440       4.79767522       4.78517769       0.07668389       0.00997594       0.07833599
O        3.66956917       4.81812612       4.04294553      -0.07316042      -0.01356413      -0.05751467
O        4.79298558       5.34458466       5.87018327      -0.02315111      -0.02343168      -0.05864397
H        6.51913972       4.70159402       3.78770699      -0.00182059      -0.00307610       0.00161459
H        5.55300119       3.26163671       3.56008525       0.00352481      -0.00441872       0.00089366
H        6.38400808       3.55899537       5.09723591      -0.00440794       0.00190937      -0.00637850
16
Lattice="30.0 0.0 0.0 0.0 30.0 0.0 0.0 0.0 30.0" Properties=species:S:1:pos:R:3:forces:R:3 dimer_id=4 label=CP energy=-11916.5599891404 chargeA=-1 energyA=-5695.03591942018 chargeB=0 energyB=-6221.39968933817 indexB=9 distance=8.951660607193157 distance_initial=5.342148511658751 pbc="T T T"
C        0.27898999       0.12336904      -1.39507445       0.00401073      -0.00990473      -0.03126195
C       -0.04497896      -0.07567494       0.04412388       0.14677471       0.32446923       0.18388315
O       -0.59734955      -1.04165026       0.45523050      -0.10461788      -0.18461155      -0.01406766
N        0.33604354       0.92546171       0.84889709      -0.12041420      -0.18479300      -0.19958885
H        0.14839173       0.85246368       1.81781221       0.04562036       0.03249548       0.02836407
H        0.79590560       1.72813664       0.50527693       0.04757823       0.03553154       0.04994446
H        1.34254508       0.23939511      -1.52751998      -0.00501070       0.00893453       0.00751575
H       -0.20263056       1.01302820      -1.76756385       0.00839784       0.00308554       0.00560957
H       -0.06106989      -0.72829503      -1.95207972      -0.00299688      -0.00754909      -0.00453243
C        6.27393615       4.43613428       4.70363786      -0.00315152       0.00609073       0.00474208
C        5.06867437       5.22373520       5.21123767       0.05640423       0.00787916       0.05817915
O        4.09562914       5.24418610       4.46900551      -0.05290753      -0.00898220      -0.04166827
O        5.21904555       5.77064464       6.29624325      -0.01739425      -0.01812234      -0.04418127
H        6.94519969       5.12765400       4.21376697      -0.00145487      -0.00281006       0.00139269
H        5.97906116       3.68769669       3.98614523       0.00255271      -0.00329128       0.00075913
H        6.81006805       3.98505535       5.52329589      -0.00339098       0.00157803      -0.00508963
16
Lattice="30.0 0.0 0.0 0.0 30.0 0.0 0.0 0.0 30.0" Properties=species:S:1:pos:R:3:forces:R:3 dimer_id=4 label=CP energy=-11916.5356387764 chargeA=-1 energyA=-5695.03591942018 chargeB=0 energyB=-6221.39968933817 indexB=9 distance=9.755919693539044 distance_initial=5.342148511658751 pbc="T T T"
C        0.27898999       0.12336904      -1.39507445       0.00342566      -0.00743901      -0.02507332
C       -0.04497896      -0.07567494       0.04412388       0.11942138       0.26161850       0.14786321
O       -0.59734955      -1.04165026       0.45523050      -0.08531622      -0.14854410      -0.01206503
N        0.33604354       0.92546171       0.84889709      -0.09730036      -0.14802173      -0.16007956
H        0.14839173       0.85246368       1.81781221       0.03587774       0.02460210       0.02313288
H        0.79590560       1.72813664       0.50527693       0.03727453       0.02719467       0.03776529
H        1.34254508       0.23939511      -1.52751998      -0.00434552       0.00732995       0.00599818
H       -0.20263056       1.01302820      -1.76756385       0.00718186       0.00254391       0.00456508
H       -0.06106989      -0.72829503      -1.95207972      -0.00224850      -0.00606464      -0.00336677
C        6.73827535       4.90047348       5.16797706      -0.00202780       0.00457810       0.00383684
C        5.53301357       5.68807440       5.67557687       0.04194948       0.00597671       0.04313697
O        4.55996834       5.70852530       4.93334471      -0.03851164      -0.00602305      -0.03013971
O        5.68338475       6.23498384       6.76058245      -0.01335659      -0.01406890      -0.03342697
H        7.40953889       5.59199320       4.67810617      -0.00120667      -0.00258803       0.00122618
H        6.44340036       4.15203589       4.45048443       0.00183791      -0.00243125       0.00071592
H        7.27440725       4.44939455       5.98763509      -0.00265526       0.00133679      -0.00408918
16
Lattice="30.0 0.0 0.0 0.0 30.0 0.0 0.0 0.0 30.0" Properties=species:S:1:pos:R:3:forces:R:3 dimer_id=4 label=CP energy=-11916.5162292465 chargeA=-1 energyA=-5695.03591942018 chargeB=0 energyB=-6221.39968933817 indexB=9 distance=10.63243716829541 distance_initial=5.342148511658751 pbc="T T T"
C        0.27898999       0.12336904      -1.39507445       0.00288284      -0.00546600      -0.01997364
C       -0.04497896      -0.07567494       0.04412388       0.09676834       0.21021543       0.11838796
O       -0.59734955      -1.04165026       0.45523050      -0.06931165      -0.11905039      -0.01016180
N        0.33604354       0.92546171       0.84889709      -0.07828787      -0.11828099      -0.12799218
H        0.14839173       0.85246368       1.81781221       0.02823694       0.01874251       0.01867290
H        0.79590560       1.72813664       0.50527693       0.02923325       0.02093538       0.02875963
H        1.34254508       0.23939511      -1.52751998      -0.00378648       0.00595068       0.00470397
H       -0.20263056       1.01302820      -1.76756385       0.00611770       0.00204161       0.00366018
H       -0.06106989      -0.72829503      -1.95207972      -0.00162531      -0.00482278      -0.00249804
C        7.24433295       5.40653108       5.67403466      -0.00131429       0.00345910       0.00307885
C        6.03907117       6.19413200       6.18163447       0.03157556       0.00429478       0.03184968
O        5.06602594       6.21458290       5.43940231      -0.02819617      -0.00404021      -0.02166370
O        6.18944235       6.74104144       7.26664005      -0.01046513      -0.01094822      -0.02532415
H        7.91559649       6.09805080       5.18416377      -0.00104470      -0.00241467       0.00109250
H        6.94945796       4.65809349       4.95654203       0.00134182      -0.00176574       0.00073218
H        7.78046485       4.95545215       6.49369269      -0.00212484       0.00114952      -0.00332436
16
Lattice="30.0 0.0 0.0 0.0 30.0 0.0 0.0 0.0 30.0" Properties=species:S:1:pos:R:3:forces:R:3 dimer_id=4 label=CP energy=-11916.5005719966 chargeA=-1 energyA=-5695.03591942018 chargeB=0 energyB=-6221.39968933817 indexB=9 distance=11.587705086978682 distance_initial=5.342148511658751 pbc="T T T"
C        0.27898999       0.12336904      -1.39507445       0.00239234      -0.00388240      -0.01576451
C       -0.04497896      -0.07567494       0.04412388       0.07798930       0.16804863       0.09418373
O       -0.59734955      -1.04165026       0.45523050      -0.05602768      -0.09487117      -0.00840913
N        0.33604354       0.92546171       0.84889709      -0.06265989      -0.09412689      -0.10182197
H        0.14839173       0.85246368       1.81781221       0.02220115       0.01433823       0.01490777
H        0.79590560       1.72813664       0.50527693       0.02288570       0.01615705       0.02196995
H        1.34254508       0.23939511      -1.52751998      -0.00331153       0.00477724       0.00361299
H       -0.20263056       1.01302820      -1.76756385       0.00519234       0.00158550       0.00288355
H       -0.06106989      -0.72829503      -1.95207972      -0.00111192      -0.00378465      -0.00185100
C        7.79585714       5.95805527       6.22555885      -0.00086936       0.00263304       0.00246046
C        6.59059536       6.74565619       6.73315866       0.02404676       0.00286786       0.02331374
O        5.61755013       6.76610709       5.99092650      -0.02070495      -0.00268539      -0.01537478
O        6.74096654       7.29256563       7.81816424      -0.00835550      -0.00852902      -0.01913820
H        8.46712068       6.64957499       5.73568796      -0.00093852      -0.00228043       0.00098305
H        7.50098215       5.20961768       5.50806622       0.00100865      -0.00124748       0.00078020
H        8.33198904       5.50697634       7.04521688      -0.00173691       0.00099990      -0.00273586
16
Lattice="30.0 0.0 0.0 0.0 30.0 0.0 0.0 0.0 30.0" Properties=species:S:1:pos:R:3:forces:R:3 dimer_id=4 label=CP energy=-11916.4878965646 chargeA=-1 energyA=-5695.03591942018 chargeB=0 energyB=-6221.39968933817 indexB=9 distance=12.62879873857371 distance_initial=5.342148511658751 pbc="T T T"
C        0.27898999       0.12336904      -1.39507445       0.00195568      -0.00261394      -0.01229141
C       -0.04497896      -0.07567494       0.04412388       0.06241482       0.13340413       0.07427690
O       -0.59734955      -1.04165026       0.45523050      -0.04498700      -0.07499868      -0.00682663
N        0.33604354       0.92546171       0.84889709      -0.04981212      -0.07444816      -0.08043087
H        0.14839173       0.85246368       1.81781221       0.01740345       0.01099088       0.01175771
H        0.79590560       1.72813664       0.50527693       0.01783122       0.01245354       0.01677488
H        1.34254508       0.23939511      -1.52751998      -0.00290826       0.00378600       0.00270233
H       -0.20263056       1.01302820      -1.76756385       0.00439348       0.00117837       0.00222294
H       -0.06106989      -0.72829503      -1.95207972      -0.00069117      -0.00291756      -0.00136589
C        8.39693284       6.55913097       6.82663455      -0.00059174       0.00202570       0.00196834
C        7.19167106       7.34673189       7.33423436       0.01850370       0.00168620       0.01679502
O        6.21862583       7.36718279       6.59200220      -0.01518642      -0.00175234      -0.01065167
O        7.34204224       7.89364133       8.41923994      -0.00679423      -0.00664609      -0.01438003
H        9.06819638       7.25065069       6.33676366      -0.00087110      -0.00217964       0.00089269
H        8.10205785       5.81069338       6.10914192       0.00079119      -0.00084574       0.00083982
H        8.93306474       6.10805204       7.64629258      -0.00145148       0.00087733      -0.00228414
16
Lattice="30.0 0.0 0.0 0.0 30.0 0.0 0.0 0.0 30.0" Properties=species:S:1:pos:R:3:forces:R:3 dimer_id=4 label=CP energy=-11916.4775954646 chargeA=-1 energyA=-5695.03591942018 chargeB=0 energyB=-6221.39968933817 indexB=9 distance=13.763429115126247 distance_initial=5.342148511658751 pbc="T T T"
C        0.27898999       0.12336904      -1.39507445       0.00157255      -0.00160070      -0.00943590
C       -0.04497896      -0.07567494       0.04412388       0.04952138       0.10493842       0.05790803
O       -0.59734955      -1.04165026       0.45523050      -0.03581764      -0.05866402      -0.00542214
N        0.33604354       0.92546171       0.84889709      -0.03925771      -0.05839223      -0.06293006
H        0.14839173       0.85246368       1.81781221       0.01357580       0.00842424       0.00913623
H        0.79590560       1.72813664       0.50527693       0.01378402       0.00955710       0.01275601
H        1.34254508       0.23939511      -1.52751998      -0.00256602       0.00295342       0.00194876
H       -0.20263056       1.01302820      -1.76756385       0.00370583       0.00082101       0.00166442
H       -0.06106989      -0.72829503      -1.95207972      -0.00035174      -0.00219750      -0.00100294
C        9.05201200       7.21421012       7.48171370      -0.00042503       0.00157874       0.00157794
C        7.84675022       8.00181104       7.98931351       0.01437533       0.00072706       0.01178375
O        6.87370499       8.02226194       7.24708135      -0.01106798      -0.00110815      -0.00706228
O        7.99712140       8.54872048       9.07431909      -0.00562977      -0.00517687      -0.01070468
H        9.72327554       7.90572984       6.99184281      -0.00082890      -0.00210401       0.00081671
H        8.75713701       6.46577253       6.76422107       0.00065075      -0.00053234       0.00090224
H        9.58814390       6.76313119       8.30137173      -0.00124088       0.00077582      -0.00193609
16
Lattice="30.0 0.0 0.0 0.0 30.0 0.0 0.0 0.0 30.0" Properties=species:S:1:pos:R:3:forces:R:3 dimer_id=4 label=CP energy=-11916.4692129857 chargeA=-1 energyA=-5695.03591942018 chargeB=0 energyB=-6221.39968933817 indexB=9 distance=15.000000000137556 distance_initial=5.342148511658751 pbc="T T T"
C        0.27898999       0.12336904      -1.39507445       0.00124273      -0.00079041      -0.00710270
C       -0.04497896      -0.07567494       0.04412388       0.03887682       0.08159161       0.04447432
O       -0.59734955      -1.04165026       0.45523050      -0.02822199      -0.04526179      -0.00419351
N        0.33604354       0.92546171       0.84889709      -0.03060989      -0.04529571      -0.04862824
H        0.14839173       0.85246368       1.81781221       0.01051547       0.00644173       0.00696851
H        0.79590560       1.72813664       0.50527693       0.01053436       0.00727256       0.00962332
H        1.34254508       0.23939511      -1.52751998      -0.00227612       0.00225763       0.00133327
H       -0.20263056       1.01302820      -1.76756385       0.00311669       0.00050804       0.00120144
H       -0.06106989      -0.72829503      -1.95207972      -0.00008205      -0.00160382      -0.00073106
C        9.76594653       7.92814466       8.19564823      -0.00032116       0.00124638       0.00127045
C        8.56068475       8.71574558       8.70324804       0.01129162      -0.00004183       0.00794727
O        7.58763952       8.73619648       7.96101588      -0.00798164      -0.00065011      -0.00433990
O        8.71105593       9.26265502       9.78825362      -0.00475428      -0.00403097      -0.00786696
H       10.43721007       8.61966438       7.70577734      -0.00080562      -0.00204842       0.00075310
H        9.47107154       7.17970707       7.47815560       0.00056122      -0.00028749       0.00095882
H       10.30207843       7.47706573       9.01530626      -0.00108617       0.00069262      -0.00166813
24
Lattice="30.0 0.0 0.0 0.0 30.0 0.0 0.0 0.0 30.0" Properties=species:S:1:pos:R:3:forces:R:3 dimer_id=5 label=PP energy=-13992.1951818804 chargeA=0 energyA=-7226.94738841643 chargeB=0 energyB=-6765.14331618421 indexB=12 distance=5.335926809545822 distance_initial=5.335926809545822 pbc="T T T"
C       -1.22696255      -0.85099511       1.54619103       0.00429119       0.00390651       0.00538821
C        1.32134449       0.37160841      -0.52917230      -0.02709256       0.03732670      -0.05394218
C       -0.41829446      -0.26267631       0.47011613      -0.04692849      -0.01804310       0.04394809
C       -0.82672071       0.26113002      -0.69821391       0.04606532       0.00093344      -0.00068348
N        0.93029102      -0.18395311       0.55676306       0.08478992       0.03008083       0.03946251
N        0.30086157       0.66506311      -1.33095307       0.01413660       0.01005165       0.01876658
H        2.33284417       0.58646531      -0.78910524       0.00245641      -0.00462640      -0.03190532
H        0.35816627       1.09595027      -2.21866176      -0.00247684       0.00002180      -0.01111123
H       -1.79497211       0.37755831      -1.12169858       0.00298601      -0.00193225       0.00189104
H       -0.93866141      -1.87496478       1.71958632      -0.00128387       0.00007046      -0.00311305
H       -2.27460164      -0.82762773       1.29929814       0.00703386       0.00066322       0.00056068
H       -1.08009530      -0.31216473       2.46807113       0.00015908       0.00135936      -0.00211040
C        3.01203784       3.40008142       2.07048725      -0.03206162      -0.00069574      -0.03009018
C        2.66099426       4.84085117       2.26499515       0.01180963      -0.00421955       0.00082130
C        3.17751666       2.67194362       3.36532980       0.03653874      -0.25998581      -0.07013303
O        3.04477271       3.19184320       4.42371424      -0.02187486       0.09817991       0.08812251
N        3.48931858       1.37525755       3.24102070       0.09755113       0.19309670       0.00616246
H        2.25164144       2.88886258       1.49649531      -0.01076892      -0.04017286       0.01846758
H        3.93149904       3.29621492       1.51119183       0.01212651       0.00481709       0.00430795
H        3.42523408       5.34715682       2.82879103       0.00055166       0.00866389       0.00396105
H        1.74105659       4.93856575       2.81503216      -0.00078325      -0.00380858      -0.00049690
H        3.61859304       0.83701731       4.06114163      -0.03647552      -0.00075811      -0.01908689
H        3.60575655       0.94772805       2.35911296      -0.13795776      -0.06477018      -0.00350810
H        2.54877114       5.33531698       1.31438671      -0.00279237       0.00984103      -0.00567919
24
Lattice="30.0 0.0 0.0 0.0 30.0 0.0 0.0 0.0 30.0" Properties=species:S:1:pos:R:3:forces:R:3 dimer_id=5 label=PP energy=-13992.1612364569 chargeA=0 energyA=-7226.94738841643 chargeB=0 energyB=-6765.14331618421 indexB=12 distance=5.815896194027601 distance_initial=5.335926809545822 pbc="T T T"
C       -1.22696255      -0.85099511       1.54619103       0.00355222       0.00269634       0.00315830
C        1.32134449       0.37160841      -0.52917230      -0.02225153       0.02941126      -0.03776399
C       -0.41829446      -0.26267631       0.47011613      -0.03527214      -0.01388991       0.03072841
C       -0.82672071       0.26113002      -0.69821391       0.03513694       0.00047089      -0.00118886
N        0.93029102      -0.18395311       0.55676306       0.05988595       0.02392303       0.03269942
N        0.30086157       0.66506311      -1.33095307       0.01050641       0.00681206       0.01490021
H        2.33284417       0.58646531      -0.78910524       0.00111019      -0.00622877      -0.02460888
H        0.35816627       1.09595027      -2.21866176      -0.00292938      -0.00066926      -0.00944339
H       -1.79497211       0.37755831      -1.12169858       0.00238461      -0.00153443       0.00133482
H       -0.93866141      -1.87496478       1.71958632      -0.00110571      -0.00030257      -0.00221985
H       -2.27460164      -0.82762773       1.29929814       0.00590213       0.00065201       0.00119536
H       -1.08009530      -0.31216473       2.46807113      -0.00107908       0.00093508      -0.00143076
C        3.28914830       3.67719187       2.34759770      -0.02348711      -0.00065371      -0.02211578
C        2.93810472       5.11796162       2.54210560       0.00761870      -0.00363075       0.00078253
C        3.45462712       2.94905407       3.64244025       0.02594272      -0.19129170      -0.05156776
O        3.32188317       3.46895365       4.70082469      -0.01332667       0.07300131       0.06504317
N        3.76642904       1.65236800       3.51813115       0.07033114       0.14375126       0.00321469
H        2.52875190       3.16597303       1.77360576      -0.00726596      -0.02739572       0.01282168
H        4.20860950       3.57332537       1.78830228       0.00811105       0.00319964       0.00390356
H        3.70234454       5.62426727       3.10590148       0.00078111       0.00633115       0.00301402
H        2.01816705       5.21567620       3.09214261      -0.00048612      -0.00319604      -0.00083125
H        3.89570350       1.11412776       4.33825208      -0.02933115      -0.00291392      -0.01446854
H        3.88286701       1.22483850       2.63622341      -0.09258073      -0.04668915      -0.00288458
H        2.82588160       5.61242743       1.59149716      -0.00214760       0.00721190      -0.00427254
24
Lattice="30.0 0.0 0.0 0.0 30.0 0.0 0.0 0.0 30.0" Properties=species:S:1:pos:R:3:forces:R:3 dimer_id=5 label=PP energy=-13992.1374567098 chargeA=0 energyA=-7226.94738841643 chargeB=0 energyB=-6765.14331618421 indexB=12 distance=6.339039081084028 distance_initial=5.335926809545822 pbc="T T T"
C       -1.22696255      -0.85099511       1.54619103       0.00301464       0.00179744       0.00155242
C        1.32134449       0.37160841      -0.52917230      -0.01945019       0.02043168      -0.02705701
C       -0.41829446      -0.26267631       0.47011613      -0.02607308      -0.01072681       0.02130313
C       -0.82672071       0.26113002      -0.69821391       0.02603731       0.00059457      -0.00131467
N        0.93029102      -0.18395311       0.55676306       0.04145850       0.01740603       0.02336342
N        0.30086157       0.66506311      -1.33095307       0.00851255       0.00442655       0.01214047
H        2.33284417       0.58646531      -0.78910524       0.00016643      -0.00603033      -0.01833914
H        0.35816627       1.09595027      -2.21866176      -0.00308649      -0.00096628      -0.00800773
H       -1.79497211       0.37755831      -1.12169858       0.00183305      -0.00105172       0.00096565
H       -0.93866141      -1.87496478       1.71958632      -0.00089906      -0.00051447      -0.00153791
H       -2.27460164      -0.82762773       1.29929814       0.00493546       0.00061930       0.00158069
H       -1.08009530      -0.31216473       2.46807113      -0.00172941       0.00065037      -0.00094276
C        3.59118498       3.97922856       2.64963439      -0.01756444      -0.00033795      -0.01555576
C        3.24014140       5.41999831       2.84414229       0.00477829      -0.00290864       0.00068617
C        3.75666380       3.25109076       3.94447694       0.01898498      -0.14085078      -0.03822454
O        3.62391985       3.77099034       5.00286138      -0.00812446       0.05447407       0.04858861
N        4.06846572       1.95440469       3.82016784       0.05172446       0.10766836       0.00179502
H        2.83078858       3.46800972       2.07564245      -0.00342154      -0.01671670       0.01010392
H        4.51064618       3.87536206       2.09033897       0.00529988       0.00193464       0.00304881
H        4.00438122       5.92630396       3.40793817       0.00091048       0.00463263       0.00231928
H        2.32020373       5.51771289       3.39417930      -0.00022320      -0.00268454      -0.00098951
H        4.19774018       1.41616445       4.64028877      -0.02314186      -0.00382687      -0.01059023
H        4.18490369       1.52687519       2.93826010      -0.06229885      -0.03324605      -0.00167286
H        3.12791828       5.91446412       1.89353385      -0.00164343       0.00522550      -0.00321548
24
Lattice="30.0 0.0 0.0 0.0 30.0 0.0 0.0 0.0 30.0" Properties=species:S:1:pos:R:3:forces:R:3 dimer_id=5 label=PP energy=-13992.1219731114 chargeA=0 energyA=-7226.94738841643 chargeB=0 energyB=-6765.14331618421 indexB=12 distance=6.909238953792281 distance_initial=5.335926809545822 pbc="T T T"
C       -1.22696255      -0.85099511       1.54619103       0.00255728       0.00113718       0.00039843
C        1.32134449       0.37160841      -0.52917230      -0.01679826       0.01383474      -0.01961664
C       -0.41829446      -0.26267631       0.47011613      -0.01940488      -0.00823559       0.01478231
C       -0.82672071       0.26113002      -0.69821391       0.01901578       0.00071258      -0.00121915
N        0.93029102      -0.18395311       0.55676306       0.02925110       0.01268094       0.01630078
N        0.30086157       0.66506311      -1.33095307       0.00700370       0.00284330       0.00989483
H        2.33284417       0.58646531      -0.78910524      -0.00029222      -0.00513107      -0.01331622
H        0.35816627       1.09595027      -2.21866176      -0.00302269      -0.00111681      -0.00674444
H       -1.79497211       0.37755831      -1.12169858       0.00137068      -0.00068691       0.00067852
H       -0.93866141      -1.87496478       1.71958632      -0.00070914      -0.00064489      -0.00103829
H       -2.27460164      -0.82762773       1.29929814       0.00412022       0.00055775       0.00174877
H       -1.08009530      -0.31216473       2.46807113      -0.00190807       0.00044471      -0.00057981
C        3.92039003       4.30843361       2.97883944      -0.01335547      -0.00024121      -0.01066476
C        3.56934645       5.74920336       3.17334734       0.00274253      -0.00212989       0.00039727
C        4.08586885       3.58029581       4.27368199       0.01408553      -0.10401711      -0.02860555
O        3.95312490       4.10019539       5.33206643      -0.00489263       0.04079211       0.03665692
N        4.39767077       2.28360974       4.14937289       0.03826041       0.08069190       0.00084706
H        3.15999363       3.79721477       2.40484750      -0.00071922      -0.00975814       0.00803394
H        4.83985123       4.20456711       2.41954402       0.00342667       0.00107910       0.00217529
H        4.33358627       6.25550901       3.73714322       0.00097662       0.00335566       0.00181268
H        2.64940878       5.84691794       3.72338435      -0.00005014      -0.00222237      -0.00098644
H        4.52694523       1.74536950       4.96949382      -0.01813696      -0.00398077      -0.00757989
H        4.51410874       1.85608024       3.26746515      -0.04228023      -0.02373334      -0.00099260
H        3.45712333       6.24366917       2.22273890      -0.00124062       0.00376815      -0.00238301
24
Lattice="30.0 0.0 0.0 0.0 30.0 0.0 0.0 0.0 30.0" Properties=species:S:1:pos:R:3:forces:R:3 dimer_id=5 label=PP energy=-13992.1122058144 chargeA=0 energyA=-7226.94738841643 chargeB=0 energyB=-6765.14331618421 indexB=12 distance=7.530728586368889 distance_initial=5.335926809545822 pbc="T T T"
C       -1.22696255      -0.85099511       1.54619103       0.00217912       0.00067523      -0.00036234
C        1.32134449       0.37160841      -0.52917230      -0.01399500       0.00948584      -0.01458631
C       -0.41829446      -0.26267631       0.47011613      -0.01461610      -0.00623359       0.01033493
C       -0.82672071       0.26113002      -0.69821391       0.01374713       0.00081271      -0.00117128
N        0.93029102      -0.18395311       0.55676306       0.02111641       0.00918468       0.01185420
N        0.30086157       0.66506311      -1.33095307       0.00557067       0.00195320       0.00801667
H        2.33284417       0.58646531      -0.78910524      -0.00038814      -0.00415011      -0.00954882
H        0.35816627       1.09595027      -2.21866176      -0.00280700      -0.00117396      -0.00564176
H       -1.79497211       0.37755831      -1.12169858       0.00101743      -0.00043174       0.00045163
H       -0.93866141      -1.87496478       1.71958632      -0.00052080      -0.00074957      -0.00066303
H       -2.27460164      -0.82762773       1.29929814       0.00342333       0.00049285       0.00176821
H       -1.08009530      -0.31216473       2.46807113      -0.00180271       0.00033290      -0.00029657
C        4.27920724       4.66725082       3.33765664      -0.01011451      -0.00021408      -0.00706721
C        3.92816366       6.10802057       3.53216454       0.00117970      -0.00143417      -0.00007610
C        4.44468606       3.93911302       4.63249919       0.01055424      -0.07719494      -0.02168721
O        4.31194211       4.45901260       5.69088363      -0.00287862       0.03065620       0.02795819
N        4.75648798       2.64242695       4.50819009       0.02825125       0.06043270       0.00011366
H        3.51881084       4.15603198       2.76366470       0.00075462      -0.00558991       0.00628628
H        5.19866844       4.56338432       2.77836122       0.00218738       0.00051462       0.00143681
H        4.69240348       6.61432622       4.09596042       0.00101300       0.00242461       0.00147001
H        3.00822599       6.20573515       4.08220155       0.00007656      -0.00180770      -0.00092712
H        4.88576244       2.10418671       5.32831102      -0.01417313      -0.00369892      -0.00533413
H        4.87292595       2.21489745       3.62628235      -0.02885116      -0.01699425      -0.00063483
H        3.81594054       6.60248638       2.58155610      -0.00092367       0.00270741      -0.00169388
24
Lattice="30.0 0.0 0.0 0.0 30.0 0.0 0.0 0.0 30.0" Properties=species:S:1:pos:R:3:forces:R:3 dimer_id=5 label=PP energy=-13992.1060604775 chargeA=0 energyA=-7226.94738841643 chargeB=0 energyB=-6765.14331618421 indexB=12 distance=8.208121538626928 distance_initial=5.335926809545822 pbc="T T T"
C       -1.22696255      -0.85099511       1.54619103       0.00189134       0.00039840      -0.00083081
C        1.32134449       0.37160841      -0.52917230      -0.01124033       0.00698261      -0.01114424
C       -0.41829446      -0.26267631       0.47011613      -0.01122779      -0.00466913       0.00725835
C       -0.82672071       0.26113002      -0.69821391       0.00990493       0.00083168      -0.00114695
N        0.93029102      -0.18395311       0.55676306       0.01561004       0.00658550       0.00922031
N        0.30086157       0.66506311      -1.33095307       0.00422163       0.00149958       0.00652614
H        2.33284417       0.58646531      -0.78910524      -0.00032661      -0.00333057      -0.00681293
H        0.35816627       1.09595027      -2.21866176      -0.00251057      -0.00117304      -0.00469871
H       -1.79497211       0.37755831      -1.12169858       0.00076400      -0.00026980       0.00027418
H       -0.93866141      -1.87496478       1.71958632      -0.00033491      -0.00084495      -0.00037657
H       -2.27460164      -0.82762773       1.29929814       0.00283970       0.00042794       0.00168926
H       -1.08009530      -0.31216473       2.46807113      -0.00156190       0.00026292      -0.00009745
C        4.67030024       5.05834382       3.72874965      -0.00769701      -0.00019045      -0.00450364
C        4.31925666       6.49911357       3.92325755      -0.00001604      -0.00090333      -0.00061399
C        4.83577906       4.33020602       5.02359220       0.00799276      -0.05760929      -0.01673308
O        4.70303511       4.85010560       6.08197664      -0.00162982       0.02309574       0.02162153
N        5.14758098       3.03351995       4.89928310       0.02089686       0.04516963      -0.00050596
H        3.90990384       4.54712498       3.15475771       0.00146464      -0.00317920       0.00484966
H        5.58976144       4.95447732       3.16945423       0.00137761       0.00015966       0.00086754
H        5.08349648       7.00541922       4.48705343       0.00101830       0.00173954       0.00122385
H        3.39931899       6.59682815       4.47329456       0.00018440      -0.00147263      -0.00088348
H        5.27685544       2.49527971       5.71940403      -0.01104994      -0.00321714      -0.00369789
H        5.26401895       2.60599045       4.01737536      -0.01988365      -0.01221953      -0.00035541
H        4.20703354       6.99357938       2.97264911      -0.00068764       0.00192586      -0.00112972
24
Lattice="30.0 0.0 0.0 0.0 30.0 0.0 0.0 0.0 30.0" Properties=species:S:1:pos:R:3:forces:R:3 dimer_id=5 label=PP energy=-13992.1019990045 chargeA=0 energyA=-7226.94738841643 chargeB=0 energyB=-6765.14331618421 indexB=12 distance=8.946446335111945 distance_initial=5.335926809545822 pbc="T T T"
C       -1.22696255      -0.85099511       1.54619103       0.00168207       0.00024568      -0.00110073
C        1.32134449       0.37160841      -0.52917230      -0.00888788       0.00535517      -0.00843691
C       -0.41829446      -0.26267631       0.47011613      -0.00866131      -0.00342994       0.00507321
C       -0.82672071       0.26113002      -0.69821391       0.00710142       0.00086347      -0.00112840
N        0.93029102      -0.18395311       0.55676306       0.01177446       0.00476931       0.00742033
N        0.30086157       0.66506311      -1.33095307       0.00309980       0.00122686       0.00536881
H        2.33284417       0.58646531      -0.78910524      -0.00020333      -0.00266028      -0.00485534
H        0.35816627       1.09595027      -2.21866176      -0.00219969      -0.00111145      -0.00392269
H       -1.79497211       0.37755831      -1.12169858       0.00057682      -0.00014872       0.00014108
H       -0.93866141      -1.87496478       1.71958632      -0.00016833      -0.00092396      -0.00015113
H       -2.27460164      -0.82762773       1.29929814       0.00234395       0.00037105       0.00155462
H       -1.08009530      -0.31216473       2.46807113      -0.00125888       0.00023166       0.00004860
C        5.09657226       5.48461584       4.15502167      -0.00594309      -0.00014550      -0.00265944
C        4.74552868       6.92538559       4.34952957      -0.00088529      -0.00052152      -0.00111717
C        5.26205108       4.75647804       5.44986422       0.00612818      -0.04320517      -0.01321176
O        5.12930713       5.27637762       6.50824866      -0.00088293       0.01741537       0.01701321
N        5.57385300       3.45979197       5.32555512       0.01565541       0.03376523      -0.00098729
H        4.33617586       4.97339700       3.58102973       0.00167937      -0.00192291       0.00362626
H        6.01603346       5.38074934       3.59572625       0.00085256      -0.00005323       0.00046217
H        5.50976850       7.43169124       4.91332545       0.00100361       0.00124067       0.00103831
H        3.82559101       7.02310017       4.89956658       0.00026902      -0.00121042      -0.00085277
H        5.70312746       2.92155173       6.14567605      -0.00862613      -0.00268119      -0.00252947
H        5.69029097       3.03226247       4.44364738      -0.01393859      -0.00882448      -0.00011811
H        4.63330556       7.41985140       3.39892113      -0.00051123       0.00135432      -0.00067542
24
Lattice="30.0 0.0 0.0 0.0 30.0 0.0 0.0 0.0 30.0" Properties=species:S:1:pos:R:3:forces:R:3 dimer_id=5 label=PP energy=-13992.0991526273 chargeA=0 energyA=-7226.94738841643 chargeB=0 energyB=-6765.14331618421 indexB=12 distance=9.751183836984893 distance_initial=5.335926809545822 pbc="T T T"
C       -1.22696255      -0.85099511       1.54619103       0.00152077       0.00015656      -0.00123412
C        1.32134449       0.37160841      -0.52917230      -0.00706538       0.00422207      -0.00635116
C       -0.41829446      -0.26267631       0.47011613      -0.00667836      -0.00249156       0.00350505
C       -0.82672071       0.26113002      -0.69821391       0.00503646       0.00087231      -0.00109761
N        0.93029102      -0.18395311       0.55676306       0.00894499       0.00346427       0.00604018
N        0.30086157       0.66506311      -1.33095307       0.00224981       0.00102516       0.00447447
H        2.33284417       0.58646531      -0.78910524      -0.00006632      -0.00210212      -0.00343115
H        0.35816627       1.09595027      -2.21866176      -0.00189268      -0.00100678      -0.00329377
H       -1.79497211       0.37755831      -1.12169858       0.00043986      -0.00005352       0.00004258
H       -0.93866141      -1.87496478       1.71958632      -0.00002030      -0.00098234       0.00002649
H       -2.27460164      -0.82762773       1.29929814       0.00193718       0.00032502       0.00139995
H       -1.08009530      -0.31216473       2.46807113      -0.00094264       0.00021743       0.00014557
C        5.56118768       5.94923125       4.61963708      -0.00467559      -0.00011466      -0.00133376
C        5.21014410       7.39000100       4.81414498      -0.00149896      -0.00022823      -0.00154321
C        5.72666650       5.22109345       5.91447963       0.00476461      -0.03255082      -0.01072360
O        5.59392255       5.74099303       6.97286407      -0.00044540       0.01312797       0.01366962
N        6.03846842       3.92440738       5.79017053       0.01190533       0.02522527      -0.00131923
H        4.80079128       5.43801241       4.04564514       0.00170852      -0.00120904       0.00271078
H        6.48064888       5.84536475       4.06034166       0.00051952      -0.00017228       0.00017997
H        5.97438392       7.89630665       5.37794086       0.00097959       0.00087795       0.00089140
H        4.29020643       7.48771558       5.36418199       0.00033658      -0.00100262      -0.00082857
H        6.16774288       3.38616714       6.61029146      -0.00676560      -0.00216370      -0.00171003
H        6.15490639       3.49687788       4.90826279      -0.00992116      -0.00638201       0.00008553
H        5.09792098       7.88446681       3.86353654      -0.00037081       0.00094568      -0.00030538
24
Lattice="30.0 0.0 0.0 0.0 30.0 0.0 0.0 0.0 30.0" Properties=species:S:1:pos:R:3:forces:R:3 dimer_id=5 label=PP energy=-13992.0971103977 chargeA=0 energyA=-7226.94738841643 chargeB=0 energyB=-6765.14331618421 indexB=12 distance=10.628307899028083 distance_initial=5.335926809545822 pbc="T T T"
C       -1.22696255      -0.85099511       1.54619103       0.00140201       0.00010825      -0.00128173
C        1.32134449       0.37160841      -0.52917230      -0.00565555       0.00342736      -0.00480950
C       -0.41829446      -0.26267631       0.47011613      -0.00513764      -0.00177497       0.00238125
C       -0.82672071       0.26113002      -0.69821391       0.00349819       0.00085081      -0.00108249
N        0.93029102      -0.18395311       0.55676306       0.00677833       0.00247808       0.00500669
N        0.30086157       0.66506311      -1.33095307       0.00160330       0.00086461       0.00378006
H        2.33284417       0.58646531      -0.78910524       0.00005842      -0.00166132      -0.00239982
H        0.35816627       1.09595027      -2.21866176      -0.00160634      -0.00088122      -0.00279003
H       -1.79497211       0.37755831      -1.12169858       0.00033784       0.00002264      -0.00003096
H       -0.93866141      -1.87496478       1.71958632       0.00010703      -0.00102974       0.00016524
H       -2.27460164      -0.82762773       1.29929814       0.00160331       0.00028993       0.00124323
H       -1.08009530      -0.31216473       2.46807113      -0.00064747       0.00021389       0.00021404
C        6.06759549       6.45563907       5.12604489      -0.00374776      -0.00007621      -0.00036399
C        5.71655191       7.89640882       5.32055279      -0.00193052      -0.00001004      -0.00187998
C        6.23307431       5.72750127       6.42088744       0.00377735      -0.02461314      -0.00896096
O        6.10033036       6.24740085       7.47927188      -0.00021015       0.00986769       0.01123663
N        6.54487623       4.43081520       6.29657834       0.00922913       0.01882489      -0.00151895
H        5.30719909       5.94442023       4.55205295       0.00167522      -0.00078460       0.00205800
H        6.98705669       6.35177257       4.56674947       0.00031313      -0.00023404      -0.00001497
H        6.48079173       8.40271447       5.88434867       0.00094131       0.00060974       0.00076464
H        4.79661424       7.99412340       5.87058980       0.00038968      -0.00083664      -0.00081058
H        6.67415069       3.89257496       7.11669927      -0.00534394      -0.00169434      -0.00114302
H        6.66131420       4.00328570       5.41467060      -0.00717394      -0.00461766       0.00024439
H        5.60432879       8.39087463       4.36994435      -0.00026092       0.00065601      -0.00000720
24
Lattice="30.0 0.0 0.0 0.0 30.0 0.0 0.0 0.0 30.0" Properties=species:S:1:pos:R:3:forces:R:3 dimer_id=5 label=PP energy=-13992.0956274262 chargeA=0 energyA=-7226.94738841643 chargeB=0 energyB=-6765.14331618421 indexB=12 distance=11.58432971591936 distance_initial=5.335926809545822 pbc="T T T"
C       -1.22696255      -0.85099511       1.54619103       0.00131621       0.00008473      -0.00127521
C        1.32134449       0.37160841      -0.52917230      -0.00457757       0.00285804      -0.00365822
C       -0.41829446      -0.26267631       0.47011613      -0.00395233      -0.00123937       0.00154948
C       -0.82672071       0.26113002      -0.69821391       0.00235700       0.00081861      -0.00106885
N        0.93029102      -0.18395311       0.55676306       0.00512518       0.00173889       0.00424561
N        0.30086157       0.66506311      -1.33095307       0.00110842       0.00072994       0.00323240
H        2.33284417       0.58646531      -0.78910524       0.00016527      -0.00131739      -0.00165060
H        0.35816627       1.09595027      -2.21866176      -0.00134669      -0.00074843      -0.00238567
H       -1.79497211       0.37755831      -1.12169858       0.00026285       0.00008719      -0.00008490
H       -0.93866141      -1.87496478       1.71958632       0.00021636      -0.00106526       0.00027410
H       -2.27460164      -0.82762773       1.29929814       0.00133149       0.00026580       0.00109605
H       -1.08009530      -0.31216473       2.46807113      -0.00038892       0.00021396       0.00026090
C        6.61955494       7.00759852       5.67800435      -0.00308088      -0.00005048       0.00034137
C        6.26851136       8.44836827       5.87251225      -0.00223342       0.00015147      -0.00214687
C        6.78503376       6.27946072       6.97284690       0.00305079      -0.01866290      -0.00771038
O        6.65228981       6.79936030       8.03123134      -0.00009610       0.00737823       0.00946011
N        7.09683568       4.98277465       6.84853780       0.00730999       0.01400531      -0.00162774
H        5.85915854       6.49637968       5.10401241       0.00162018      -0.00053050       0.00159655
H        7.53901614       6.90373202       5.11870893       0.00018924      -0.00026408      -0.00014737
H        7.03275118       8.95467392       6.43630813       0.00089817       0.00041372       0.00065644
H        5.34857369       8.54608285       6.42254926       0.00043178      -0.00070627      -0.00079843
H        7.22611014       4.44453441       7.66865873      -0.00425969      -0.00128320      -0.00075701
H        7.21327365       4.55524515       5.96663006      -0.00527267      -0.00333191       0.00036503
H        6.15628824       8.94283408       4.92190381      -0.00017465       0.00045390       0.00023320
24
Lattice="30.0 0.0 0.0 0.0 30.0 0.0 0.0 0.0 30.0" Properties=species:S:1:pos:R:3:forces:R:3 dimer_id=5 label=PP energy=-13992.0945300141 chargeA=0 energyA=-7226.94738841643 chargeB=0 energyB=-6765.14331618421 indexB=12 distance=12.62634620418466 distance_initial=5.335926809545822 pbc="T T T"
C       -1.22696255      -0.85099511       1.54619103       0.00125766       0.00008100      -0.00123626
C        1.32134449       0.37160841      -0.52917230      -0.00375620       0.00243994      -0.00279801
C       -0.41829446      -0.26267631       0.47011613      -0.00303548      -0.00083145       0.00092866
C       -0.82672071       0.26113002      -0.69821391       0.00150346       0.00077890      -0.00105535
N        0.93029102      -0.18395311       0.55676306       0.00384053       0.00116846       0.00365994
N        0.30086157       0.66506311      -1.33095307       0.00073504       0.00061829       0.00280598
H        2.33284417       0.58646531      -0.78910524       0.00025253      -0.00105158      -0.00110485
H        0.35816627       1.09595027      -2.21866176      -0.00111717      -0.00061803      -0.00205956
H       -1.79497211       0.37755831      -1.12169858       0.00020868       0.00014274      -0.00012330
H       -0.93866141      -1.87496478       1.71958632       0.00030928      -0.00109451       0.00036020
H       -2.27460164      -0.82762773       1.29929814       0.00111047       0.00025020       0.00096398
H       -1.08009530      -0.31216473       2.46807113      -0.00016959       0.00021580       0.00029400
C        7.22116344       7.60920702       6.27961285      -0.00259607      -0.00002968       0.00086397
C        6.87011986       9.04997677       6.47412075      -0.00244531       0.00027130      -0.00235468
C        7.38664226       6.88106922       7.57445540       0.00251361      -0.01416994      -0.00681707
O        7.25389831       7.40096880       8.63283984      -0.00005331       0.00546720       0.00815661
N        7.69844418       5.58438315       7.45014630       0.00592453       0.01035804      -0.00167935
H        6.46076704       7.09798818       5.70562091       0.00156008      -0.00037994       0.00126868
H        8.14062464       7.50534052       5.72031743       0.00011622      -0.00027365      -0.00023652
H        7.63435968       9.55628242       7.03791663       0.00085562       0.00027075       0.00056553
H        5.95018219       9.14769135       7.02415776       0.00046539      -0.00060366      -0.00079193
H        7.82771864       5.04614291       8.27026723      -0.00343191      -0.00093232      -0.00049344
H        7.81488215       5.15685365       6.56823856      -0.00394259      -0.00238918       0.00045369
H        6.75789674       9.54444258       5.52351231      -0.00010548       0.00031133       0.00042909
24
Lattice="30.0 0.0 0.0 0.0 30.0 0.0 0.0 0.0 30.0" Properties=species:S:1:pos:R:3:forces:R:3 dimer_id=5 label=PP energy=-13992.0937061434 chargeA=0 energyA=-7226.94738841643 chargeB=0 energyB=-6765.14331618421 indexB=12 distance=13.762092610354545 distance_initial=5.335926809545822 pbc="T T T"
C       -1.22696255      -0.85099511       1.54619103       0.00121794       0.00008547      -0.00118340
C        1.32134449       0.37160841      -0.52917230      -0.00312816       0.00212847      -0.00214576
C       -0.41829446      -0.26267631       0.47011613      -0.00232563      -0.00052117       0.00045967
C       -0.82672071       0.26113002      -0.69821391       0.00086075       0.00073737      -0.00104343
N        0.93029102      -0.18395311       0.55676306       0.00284155       0.00073419       0.00320825
N        0.30086157       0.66506311      -1.33095307       0.00044958       0.00052370       0.00246977
H        2.33284417       0.58646531      -0.78910524       0.00032305      -0.00084446      -0.00070216
H        0.35816627       1.09595027      -2.21866176      -0.00091926      -0.00049764      -0.00179491
H       -1.79497211       0.37755831      -1.12169858       0.00016786       0.00018983      -0.00015037
H       -0.93866141      -1.87496478       1.71958632       0.00038700      -0.00111636       0.00042805
H       -2.27460164      -0.82762773       1.29929814       0.00093208       0.00024034       0.00084929
H       -1.08009530      -0.31216473       2.46807113       0.00001135       0.00021767       0.00031838
C        7.87688694       8.26493051       6.93533634      -0.00224177      -0.00001489       0.00125222
C        7.52584336       9.70570026       7.12984424      -0.00259408       0.00036109      -0.00251331
C        8.04236576       7.53679271       8.23017889       0.00211175      -0.01075194      -0.00616739
O        7.90962181       8.05669229       9.28856333      -0.00004787       0.00399177       0.00718558
N        8.35416768       6.24010664       8.10586979       0.00491970       0.00757964      -0.00169872
H        7.11649054       7.75371167       6.36134440       0.00150255      -0.00029204       0.00103381
H        8.79634814       8.16106401       6.37604092       0.00007595      -0.00027253      -0.00029587
H        8.29008318      10.21200591       7.69364012       0.00081623       0.00016514       0.00048858
H        6.60590569       9.80341484       7.67988125       0.00049232      -0.00052338      -0.00078861
H        8.48344214       5.70186640       8.92599072      -0.00280041      -0.00063789      -0.00031416
H        8.47060565       5.81257714       7.22396205      -0.00300128      -0.00169373       0.00051826
H        7.41362024      10.20016607       6.17923580      -0.00005119       0.00021136       0.00058623
24
Lattice="30.0 0.0 0.0 0.0 30.0 0.0 0.0 0.0 30.0" Properties=species:S:1:pos:R:3:forces:R:3 dimer_id=5 label=PP energy=-13992.093080257 chargeA=0 energyA=-7226.94738841643 chargeB=0 energyB=-6765.14331618421 indexB=12 distance=15.000000003504 distance_initial=5.335926809545822 pbc="T T T"
C       -1.22696255      -0.85099511       1.54619103       0.00118988       0.00009562      -0.00112841
C        1.32134449       0.37160841      -0.52917230      -0.00264424       0.00189502      -0.00164622
C       -0.41829446      -0.26267631       0.47011613      -0.00177917      -0.00028505       0.00010231
C       -0.82672071       0.26113002      -0.69821391       0.00037105       0.00069628      -0.00102989
N        0.93029102      -0.18395311       0.55676306       0.00206705       0.00040284       0.00286044
N        0.30086157       0.66506311      -1.33095307       0.00023198       0.00044736       0.00220158
H        2.33284417       0.58646531      -0.78910524       0.00038077      -0.00068608      -0.00040469
H        0.35816627       1.09595027      -2.21866176      -0.00075256      -0.00039298      -0.00157750
H       -1.79497211       0.37755831      -1.12169858       0.00013682       0.00022799      -0.00016900
H       -0.93866141      -1.87496478       1.71958632       0.00045152      -0.00113479       0.00048065
H       -2.27460164      -0.82762773       1.29929814       0.00078879       0.00023393       0.00075161
H       -1.08009530      -0.31216473       2.46807113       0.00015916       0.00021974       0.00033636
C        8.59159310       8.97963668       7.65004251      -0.00197943      -0.00000412       0.00153999
C        8.24054952      10.42040643       7.84455041      -0.00270064       0.00043102      -0.00263437
C        8.75707192       8.25149888       8.94488506       0.00180674      -0.00813568      -0.00568097
O        8.62432797       8.77139846      10.00326950      -0.00006083       0.00284932       0.00644954
N        9.06887384       6.95481281       8.82057596       0.00418622       0.00545218      -0.00170202
H        7.83119670       8.46841784       7.07605057       0.00145107      -0.00024197       0.00086437
H        9.51105430       8.87577018       7.09074709       0.00005530      -0.00026624      -0.00033622
H        9.00478934      10.92671208       8.40834629       0.00078342       0.00008594       0.00042701
H        7.32061185      10.51812101       8.39458742       0.00051326      -0.00046144      -0.00078733
H        9.19814830       6.41657257       9.64069689      -0.00231920      -0.00039321      -0.00019182
H        9.18531181       6.52728331       7.93866822      -0.00232794      -0.00117615       0.00056510
H        8.12832640      10.91487224       6.89394197      -0.00000902       0.00014047       0.00070945
19
Lattice="30.0 0.0 0.0 0.0 30.0 0.0 0.0 0.0 30.0" Properties=species:S:1:pos:R:3:forces:R:3 dimer_id=6 label=AA energy=-5415.64690544237 chargeA=0 energyA=-2172.76017265187 chargeB=0 energyB=-3242.85370885701 indexB=8 distance=4.943306927072935 distance_initial=4.943306927072935 pbc="T T T"
C        0.35461414      -0.41704167       0.51244509      -0.00028520       0.00662498       0.01222181
C       -0.35461335       0.41705530      -0.51244101       0.00294767      -0.00036839       0.00512706
H        1.35869515      -0.65435540       0.19864948       0.00295266       0.00513190       0.00466936
H        0.42267649       0.09688658       1.45807545       0.01153547      -0.00088940      -0.00202986
H       -0.16060001      -1.34856412       0.68520413      -0.00108063      -0.00062672      -0.00312149
H        0.16065139       1.34848849      -0.68540252       0.00371960       0.00378140       0.00179936
H       -0.42277316      -0.09712604      -1.45794480       0.00028261       0.00217641      -0.00039895
H       -1.35865917       0.65450805      -0.19863036      -0.00004401       0.00055172      -0.00025582
C        2.60109086       2.37848962       2.66448252      -0.00392115      -0.01030172      -0.00170194
C        2.65209080       2.77955167       4.10938135      -0.00472959       0.00075205       0.00121992
C        3.29096045       3.37021920       1.77473943      -0.00622218       0.00069873      -0.00527565
H        3.05526179       1.40532300       2.54254553      -0.00773041      -0.00522109      -0.00565221
H        1.57113704       2.26996540       2.35522247      -0.00058101      -0.00012511      -0.00777865
H        2.15310184       2.06213195       4.74111642       0.00047533      -0.00126903       0.00081442
H        2.17852677       3.73789270       4.26016665      -0.00014135       0.00129861       0.00063915
H        2.83592028       4.34552239       1.85929337      -0.00008179       0.00074562      -0.00018034
H        4.33080996       3.47344488       2.04577554       0.00129789      -0.00056508       0.00121846
H        3.67290924       2.86562433       4.44987453       0.00191570       0.00005390       0.00005579
H        3.24797871       3.07498125       0.73849297      -0.00030960      -0.00244879      -0.00137043
19
Lattice="30.0 0.0 0.0 0.0 30.0 0.0 0.0 0.0 30.0" Properties=species:S:1:pos:R:3:forces:R:3 dimer_id=6 label=AA energy=-5415.63394255099 chargeA=0 energyA=-2172.76017265187 chargeB=0 energyB=-3242.85370885701 indexB=8 distance=5.4223854081278295 distance_initial=4.943306927072935 pbc="T T T"
C        0.35461414      -0.41704167       0.51244509       0.00247509       0.00487258       0.00406173
C       -0.35461335       0.41705530      -0.51244101       0.00104439      -0.00068548       0.00283833
H        1.35869515      -0.65435540       0.19864948       0.00094528       0.00239256       0.00272313
H        0.42267649       0.09688658       1.45807545       0.00829868       0.00487079       0.00333639
H       -0.16060001      -1.34856412       0.68520413       0.00001661       0.00072400      -0.00078709
H        0.16065139       1.34848849      -0.68540252       0.00162826       0.00119240       0.00095876
H       -0.42277316      -0.09712604      -1.45794480       0.00018712       0.00155484       0.00017583
H       -1.35865917       0.65450805      -0.19863036       0.00022949       0.00041865      -0.00042818
C        2.87768695       2.65508571       2.94107861      -0.00128950      -0.00877856      -0.00230190
C        2.92868689       3.05614776       4.38597744      -0.00438190      -0.00028449       0.00074398
C        3.56755654       3.64681529       2.05133552      -0.00402798       0.00041179      -0.00396957
H        3.33185788       1.68191909       2.81914162      -0.00349154      -0.00272190      -0.00282847
H        1.84773313       2.54656149       2.63181856      -0.00464861      -0.00319243      -0.00582331
H        2.42969793       2.33872804       5.01771251       0.00043733      -0.00102236       0.00065517
H        2.45512286       4.01448879       4.53676274      -0.00016508       0.00108843       0.00050117
H        3.11251637       4.62211848       2.13588946      -0.00000792       0.00077651      -0.00020472
H        4.60740605       3.75004097       2.32237163       0.00098672      -0.00036042       0.00123839
H        3.94950533       3.14222042       4.72647062       0.00159172       0.00009714      -0.00039979
H        3.52457480       3.35157734       1.01508906       0.00017183      -0.00135404      -0.00048986
19
Lattice="30.0 0.0 0.0 0.0 30.0 0.0 0.0 0.0 30.0" Properties=species:S:1:pos:R:3:forces:R:3 dimer_id=6 label=AA energy=-5415.62480410249 chargeA=0 energyA=-2172.76017265187 chargeB=0 energyB=-3242.85370885701 indexB=8 distance=5.947893589540578 distance_initial=4.943306927072935 pbc="T T T"
C        0.35461414      -0.41704167       0.51244509       0.00186021       0.00276362       0.00121532
C       -0.35461335       0.41705530      -0.51244101       0.00024516      -0.00108285       0.00183452
H        1.35869515      -0.65435540       0.19864948       0.00018575       0.00098849       0.00168751
H        0.42267649       0.09688658       1.45807545       0.00424169       0.00311727       0.00209933
H       -0.16060001      -1.34856412       0.68520413       0.00050395       0.00119326      -0.00030773
H        0.16065139       1.34848849      -0.68540252       0.00061078       0.00002486       0.00048914
H       -0.42277316      -0.09712604      -1.45794480       0.00018580       0.00129809       0.00039306
H       -1.35865917       0.65450805      -0.19863036       0.00027641       0.00035759      -0.00043275
C        3.18108924       2.95848800       3.24448090      -0.00038426      -0.00534441      -0.00141024
C        3.23208918       3.35955005       4.68937973      -0.00329402      -0.00040325       0.00018774
C        3.87095883       3.95021758       2.35473781      -0.00245747       0.00032849      -0.00256843
H        3.63526017       1.98532138       3.12254391      -0.00157408      -0.00122583      -0.00133268
H        2.15113542       2.84996378       2.93522085      -0.00295895      -0.00174302      -0.00302023
H        2.73310022       2.64213033       5.32111480       0.00030417      -0.00099167       0.00059642
H        2.75852515       4.31789108       4.84016503      -0.00011232       0.00084192       0.00041652
H        3.41591866       4.92552077       2.43929175       0.00000961       0.00072108      -0.00026182
H        4.91080834       4.05344326       2.62577392       0.00076986      -0.00022348       0.00107805
H        4.25290762       3.44562271       5.02987291       0.00117762       0.00014504      -0.00048436
H        3.82797709       3.65497963       1.31849135       0.00041008      -0.00076522      -0.00017937
19
Lattice="30.0 0.0 0.0 0.0 30.0 0.0 0.0 0.0 30.0" Properties=species:S:1:pos:R:3:forces:R:3 dimer_id=6 label=AA energy=-5415.61958968095 chargeA=0 energyA=-2172.76017265187 chargeB=0 energyB=-3242.85370885701 indexB=8 distance=6.524331166104159 distance_initial=4.943306927072935 pbc="T T T"
C        0.35461414      -0.41704167       0.51244509       0.00108695       0.00150742       0.00030542
C       -0.35461335       0.41705530      -0.51244101      -0.00018846      -0.00131851       0.00130108
H        1.35869515      -0.65435540       0.19864948      -0.00012068       0.00026586       0.00108840
H        0.42267649       0.09688658       1.45807545       0.00189509       0.00145111       0.00062570
H       -0.16060001      -1.34856412       0.68520413       0.00074650       0.00139960      -0.00023721
H        0.16065139       1.34848849      -0.68540252       0.00012488      -0.00046404       0.00023036
H       -0.42277316      -0.09712604      -1.45794480       0.00022684       0.00118584       0.00051237
H       -1.35865917       0.65450805      -0.19863036       0.00031601       0.00034213      -0.00040023
C        3.51389563       3.29129439       3.57728729      -0.00047344      -0.00318855      -0.00058673
C        3.56489557       3.69235644       5.02218612      -0.00230870      -0.00029564      -0.00021237
C        4.20376522       4.28302397       2.68754420      -0.00143881       0.00047008      -0.00156424
H        3.96806656       2.31812777       3.45535030      -0.00070983      -0.00051043      -0.00061545
H        2.48394181       3.18277017       3.26802724      -0.00124873      -0.00071082      -0.00139141
H        3.06590661       2.97493672       5.65392119       0.00018299      -0.00100164       0.00056128
H        3.09133154       4.65069747       5.17297142      -0.00007079       0.00068412       0.00038460
H        3.74872505       5.25832716       2.77209814       0.00002656       0.00062156      -0.00031584
H        5.24361473       4.38624965       2.95858031       0.00060110      -0.00014348       0.00092914
H        4.58571401       3.77842910       5.36267930       0.00084677       0.00018419      -0.00047129
H        4.16078348       3.98778602       1.65129774       0.00050575      -0.00047879      -0.00014358
19
Lattice="30.0 0.0 0.0 0.0 30.0 0.0 0.0 0.0 30.0" Properties=species:S:1:pos:R:3:forces:R:3 dimer_id=6 label=AA energy=-5415.61681810694 chargeA=0 energyA=-2172.76017265187 chargeB=0 energyB=-3242.85370885701 indexB=8 distance=7.156633945684397 distance_initial=4.943306927072935 pbc="T T T"
C        0.35461414      -0.41704167       0.51244509       0.00072413       0.00083120      -0.00010887
C       -0.35461335       0.41705530      -0.51244101      -0.00048584      -0.00140278       0.00091899
H        1.35869515      -0.65435540       0.19864948      -0.00026726      -0.00011257       0.00075002
H        0.42267649       0.09688658       1.45807545       0.00070813       0.00057655      -0.00008535
H       -0.16060001      -1.34856412       0.68520413       0.00083083       0.00143936      -0.00022819
H        0.16065139       1.34848849      -0.68540252      -0.00009971      -0.00065591       0.00012072
H       -0.42277316      -0.09712604      -1.45794480       0.00026560       0.00114356       0.00062588
H       -1.35865917       0.65450805      -0.19863036       0.00038155       0.00032867      -0.00038135
C        3.87895581       3.65635457       3.94234747      -0.00070881      -0.00207644      -0.00012383
C        3.92995575       4.05741662       5.38724630      -0.00161541      -0.00020952      -0.00035456
C        4.56882540       4.64808415       3.05260438      -0.00076497       0.00061561      -0.00102427
H        4.33312674       2.68318795       3.82041048      -0.00028925      -0.00021058      -0.00026471
H        2.84900199       3.54783035       3.63308742      -0.00041968      -0.00025733      -0.00065506
H        3.43096679       3.33999690       6.01898137       0.00010175      -0.00098732       0.00053027
H        3.45639172       5.01575765       5.53803160      -0.00006518       0.00061988       0.00038605
H        4.11378523       5.62338734       3.13715832       0.00003492       0.00055572      -0.00032398
H        5.60867491       4.75130983       3.32364049       0.00047321      -0.00009187       0.00083522
H        4.95077419       4.14348928       5.72773948       0.00064924       0.00022102      -0.00044460
H        4.52584366       4.35284620       2.01635792       0.00054676      -0.00032726      -0.00017239
19
Lattice="30.0 0.0 0.0 0.0 30.0 0.0 0.0 0.0 30.0" Properties=species:S:1:pos:R:3:forces:R:3 dimer_id=6 label=AA energy=-5415.61542677627 chargeA=0 energyA=-2172.76017265187 chargeB=0 energyB=-3242.85370885701 indexB=8 distance=7.850216076618642 distance_initial=4.943306927072935 pbc="T T T"
C        0.35461414      -0.41704167       0.51244509       0.00055981       0.00052790      -0.00030524
C       -0.35461335       0.41705530      -0.51244101      -0.00064331      -0.00142100       0.00064657
H        1.35869515      -0.65435540       0.19864948      -0.00031849      -0.00029633       0.00056722
H        0.42267649       0.09688658       1.45807545       0.00010193       0.00015286      -0.00039220
H       -0.16060001      -1.34856412       0.68520413       0.00085419       0.00141203      -0.00022108
H        0.16065139       1.34848849      -0.68540252      -0.00020479      -0.00073343       0.00008731
H       -0.42277316      -0.09712604      -1.45794480       0.00029081       0.00113202       0.00072447
H       -1.35865917       0.65450805      -0.19863036       0.00043439       0.00031349      -0.00036396
C        4.27939564       4.05679440       4.34278730      -0.00086505      -0.00154599       0.00008065
C        4.33039558       4.45785645       5.78768613      -0.00125488      -0.00016770      -0.00032782
C        4.96926523       5.04852398       3.45304421      -0.00037182       0.00069218      -0.00082456
H        4.73356657       3.08362778       4.22085031      -0.00005887      -0.00010838      -0.00009878
H        3.24944182       3.94827018       4.03352725      -0.00008218      -0.00004778      -0.00034093
H        3.83140662       3.74043673       6.41942120       0.00005056      -0.00096926       0.00051047
H        3.85683155       5.41619748       5.93847143      -0.00007128       0.00058750       0.00038251
H        4.51422506       6.02382717       3.53759815       0.00003168       0.00052545      -0.00031495
H        6.00911474       5.15174966       3.72408032       0.00040793      -0.00006064       0.00080412
H        5.35121402       4.54392911       6.12817931       0.00058126       0.00024863      -0.00043499
H        4.92628349       4.75328603       2.41679775       0.00055812      -0.00024155      -0.00017880
19
Lattice="30.0 0.0 0.0 0.0 30.0 0.0 0.0 0.0 30.0" Properties=species:S:1:pos:R:3:forces:R:3 dimer_id=6 label=AA energy=-5415.61472926501 chargeA=0 energyA=-2172.76017265187 chargeB=0 energyB=-3242.85370885701 indexB=8 distance=8.611016420489385 distance_initial=4.943306927072935 pbc="T T T"
C        0.35461414      -0.41704167       0.51244509       0.00046901       0.00037737      -0.00039175
C       -0.35461335       0.41705530      -0.51244101      -0.00071512      -0.00143199       0.00051814
H        1.35869515      -0.65435540       0.19864948      -0.00032796      -0.00037974       0.00047361
H        0.42267649       0.09688658       1.45807545      -0.00016028       0.00000516      -0.00051451
H       -0.16060001      -1.34856412       0.68520413       0.00086500       0.00139412      -0.00022018
H        0.16065139       1.34848849      -0.68540252      -0.00025441      -0.00076459       0.00007178
H       -0.42277316      -0.09712604      -1.45794480       0.00030391       0.00111693       0.00076479
H       -1.35865917       0.65450805      -0.19863036       0.00045661       0.00030510      -0.00035113
C        4.71864392       4.49604269       4.78203558      -0.00098253      -0.00129610       0.00014969
C        4.76964386       4.89710474       6.22693441      -0.00111038      -0.00015948      -0.00028952
C        5.40851351       5.48777227       3.89229249      -0.00019112       0.00071944      -0.00075506
H        5.17281485       3.52287607       4.66009859       0.00005695      -0.00009266      -0.00003355
H        3.68869010       4.38751847       4.47277553       0.00007333       0.00004637      -0.00020214
H        4.27065490       4.17968502       6.85866948       0.00002075      -0.00095677       0.00051317
H        4.29607983       5.85544577       6.37771971      -0.00007748       0.00056976       0.00037569
H        4.95347334       6.46307546       3.97684643       0.00002514       0.00051011      -0.00031104
H        6.44836302       5.59099795       4.16332860       0.00040476      -0.00003974       0.00080365
H        5.79046230       4.98317740       6.56742759       0.00058446       0.00026671      -0.00042112
H        5.36553177       5.19253432       2.85604603       0.00055935      -0.00019001      -0.00018052
19
Lattice="30.0 0.0 0.0 0.0 30.0 0.0 0.0 0.0 30.0" Properties=species:S:1:pos:R:3:forces:R:3 dimer_id=6 label=AA energy=-5415.61437077952 chargeA=0 energyA=-2172.76017265187 chargeB=0 energyB=-3242.85370885701 indexB=8 distance=9.445549416682985 distance_initial=4.943306927072935 pbc="T T T"
C        0.35461414      -0.41704167       0.51244509       0.00043406       0.00030341      -0.00044121
C       -0.35461335       0.41705530      -0.51244101      -0.00075087      -0.00143138       0.00046776
H        1.35869515      -0.65435540       0.19864948      -0.00033103      -0.00041648       0.00042861
H        0.42267649       0.09688658       1.45807545      -0.00026314      -0.00002223      -0.00054828
H       -0.16060001      -1.34856412       0.68520413       0.00086904       0.00138329      -0.00021716
H        0.16065139       1.34848849      -0.68540252      -0.00027961      -0.00078076       0.00006636
H       -0.42277316      -0.09712604      -1.45794480       0.00031018       0.00109997       0.00077222
H       -1.35865917       0.65450805      -0.19863036       0.00046787       0.00030171      -0.00034297
C        5.20046177       4.97786054       5.26385343      -0.00106053      -0.00118120       0.00017129
C        5.25146171       5.37892259       6.70875226      -0.00105234      -0.00016382      -0.00026894
C        5.89033136       5.96959012       4.37411034      -0.00011204       0.00072768      -0.00073403
H        5.65463270       4.00469392       5.14191644       0.00011434      -0.00009190      -0.00000660
H        4.17050795       4.86933632       4.95459338       0.00014198       0.00007147      -0.00015208
H        4.75247275       4.66150287       7.34048733       0.00000295      -0.00094706       0.00051932
H        4.77789768       6.33726362       6.85953756      -0.00008389       0.00055872       0.00036969
H        5.43529119       6.94489331       4.45866428       0.00001933       0.00049850      -0.00030989
H        6.93018087       6.07281580       4.64514645       0.00041786      -0.00002712       0.00081016
H        6.27228015       5.46499525       7.04924544       0.00060068       0.00027804      -0.00040836
H        5.84734962       5.67435217       3.33786388       0.00055515      -0.00016083      -0.00017587
19
Lattice="30.0 0.0 0.0 0.0 30.0 0.0 0.0 0.0 30.0" Properties=species:S:1:pos:R:3:forces:R:3 dimer_id=6 label=AA energy=-5415.61417410452 chargeA=0 energyA=-2172.76017265187 chargeB=0 energyB=-3242.85370885701 indexB=8 distance=10.360960819784651 distance_initial=4.943306927072935 pbc="T T T"
C        0.35461414      -0.41704167       0.51244509       0.00042022       0.00026741      -0.00046849
C       -0.35461335       0.41705530      -0.51244101      -0.00076659      -0.00142504       0.00044492
H        1.35869515      -0.65435540       0.19864948      -0.00033254      -0.00043195       0.00040687
H        0.42267649       0.09688658       1.45807545      -0.00030845      -0.00002581      -0.00056073
H       -0.16060001      -1.34856412       0.68520413       0.00086808       0.00137471      -0.00021378
H        0.16065139       1.34848849      -0.68540252      -0.00029308      -0.00079123       0.00006800
H       -0.42277316      -0.09712604      -1.45794480       0.00031335       0.00108680       0.00077092
H       -1.35865917       0.65450805      -0.19863036       0.00047308       0.00030171      -0.00033811
C        5.72897479       5.50637356       5.79236645      -0.00110874      -0.00112181       0.00017759
C        5.77997473       5.90743561       7.23726528      -0.00102115      -0.00016908      -0.00025543
C        6.41884438       6.49810314       4.90262336      -0.00007478       0.00072167      -0.00073259
H        6.18314572       4.53320694       5.67042946       0.00014690      -0.00009474       0.00000521
H        4.69902097       5.39784934       5.48310640       0.00017540       0.00008138      -0.00013359
H        5.28098577       5.19001589       7.86900035      -0.00000902      -0.00094140       0.00052327
H        5.30641070       6.86577664       7.38805058      -0.00008819       0.00055358       0.00036695
H        5.96380421       7.47340633       4.98717730       0.00001415       0.00049286      -0.00030918
H        7.45869389       6.60132882       5.17365947       0.00043049      -0.00001893       0.00081615
H        6.80079317       5.99350827       7.57775846       0.00061287       0.00028569      -0.00039988
H        6.37586264       6.20286519       3.86637690       0.00054803      -0.00014583      -0.00016811
19
Lattice="30.0 0.0 0.0 0.0 30.0 0.0 0.0 0.0 30.0" Properties=species:S:1:pos:R:3:forces:R:3 dimer_id=6 label=AA energy=-5415.61406192192 chargeA=0 energyA=-2172.76017265187 chargeB=0 energyB=-3242.85370885701 indexB=8 distance=11.36508892757449 distance_initial=4.943306927072935 pbc="T T T"
C        0.35461414      -0.41704167       0.51244509       0.00041126       0.00024698      -0.00048198
C       -0.35461335       0.41705530      -0.51244101      -0.00077586      -0.00142188       0.00043245
H        1.35869515      -0.65435540       0.19864948      -0.00033285      -0.00043795       0.00039684
H        0.42267649       0.09688658       1.45807545      -0.00032854      -0.00002607      -0.00057034
H       -0.16060001      -1.34856412       0.68520413       0.00086504       0.00136804      -0.00021293
H        0.16065139       1.34848849      -0.68540252      -0.00030100      -0.00079851       0.00007167
H       -0.42277316      -0.09712604      -1.45794480       0.00031469       0.00107747       0.00076679
H       -1.35865917       0.65450805      -0.19863036       0.00047497       0.00030222      -0.00033598
C        6.30870842       6.08610719       6.37210009      -0.00113606      -0.00108669       0.00018500
C        6.35970836       6.48716924       7.81699892      -0.00100517      -0.00017321      -0.00024955
C        6.99857801       7.07783677       5.48235700      -0.00005179       0.00072198      -0.00073114
H        6.76287935       5.11294057       6.25016310       0.00016394      -0.00009828       0.00000931
H        5.27875460       5.97758297       6.06284004       0.00019446       0.00008550      -0.00012650
H        5.86071940       5.76974952       8.44873399      -0.00001701      -0.00093684       0.00052629
H        5.88614433       7.44551027       7.96778422      -0.00009046       0.00054953       0.00036551
H        6.54353784       8.05313996       5.56691094       0.00001095       0.00048827      -0.00030985
H        8.03842752       7.18106245       5.75339311       0.00043999      -0.00001429       0.00082085
H        7.38052680       6.57324190       8.15749210       0.00062178       0.00029075      -0.00039472
H        6.95559627       6.78259882       4.44611054       0.00054161      -0.00013702      -0.00016172
19
Lattice="30.0 0.0 0.0 0.0 30.0 0.0 0.0 0.0 30.0" Properties=species:S:1:pos:R:3:forces:R:3 dimer_id=6 label=AA energy=-5415.61399804872 chargeA=0 energyA=-2172.76017265187 chargeB=0 energyB=-3242.85370885701 indexB=8 distance=12.466531692222798 distance_initial=4.943306927072935 pbc="T T T"
C        0.35461414      -0.41704167       0.51244509       0.00040614       0.00023633      -0.00048678
C       -0.35461335       0.41705530      -0.51244101      -0.00077945      -0.00141904       0.00042624
H        1.35869515      -0.65435540       0.19864948      -0.00033377      -0.00043984       0.00039249
H        0.42267649       0.09688658       1.45807545      -0.00033697      -0.00002597      -0.00057821
H       -0.16060001      -1.34856412       0.68520413       0.00086252       0.00136403      -0.00021281
H        0.16065139       1.34848849      -0.68540252      -0.00030564      -0.00080321       0.00007505
H       -0.42277316      -0.09712604      -1.45794480       0.00031516       0.00107116       0.00076290
H       -1.35865917       0.65450805      -0.19863036       0.00047630       0.00030357      -0.00033394
C        6.94462670       6.72202547       7.00801836      -0.00115579      -0.00106995       0.00018943
C        6.99562664       7.12308752       8.45291719      -0.00099437      -0.00017356      -0.00024864
C        7.63449629       7.71375505       6.11827527      -0.00004083       0.00071991      -0.00073308
H        7.39879763       5.74885885       6.88608137       0.00017413      -0.00009919       0.00001156
H        5.91467288       6.61350125       6.69875831       0.00020800       0.00008884      -0.00012337
H        6.49663768       6.40566780       9.08465226      -0.00002262      -0.00093304       0.00052705
H        6.52206261       8.08142855       8.60370249      -0.00009182       0.00054767       0.00036330
H        7.17945612       8.68905824       6.20282921       0.00000861       0.00048430      -0.00031036
H        8.67434580       7.81698073       6.38931138       0.00044706      -0.00001148       0.00082523
H        8.01644508       7.20916018       8.79341037       0.00062678       0.00029159      -0.00038944
H        7.59151455       7.41851710       5.08202881       0.00053656      -0.00013212      -0.00015662
19
Lattice="30.0 0.0 0.0 0.0 30.0 0.0 0.0 0.0 30.0" Properties=species:S:1:pos:R:3:forces:R:3 dimer_id=6 label=AA energy=-5415.61396104177 chargeA=0 energyA=-2172.76017265187 chargeB=0 energyB=-3242.85370885701 indexB=8 distance=13.67472030358187 distance_initial=4.943306927072935 pbc="T T T"
C        0.35461414      -0.41704167       0.51244509       0.00040370       0.00023142      -0.00048705
C       -0.35461335       0.41705530      -0.51244101      -0.00078106      -0.00141763       0.00042203
H        1.35869515      -0.65435540       0.19864948      -0.00033425      -0.00043949       0.00039137
H        0.42267649       0.09688658       1.45807545      -0.00033963      -0.00002623      -0.00058497
H       -0.16060001      -1.34856412       0.68520413       0.00086005       0.00136093      -0.00021327
H        0.16065139       1.34848849      -0.68540252      -0.00030811      -0.00080592       0.00007868
H       -0.42277316      -0.09712604      -1.45794480       0.00031504       0.00106678       0.00075949
H       -1.35865917       0.65450805      -0.19863036       0.00047694       0.00030483      -0.00033238
C        7.64217472       7.41957349       7.70556638      -0.00116979      -0.00105759       0.00018765
C        7.69317466       7.82063554       9.15046521      -0.00098924      -0.00017488      -0.00024536
C        8.33204431       8.41130307       6.81582329      -0.00003358       0.00071827      -0.00073335
H        8.09634565       6.44640687       7.58362939       0.00018004      -0.00010093       0.00001151
H        6.61222090       7.31104927       7.39630633       0.00021653       0.00009037      -0.00012239
H        7.19418570       7.10321582       9.78220028      -0.00002614      -0.00093355       0.00053009
H        7.21961063       8.77897657       9.30125051      -0.00009295       0.00054441       0.00036366
H        7.87700414       9.38660626       6.90037723       0.00000704       0.00048143      -0.00031108
H        9.37189382       8.51452875       7.08685940       0.00045121      -0.00000997       0.00082711
H        8.71399310       7.90670820       9.49095839       0.00063172       0.00029647      -0.00038910
H        8.28906257       8.11606512       5.77957683       0.00053247      -0.00012868      -0.00015263
19
Lattice="30.0 0.0 0.0 0.0 30.0 0.0 0.0 0.0 30.0" Properties=species:S:1:pos:R:3:forces:R:3 dimer_id=6 label=AA energy=-5415.61394238279 chargeA=0 energyA=-2172.76017265187 chargeB=0 energyB=-3242.85370885701 indexB=8 distance=15.000000000903174 distance_initial=4.943306927072935 pbc="T T T"
C        0.35461414      -0.41704167       0.51244509       0.00040269       0.00022932      -0.00048545
C       -0.35461335       0.41705530      -0.51244101      -0.00078207      -0.00141688       0.00041828
H        1.35869515      -0.65435540       0.19864948      -0.00033471      -0.00043837       0.00039147
H        0.42267649       0.09688658       1.45807545      -0.00034037      -0.00002680      -0.00059048
H       -0.16060001      -1.34856412       0.68520413       0.00085796       0.00135883      -0.00021397
H        0.16065139       1.34848849      -0.68540252      -0.00030965      -0.00080765       0.00008211
H       -0.42277316      -0.09712604      -1.45794480       0.00031469       0.00106380       0.00075692
H       -1.35865917       0.65450805      -0.19863036       0.00047752       0.00030601      -0.00033123
C        8.40732531       8.18472408       8.47071697      -0.00117878      -0.00105193       0.00018701
C        8.45832525       8.58578613       9.91561580      -0.00098334      -0.00017554      -0.00024373
C        9.09719490       9.17645366       7.58097388      -0.00002902       0.00071739      -0.00073532
H        8.86149624       7.21155746       8.34877998       0.00018287      -0.00010140       0.00001167
H        7.37737149       8.07619986       8.16145692       0.00022284       0.00009162      -0.00012143
H        7.95933629       7.86836641      10.54735087      -0.00002910      -0.00093233       0.00053066
H        7.98476122       9.54412716      10.06640110      -0.00009425       0.00054281       0.00036302
H        8.64215473      10.15175685       7.66552782       0.00000627       0.00047891      -0.00031196
H       10.13704441       9.27967934       7.85200999       0.00045355      -0.00000901       0.00082905
H        9.47914369       8.67185879      10.25610898       0.00063356       0.00029779      -0.00038774
H        9.05421316       8.88121571       6.54472742       0.00052934      -0.00012655      -0.00014888
16
Lattice="30.0 0.0 0.0 0.0 30.0 0.0 0.0 0.0 30.0" Properties=species:S:1:pos:R:3:forces:R:3 dimer_id=7 label=AA energy=-4345.55096896911 chargeA=0 energyA=-2172.76014675613 chargeB=0 energyB=-2172.76016632557 indexB=8 distance=4.850560663207648 distance_initial=4.850560663207648 pbc="T T T"
C       -0.06864316       0.20629317       0.71763014       0.00828578       0.01282179       0.00874816
C        0.06864235      -0.20628318      -0.71763269       0.00236470       0.00225535       0.00241190
H       -0.03444987      -0.64695122       1.37622420       0.00089952      -0.00078535       0.00160878
H        0.72444846       0.87539765       1.01129020       0.00942013       0.00031775       0.00844718
H       -1.00371701       0.71429488       0.89229278      -0.00365087      -0.00079987      -0.00056639
H        0.03438407       0.64687392      -1.37632439      -0.00016864       0.00076012      -0.00107301
H       -0.72440338      -0.87548558      -1.01120218      -0.00172379      -0.00109233      -0.00176225
H        1.00374735      -0.71424871      -0.89225016       0.00093836       0.00086881       0.00050416
C        3.17855255       2.42989783       2.26945115      -0.01147901      -0.00560765       0.00127270
C        2.42238299       3.17103909       3.33149153      -0.00430170      -0.00212955      -0.00155332
H        4.18845075       2.79693812       2.17821587       0.00331311       0.00131861      -0.00341330
H        3.23459485       1.37590923       2.49052182      -0.00357770      -0.00536623      -0.00113511
H        2.70634238       2.53509018       1.30565637       0.00376287       0.00471852      -0.00770713
H        1.41243804       2.80416731       3.42277508      -0.00492373      -0.00475181      -0.00244183
H        2.36649605       4.22504328       3.11042926       0.00060716      -0.00079763      -0.00155893
H        2.89462583       3.06578325       4.29526440       0.00023381      -0.00173053      -0.00178162
16
Lattice="30.0 0.0 0.0 0.0 30.0 0.0 0.0 0.0 30.0" Properties=species:S:1:pos:R:3:forces:R:3 dimer_id=7 label=AA energy=-4345.53887596119 chargeA=0 energyA=-2172.76014675613 chargeB=0 energyB=-2172.76016632557 indexB=8 distance=5.329055166012261 distance_initial=4.850560663207648 pbc="T T T"
C       -0.06864316       0.20629317       0.71763014       0.00282202       0.00393064       0.00362825
C        0.06864235      -0.20628318      -0.71763269       0.00173411       0.00216174       0.00169781
H       -0.03444987      -0.64695122       1.37622420       0.00092886       0.00026181       0.00084124
H        0.72444846       0.87539765       1.01129020       0.01278472       0.00586418       0.00672656
H       -1.00371701       0.71429488       0.89229278      -0.00132940      -0.00002537      -0.00014998
H        0.03438407       0.64687392      -1.37632439      -0.00014734       0.00037661      -0.00051836
H       -0.72440338      -0.87548558      -1.01120218      -0.00142733      -0.00077003      -0.00076027
H        1.00374735      -0.71424871      -0.89225016       0.00029106       0.00054884       0.00029247
C        3.45481148       2.70615676       2.54571008      -0.01072155      -0.00575046      -0.00003312
C        2.69864192       3.44729802       3.60775046      -0.00153833      -0.00112734       0.00022373
H        4.46470968       3.07319705       2.45447480       0.00150102      -0.00005786      -0.00274542
H        3.51085378       1.65216816       2.76678075      -0.00182792      -0.00346376       0.00023224
H        2.98260131       2.81134911       1.58191530      -0.00159355       0.00144187      -0.00613347
H        1.68869697       3.08042624       3.69903401      -0.00211065      -0.00240643      -0.00138590
H        2.64275498       4.50130221       3.38668819       0.00045944      -0.00031228      -0.00087098
H        3.17088476       3.34204218       4.57152333       0.00017483      -0.00067217      -0.00104481
16
Lattice="30.0 0.0 0.0 0.0 30.0 0.0 0.0 0.0 30.0" Properties=species:S:1:pos:R:3:forces:R:3 dimer_id=7 label=AA energy=-4345.53024867469 chargeA=0 energyA=-2172.76014675613 chargeB=0 energyB=-2172.76016632557 indexB=8 distance=5.854751863834904 distance_initial=4.850560663207648 pbc="T T T"
C       -0.06864316       0.20629317       0.71763014       0.00110303       0.00065654       0.00145124
C        0.06864235      -0.20628318      -0.71763269       0.00086458       0.00179778       0.00131243
H       -0.03444987      -0.64695122       1.37622420       0.00065396       0.00045537       0.00045240
H        0.72444846       0.87539765       1.01129020       0.00761537       0.00367152       0.00346433
H       -1.00371701       0.71429488       0.89229278      -0.00052022       0.00010120      -0.00005732
H        0.03438407       0.64687392      -1.37632439      -0.00010666       0.00028725      -0.00021532
H       -0.72440338      -0.87548558      -1.01120218      -0.00094989      -0.00049070      -0.00039887
H        1.00374735      -0.71424871      -0.89225016       0.00007562       0.00033021       0.00017922
C        3.75832261       3.00966789       2.84922121      -0.00699092      -0.00314459      -0.00056930
C        3.00215305       3.75080915       3.91126159       0.00040452      -0.00071378       0.00095400
H        4.76822081       3.37670818       2.75798593       0.00061754      -0.00042233      -0.00168395
H        3.81436491       1.95567929       3.07029188      -0.00083572      -0.00194920       0.00058319
H        3.28611244       3.11486024       1.88542643      -0.00148620       0.00076973      -0.00362292
H        1.99220810       3.38393737       4.00254514      -0.00083085      -0.00120800      -0.00082578
H        2.94626611       4.80481334       3.69019932       0.00030513       0.00003809      -0.00053545
H        3.47439589       3.64555331       4.87503446       0.00008071      -0.00017911      -0.00048789
16
Lattice="30.0 0.0 0.0 0.0 30.0 0.0 0.0 0.0 30.0" Properties=species:S:1:pos:R:3:forces:R:3 dimer_id=7 label=AA energy=-4345.52539913067 chargeA=0 energyA=-2172.76014675613 chargeB=0 energyB=-2172.76016632557 indexB=8 distance=6.4323070808230876 distance_initial=4.850560663207648 pbc="T T T"
C       -0.06864316       0.20629317       0.71763014       0.00087623      -0.00036574       0.00057727
C        0.06864235      -0.20628318      -0.71763269       0.00009265       0.00129391       0.00089993
H       -0.03444987      -0.64695122       1.37622420       0.00036876       0.00036965       0.00025741
H        0.72444846       0.87539765       1.01129020       0.00369603       0.00167309       0.00150426
H       -1.00371701       0.71429488       0.89229278      -0.00029197       0.00007243      -0.00005947
H        0.03438407       0.64687392      -1.37632439      -0.00006329       0.00026667      -0.00008086
H       -0.72440338      -0.87548558      -1.01120218      -0.00051728      -0.00023995      -0.00022770
H        1.00374735      -0.71424871      -0.89225016      -0.00001186       0.00021263       0.00010048
C        4.09177427       3.34311955       3.18267287      -0.00454020      -0.00117241      -0.00114827
C        3.33560471       4.08426081       4.24471325       0.00160672      -0.00058997       0.00125817
H        5.10167247       3.71015984       3.09143759       0.00025686      -0.00044536      -0.00087931
H        4.14781657       2.28913095       3.40374354      -0.00046132      -0.00111225       0.00057956
H        3.61956410       3.44831190       2.21887809      -0.00077624       0.00041739      -0.00170253
H        2.32565976       3.71738903       4.33599680      -0.00035725      -0.00063665      -0.00051177
H        3.27971777       5.13826500       4.02365098       0.00015467       0.00020982      -0.00039376
H        3.80784755       3.97900497       5.20848612      -0.00003252       0.00004675      -0.00017343
16
Lattice="30.0 0.0 0.0 0.0 30.0 0.0 0.0 0.0 30.0" Properties=species:S:1:pos:R:3:forces:R:3 dimer_id=7 label=AA energy=-4345.52287456947 chargeA=0 energyA=-2172.76014675613 chargeB=0 energyB=-2172.76016632557 indexB=8 distance=7.066836550280522 distance_initial=4.850560663207648 pbc="T T T"
C       -0.06864316       0.20629317       0.71763014       0.00100942      -0.00070585       0.00026606
C        0.06864235      -0.20628318      -0.71763269      -0.00043712       0.00088573       0.00053537
H       -0.03444987      -0.64695122       1.37622420       0.00018219       0.00025859       0.00017133
H        0.72444846       0.87539765       1.01129020       0.00164206       0.00066154       0.00058079
H       -1.00371701       0.71429488       0.89229278      -0.00023156       0.00003435      -0.00007785
H        0.03438407       0.64687392      -1.37632439      -0.00002629       0.00026801      -0.00001627
H       -0.72440338      -0.87548558      -1.01120218      -0.00021728      -0.00004915      -0.00012395
H        1.00374735      -0.71424871      -0.89225016      -0.00004753       0.00016622       0.00005037
C        4.45812003       3.70946531       3.54901863      -0.00333152      -0.00012282      -0.00145499
C        3.70195047       4.45060657       4.61105901       0.00229572      -0.00047897       0.00148298
H        5.46801823       4.07650560       3.45778335       0.00013871      -0.00038204      -0.00041875
H        4.51416233       2.65547671       3.77008930      -0.00029483      -0.00067920       0.00052481
H        3.98590986       3.81465766       2.58522385      -0.00038740       0.00011607      -0.00076701
H        2.69200552       4.08373479       4.70234256      -0.00023351      -0.00037898      -0.00037478
H        3.64606353       5.50461076       4.38999674       0.00006136       0.00023768      -0.00031853
H        4.17419331       4.34535073       5.57483188      -0.00012241       0.00016881      -0.00005956
16
Lattice="30.0 0.0 0.0 0.0 30.0 0.0 0.0 0.0 30.0" Properties=species:S:1:pos:R:3:forces:R:3 dimer_id=7 label=AA energy=-4345.52160744278 chargeA=0 energyA=-2172.76014675613 chargeB=0 energyB=-2172.76016632557 indexB=8 distance=7.763960603872688 distance_initial=4.850560663207648 pbc="T T T"
C       -0.06864316       0.20629317       0.71763014       0.00105270      -0.00088370       0.00013013
C        0.06864235      -0.20628318      -0.71763269      -0.00070504       0.00068569       0.00031004
H       -0.03444987      -0.64695122       1.37622420       0.00008249       0.00018216       0.00014101
H        0.72444846       0.87539765       1.01129020       0.00071924       0.00024975       0.00016935
H       -1.00371701       0.71429488       0.89229278      -0.00018666       0.00002395      -0.00007626
H        0.03438407       0.64687392      -1.37632439      -0.00001211       0.00025929       0.00001798
H       -0.72440338      -0.87548558      -1.01120218      -0.00008161       0.00002873      -0.00008035
H        1.00374735      -0.71424871      -0.89225016      -0.00006815       0.00012831       0.00001352
C        4.86060479       4.11195007       3.95150339      -0.00283095       0.00039642      -0.00161525
C        4.10443523       4.85309133       5.01354377       0.00267124      -0.00039264       0.00169697
H        5.87050299       4.47899036       3.86026811       0.00014879      -0.00032139      -0.00017558
H        4.91664709       3.05796147       4.17257406      -0.00021452      -0.00049572       0.00047648
H        4.38839462       4.21714242       2.98770861      -0.00017006      -0.00005027      -0.00035469
H        3.09449028       4.48621955       5.10482732      -0.00022965      -0.00027573      -0.00033836
H        4.04854829       5.90709552       4.79248150       0.00001368       0.00022663      -0.00028440
H        4.57667807       4.74783549       5.97731664      -0.00018938       0.00023853      -0.00003057
16
Lattice="30.0 0.0 0.0 0.0 30.0 0.0 0.0 0.0 30.0" Properties=species:S:1:pos:R:3:forces:R:3 dimer_id=7 label=AA energy=-4345.52099967889 chargeA=0 energyA=-2172.76014675613 chargeB=0 energyB=-2172.76016632557 indexB=8 distance=8.529854037369583 distance_initial=4.850560663207648 pbc="T T T"
C       -0.06864316       0.20629317       0.71763014       0.00104027      -0.00099456       0.00005566
C        0.06864235      -0.20628318      -0.71763269      -0.00082117       0.00063194       0.00022679
H       -0.03444987      -0.64695122       1.37622420       0.00003383       0.00014578       0.00013021
H        0.72444846       0.87539765       1.01129020       0.00034075       0.00010492      -0.00000257
H       -1.00371701       0.71429488       0.89229278      -0.00014544       0.00002351      -0.00007111
H        0.03438407       0.64687392      -1.37632439      -0.00000801       0.00025344       0.00003249
H       -0.72440338      -0.87548558      -1.01120218      -0.00003622       0.00003916      -0.00007625
H        1.00374735      -0.71424871      -0.89225016      -0.00006737       0.00008965      -0.00001630
C        5.30279357       4.55413885       4.39369217      -0.00270845       0.00062466      -0.00171698
C        4.54662401       5.29528011       5.45573255       0.00288427      -0.00034963       0.00181493
H        6.31269177       4.92117914       4.30245689       0.00018091      -0.00028639      -0.00005784
H        5.35883587       3.50015025       4.61476284      -0.00016662      -0.00042639       0.00044411
H        4.83058340       4.65933120       3.42989739      -0.00005236      -0.00013242      -0.00016799
H        3.53667906       4.92840833       5.54701610      -0.00024717      -0.00023138      -0.00032769
H        4.49073707       6.34928430       5.23467028      -0.00000897       0.00022998      -0.00026498
H        5.01886685       5.19002427       6.41950542      -0.00021823       0.00027772      -0.00000249
16
Lattice="30.0 0.0 0.0 0.0 30.0 0.0 0.0 0.0 30.0" Properties=species:S:1:pos:R:3:forces:R:3 dimer_id=7 label=AA energy=-4345.52069841362 chargeA=0 energyA=-2172.76014675613 chargeB=0 energyB=-2172.76016632557 indexB=8 distance=9.371300756848708 distance_initial=4.850560663207648 pbc="T T T"
C       -0.06864316       0.20629317       0.71763014       0.00100287      -0.00108246       0.00000813
C        0.06864235      -0.20628318      -0.71763269      -0.00085969       0.00062952       0.00020393
H       -0.03444987      -0.64695122       1.37622420       0.00001184       0.00013115       0.00012623
H        0.72444846       0.87539765       1.01129020       0.00020744       0.00008613      -0.00005562
H       -1.00371701       0.71429488       0.89229278      -0.00011047       0.00002736      -0.00006639
H        0.03438407       0.64687392      -1.37632439      -0.00000883       0.00025476       0.00003598
H       -0.72440338      -0.87548558      -1.01120218      -0.00002557       0.00003273      -0.00007987
H        1.00374735      -0.71424871      -0.89225016      -0.00006217       0.00006015      -0.00003729
C        5.78860306       5.03994834       4.87950166      -0.00268547       0.00072250      -0.00177757
C        5.03243350       5.78108960       5.94154204       0.00301195      -0.00032745       0.00185566
H        6.79850126       5.40698863       4.78826638       0.00019051      -0.00027141      -0.00000049
H        5.84464536       3.98595974       5.10057233      -0.00014394      -0.00039729       0.00041784
H        5.31639289       5.14514069       3.91570688      -0.00000396      -0.00019085      -0.00008467
H        4.02248855       5.41421782       6.03282559      -0.00027022      -0.00021032      -0.00032131
H        4.97654656       6.83509379       5.72047977      -0.00002539       0.00023656      -0.00025414
H        5.50467634       5.67583376       6.90531491      -0.00022890       0.00029893       0.00002958
16
Lattice="30.0 0.0 0.0 0.0 30.0 0.0 0.0 0.0 30.0" Properties=species:S:1:pos:R:3:forces:R:3 dimer_id=7 label=AA energy=-4345.52053845687 chargeA=0 energyA=-2172.76014675613 chargeB=0 energyB=-2172.76016632557 indexB=8 distance=10.295753892405083 distance_initial=4.850560663207648 pbc="T T T"
C       -0.06864316       0.20629317       0.71763014       0.00098666      -0.00112635      -0.00001326
C        0.06864235      -0.20628318      -0.71763269      -0.00087876       0.00063251       0.00019451
H       -0.03444987      -0.64695122       1.37622420       0.00000075       0.00012538       0.00012466
H        0.72444846       0.87539765       1.01129020       0.00014840       0.00009083      -0.00007157
H       -1.00371701       0.71429488       0.89229278      -0.00008513       0.00003087      -0.00006289
H        0.03438407       0.64687392      -1.37632439      -0.00001222       0.00025622       0.00003494
H       -0.72440338      -0.87548558      -1.01120218      -0.00002235       0.00002594      -0.00008509
H        1.00374735      -0.71424871      -0.89225016      -0.00005772       0.00003924      -0.00005124
C        6.32233633       5.57368161       5.41323492      -0.00268806       0.00076601      -0.00180749
C        5.56616677       6.31482287       6.47527530       0.00308610      -0.00031558       0.00187423
H        7.33223453       5.94072190       5.32199964       0.00019115      -0.00026699       0.00002605
H        6.37837863       4.51969301       5.63430559      -0.00013015      -0.00038365       0.00040137
H        5.85012616       5.67887396       4.44944014       0.00002012      -0.00022561      -0.00004821
H        4.55622182       5.94795109       6.56655885      -0.00028817      -0.00019925      -0.00031929
H        5.51027983       7.36882706       6.25421303      -0.00003687       0.00023990      -0.00024857
H        6.03840961       6.20956703       7.43904817      -0.00023379       0.00031052       0.00005184
16
Lattice="30.0 0.0 0.0 0.0 30.0 0.0 0.0 0.0 30.0" Properties=species:S:1:pos:R:3:forces:R:3 dimer_id=7 label=AA energy=-4345.52043606771 chargeA=0 energyA=-2172.76014675613 chargeB=0 energyB=-2172.76016632557 indexB=8 distance=11.311401789287027 distance_initial=4.850560663207648 pbc="T T T"
C       -0.06864316       0.20629317       0.71763014       0.00097562      -0.00115427      -0.00003040
C        0.06864235      -0.20628318      -0.71763269      -0.00088952       0.00063693       0.00019389
H       -0.03444987      -0.64695122       1.37622420      -0.00000581       0.00012276       0.00012292
H        0.72444846       0.87539765       1.01129020       0.00011738       0.00009672      -0.00007466
H       -1.00371701       0.71429488       0.89229278      -0.00006811       0.00003193      -0.00006183
H        0.03438407       0.64687392      -1.37632439      -0.00001479       0.00025789       0.00003459
H       -0.72440338      -0.87548558      -1.01120218      -0.00002090       0.00002151      -0.00008883
H        1.00374735      -0.71424871      -0.89225016      -0.00005387       0.00002604      -0.00005927
C        6.90872092       6.16006619       5.99961951      -0.00269852       0.00078688      -0.00182394
C        6.15255136       6.90120745       7.06165989       0.00313072      -0.00030861       0.00188199
H        7.91861912       6.52710648       5.90838423       0.00018872      -0.00026514       0.00003939
H        6.96476322       5.10607759       6.22069018      -0.00011996      -0.00037583       0.00039223
H        6.43651075       6.26525854       5.03582473       0.00003752      -0.00024280      -0.00002904
H        5.14260641       6.53433567       7.15294344      -0.00029951      -0.00019272      -0.00031795
H        6.09666442       7.95521164       6.84059762      -0.00004356       0.00024130      -0.00024506
H        6.62479420       6.79595161       8.02543276      -0.00023542       0.00031740       0.00006596
16
Lattice="30.0 0.0 0.0 0.0 30.0 0.0 0.0 0.0 30.0" Properties=species:S:1:pos:R:3:forces:R:3 dimer_id=7 label=AA energy=-4345.52038495475 chargeA=0 energyA=-2172.76014675613 chargeB=0 energyB=-2172.76016632557 indexB=8 distance=12.427240580824982 distance_initial=4.850560663207648 pbc="T T T"
C       -0.06864316       0.20629317       0.71763014       0.00097213      -0.00116702      -0.00003880
C        0.06864235      -0.20628318      -0.71763269      -0.00089582       0.00064051       0.00019478
H       -0.03444987      -0.64695122       1.37622420      -0.00000936       0.00012188       0.00012255
H        0.72444846       0.87539765       1.01129020       0.00009780       0.00009941      -0.00007545
H       -1.00371701       0.71429488       0.89229278      -0.00005644       0.00003279      -0.00006066
H        0.03438407       0.64687392      -1.37632439      -0.00001689       0.00025935       0.00003354
H       -0.72440338      -0.87548558      -1.01120218      -0.00002096       0.00001778      -0.00009255
H        1.00374735      -0.71424871      -0.89225016      -0.00005036       0.00001694      -0.00006472
C        7.55295074       6.80429602       6.64384934      -0.00270411       0.00079903      -0.00183200
C        6.79678118       7.54543728       7.70588972       0.00315633      -0.00030420       0.00188571
H        8.56284894       7.17133631       6.55261406       0.00018476      -0.00026589       0.00004532
H        7.60899304       5.75030742       6.86492001      -0.00011295      -0.00037257       0.00038626
H        7.08074057       6.90948837       5.68005456       0.00004861      -0.00025192      -0.00001880
H        5.78683623       7.17856550       7.79717327      -0.00030864      -0.00018961      -0.00031715
H        6.74089424       8.59944147       7.48482745      -0.00004806       0.00024207      -0.00024319
H        7.26902402       7.44018144       8.66966259      -0.00023606       0.00032144       0.00007515
16
Lattice="30.0 0.0 0.0 0.0 30.0 0.0 0.0 0.0 30.0" Properties=species:S:1:pos:R:3:forces:R:3 dimer_id=7 label=AA energy=-4345.52035676539 chargeA=0 energyA=-2172.76014675613 chargeB=0 energyB=-2172.76016632557 indexB=8 distance=13.653153799260155 distance_initial=4.850560663207648 pbc="T T T"
C       -0.06864316       0.20629317       0.71763014       0.00097138      -0.00117301      -0.00004350
C        0.06864235      -0.20628318      -0.71763269      -0.00090024       0.00064246       0.00019594
H       -0.03444987      -0.64695122       1.37622420      -0.00001145       0.00012188       0.00012235
H        0.72444846       0.87539765       1.01129020       0.00008598       0.00010096      -0.00007441
H       -1.00371701       0.71429488       0.89229278      -0.00004839       0.00003312      -0.00005982
H        0.03438407       0.64687392      -1.37632439      -0.00001827       0.00026060       0.00003301
H       -0.72440338      -0.87548558      -1.01120218      -0.00002087       0.00001557      -0.00009522
H        1.00374735      -0.71424871      -0.89225016      -0.00004764       0.00001122      -0.00006801
C        8.26073207       7.51207735       7.35163066      -0.00270988       0.00080446      -0.00183730
C        7.50456251       8.25321861       8.41367104       0.00317254      -0.00030080       0.00188766
H        9.27063027       7.87911764       7.26039538       0.00018152      -0.00026691       0.00004838
H        8.31677437       6.45808875       7.57270133      -0.00010795      -0.00037053       0.00038281
H        7.78852190       7.61726970       6.38783588       0.00005577      -0.00025650      -0.00001358
H        6.49461756       7.88634683       8.50495459      -0.00031510      -0.00018770      -0.00031671
H        7.44867557       9.30722280       8.19260877      -0.00005068       0.00024131      -0.00024164
H        7.97680535       8.14796277       9.37744391      -0.00023672       0.00032387       0.00008004
16
Lattice="30.0 0.0 0.0 0.0 30.0 0.0 0.0 0.0 30.0" Properties=species:S:1:pos:R:3:forces:R:3 dimer_id=7 label=AA energy=-4345.52034001462 chargeA=0 energyA=-2172.76014675613 chargeB=0 energyB=-2172.76016632557 indexB=8 distance=15.000000000194841 distance_initial=4.850560663207648 pbc="T T T"
C       -0.06864316       0.20629317       0.71763014       0.00097153      -0.00117577      -0.00004640
C        0.06864235      -0.20628318      -0.71763269      -0.00090378       0.00064297       0.00019668
H       -0.03444987      -0.64695122       1.37622420      -0.00001286       0.00012194       0.00012230
H        0.72444846       0.87539765       1.01129020       0.00007830       0.00010187      -0.00007329
H       -1.00371701       0.71429488       0.89229278      -0.00004312       0.00003320      -0.00005917
H        0.03438407       0.64687392      -1.37632439      -0.00001911       0.00026170       0.00003260
H       -0.72440338      -0.87548558      -1.01120218      -0.00002062       0.00001433      -0.00009707
H        1.00374735      -0.71424871      -0.89225016      -0.00004551       0.00000758      -0.00007019
C        9.03833409       8.28967936       8.12923268      -0.00271380       0.00080747      -0.00184043
C        8.28216453       9.03082062       9.19127306       0.00318302      -0.00029911       0.00188861
H       10.04823229       8.65671965       8.03799740       0.00017828      -0.00026809       0.00004959
H        9.09437639       7.23569076       8.35030335      -0.00010436      -0.00036954       0.00038083
H        8.56612392       8.39487171       7.16543790       0.00006145      -0.00025859      -0.00001006
H        7.27221958       8.66394884       9.28255661      -0.00032033      -0.00018684      -0.00031671
H        8.22627759      10.08482481       8.97021079      -0.00005234       0.00024120      -0.00024091
H        8.75440737       8.92556478      10.15504593      -0.00023675       0.00032567       0.00008360
16
Lattice="30.0 0.0 0.0 0.0 30.0 0.0 0.0 0.0 30.0" Properties=species:S:1:pos:R:3:forces:R:3 dimer_id=8 label=AA energy=-4345.54960122522 chargeA=0 energyA=-2172.76013086252 chargeB=0 energyB=-2172.76010420435 indexB=8 distance=5.467873039152774 distance_initial=5.467873039152774 pbc="T T T"
C        0.47451186       0.47743298       0.33039069       0.01252466       0.00822793       0.01954658
C       -0.47451904      -0.47742552      -0.33039032      -0.00825423      -0.00420113      -0.00968206
H        1.44063313       0.02482037       0.48753033       0.00414088       0.00452201       0.00803067
H        0.62339613       1.36109766      -0.26952725       0.00058389       0.00634792      -0.00579552
H        0.10468993       0.79603349       1.29198379       0.00700452       0.00110634       0.00613619
H       -1.44069764      -0.02494559      -0.48750903      -0.00002135      -0.00001958      -0.00002279
H       -0.62326812      -1.36112642       0.26951203       0.00144042       0.00164719       0.00089080
H       -0.10466790      -0.79596832      -1.29199431      -0.00005057      -0.00024030      -0.00032541
C        2.82528229       2.49842652       3.02008502      -0.01229595      -0.00341990      -0.01734606
C        3.48845816       3.81534446       3.29364790       0.00269606       0.00089580       0.00215688
H        2.11195901       2.25089167       3.79006552      -0.00244616      -0.00246914       0.00080286
H        2.29686506       2.51262985       2.08013635      -0.00526649      -0.01302681      -0.00400147
H        3.54622250       1.69765808       2.97551829      -0.00093526      -0.00239105      -0.00151559
H        4.20205352       4.06279324       2.52390796      -0.00008278       0.00047702      -0.00064470
H        4.01665585       3.80086035       4.23375334       0.00161096       0.00255543       0.00195305
H        2.76769646       4.61625546       3.33816073      -0.00064861      -0.00001171      -0.00018343
16
Lattice="30.0 0.0 0.0 0.0 30.0 0.0 0.0 0.0 30.0" Properties=species:S:1:pos:R:3:forces:R:3 dimer_id=8 label=AA energy=-4345.5372348552 chargeA=0 energyA=-2172.76013086252 chargeB=0 energyB=-2172.76010420435 indexB=8 distance=5.947591859391226 distance_initial=5.467873039152774 pbc="T T T"
C        0.47451186       0.47743298       0.33039069       0.01070780       0.00770696       0.01253396
C       -0.47451904      -0.47742552      -0.33039032      -0.00481611      -0.00245163      -0.00518187
H        1.44063313       0.02482037       0.48753033       0.00245106       0.00216013       0.00419964
H        0.62339613       1.36109766      -0.26952725       0.00001802       0.00322630      -0.00357698
H        0.10468993       0.79603349       1.29198379       0.00373638       0.00126912       0.00458581
H       -1.44069764      -0.02494559      -0.48750903      -0.00013297       0.00011496       0.00005020
H       -0.62326812      -1.36112642       0.26951203       0.00075571       0.00098354       0.00044220
H       -0.10466790      -0.79596832      -1.29199431       0.00012572      -0.00009763      -0.00019099
C        3.10224808       2.77539231       3.29705081      -0.00692746      -0.00447567      -0.00652695
C        3.76542395       4.09231025       3.57061369       0.00139146       0.00049251      -0.00023436
H        2.38892480       2.52785746       4.06703131      -0.00092481      -0.00136622       0.00003748
H        2.57383085       2.78959564       2.35710214      -0.00549140      -0.00867901      -0.00567775
H        3.82318829       1.97462387       3.25248408      -0.00089544      -0.00071237      -0.00094734
H        4.47901931       4.33975903       2.80087375      -0.00010423       0.00053284      -0.00050053
H        4.29362164       4.07782614       4.51071913       0.00067630       0.00141484       0.00111612
H        3.04466225       4.89322125       3.61512652      -0.00057004      -0.00011867      -0.00012867
16
Lattice="30.0 0.0 0.0 0.0 30.0 0.0 0.0 0.0 30.0" Properties=species:S:1:pos:R:3:forces:R:3 dimer_id=8 label=AA energy=-4345.52902409444 chargeA=0 energyA=-2172.76013086252 chargeB=0 energyB=-2172.76010420435 indexB=8 distance=6.469398371100069 distance_initial=5.467873039152774 pbc="T T T"
C        0.47451186       0.47743298       0.33039069       0.00593602       0.00373475       0.00687521
C       -0.47451904      -0.47742552      -0.33039032      -0.00204007      -0.00065896      -0.00277938
H        1.44063313       0.02482037       0.48753033       0.00099897       0.00116717       0.00217144
H        0.62339613       1.36109766      -0.26952725      -0.00019226       0.00153762      -0.00206742
H        0.10468993       0.79603349       1.29198379       0.00191717       0.00053411       0.00234875
H       -1.44069764      -0.02494559      -0.48750903      -0.00023025       0.00015040       0.00004743
H       -0.62326812      -1.36112642       0.26951203       0.00036903       0.00054272       0.00024410
H       -0.10466790      -0.79596832      -1.29199431       0.00005648      -0.00011470      -0.00013537
C        3.40351321       3.07665744       3.59831594      -0.00360968      -0.00270310      -0.00209011
C        4.06668908       4.39357538       3.87187882       0.00100131      -0.00030771      -0.00053705
H        2.69018993       2.82912259       4.36829644      -0.00030363      -0.00083206      -0.00034009
H        2.87509598       3.09086077       2.65836727      -0.00264400      -0.00446426      -0.00302217
H        4.12445342       2.27588900       3.55374921      -0.00076991       0.00006105      -0.00063508
H        4.78028444       4.64102416       3.10213888      -0.00008928       0.00052377      -0.00042162
H        4.59488677       4.37909127       4.81198426       0.00014100       0.00106238       0.00041833
H        3.34592738       5.19448638       3.91639165      -0.00054091      -0.00023318      -0.00007697
16
Lattice="30.0 0.0 0.0 0.0 30.0 0.0 0.0 0.0 30.0" Properties=species:S:1:pos:R:3:forces:R:3 dimer_id=8 label=AA energy=-4345.5245495475 chargeA=0 energyA=-2172.76013086252 chargeB=0 energyB=-2172.76010420435 indexB=8 distance=7.0369850987549425 distance_initial=5.467873039152774 pbc="T T T"
C        0.47451186       0.47743298       0.33039069       0.00244889       0.00082903       0.00347457
C       -0.47451904      -0.47742552      -0.33039032      -0.00029633       0.00051742      -0.00152453
H        1.44063313       0.02482037       0.48753033       0.00025988       0.00081388       0.00119350
H        0.62339613       1.36109766      -0.26952725      -0.00019446       0.00069873      -0.00110065
H        0.10468993       0.79603349       1.29198379       0.00113046       0.00012485       0.00095004
H       -1.44069764      -0.02494559      -0.48750903      -0.00027836       0.00017404       0.00002908
H       -0.62326812      -1.36112642       0.26951203       0.00015102       0.00023528       0.00017249
H       -0.10466790      -0.79596832      -1.29199431      -0.00003230      -0.00014213      -0.00010762
C        3.73120956       3.40435379       3.92601229      -0.00186457      -0.00123799      -0.00011786
C        4.39438543       4.72127173       4.19957517       0.00100587      -0.00078445      -0.00036391
H        3.01788628       3.15681894       4.69599279      -0.00001831      -0.00056724      -0.00049363
H        3.20279233       3.41855712       2.98606362      -0.00087139      -0.00216107      -0.00121972
H        4.45214977       2.60358535       3.88144556      -0.00063237       0.00042997      -0.00043611
H        5.10798079       4.96872051       3.42983523      -0.00011929       0.00049108      -0.00030892
H        4.92258312       4.70678762       5.13968061      -0.00019625       0.00094278      -0.00010359
H        3.67362373       5.52218273       4.24408800      -0.00049251      -0.00036418      -0.00004316
16
Lattice="30.0 0.0 0.0 0.0 30.0 0.0 0.0 0.0 30.0" Properties=species:S:1:pos:R:3:forces:R:3 dimer_id=8 label=AA energy=-4345.52232438134 chargeA=0 energyA=-2172.76013086252 chargeB=0 energyB=-2172.76010420435 indexB=8 distance=7.654368512294026 distance_initial=5.467873039152774 pbc="T T T"
C        0.47451186       0.47743298       0.33039069       0.00071122      -0.00060922       0.00182245
C       -0.47451904      -0.47742552      -0.33039032       0.00049768       0.00099262      -0.00094193
H        1.44063313       0.02482037       0.48753033      -0.00002853       0.00062045       0.00069308
H        0.62339613       1.36109766      -0.26952725      -0.00015277       0.00032918      -0.00058055
H        0.10468993       0.79603349       1.29198379       0.00071103      -0.00001116       0.00031691
H       -1.44069764      -0.02494559      -0.48750903      -0.00028266       0.00019272       0.00000677
H       -0.62326812      -1.36112642       0.26951203       0.00003201       0.00006753       0.00011813
H       -0.10466790      -0.79596832      -1.29199431      -0.00008553      -0.00014921      -0.00009728
C        4.08765604       3.76080027       4.28245877      -0.00102073      -0.00058726       0.00088106
C        4.75083191       5.07771821       4.55602165       0.00113785      -0.00086072      -0.00021850
H        3.37433276       3.51326542       5.05243927       0.00009854      -0.00045508      -0.00054823
H        3.55923881       3.77500360       3.34251010      -0.00005727      -0.00095653      -0.00045449
H        4.80859625       2.96003183       4.23789204      -0.00052765       0.00056900      -0.00032300
H        5.46442727       5.32516699       3.78628171      -0.00016266       0.00045436      -0.00022550
H        5.27902960       5.06323410       5.49612709      -0.00040245       0.00086099      -0.00041829
H        4.03007021       5.87862921       4.60053448      -0.00046808      -0.00045767      -0.00003063
16
Lattice="30.0 0.0 0.0 0.0 30.0 0.0 0.0 0.0 30.0" Properties=species:S:1:pos:R:3:forces:R:3 dimer_id=8 label=AA energy=-4345.5212899148 chargeA=0 energyA=-2172.76013086252 chargeB=0 energyB=-2172.76010420435 indexB=8 distance=8.325917513580322 distance_initial=5.467873039152774 pbc="T T T"
C        0.47451186       0.47743298       0.33039069       0.00004752      -0.00110831       0.00110624
C       -0.47451904      -0.47742552      -0.33039032       0.00070151       0.00102370      -0.00073666
H        1.44063313       0.02482037       0.48753033      -0.00009313       0.00046597       0.00042340
H        0.62339613       1.36109766      -0.26952725      -0.00012621       0.00018089      -0.00033944
H        0.10468993       0.79603349       1.29198379       0.00042370      -0.00004966       0.00008620
H       -1.44069764      -0.02494559      -0.48750903      -0.00024682       0.00020914       0.00000883
H       -0.62326812      -1.36112642       0.26951203      -0.00002311       0.00001071       0.00007341
H       -0.10466790      -0.79596832      -1.29199431      -0.00010008      -0.00013002      -0.00007092
C        4.47537504       4.14851926       4.67017777      -0.00066441      -0.00049960       0.00141220
C        5.13855091       5.46543720       4.94374065       0.00124150      -0.00071436      -0.00022184
H        3.76205176       3.90098441       5.44015827       0.00012923      -0.00041036      -0.00054501
H        3.94695781       4.16272259       3.73022910       0.00030161      -0.00028446      -0.00019239
H        5.19631525       3.34775082       4.62561104      -0.00043946       0.00060260      -0.00026121
H        5.85214627       5.71288598       4.17400071      -0.00018871       0.00043532      -0.00017239
H        5.66674860       5.45095309       5.88384609      -0.00051284       0.00077669      -0.00055304
H        4.41778921       6.26634820       4.98825348      -0.00045030      -0.00050826      -0.00001737
16
Lattice="30.0 0.0 0.0 0.0 30.0 0.0 0.0 0.0 30.0" Properties=species:S:1:pos:R:3:forces:R:3 dimer_id=8 label=AA energy=-4345.52081076603 chargeA=0 energyA=-2172.76013086252 chargeB=0 energyB=-2172.76010420435 indexB=8 distance=9.056384243812014 distance_initial=5.467873039152774 pbc="T T T"
C        0.47451186       0.47743298       0.33039069      -0.00016253      -0.00121490       0.00083344
C       -0.47451904      -0.47742552      -0.33039032       0.00071522       0.00094249      -0.00067056
H        1.44063313       0.02482037       0.48753033      -0.00006914       0.00035190       0.00027862
H        0.62339613       1.36109766      -0.26952725      -0.00010866       0.00012883      -0.00023026
H        0.10468993       0.79603349       1.29198379       0.00024155      -0.00004778       0.00001577
H       -1.44069764      -0.02494559      -0.48750903      -0.00020712       0.00022001       0.00001730
H       -0.62326812      -1.36112642       0.26951203      -0.00004925      -0.00000697       0.00004264
H       -0.10466790      -0.79596832      -1.29199431      -0.00009881      -0.00010760      -0.00004609
C        4.89711020       4.57025443       5.09191293      -0.00050403      -0.00053392       0.00172088
C        5.56028607       5.88717237       5.36547581       0.00127319      -0.00057109      -0.00029990
H        4.18378692       4.32271958       5.86189343       0.00013173      -0.00039137      -0.00052952
H        4.36869297       4.58445776       4.15196426       0.00041432       0.00003536      -0.00015971
H        5.61805041       3.76948599       5.04734620      -0.00037795       0.00060678      -0.00022760
H        6.27388143       6.13462115       4.59573587      -0.00020364       0.00042417      -0.00013905
H        6.08848376       5.87268826       6.30558125      -0.00056516       0.00071017      -0.00059818
H        4.83952437       6.68808337       5.40998864      -0.00042972      -0.00054607      -0.00000776
16
Lattice="30.0 0.0 0.0 0.0 30.0 0.0 0.0 0.0 30.0" Properties=species:S:1:pos:R:3:forces:R:3 dimer_id=8 label=AA energy=-4345.52056612077 chargeA=0 energyA=-2172.76013086252 chargeB=0 energyB=-2172.76010420435 indexB=8 distance=9.850937800778196 distance_initial=5.467873039152774 pbc="T T T"
C        0.47451186       0.47743298       0.33039069      -0.00022412      -0.00121652       0.00070952
C       -0.47451904      -0.47742552      -0.33039032       0.00069918       0.00087458      -0.00063709
H        1.44063313       0.02482037       0.48753033      -0.00003869       0.00028087       0.00019674
H        0.62339613       1.36109766      -0.26952725      -0.00009634       0.00010639      -0.00017116
H        0.10468993       0.79603349       1.29198379       0.00013077      -0.00003478      -0.00000078
H       -1.44069764      -0.02494559      -0.48750903      -0.00017783       0.00022824       0.00002565
H       -0.62326812      -1.36112642       0.26951203      -0.00006436      -0.00001496       0.00002463
H       -0.10466790      -0.79596832      -1.29199431      -0.00009334      -0.00008956      -0.00002809
C        5.35584591       5.02899014       5.55064864      -0.00041699      -0.00057896       0.00190768
C        6.01902178       6.34590808       5.82421152       0.00127553      -0.00048009      -0.00037175
H        4.64252263       4.78145529       6.32062914       0.00013312      -0.00038285      -0.00051988
H        4.82742868       5.04319347       4.61069997       0.00043767       0.00019461      -0.00019445
H        6.07678612       4.22822170       5.50608191      -0.00034355       0.00060508      -0.00020716
H        6.73261714       6.59335686       5.05447158      -0.00021227       0.00041497      -0.00011573
H        6.54721947       6.33142397       6.76431696      -0.00059376       0.00066706      -0.00061821
H        5.29826008       7.14681908       5.86872435      -0.00041501      -0.00057409       0.00000007
16
Lattice="30.0 0.0 0.0 0.0 30.0 0.0 0.0 0.0 30.0" Properties=species:S:1:pos:R:3:forces:R:3 dimer_id=8 label=AA energy=-4345.52043011626 chargeA=0 energyA=-2172.76013086252 chargeB=0 energyB=-2172.76010420435 indexB=8 distance=10.715200779357405 distance_initial=5.467873039152774 pbc="T T T"
C        0.47451186       0.47743298       0.33039069      -0.00024522      -0.00120357       0.00064577
C       -0.47451904      -0.47742552      -0.33039032       0.00068439       0.00083123      -0.00061945
H        1.44063313       0.02482037       0.48753033      -0.00001616       0.00023647       0.00014704
H        0.62339613       1.36109766      -0.26952725      -0.00009073       0.00009283      -0.00013897
H        0.10468993       0.79603349       1.29198379       0.00006204      -0.00002396      -0.00000405
H       -1.44069764      -0.02494559      -0.48750903      -0.00015848       0.00023334       0.00003047
H       -0.62326812      -1.36112642       0.26951203      -0.00007455      -0.00002209       0.00001346
H       -0.10466790      -0.79596832      -1.29199431      -0.00008954      -0.00007684      -0.00001583
C        5.85482837       5.52797260       6.04963111      -0.00036399      -0.00061745       0.00202775
C        6.51800424       6.84489054       6.32319399       0.00127993      -0.00042313      -0.00041120
H        5.14150509       5.28043775       6.81961161       0.00013544      -0.00037819      -0.00051365
H        5.32641114       5.54217593       5.10968244       0.00043891       0.00028463      -0.00023450
H        6.57576858       4.72720416       6.00506438      -0.00032404       0.00060553      -0.00019352
H        7.23159960       7.09233932       5.55345405      -0.00021426       0.00041077      -0.00010169
H        7.04620193       6.83040643       7.26329943      -0.00061658       0.00063902      -0.00063866
H        5.79724254       7.64580154       6.36770682      -0.00040720      -0.00058859       0.00000704
16
Lattice="30.0 0.0 0.0 0.0 30.0 0.0 0.0 0.0 30.0" Properties=species:S:1:pos:R:3:forces:R:3 dimer_id=8 label=AA energy=-4345.52035459789 chargeA=0 energyA=-2172.76013086252 chargeB=0 energyB=-2172.76010420435 indexB=8 distance=11.655289085592178 distance_initial=5.467873039152774 pbc="T T T"
C        0.47451186       0.47743298       0.33039069      -0.00025039      -0.00118694       0.00061299
C       -0.47451904      -0.47742552      -0.33039032       0.00067617       0.00080619      -0.00060860
H        1.44063313       0.02482037       0.48753033      -0.00000053       0.00020907       0.00011690
H        0.62339613       1.36109766      -0.26952725      -0.00008770       0.00008421      -0.00012025
H        0.10468993       0.79603349       1.29198379       0.00001936      -0.00001634      -0.00000335
H       -1.44069764      -0.02494559      -0.48750903      -0.00014538       0.00023688       0.00003360
H       -0.62326812      -1.36112642       0.26951203      -0.00008083      -0.00002751       0.00000766
H       -0.10466790      -0.79596832      -1.29199431      -0.00008699      -0.00006766      -0.00000698
C        6.39758861       6.07073284       6.59239134      -0.00033826      -0.00064712       0.00209770
C        7.06076448       7.38765078       6.86595422       0.00128024      -0.00038873      -0.00043758
H        5.68426533       5.82319799       7.36237184       0.00013778      -0.00037571      -0.00050877
H        5.86917138       6.08493617       5.65244267       0.00043564       0.00033803      -0.00026481
H        7.11852882       5.26996440       6.54782461      -0.00031112       0.00060418      -0.00018441
H        7.77435984       7.63509956       6.09621428      -0.00021415       0.00040810      -0.00009213
H        7.58896217       7.37316667       7.80605966      -0.00063223       0.00062099      -0.00065455
H        6.34000278       8.18856178       6.91046705      -0.00040162      -0.00059763       0.00001258
16
Lattice="30.0 0.0 0.0 0.0 30.0 0.0 0.0 0.0 30.0" Properties=species:S:1:pos:R:3:forces:R:3 dimer_id=8 label=AA energy=-4345.52031185074 chargeA=0 energyA=-2172.76013086252 chargeB=0 energyB=-2172.76010420435 indexB=8 distance=12.677855168677226 distance_initial=5.467873039152774 pbc="T T T"
C        0.47451186       0.47743298       0.33039069      -0.00025469      -0.00117843       0.00059070
C       -0.47451904      -0.47742552      -0.33039032       0.00066997       0.00079080      -0.00060289
H        1.44063313       0.02482037       0.48753033       0.00001086       0.00019157       0.00009830
H        0.62339613       1.36109766      -0.26952725      -0.00008621       0.00007911      -0.00010975
H        0.10468993       0.79603349       1.29198379      -0.00000804      -0.00001103      -0.00000128
H       -1.44069764      -0.02494559      -0.48750903      -0.00013556       0.00023901       0.00003591
H       -0.62326812      -1.36112642       0.26951203      -0.00008459      -0.00003078       0.00000439
H       -0.10466790      -0.79596832      -1.29199431      -0.00008551      -0.00006089      -0.00000003
C        6.98796741       6.66111164       7.18277015      -0.00032177      -0.00066528       0.00214101
C        7.65114328       7.97802958       7.45633303       0.00128068      -0.00036671      -0.00045495
H        6.27464413       6.41357679       7.95275065       0.00013954      -0.00037387      -0.00050412
H        6.45955018       6.67531497       6.24282148       0.00043189       0.00037032      -0.00028649
H        7.70890762       5.86034320       7.13820342      -0.00030193       0.00060392      -0.00017747
H        8.36473864       8.22547836       6.68659309      -0.00021424       0.00040600      -0.00008496
H        8.17934097       7.96354547       8.39643847      -0.00064286       0.00060974      -0.00066544
H        6.93038158       8.77894058       7.50084586      -0.00039753      -0.00060347       0.00001705
16
Lattice="30.0 0.0 0.0 0.0 30.0 0.0 0.0 0.0 30.0" Properties=species:S:1:pos:R:3:forces:R:3 dimer_id=8 label=AA energy=-4345.52027622686 chargeA=0 energyA=-2172.76013086252 chargeB=0 energyB=-2172.76010420435 indexB=8 distance=13.79013515583539 distance_initial=5.467873039152774 pbc="T T T"
C        0.47451186       0.47743298       0.33039069      -0.00025537      -0.00117102       0.00057934
C       -0.47451904      -0.47742552      -0.33039032       0.00066587       0.00078113      -0.00060021
H        1.44063313       0.02482037       0.48753033       0.00001822       0.00018043       0.00008638
H        0.62339613       1.36109766      -0.26952725      -0.00008599       0.00007515      -0.00010395
H        0.10468993       0.79603349       1.29198379      -0.00002554      -0.00000761       0.00000036
H       -1.44069764      -0.02494559      -0.48750903      -0.00012768       0.00024008       0.00003755
H       -0.62326812      -1.36112642       0.26951203      -0.00008679      -0.00003190       0.00000195
H       -0.10466790      -0.79596832      -1.29199431      -0.00008497      -0.00005558       0.00000581
C        7.63014256       7.30328679       7.82494530      -0.00031197      -0.00067558       0.00216654
C        8.29331843       8.62020473       8.09850818       0.00128102      -0.00035334      -0.00046435
H        6.91681928       7.05575194       8.59492580       0.00014128      -0.00037249      -0.00050087
H        7.10172533       7.31749012       6.88499663       0.00042817       0.00038915      -0.00030155
H        8.35108277       6.50251835       7.78037857      -0.00029639       0.00060320      -0.00017250
H        9.00691379       8.86765351       7.32876824      -0.00021440       0.00040442      -0.00008015
H        8.82151612       8.60572062       9.03861362      -0.00065142       0.00060249      -0.00067439
H        7.57255673       9.42111573       8.14302101      -0.00039405      -0.00060852       0.00002002
16
Lattice="30.0 0.0 0.0 0.0 30.0 0.0 0.0 0.0 30.0" Properties=species:S:1:pos:R:3:forces:R:3 dimer_id=8 label=AA energy=-4345.52025981133 chargeA=0 energyA=-2172.76013086252 chargeB=0 energyB=-2172.76010420435 indexB=8 distance=14.999999999778005 distance_initial=5.467873039152774 pbc="T T T"
C        0.47451186       0.47743298       0.33039069      -0.00025562      -0.00116605       0.00057232
C       -0.47451904      -0.47742552      -0.33039032       0.00066315       0.00077521      -0.00059906
H        1.44063313       0.02482037       0.48753033       0.00002414       0.00017310       0.00007887
H        0.62339613       1.36109766      -0.26952725      -0.00008584       0.00007294      -0.00010089
H        0.10468993       0.79603349       1.29198379      -0.00003710      -0.00000500       0.00000254
H       -1.44069764      -0.02494559      -0.48750903      -0.00012256       0.00024044       0.00003839
H       -0.62326812      -1.36112642       0.26951203      -0.00008859      -0.00003323       0.00000055
H       -0.10466790      -0.79596832      -1.29199431      -0.00008494      -0.00005210       0.00000954
C        8.32865836       8.00180258       8.52346109      -0.00030669      -0.00068320       0.00218230
C        8.99183423       9.31872052       8.79702397       0.00128227      -0.00034476      -0.00047001
H        7.61533508       7.75426773       9.29344159       0.00014184      -0.00037198      -0.00049805
H        7.80024113       8.01600591       7.58351242       0.00042564       0.00040160      -0.00031209
H        9.04959857       7.20103414       8.47889436      -0.00029188       0.00060271      -0.00016894
H        9.70542959       9.56616930       8.02728403      -0.00021452       0.00040349      -0.00007632
H        9.52003192       9.30423641       9.73712941      -0.00065692       0.00059808      -0.00068111
H        8.27107253      10.11963152       8.84153680      -0.00039241      -0.00061124       0.00002197
17
Lattice="30.0 0.0 0.0 0.0 30.0 0.0 0.0 0.0 30.0" Properties=species:S:1:pos:R:3:forces:R:3 dimer_id=9 label=CP energy=-8315.2686086744 chargeA=1 energyA=-2619.71447844721 chargeB=0 energyB=-5695.03613308666 indexB=8 distance=3.272749860487102 distance_initial=3.272749860487102 pbc="T T T"
C       -0.74685288      -0.13479242       0.19976944       0.26746662       0.06860249      -0.04442915
N        0.65468123       0.11817386      -0.17511060      -0.13857158      -0.75460577      -0.65161972
H        1.05121529      -0.66254511      -0.66928054      -0.18583322      -0.05100131      -0.03004904
H        1.22918116       0.28363026       0.63330180      -0.35272574       0.03574209      -0.44763596
H        0.73785533       0.92339538      -0.77150927      -0.00683084       0.14952775       0.30250446
H       -1.31452516      -0.30477105      -0.69448788      -0.02544241      -0.01794540       0.00458338
H       -0.78039565      -1.00001205       0.83312942      -0.01729875      -0.04229946      -0.02700448
H       -1.12141630       0.72432100       0.72176654       0.07341392       0.07106049      -0.04794056
C        1.56345785       0.68079438       2.57646657       0.01360046       0.02843487      -0.01183851
C        1.83548461       1.93471489       1.82194336       1.59274709       1.03762548       1.29595571
O        1.12763092       2.33235431       0.95688509      -0.49475414       0.10768206      -0.57981108
N        2.95533023       2.57684657       2.17961307      -0.84202237      -0.59695580      -0.35465718
H        1.72156919       0.81221067       3.63396714      -0.03468609      -0.08113252      -0.07023857
H        2.23080135      -0.09267140       2.23054395       0.18788421      -0.12732219       0.20342826
H        3.20705460       3.39880536       1.68921778       0.02268907       0.13753564       0.00218583
H        3.54849750       2.23950038       2.89238328       0.06153498       0.02031518       0.10716856
H        0.55137284       0.37453302       2.39317251      -0.12117121       0.01473640       0.34939807
17
Lattice="30.0 0.0 0.0 0.0 30.0 0.0 0.0 0.0 30.0" Properties=species:S:1:pos:R:3:forces:R:3 dimer_id=9 label=CP energy=-8315.43000392459 chargeA=1 energyA=-2619.71447844721 chargeB=0 energyB=-5695.03613308666 indexB=8 distance=3.715446533499974 distance_initial=3.272749860487102 pbc="T T T"
C       -0.74685288      -0.13479242       0.19976944       0.17546810       0.05771923       0.00060531
N        0.65468123       0.11817386      -0.17511060      -0.06549443      -0.29758575      -0.21185275
H        1.05121529      -0.66254511      -0.66928054      -0.10466096       0.00927513      -0.00422348
H        1.22918116       0.28363026       0.63330180      -0.12592832       0.29188388      -0.05428159
H        0.73785533       0.92339538      -0.77150927       0.03088459       0.17761409       0.21966336
H       -1.31452516      -0.30477105      -0.69448788      -0.01481441      -0.00905739       0.00404036
H       -0.78039565      -1.00001205       0.83312942      -0.00905396      -0.01986113      -0.01506267
H       -1.12141630       0.72432100       0.72176654       0.05794697       0.05535730      -0.01852053
C        1.81904889       0.93638542       2.83205762       0.04456522       0.02097431      -0.18500594
C        2.09107565       2.19030593       2.07753441       1.36409728       0.56707834       1.01590047
O        1.38322196       2.58794535       1.21247614      -0.60793007      -0.33940387      -0.84060361
N        3.21092127       2.83243761       2.43520412      -0.74686905      -0.50167581      -0.30976953
H        1.97716023       1.06780171       3.88955819      -0.05911481      -0.10061662      -0.04640536
H        2.48639239       0.16291964       2.48613500       0.16151713      -0.07078674       0.12494866
H        3.46264564       3.65439640       1.94480883       0.02410247       0.11392115       0.00382298
H        3.80408854       2.49509142       3.14797433       0.04895983       0.02218764       0.09249312
H        0.80696388       0.63012406       2.64876356      -0.17367561       0.02297623       0.22425118
17
Lattice="30.0 0.0 0.0 0.0 30.0 0.0 0.0 0.0 30.0" Properties=species:S:1:pos:R:3:forces:R:3 dimer_id=9 label=CP energy=-8315.31806329697 chargeA=1 energyA=-2619.71447844721 chargeB=0 energyB=-5695.03613308666 indexB=8 distance=4.218025681984556 distance_initial=3.272749860487102 pbc="T T T"
C       -0.74685288      -0.13479242       0.19976944       0.10240930       0.03800252       0.00115174
N        0.65468123       0.11817386      -0.17511060      -0.03494189      -0.13581995      -0.06778737
H        1.05121529      -0.66254511      -0.66928054      -0.06034209       0.02752055       0.00751760
H        1.22918116       0.28363026       0.63330180      -0.02417678       0.26728149       0.03507592
H        0.73785533       0.92339538      -0.77150927       0.03345589       0.13301278       0.13658040
H       -1.31452516      -0.30477105      -0.69448788      -0.00711368      -0.00495059       0.00329418
H       -0.78039565      -1.00001205       0.83312942      -0.00539512      -0.00841662      -0.01088436
H       -1.12141630       0.72432100       0.72176654       0.03831923       0.03569790      -0.00782379
C        2.10921310       1.22654963       3.12222182       0.05733476       0.00019444      -0.16292750
C        2.38123986       2.48047014       2.36769861       1.10693784       0.37438375       0.78939444
O        1.67338617       2.87810956       1.50264034      -0.56128876      -0.33655289      -0.76366857
N        3.50108548       3.12260182       2.72536832      -0.62648158      -0.41893071      -0.25816035
H        2.26732444       1.35796592       4.17972239      -0.05644837      -0.08608510      -0.03463066
H        2.77655660       0.45308385       2.77629920       0.12536703      -0.03223007       0.08890840
H        3.75280985       3.94456061       2.23497303       0.02073572       0.09323322       0.00701139
H        4.09425275       2.78525563       3.43813853       0.03941416       0.02218006       0.07788842
H        1.09712809       0.92028827       2.93892776      -0.14778566       0.03147922       0.15906012
17
Lattice="30.0 0.0 0.0 0.0 30.0 0.0 0.0 0.0 30.0" Properties=species:S:1:pos:R:3:forces:R:3 dimer_id=9 label=CP energy=-8315.17015629166 chargeA=1 energyA=-2619.71447844721 chargeB=0 energyB=-5695.03613308666 indexB=8 distance=4.788587466709051 distance_initial=3.272749860487102 pbc="T T T"
C       -0.74685288      -0.13479242       0.19976944       0.05857442       0.02329275      -0.00187120
N        0.65468123       0.11817386      -0.17511060      -0.02237363      -0.07445476      -0.02657070
H        1.05121529      -0.66254511      -0.66928054      -0.03498658       0.02774080       0.00933968
H        1.22918116       0.28363026       0.63330180       0.00431061       0.17720418       0.02852333
H        0.73785533       0.92339538      -0.77150927       0.02590453       0.08748050       0.07956663
H       -1.31452516      -0.30477105      -0.69448788      -0.00264393      -0.00227691       0.00277298
H       -0.78039565      -1.00001205       0.83312942      -0.00294964      -0.00280530      -0.00763403
H       -1.12141630       0.72432100       0.72176654       0.02339608       0.02209263      -0.00352078
C        2.43862710       1.55596363       3.45163582       0.04930490      -0.01003607      -0.10243121
C        2.71065386       2.80988414       2.69711261       0.87031027       0.28241293       0.60131419
O        2.00280017       3.20752356       1.83205434      -0.46108152      -0.24148939      -0.60176243
N        3.83049948       3.45201582       3.05478232      -0.50331006      -0.34469735      -0.20925112
H        2.59673844       1.68737992       4.50913639      -0.04390096      -0.06445910      -0.02962546
H        3.10597060       0.78249785       3.10571320       0.09267776      -0.01157872       0.06687270
H        4.08222385       4.27397461       2.56438703       0.01673389       0.07494252       0.00934384
H        4.42366675       3.11466963       3.76755253       0.03198991       0.02096199       0.06409456
H        1.42654209       1.24970227       3.26834176      -0.10195606       0.03566930       0.12083902
17
Lattice="30.0 0.0 0.0 0.0 30.0 0.0 0.0 0.0 30.0" Properties=species:S:1:pos:R:3:forces:R:3 dimer_id=9 label=CP energy=-8315.0539442785 chargeA=1 energyA=-2619.71447844721 chargeB=0 energyB=-5695.03613308666 indexB=8 distance=5.436327703368006 distance_initial=3.272749860487102 pbc="T T T"
C       -0.74685288      -0.13479242       0.19976944       0.03503129       0.01468789      -0.00211997
N        0.65468123       0.11817386      -0.17511060      -0.01555711      -0.04609993      -0.01341061
H        1.05121529      -0.66254511      -0.66928054      -0.02023502       0.02234572       0.00760960
H        1.22918116       0.28363026       0.63330180       0.00702326       0.10526624       0.01364295
H        0.73785533       0.92339538      -0.77150927       0.01812032       0.05597364       0.04543068
H       -1.31452516      -0.30477105      -0.69448788      -0.00068031      -0.00068126       0.00192226
H       -0.78039565      -1.00001205       0.83312942      -0.00136672      -0.00037756      -0.00510765
H       -1.12141630       0.72432100       0.72176654       0.01367622       0.01371041      -0.00153491
C        2.81260010       1.92993663       3.82560882       0.03575240      -0.01262195      -0.05678193
C        3.08462686       3.18385714       3.07108561       0.67636478       0.22424749       0.45431915
O        2.37677317       3.58149656       2.20602734      -0.36299449      -0.16143607      -0.45389433
N        4.20447248       3.82598882       3.42875532      -0.39561998      -0.27950766      -0.16721854
H        2.97071144       2.06135292       4.88310939      -0.03148988      -0.04624384      -0.02592462
H        3.47994360       1.15647085       3.47968620       0.06720535      -0.00194551       0.04993928
H        4.45619685       4.64794761       2.93836003       0.01338873       0.05950742       0.01040307
H        4.79763975       3.48864263       4.14152553       0.02609377       0.01899474       0.05197426
H        1.80051509       1.62367527       3.64231476      -0.06471260       0.03418023       0.09075132
17
Lattice="30.0 0.0 0.0 0.0 30.0 0.0 0.0 0.0 30.0" Properties=species:S:1:pos:R:3:forces:R:3 dimer_id=9 label=CP energy=-8314.97124551097 chargeA=1 energyA=-2619.71447844721 chargeB=0 energyB=-5695.03613308666 indexB=8 distance=6.171686137678456 distance_initial=3.272749860487102 pbc="T T T"
C       -0.74685288      -0.13479242       0.19976944       0.02218091       0.00970968      -0.00127228
N        0.65468123       0.11817386      -0.17511060      -0.01075878      -0.02997911      -0.00737466
H        1.05121529      -0.66254511      -0.66928054      -0.01168336       0.01670168       0.00556315
H        1.22918116       0.28363026       0.63330180       0.00473423       0.06144882       0.00604002
H        0.73785533       0.92339538      -0.77150927       0.01213739       0.03573709       0.02600994
H       -1.31452516      -0.30477105      -0.69448788       0.00013968       0.00015934       0.00114564
H       -0.78039565      -1.00001205       0.83312942      -0.00043307       0.00054355      -0.00328424
H       -1.12141630       0.72432100       0.72176654       0.00790822       0.00860522      -0.00058478
C        3.23715949       2.35449602       4.25016821       0.02392619      -0.01283248      -0.02960602
C        3.50918625       3.60841653       3.49564500       0.52344424       0.17934255       0.34284311
O        2.80133256       4.00605595       2.63058673      -0.28187830      -0.10803908      -0.33981130
N        4.62903187       4.25054821       3.85331471      -0.30772799      -0.22371953      -0.13240311
H        3.39527083       2.48591231       5.30766878      -0.02175317      -0.03266101      -0.02177634
H        3.90450299       1.58103024       3.90424559       0.04865772       0.00225716       0.03682867
H        4.88075624       5.07250700       3.36291942       0.01071065       0.04684780       0.01042255
H        5.22219914       3.91320202       4.56608492       0.02115610       0.01667953       0.04171822
H        2.22507448       2.04823466       4.06687415      -0.04076063       0.02919879       0.06554145
17
Lattice="30.0 0.0 0.0 0.0 30.0 0.0 0.0 0.0 30.0" Properties=species:S:1:pos:R:3:forces:R:3 dimer_id=9 label=CP energy=-8314.91222629888 chargeA=1 energyA=-2619.71447844721 chargeB=0 energyB=-5695.03613308666 indexB=8 distance=7.006514673701353 distance_initial=3.272749860487102 pbc="T T T"
C       -0.74685288      -0.13479242       0.19976944       0.01461476       0.00663781      -0.00029132
N        0.65468123       0.11817386      -0.17511060      -0.00734386      -0.02017385      -0.00457255
H        1.05121529      -0.66254511      -0.66928054      -0.00673648       0.01217181       0.00395738
H        1.22918116       0.28363026       0.63330180       0.00278765       0.03642908       0.00315856
H        0.73785533       0.92339538      -0.77150927       0.00791345       0.02276922       0.01522935
H       -1.31452516      -0.30477105      -0.69448788       0.00047860       0.00050405       0.00059177
H       -0.78039565      -1.00001205       0.83312942       0.00002169       0.00090042      -0.00208054
H       -1.12141630       0.72432100       0.72176654       0.00460908       0.00548124      -0.00007573
C        3.71914797       2.83648450       4.73215669       0.01539058      -0.01214617      -0.01444848
C        3.99117473       4.09040501       3.97763348       0.40404655       0.14236425       0.25886074
O        3.28332104       4.48804443       3.11257521      -0.21767771      -0.07311196      -0.25467430
N        5.11102035       4.73253669       4.33530319      -0.23799262      -0.17700405      -0.10398372
H        3.87725931       2.96790079       5.78965726      -0.01468388      -0.02286253      -0.01753568
H        4.38649147       2.06301872       4.38623407       0.03530497       0.00389131       0.02693925
H        5.36274472       5.55449548       3.84490790       0.00856686       0.03655480       0.00975098
H        5.70418762       4.39519050       5.04807340       0.01696625       0.01423503       0.03321346
H        2.70706296       2.53022314       4.54886263      -0.02626589       0.02335955       0.04596082
17
Lattice="30.0 0.0 0.0 0.0 30.0 0.0 0.0 0.0 30.0" Properties=species:S:1:pos:R:3:forces:R:3 dimer_id=9 label=CP energy=-8314.86919755756 chargeA=1 energyA=-2619.71447844721 chargeB=0 energyB=-5695.03613308666 indexB=8 distance=7.954268372857618 distance_initial=3.272749860487102 pbc="T T T"
C       -0.74685288      -0.13479242       0.19976944       0.00994953       0.00473495       0.00054424
N        0.65468123       0.11817386      -0.17511060      -0.00504232      -0.01409206      -0.00363255
H        1.05121529      -0.66254511      -0.66928054      -0.00391137       0.00877568       0.00285165
H        1.22918116       0.28363026       0.63330180       0.00170137       0.02217032       0.00227397
H        0.73785533       0.92339538      -0.77150927       0.00505941       0.01441463       0.00936869
H       -1.31452516      -0.30477105      -0.69448788       0.00060216       0.00055834       0.00021279
H       -0.78039565      -1.00001205       0.83312942       0.00024367       0.00093891      -0.00132167
H       -1.12141630       0.72432100       0.72176654       0.00271084       0.00353724       0.00015946
C        4.26633382       3.38367035       5.27934255       0.00962115      -0.01089494      -0.00633302
C        4.53836058       4.63759086       4.52481934       0.31033563       0.11187160       0.19509175
O        3.83050689       5.03523028       3.65976107      -0.16709784      -0.04997877      -0.19085671
N        5.65820620       5.27972254       4.88248905      -0.18290913      -0.13842453      -0.08091961
H        4.42444516       3.51508664       6.33684312      -0.00968647      -0.01587806      -0.01362506
H        4.93367732       2.61020457       4.93341993       0.02563558       0.00424192       0.01959667
H        5.90993057       6.10168133       4.39209376       0.00681289       0.02819768       0.00866859
H        6.25137347       4.94237635       5.59525926       0.01342808       0.01183456       0.02618215
H        3.25424881       3.07740899       5.09604849      -0.01745319       0.01799251       0.03173866
17
Lattice="30.0 0.0 0.0 0.0 30.0 0.0 0.0 0.0 30.0" Properties=species:S:1:pos:R:3:forces:R:3 dimer_id=9 label=CP energy=-8314.83711765048 chargeA=1 energyA=-2619.71447844721 chargeB=0 energyB=-5695.03613308666 indexB=8 distance=9.03022233555677 distance_initial=3.272749860487102 pbc="T T T"
C       -0.74685288      -0.13479242       0.19976944       0.00695849       0.00345103       0.00114609
N        0.65468123       0.11817386      -0.17511060      -0.00346105      -0.01020748      -0.00333889
H        1.05121529      -0.66254511      -0.66928054      -0.00226457       0.00625121       0.00208829
H        1.22918116       0.28363026       0.63330180       0.00104408       0.01387172       0.00197884
H        0.73785533       0.92339538      -0.77150927       0.00319683       0.00904150       0.00614354
H       -1.31452516      -0.30477105      -0.69448788       0.00060045       0.00048386      -0.00002426
H       -0.78039565      -1.00001205       0.83312942       0.00033481       0.00082044      -0.00088142
H       -1.12141630       0.72432100       0.72176654       0.00162502       0.00234279       0.00023905
C        4.88753613       4.00487266       5.90054486       0.00578494      -0.00941820      -0.00214329
C        5.15956289       5.25879317       5.14602165       0.23646036       0.08682733       0.14629291
O        4.45170920       5.65643259       4.28096338      -0.12725570      -0.03429071      -0.14255344
N        6.27940851       5.90092485       5.50369136      -0.13932662      -0.10682258      -0.06226325
H        5.04564747       4.13628895       6.95804543      -0.00623487      -0.01092131      -0.01038074
H        5.55487963       3.23140688       5.55462224       0.01854936       0.00399639       0.01417609
H        6.53113288       6.72288364       5.01329607       0.00535609       0.02145572       0.00740107
H        6.87257578       5.56357866       6.21646157       0.01046781       0.00958261       0.02040675
H        3.87545112       3.69861130       5.71725080      -0.01183542       0.01353567       0.02171265
17
Lattice="30.0 0.0 0.0 0.0 30.0 0.0 0.0 0.0 30.0" Properties=species:S:1:pos:R:3:forces:R:3 dimer_id=9 label=CP energy=-8314.81283137231 chargeA=1 energyA=-2619.71447844721 chargeB=0 energyB=-5695.03613308666 indexB=8 distance=10.251717912219215 distance_initial=3.272749860487102 pbc="T T T"
C       -0.74685288      -0.13479242       0.19976944       0.00500318       0.00258338       0.00157020
N        0.65468123       0.11817386      -0.17511060      -0.00230201      -0.00766796      -0.00314027
H        1.05121529      -0.66254511      -0.66928054      -0.00129969       0.00440523       0.00155006
H        1.22918116       0.28363026       0.63330180       0.00051081       0.00887101       0.00168718
H        0.73785533       0.92339538      -0.77150927       0.00199307       0.00556260       0.00432725
H       -1.31452516      -0.30477105      -0.69448788       0.00055865       0.00036058      -0.00016817
H       -0.78039565      -1.00001205       0.83312942       0.00035090       0.00065119      -0.00064061
H       -1.12141630       0.72432100       0.72176654       0.00100863       0.00158679       0.00023419
C        5.59276693       4.71010346       6.60577566       0.00331136      -0.00791998      -0.00008725
C        5.86479369       5.96402397       5.85125245       0.17824281       0.06639322       0.10878465
O        5.15694000       6.36166339       4.98619418      -0.09596091      -0.02337658      -0.10577894
N        6.98463931       6.60615565       6.20892216      -0.10490194      -0.08114420      -0.04723719
H        5.75087827       4.84151975       7.66327623      -0.00388649      -0.00740467      -0.00777777
H        6.26011043       3.93663768       6.25985304       0.01332465       0.00351853       0.01018446
H        7.23636368       7.42811444       5.71852687       0.00414799       0.01604680       0.00609080
H        7.57780658       6.26880946       6.92169237       0.00802719       0.00754097       0.01569899
H        4.58068192       4.40384210       6.42248160      -0.00812820       0.00999308       0.01470242
17
Lattice="30.0 0.0 0.0 0.0 30.0 0.0 0.0 0.0 30.0" Properties=species:S:1:pos:R:3:forces:R:3 dimer_id=9 label=CP energy=-8314.79433078605 chargeA=1 energyA=-2619.71447844721 chargeB=0 energyB=-5695.03613308666 indexB=8 distance=11.63844212925953 distance_initial=3.272749860487102 pbc="T T T"
C       -0.74685288      -0.13479242       0.19976944       0.00370612       0.00199387       0.00185919
N        0.65468123       0.11817386      -0.17511060      -0.00147900      -0.00600102      -0.00300911
H        1.05121529      -0.66254511      -0.66928054      -0.00073746       0.00307491       0.00116905
H        1.22918116       0.28363026       0.63330180       0.00009044       0.00579149       0.00139573
H        0.73785533       0.92339538      -0.77150927       0.00121292       0.00328670       0.00328485
H       -1.31452516      -0.30477105      -0.69448788       0.00051231       0.00022899      -0.00025265
H       -0.78039565      -1.00001205       0.83312942       0.00033181       0.00047979      -0.00051596
H       -1.12141630       0.72432100       0.72176654       0.00066164       0.00110260       0.00019823
C        6.39339253       5.51072906       7.40640126       0.00174667      -0.00652851       0.00079201
C        6.66541929       6.76464957       6.65187805       0.13246190       0.04989147       0.07988851
O        5.95756560       7.16228899       5.78681978      -0.07144754      -0.01566597      -0.07769177
N        7.78526491       7.40678125       7.00954776      -0.07780603      -0.06047470      -0.03520638
H        6.55150387       5.64214535       8.46390183      -0.00229440      -0.00489927      -0.00572118
H        7.06073603       4.73726328       7.06047864       0.00945359       0.00298424       0.00724818
H        8.03698928       8.22874004       6.51915247       0.00315354       0.01173212       0.00484467
H        8.37843218       7.06943506       7.72231797       0.00603295       0.00574787       0.01188829
H        5.38130752       5.20446770       7.22310720      -0.00559945       0.00725542       0.00982833
17
Lattice="30.0 0.0 0.0 0.0 30.0 0.0 0.0 0.0 30.0" Properties=species:S:1:pos:R:3:forces:R:3 dimer_id=9 label=CP energy=-8314.78020871326 chargeA=1 energyA=-2619.71447844721 chargeB=0 energyB=-5695.03613308666 indexB=8 distance=13.21274505852944 distance_initial=3.272749860487102 pbc="T T T"
C       -0.74685288      -0.13479242       0.19976944       0.00283413       0.00159090       0.00205874
N        0.65468123       0.11817386      -0.17511060      -0.00089281      -0.00489046      -0.00291514
H        1.05121529      -0.66254511      -0.66928054      -0.00040823       0.00211949       0.00089559
H        1.22918116       0.28363026       0.63330180      -0.00023004       0.00385569       0.00113713
H        0.73785533       0.92339538      -0.77150927       0.00070399       0.00177998       0.00267589
H       -1.31452516      -0.30477105      -0.69448788       0.00046927       0.00010835      -0.00030260
H       -0.78039565      -1.00001205       0.83312942       0.00029916       0.00032751      -0.00045784
H       -1.12141630       0.72432100       0.72176654       0.00046254       0.00079039       0.00015436
C        7.30231675       6.41965328       8.31532548       0.00076919      -0.00530129       0.00105169
C        7.57434351       7.67357379       7.56080227       0.09668003       0.03671535       0.05767941
O        6.86648982       8.07121321       6.69574400      -0.05236766      -0.01014484      -0.05625616
N        8.69418913       8.31570547       7.91847198      -0.05662116      -0.04401808      -0.02566398
H        7.46042809       6.55106957       9.37282605      -0.00121815      -0.00311287      -0.00412159
H        7.96966025       5.64618750       7.96940286       0.00657980       0.00247302       0.00508285
H        8.94591350       9.13766426       7.42807669       0.00234468       0.00832216       0.00372058
H        9.28735640       7.97835928       8.63124219       0.00442811       0.00421495       0.00883685
H        6.29023174       6.11339192       8.13203142      -0.00383283       0.00516976       0.00642422
17
Lattice="30.0 0.0 0.0 0.0 30.0 0.0 0.0 0.0 30.0" Properties=species:S:1:pos:R:3:forces:R:3 dimer_id=9 label=CP energy=-8314.76947210366 chargeA=1 energyA=-2619.71447844721 chargeB=0 energyB=-5695.03613308666 indexB=8 distance=14.999999997283252 distance_initial=3.272749860487102 pbc="T T T"
C       -0.74685288      -0.13479242       0.19976944       0.00224529       0.00131553       0.00219561
N        0.65468123       0.11817386      -0.17511060      -0.00048319      -0.00414594      -0.00285023
H        1.05121529      -0.66254511      -0.66928054      -0.00021031       0.00144021       0.00069900
H        1.22918116       0.28363026       0.63330180      -0.00046530       0.00261772       0.00092889
H        0.73785533       0.92339538      -0.77150927       0.00037067       0.00077595       0.00231019
H       -1.31452516      -0.30477105      -0.69448788       0.00043531       0.00000882      -0.00033096
H       -0.78039565      -1.00001205       0.83312942       0.00026557       0.00020517      -0.00043371
H       -1.12141630       0.72432100       0.72176654       0.00034615       0.00058563       0.00011446
C        8.33418887       7.45152540       9.34719760       0.00017543      -0.00426777       0.00101021
C        8.60621563       8.70544591       8.59267439       0.06898384       0.02634498       0.04071743
O        7.89836194       9.10308533       7.72761612      -0.03766118      -0.00617224      -0.03998466
N        9.72606125       9.34757759       8.95034410      -0.04022112      -0.03109157      -0.01818129
H        8.49230021       7.58294169      10.40469817      -0.00049298      -0.00184066      -0.00288879
H        9.00153237       6.67805962       9.00127498       0.00445004       0.00203038       0.00348902
H        9.97778562      10.16953638       8.45994881       0.00169293       0.00565754       0.00274790
H       10.31922852       9.01023140       9.66311431       0.00315249       0.00293410       0.00641927
H        7.32210386       7.14526404       9.16390354      -0.00258364       0.00360215       0.00403765
19
Lattice="30.0 0.0 0.0 0.0 30.0 0.0 0.0 0.0 30.0" Properties=species:S:1:pos:R:3:forces:R:3 dimer_id=10 label=AA energy=-5415.66003612794 chargeA=0 energyA=-3242.85373633011 chargeB=0 energyB=-2172.76010533998 indexB=11 distance=4.855900492667965 distance_initial=4.855900492667965 pbc="T T T"
C        0.04694727       0.48394267      -0.29930237       0.00222136       0.01401590       0.00591538
C        1.21335162      -0.37776425       0.08545359       0.00259689       0.01322492      -0.00053602
C       -1.25696346      -0.07182196       0.19260116       0.00202868       0.00062612      -0.00128970
H        0.18747391       1.48047123       0.09493962       0.00801384       0.00421934       0.00355354
H        0.01328928       0.58851700      -1.37454949       0.00175365      -0.00085973      -0.00006478
H        1.10913418      -1.37197553      -0.32217846      -0.00229751      -0.00492420       0.00087200
H        1.28454663      -0.47351585       1.15839854       0.00515379      -0.00398867       0.00426178
H       -2.08925915       0.55371081      -0.08821741       0.00059603      -0.00046415       0.00107866
H       -1.43320170      -1.05707820      -0.21192856      -0.00130645      -0.00200861       0.00109680
H        2.14584019       0.02914500      -0.27195245       0.00114935       0.00636080       0.00882631
H       -1.25756727      -0.15865492       1.26866796      -0.00053388       0.00008368       0.00200828
C        2.30022429       2.83840356       2.24885338      -0.02149217      -0.01368717      -0.01104854
C        3.30689380       2.76870823       3.35825462       0.00225494      -0.00332970       0.00561750
H        2.78021649       2.95125336       1.28978233      -0.00221504      -0.00869740      -0.00777866
H        1.69870322       1.94429579       2.20793197       0.00496168      -0.00817499      -0.01188042
H        1.63130192       3.67439462       2.37778622      -0.00151946       0.00545923       0.00130703
H        2.82683189       2.65587290       4.31729368      -0.00027273       0.00073801      -0.00026860
H        3.90841061       3.66281726       3.39920344       0.00082365       0.00169136       0.00028005
H        3.97578311       1.93268833       3.22936978      -0.00191663      -0.00028474      -0.00195064
19
Lattice="30.0 0.0 0.0 0.0 30.0 0.0 0.0 0.0 30.0" Properties=species:S:1:pos:R:3:forces:R:3 dimer_id=10 label=AA energy=-5415.64196472949 chargeA=0 energyA=-3242.85373633011 chargeB=0 energyB=-2172.76010533998 indexB=11 distance=5.334432632936627 distance_initial=4.855900492667965 pbc="T T T"
C        0.04694727       0.48394267      -0.29930237       0.00172697       0.00872573       0.00415015
C        1.21335162      -0.37776425       0.08545359       0.00431355       0.00940474       0.00084628
C       -1.25696346      -0.07182196       0.19260116       0.00074845       0.00088939      -0.00061830
H        0.18747391       1.48047123       0.09493962       0.00647272       0.00466310       0.00501289
H        0.01328928       0.58851700      -1.37454949       0.00085910      -0.00035478       0.00057766
H        1.10913418      -1.37197553      -0.32217846      -0.00084263      -0.00283135       0.00111026
H        1.28454663      -0.47351585       1.15839854       0.00256089       0.00000834       0.00444437
H       -2.08925915       0.55371081      -0.08821741       0.00039900      -0.00051962       0.00075561
H       -1.43320170      -1.05707820      -0.21192856      -0.00060775      -0.00151138       0.00036822
H        2.14584019       0.02914500      -0.27195245       0.00041902       0.00356471       0.00463122
H       -1.25756727      -0.15865492       1.26866796      -0.00023566       0.00002294       0.00079012
C        2.57650495       3.11468422       2.52513404      -0.01102442      -0.00524894      -0.01142570
C        3.58317446       3.04498889       3.63453528       0.00023199      -0.00410277       0.00378694
H        3.05649715       3.22753402       1.56606299      -0.00089443      -0.00406223      -0.00334428
H        1.97498388       2.22057645       2.48421263      -0.00234397      -0.01299032      -0.01047785
H        1.90758258       3.95067528       2.65406688      -0.00080399       0.00205193       0.00057135
H        3.10311255       2.93215356       4.59357434      -0.00013175       0.00038289       0.00009108
H        4.18469127       3.93909792       3.67548410       0.00034500       0.00159573      -0.00036950
H        4.25206377       2.20896899       3.50565044      -0.00119209       0.00031190      -0.00090051
19
Lattice="30.0 0.0 0.0 0.0 30.0 0.0 0.0 0.0 30.0" Properties=species:S:1:pos:R:3:forces:R:3 dimer_id=10 label=AA energy=-5415.62890240826 chargeA=0 energyA=-3242.85373633011 chargeB=0 energyB=-2172.76010533998 indexB=11 distance=5.860122454517564 distance_initial=4.855900492667965 pbc="T T T"
C        0.04694727       0.48394267      -0.29930237       0.00097015       0.00564193       0.00192547
C        1.21335162      -0.37776425       0.08545359       0.00355273       0.00479417      -0.00004173
C       -1.25696346      -0.07182196       0.19260116      -0.00009127       0.00067340      -0.00039674
H        0.18747391       1.48047123       0.09493962       0.00337346       0.00208957       0.00254179
H        0.01328928       0.58851700      -1.37454949       0.00035174      -0.00025625       0.00057556
H        1.10913418      -1.37197553      -0.32217846      -0.00032486      -0.00124056       0.00097969
H        1.28454663      -0.47351585       1.15839854       0.00101599       0.00036900       0.00273904
H       -2.08925915       0.55371081      -0.08821741       0.00034731      -0.00051677       0.00058687
H       -1.43320170      -1.05707820      -0.21192856      -0.00023898      -0.00110097       0.00019490
H        2.14584019       0.02914500      -0.27195245       0.00001355       0.00172504       0.00244309
H       -1.25756727      -0.15865492       1.26866796      -0.00009595      -0.00008112       0.00026935
C        2.88001211       3.41819138       2.82864120      -0.00483215      -0.00156824      -0.00710869
C        3.88668162       3.34849605       3.93804244      -0.00101144      -0.00286609       0.00225918
H        3.36000431       3.53104118       1.86957015      -0.00040722      -0.00197048      -0.00127407
H        2.27849104       2.52408361       2.78771979      -0.00187254      -0.00807255      -0.00527556
H        2.21108974       4.25418244       2.95757404      -0.00026930       0.00068964       0.00022169
H        3.40661971       3.23566072       4.89708150      -0.00004245       0.00015811       0.00018259
H        4.48819843       4.24260508       3.97899126       0.00023437       0.00113866      -0.00039546
H        4.55557093       2.51247615       3.80915760      -0.00067314       0.00039351      -0.00042697
19
Lattice="30.0 0.0 0.0 0.0 30.0 0.0 0.0 0.0 30.0" Properties=species:S:1:pos:R:3:forces:R:3 dimer_id=10 label=AA energy=-5415.62150592937 chargeA=0 energyA=-3242.85373633011 chargeB=0 energyB=-2172.76010533998 indexB=11 distance=6.437617194065048 distance_initial=4.855900492667965 pbc="T T T"
C        0.04694727       0.48394267      -0.29930237       0.00083514       0.00393857       0.00068346
C        1.21335162      -0.37776425       0.08545359       0.00253350       0.00193835      -0.00056735
C       -1.25696346      -0.07182196       0.19260116      -0.00080021       0.00039116      -0.00030052
H        0.18747391       1.48047123       0.09493962       0.00152078       0.00037122       0.00094615
H        0.01328928       0.58851700      -1.37454949       0.00008002      -0.00017481       0.00043374
H        1.10913418      -1.37197553      -0.32217846      -0.00013875      -0.00032978       0.00076091
H        1.28454663      -0.47351585       1.15839854       0.00027487       0.00028943       0.00133265
H       -2.08925915       0.55371081      -0.08821741       0.00031563      -0.00051377       0.00048336
H       -1.43320170      -1.05707820      -0.21192856      -0.00005150      -0.00075112       0.00020577
H        2.14584019       0.02914500      -0.27195245      -0.00015081       0.00072643       0.00138386
H       -1.25756727      -0.15865492       1.26866796       0.00002541      -0.00014200       0.00004428
C        3.21342886       3.75160812       3.16205794      -0.00178800      -0.00046048      -0.00397405
C        4.22009837       3.68191279       4.27145918      -0.00142922      -0.00153783       0.00150290
H        3.69342106       3.86445792       2.20298689      -0.00023721      -0.00098412      -0.00037484
H        2.61190779       2.85750035       3.12113653      -0.00079887      -0.00398951      -0.00226892
H        2.54450649       4.58759918       3.29099078       0.00003208       0.00015407       0.00007364
H        3.74003646       3.56907746       5.23049824       0.00004695       0.00008096       0.00013118
H        4.82161518       4.57602182       4.31240800       0.00013976       0.00062941      -0.00026775
H        4.88898768       2.84589289       4.14257434      -0.00040957       0.00036380      -0.00022850
19
Lattice="30.0 0.0 0.0 0.0 30.0 0.0 0.0 0.0 30.0" Properties=species:S:1:pos:R:3:forces:R:3 dimer_id=10 label=AA energy=-5415.61766243689 chargeA=0 energyA=-3242.85373633011 chargeB=0 energyB=-2172.76010533998 indexB=11 distance=7.072022036693377 distance_initial=4.855900492667965 pbc="T T T"
C        0.04694727       0.48394267      -0.29930237       0.00085258       0.00292678       0.00000692
C        1.21335162      -0.37776425       0.08545359       0.00183444       0.00048679      -0.00076712
C       -1.25696346      -0.07182196       0.19260116      -0.00121928       0.00018554      -0.00018593
H        0.18747391       1.48047123       0.09493962       0.00061659      -0.00036318       0.00024029
H        0.01328928       0.58851700      -1.37454949      -0.00004684      -0.00011949       0.00035242
H        1.10913418      -1.37197553      -0.32217846      -0.00008401       0.00013012       0.00059837
H        1.28454663      -0.47351585       1.15839854      -0.00002971       0.00023873       0.00058947
H       -2.08925915       0.55371081      -0.08821741       0.00027232      -0.00052531       0.00038384
H       -1.43320170      -1.05707820      -0.21192856       0.00004930      -0.00050641       0.00022047
H        2.14584019       0.02914500      -0.27195245      -0.00021906       0.00021182       0.00083905
H       -1.25756727      -0.15865492       1.26866796       0.00013222      -0.00016243      -0.00006570
C        3.57970266       4.11788193       3.52833175      -0.00037832      -0.00023845      -0.00232171
C        4.58637217       4.04818660       4.63773299      -0.00139325      -0.00057637       0.00125093
H        4.05969486       4.23073173       2.56926070      -0.00015238      -0.00049427       0.00001780
H        2.97818159       3.22377416       3.48741034      -0.00025555      -0.00182289      -0.00095999
H        2.91078029       4.95387299       3.65726459       0.00018536      -0.00001892       0.00004612
H        4.10631026       3.93535127       5.59677205       0.00009455       0.00006182       0.00006079
H        5.18788898       4.94229563       4.67868181       0.00004790       0.00024607      -0.00016064
H        5.25526148       3.21216670       4.50884815      -0.00030687       0.00034007      -0.00014537
19
Lattice="30.0 0.0 0.0 0.0 30.0 0.0 0.0 0.0 30.0" Properties=species:S:1:pos:R:3:forces:R:3 dimer_id=10 label=AA energy=-5415.6157810732 chargeA=0 energyA=-3242.85373633011 chargeB=0 energyB=-2172.76010533998 indexB=11 distance=7.76894527054141 distance_initial=4.855900492667965 pbc="T T T"
C        0.04694727       0.48394267      -0.29930237       0.00081579       0.00232993      -0.00040385
C        1.21335162      -0.37776425       0.08545359       0.00148147      -0.00013279      -0.00082223
C       -1.25696346      -0.07182196       0.19260116      -0.00140521       0.00012121      -0.00007259
H        0.18747391       1.48047123       0.09493962       0.00019320      -0.00058155      -0.00000638
H        0.01328928       0.58851700      -1.37454949      -0.00010164      -0.00008034       0.00032183
H        1.10913418      -1.37197553      -0.32217846      -0.00007104       0.00031330       0.00048611
H        1.28454663      -0.47351585       1.15839854      -0.00014401       0.00019069       0.00028599
H       -2.08925915       0.55371081      -0.08821741       0.00022798      -0.00054182       0.00032096
H       -1.43320170      -1.05707820      -0.21192856       0.00011150      -0.00036924       0.00020982
H        2.14584019       0.02914500      -0.27195245      -0.00023572      -0.00006716       0.00055785
H       -1.25756727      -0.15865492       1.26866796       0.00019504      -0.00016356      -0.00013886
C        3.98207148       4.52025075       3.93070056       0.00021378      -0.00019646      -0.00165709
C        4.98874099       4.45055542       5.04010180      -0.00121689      -0.00009874       0.00126753
H        4.46206368       4.63310055       2.97162951      -0.00006205      -0.00022640       0.00015171
H        3.38055041       3.62614298       3.88977915      -0.00008570      -0.00089764      -0.00034831
H        3.31314911       5.35624181       4.05963340       0.00023622      -0.00007208       0.00003390
H        4.50867908       4.33772009       5.99914086       0.00010771       0.00005132       0.00001594
H        5.59025780       5.34466445       5.08105062       0.00000057       0.00008022      -0.00011157
H        5.65763030       3.61453552       4.91121696      -0.00026101       0.00034110      -0.00009073
19
Lattice="30.0 0.0 0.0 0.0 30.0 0.0 0.0 0.0 30.0" Properties=species:S:1:pos:R:3:forces:R:3 dimer_id=10 label=AA energy=-5415.61487450961 chargeA=0 energyA=-3242.85373633011 chargeB=0 energyB=-2172.76010533998 indexB=11 distance=8.534547863840201 distance_initial=4.855900492667965 pbc="T T T"
C        0.04694727       0.48394267      -0.29930237       0.00076741       0.00200470      -0.00065709
C        1.21335162      -0.37776425       0.08545359       0.00133324      -0.00036583      -0.00076815
C       -1.25696346      -0.07182196       0.19260116      -0.00148919       0.00013355      -0.00000441
H        0.18747391       1.48047123       0.09493962       0.00000788      -0.00062070      -0.00005754
H        0.01328928       0.58851700      -1.37454949      -0.00013021      -0.00006277       0.00030553
H        1.10913418      -1.37197553      -0.32217846      -0.00007223       0.00038471       0.00041240
H        1.28454663      -0.47351585       1.15839854      -0.00018163       0.00015177       0.00015111
H       -2.08925915       0.55371081      -0.08821741       0.00020022      -0.00056113       0.00028866
H       -1.43320170      -1.05707820      -0.21192856       0.00014298      -0.00031314       0.00019434
H        2.14584019       0.02914500      -0.27195245      -0.00022284      -0.00020799       0.00042404
H       -1.25756727      -0.15865492       1.26866796       0.00022426      -0.00017498      -0.00017937
C        4.42409234       4.96227161       4.37272143       0.00041072      -0.00018393      -0.00140901
C        5.43076185       4.89257628       5.48212267      -0.00113232       0.00009721       0.00132308
H        4.90408454       5.07512141       3.41365038       0.00000162      -0.00009256       0.00017943
H        3.82257127       4.06816384       4.33180002      -0.00001665      -0.00049677      -0.00007556
H        3.75516997       5.79826267       4.50165427       0.00024821      -0.00010373       0.00002087
H        4.95069994       4.77974095       6.44116173       0.00011222       0.00003679      -0.00000549
H        6.03227866       5.78668531       5.52307149       0.00001240       0.00003950      -0.00009157
H        6.09965116       4.05655638       5.35323783      -0.00021610       0.00033528      -0.00005125
19
Lattice="30.0 0.0 0.0 0.0 30.0 0.0 0.0 0.0 30.0" Properties=species:S:1:pos:R:3:forces:R:3 dimer_id=10 label=AA energy=-5415.61442305201 chargeA=0 energyA=-3242.85373633011 chargeB=0 energyB=-2172.76010533998 indexB=11 distance=9.375597943684394 distance_initial=4.855900492667965 pbc="T T T"
C        0.04694727       0.48394267      -0.29930237       0.00074723       0.00181344      -0.00079871
C        1.21335162      -0.37776425       0.08545359       0.00126453      -0.00045189      -0.00070492
C       -1.25696346      -0.07182196       0.19260116      -0.00153419       0.00016669       0.00003914
H        0.18747391       1.48047123       0.09493962      -0.00007189      -0.00059915      -0.00004837
H        0.01328928       0.58851700      -1.37454949      -0.00014724      -0.00005011       0.00028971
H        1.10913418      -1.37197553      -0.32217846      -0.00007220       0.00042680       0.00037609
H        1.28454663      -0.47351585       1.15839854      -0.00018760       0.00013546       0.00009311
H       -2.08925915       0.55371081      -0.08821741       0.00018190      -0.00057367       0.00027058
H       -1.43320170      -1.05707820      -0.21192856       0.00016229      -0.00028740       0.00018579
H        2.14584019       0.02914500      -0.27195245      -0.00020427      -0.00027935       0.00036027
H       -1.25756727      -0.15865492       1.26866796       0.00023535      -0.00019078      -0.00020052
C        4.90967283       5.44785210       4.85830192       0.00050455      -0.00017183      -0.00130757
C        5.91634234       5.37815677       5.96770316      -0.00111212       0.00016752       0.00134835
H        5.38966503       5.56070190       3.89923087       0.00003174      -0.00002583       0.00018411
H        4.30815176       4.55374433       4.81738051      -0.00001657      -0.00034011       0.00002453
H        4.24075046       6.28384316       4.98723476       0.00025202      -0.00013593       0.00000968
H        5.43628043       5.26532144       6.92674222       0.00011325       0.00002706      -0.00001286
H        6.51785915       6.27226580       6.00865198       0.00003601       0.00004077      -0.00008205
H        6.58523165       4.54213687       5.83881832      -0.00018279       0.00032828      -0.00002636
19
Lattice="30.0 0.0 0.0 0.0 30.0 0.0 0.0 0.0 30.0" Properties=species:S:1:pos:R:3:forces:R:3 dimer_id=10 label=AA energy=-5415.61417822464 chargeA=0 energyA=-3242.85373633011 chargeB=0 energyB=-2172.76010533998 indexB=11 distance=10.299530597973092 distance_initial=4.855900492667965 pbc="T T T"
C        0.04694727       0.48394267      -0.29930237       0.00073447       0.00169367      -0.00088233
C        1.21335162      -0.37776425       0.08545359       0.00123400      -0.00048237      -0.00066116
C       -1.25696346      -0.07182196       0.19260116      -0.00155790       0.00019444       0.00007202
H        0.18747391       1.48047123       0.09493962      -0.00010909      -0.00057384      -0.00003291
H        0.01328928       0.58851700      -1.37454949      -0.00015738      -0.00003982       0.00027758
H        1.10913418      -1.37197553      -0.32217846      -0.00007009       0.00045515       0.00036112
H        1.28454663      -0.47351585       1.15839854      -0.00018528       0.00012541       0.00006323
H       -2.08925915       0.55371081      -0.08821741       0.00016915      -0.00058099       0.00025898
H       -1.43320170      -1.05707820      -0.21192856       0.00017472      -0.00027109       0.00018216
H        2.14584019       0.02914500      -0.27195245      -0.00019117      -0.00031971       0.00032876
H       -1.25756727      -0.15865492       1.26866796       0.00024095      -0.00020270      -0.00021419
C        5.44310560       5.98128487       5.39173468       0.00055367      -0.00016880      -0.00126226
C        6.44977511       5.91158954       6.50113592      -0.00111074       0.00020276       0.00135736
H        5.92309780       6.09413467       4.43266363       0.00004358       0.00000861       0.00018710
H        4.84158453       5.08717710       5.35081327      -0.00003148      -0.00026802       0.00006285
H        4.77418323       6.81727593       5.52066752       0.00025390      -0.00016248       0.00000042
H        5.96971320       5.79875421       7.46017498       0.00011335       0.00002160      -0.00001160
H        7.05129192       6.80569857       6.54208474       0.00005434       0.00004727      -0.00007512
H        7.11866442       5.07556964       6.37225108      -0.00015901       0.00032091      -0.00001200
19
Lattice="30.0 0.0 0.0 0.0 30.0 0.0 0.0 0.0 30.0" Properties=species:S:1:pos:R:3:forces:R:3 dimer_id=10 label=AA energy=-5415.61405021099 chargeA=0 energyA=-3242.85373633011 chargeB=0 energyB=-2172.76010533998 indexB=11 distance=11.314513600964528 distance_initial=4.855900492667965 pbc="T T T"
C        0.04694727       0.48394267      -0.29930237       0.00072881       0.00162317      -0.00092899
C        1.21335162      -0.37776425       0.08545359       0.00122155      -0.00048595      -0.00062965
C       -1.25696346      -0.07182196       0.19260116      -0.00157573       0.00020894       0.00009015
H        0.18747391       1.48047123       0.09493962      -0.00012799      -0.00055516      -0.00002104
H        0.01328928       0.58851700      -1.37454949      -0.00016410      -0.00003392       0.00026898
H        1.10913418      -1.37197553      -0.32217846      -0.00006781       0.00047105       0.00035537
H        1.28454663      -0.47351585       1.15839854      -0.00018388       0.00011507       0.00004499
H       -2.08925915       0.55371081      -0.08821741       0.00016023      -0.00058632       0.00025124
H       -1.43320170      -1.05707820      -0.21192856       0.00018297      -0.00025915       0.00018132
H        2.14584019       0.02914500      -0.27195245      -0.00018249      -0.00034452       0.00031129
H       -1.25756727      -0.15865492       1.26866796       0.00024393      -0.00021132      -0.00022371
C        6.02910631       6.56728558       5.97773539       0.00057930      -0.00016935      -0.00123710
C        7.03577582       6.49759025       7.08713663      -0.00111230       0.00022499       0.00135883
H        6.50909851       6.68013538       5.01866434       0.00004663       0.00002571       0.00018870
H        5.42758524       5.67317781       5.93681398      -0.00004149      -0.00022680       0.00007729
H        5.36018394       7.40327664       6.10666823       0.00025632      -0.00018085      -0.00000577
H        6.55571391       6.38475492       8.04617569       0.00011191       0.00001833      -0.00000851
H        7.63729263       7.39169928       7.12808545       0.00006680       0.00005118      -0.00006986
H        7.70466513       5.66157035       6.95825179      -0.00014268       0.00031490      -0.00000353
19
Lattice="30.0 0.0 0.0 0.0 30.0 0.0 0.0 0.0 30.0" Properties=species:S:1:pos:R:3:forces:R:3 dimer_id=10 label=AA energy=-5415.61396865515 chargeA=0 energyA=-3242.85373633011 chargeB=0 energyB=-2172.76010533998 indexB=11 distance=12.429519662888728 distance_initial=4.855900492667965 pbc="T T T"
C        0.04694727       0.48394267      -0.29930237       0.00072496       0.00157749      -0.00095645
C        1.21335162      -0.37776425       0.08545359       0.00121153      -0.00048751      -0.00061527
C       -1.25696346      -0.07182196       0.19260116      -0.00158441       0.00022000       0.00010170
H        0.18747391       1.48047123       0.09493962      -0.00013800      -0.00053993      -0.00001200
H        0.01328928       0.58851700      -1.37454949      -0.00016783      -0.00003001       0.00026326
H        1.10913418      -1.37197553      -0.32217846      -0.00006539       0.00048189       0.00035418
H        1.28454663      -0.47351585       1.15839854      -0.00018235       0.00010716       0.00003509
H       -2.08925915       0.55371081      -0.08821741       0.00015397      -0.00058951       0.00024641
H       -1.43320170      -1.05707820      -0.21192856       0.00018821      -0.00025110       0.00018171
H        2.14584019       0.02914500      -0.27195245      -0.00017644      -0.00035981       0.00030166
H       -1.25756727      -0.15865492       1.26866796       0.00024565      -0.00021736      -0.00022899
C        6.67285536       7.21103463       6.62148444       0.00059448      -0.00017220      -0.00122187
C        7.67952487       7.14133930       7.73088568      -0.00111691       0.00023722       0.00135624
H        7.15284756       7.32388443       5.66241339       0.00004711       0.00003599       0.00019095
H        6.07133429       6.31692686       6.58056303      -0.00004733      -0.00020000       0.00008267
H        6.00393299       8.04702569       6.75041728       0.00025763      -0.00019415      -0.00001002
H        7.19946296       7.02850397       8.68992474       0.00011048       0.00001635      -0.00000476
H        8.28104168       8.03544833       7.77183450       0.00007633       0.00005631      -0.00006575
H        8.34841418       6.30531940       7.60200084      -0.00013173       0.00030916       0.00000125
19
Lattice="30.0 0.0 0.0 0.0 30.0 0.0 0.0 0.0 30.0" Properties=species:S:1:pos:R:3:forces:R:3 dimer_id=10 label=AA energy=-5415.61392639528 chargeA=0 energyA=-3242.85373633011 chargeB=0 energyB=-2172.76010533998 indexB=11 distance=13.654405694365972 distance_initial=4.855900492667965 pbc="T T T"
C        0.04694727       0.48394267      -0.29930237       0.00072310       0.00155119      -0.00097221
C        1.21335162      -0.37776425       0.08545359       0.00120705      -0.00048729      -0.00060575
C       -1.25696346      -0.07182196       0.19260116      -0.00159025       0.00022541       0.00010840
H        0.18747391       1.48047123       0.09493962      -0.00014309      -0.00052889      -0.00000575
H        0.01328928       0.58851700      -1.37454949      -0.00017026      -0.00002840       0.00025975
H        1.10913418      -1.37197553      -0.32217846      -0.00006341       0.00049051       0.00035523
H        1.28454663      -0.47351585       1.15839854      -0.00018152       0.00010131       0.00002820
H       -2.08925915       0.55371081      -0.08821741       0.00015020      -0.00059184       0.00024329
H       -1.43320170      -1.05707820      -0.21192856       0.00019173      -0.00024430       0.00018308
H        2.14584019       0.02914500      -0.27195245      -0.00017282      -0.00036938       0.00029628
H       -1.25756727      -0.15865492       1.26866796       0.00024672      -0.00022158      -0.00023291
C        7.38004364       7.91822291       7.32867272       0.00060084      -0.00017682      -0.00121389
C        8.38671315       7.84852758       8.43807396      -0.00111917       0.00024630       0.00135483
H        7.86003584       8.03107271       6.36960167       0.00004552       0.00004111       0.00019289
H        6.77852257       7.02411514       7.28775131      -0.00005077      -0.00018228       0.00008358
H        6.71112127       8.75421397       7.45760556       0.00026004      -0.00020393      -0.00001310
H        7.90665124       7.73569225       9.39711302       0.00010958       0.00001513      -0.00000284
H        8.98822996       8.74263661       8.47902278       0.00008149       0.00005914      -0.00006274
H        9.05560246       7.01250768       8.30918912      -0.00012497       0.00030461       0.00000367
19
Lattice="30.0 0.0 0.0 0.0 30.0 0.0 0.0 0.0 30.0" Properties=species:S:1:pos:R:3:forces:R:3 dimer_id=10 label=AA energy=-5415.61390054677 chargeA=0 energyA=-3242.85373633011 chargeB=0 energyB=-2172.76010533998 indexB=11 distance=14.999999997844462 distance_initial=4.855900492667965 pbc="T T T"
C        0.04694727       0.48394267      -0.29930237       0.00072214       0.00153440      -0.00098186
C        1.21335162      -0.37776425       0.08545359       0.00120417      -0.00048603      -0.00060002
C       -1.25696346      -0.07182196       0.19260116      -0.00159360       0.00022932       0.00011242
H        0.18747391       1.48047123       0.09493962      -0.00014612      -0.00052144      -0.00000136
H        0.01328928       0.58851700      -1.37454949      -0.00017188      -0.00002752       0.00025749
H        1.10913418      -1.37197553      -0.32217846      -0.00006177       0.00049643       0.00035672
H        1.28454663      -0.47351585       1.15839854      -0.00018107       0.00009685       0.00002396
H       -2.08925915       0.55371081      -0.08821741       0.00014762      -0.00059340       0.00024113
H       -1.43320170      -1.05707820      -0.21192856       0.00019398      -0.00023956       0.00018442
H        2.14584019       0.02914500      -0.27195245      -0.00017019      -0.00037532       0.00029293
H       -1.25756727      -0.15865492       1.26866796       0.00024746      -0.00022470      -0.00023526
C        8.15692287       8.69510214       8.10555196       0.00060451      -0.00018107      -0.00120943
C        9.16359238       8.62540681       9.21495320      -0.00112158       0.00025383       0.00135339
H        8.63691507       8.80795194       7.14648091       0.00004355       0.00004423       0.00019447
H        7.55540180       7.80099437       8.06463055      -0.00005308      -0.00017187       0.00008287
H        7.48800050       9.53109320       8.23448480       0.00026112      -0.00021006      -0.00001551
H        8.68353047       8.51257148      10.17399226       0.00010911       0.00001408      -0.00000103
H        9.76510919       9.51951584       9.25590202       0.00008597       0.00006114      -0.00006062
H        9.83248169       7.78938691       9.08606836      -0.00012035       0.00030070       0.00000530
19
Lattice="30.0 0.0 0.0 0.0 30.0 0.0 0.0 0.0 30.0" Properties=species:S:1:pos:R:3:forces:R:3 dimer_id=11 label=AA energy=-5415.64391134635 chargeA=0 energyA=-3242.85363686124 chargeB=0 energyB=-2172.76014776561 indexB=11 distance=4.506137667493947 distance_initial=4.506137667493947 pbc="T T T"
C        0.49627940       0.28092491       0.02963240      -0.00043456       0.04669397      -0.00099927
C       -0.50371967       0.46398269      -1.07389401       0.00138927      -0.01290940      -0.00107254
C        0.04268652      -0.72493497       1.04636864       0.00492798       0.02466520       0.00210577
H        1.44378835      -0.02873050      -0.38815634       0.00670304      -0.00311877      -0.00096300
H        0.67775192       1.22949199       0.51484842      -0.03014157      -0.10125153      -0.05450010
H       -1.45180433       0.80129836      -0.68297599      -0.00084264       0.00064984       0.00107246
H       -0.11758373      -1.68971011       0.58920924       0.00162077      -0.00685906       0.00233268
H        0.76696901      -0.85007689       1.83544143       0.00426921      -0.00478670       0.00338202
H       -0.67981529      -0.46631100      -1.59256628      -0.00647783      -0.00107812      -0.00808319
H       -0.16974882       1.18814537      -1.79976053       0.00006689       0.00043518      -0.00120890
H       -0.88953987      -0.42209454       1.49885344       0.00071407       0.00307392       0.00299286
C        1.85629018       2.52443978       2.62951345       0.00637971       0.01777318       0.02958243
C        3.34695150       2.67880268       2.57371921      -0.00585931      -0.00214041      -0.01184187
H        1.39769825       2.80116935       1.69353321       0.03126074       0.03874852       0.04826409
H        1.57488004       1.50498055       2.84032630      -0.00894925      -0.00159361      -0.01365518
H        1.42584759       3.14596610       3.39852975       0.00266997       0.00550417       0.00533396
H        3.80547358       2.40206994       3.50973396      -0.00284326      -0.00091763       0.00074598
H        3.62837990       3.69826087       2.36292713      -0.00044543       0.00057976       0.00045613
H        3.77741461       2.05723777       1.80475105      -0.00400781      -0.00346851      -0.00394432
19
Lattice="30.0 0.0 0.0 0.0 30.0 0.0 0.0 0.0 30.0" Properties=species:S:1:pos:R:3:forces:R:3 dimer_id=11 label=AA energy=-5415.64854707518 chargeA=0 energyA=-3242.85363686124 chargeB=0 energyB=-2172.76014776561 indexB=11 distance=4.981135506128242 distance_initial=4.506137667493947 pbc="T T T"
C        0.49627940       0.28092491       0.02963240       0.00553837       0.01662130       0.00505497
C       -0.50371967       0.46398269      -1.07389401       0.00108221      -0.00082855       0.00143773
C        0.04268652      -0.72493497       1.04636864       0.00253278       0.01319450       0.00438193
H        1.44378835      -0.02873050      -0.38815634       0.00239223       0.00008629       0.00053024
H        0.67775192       1.22949199       0.51484842       0.00088862      -0.01054754       0.00562406
H       -1.45180433       0.80129836      -0.68297599      -0.00007730       0.00013168       0.00047366
H       -0.11758373      -1.68971011       0.58920924       0.00072381      -0.00327715       0.00047827
H        0.76696901      -0.85007689       1.83544143       0.00275980       0.00038773       0.00233918
H       -0.67981529      -0.46631100      -1.59256628      -0.00236909      -0.00152568      -0.00328470
H       -0.16974882       1.18814537      -1.79976053      -0.00030982       0.00002973      -0.00076763
H       -0.88953987      -0.42209454       1.49885344       0.00176908       0.00122135       0.00086454
C        2.13053031       2.79867991       2.90375358      -0.00367445      -0.00740083       0.00035303
C        3.62119163       2.95304281       2.84795934      -0.00218036      -0.00270402      -0.00833690
H        1.67193838       3.07540948       1.96777334       0.00407775       0.00342839      -0.00024717
H        1.84912017       1.77922068       3.11456643      -0.00733513      -0.00954001      -0.00887624
H        1.70008772       3.42020623       3.67276988      -0.00125555       0.00109737       0.00005853
H        4.07971371       2.67631007       3.78397409      -0.00167165      -0.00010460       0.00103094
H        3.90262003       3.97250100       2.63716726      -0.00035628       0.00078816       0.00026825
H        4.05165474       2.33147790       2.07899118      -0.00253505      -0.00105811      -0.00138267
19
Lattice="30.0 0.0 0.0 0.0 30.0 0.0 0.0 0.0 30.0" Properties=species:S:1:pos:R:3:forces:R:3 dimer_id=11 label=AA energy=-5415.63464300438 chargeA=0 energyA=-3242.85363686124 chargeB=0 energyB=-2172.76014776561 indexB=11 distance=5.506203469507737 distance_initial=4.506137667493947 pbc="T T T"
C        0.49627940       0.28092491       0.02963240       0.00427533       0.00409597       0.00264133
C       -0.50371967       0.46398269      -1.07389401       0.00091724       0.00167895       0.00146304
C        0.04268652      -0.72493497       1.04636864       0.00129534       0.00617080       0.00355239
H        1.44378835      -0.02873050      -0.38815634       0.00093517       0.00046379       0.00037406
H        0.67775192       1.22949199       0.51484842       0.00398317       0.00433054       0.00950617
H       -1.45180433       0.80129836      -0.68297599       0.00020995      -0.00002382       0.00022157
H       -0.11758373      -1.68971011       0.58920924       0.00020989      -0.00135033       0.00000164
H        0.76696901      -0.85007689       1.83544143       0.00093033       0.00088077       0.00072512
H       -0.67981529      -0.46631100      -1.59256628      -0.00109083      -0.00102587      -0.00145693
H       -0.16974882       1.18814537      -1.79976053      -0.00041608       0.00003469      -0.00051841
H       -0.88953987      -0.42209454       1.49885344       0.00171820       0.00034666       0.00013588
C        2.43367844       3.10182804       3.20690171      -0.00349885      -0.00648580      -0.00125333
C        3.92433976       3.25619094       3.15110747      -0.00114000      -0.00220186      -0.00556212
H        1.97508651       3.37855761       2.27092147      -0.00068352      -0.00098911      -0.00554263
H        2.15226830       2.08236881       3.41771456      -0.00375866      -0.00612465      -0.00379202
H        2.00323585       3.72335436       3.97591801      -0.00132873      -0.00025912      -0.00083189
H        4.38286184       2.97945820       4.08712222      -0.00088093      -0.00001695       0.00077565
H        4.20576816       4.27564913       2.94031539      -0.00024558       0.00069005       0.00004390
H        4.35480287       2.63462603       2.38213931      -0.00143144      -0.00021472      -0.00048343
19
Lattice="30.0 0.0 0.0 0.0 30.0 0.0 0.0 0.0 30.0" Properties=species:S:1:pos:R:3:forces:R:3 dimer_id=11 label=AA energy=-5415.62450085764 chargeA=0 energyA=-3242.85363686124 chargeB=0 energyB=-2172.76014776561 indexB=11 distance=6.086619549455796 distance_initial=4.506137667493947 pbc="T T T"
C        0.49627940       0.28092491       0.02963240       0.00240119       0.00030278       0.00097515
C       -0.50371967       0.46398269      -1.07389401       0.00087586       0.00160299       0.00115392
C        0.04268652      -0.72493497       1.04636864       0.00096632       0.00279947       0.00268248
H        1.44378835      -0.02873050      -0.38815634       0.00038947       0.00030370       0.00005420
H        0.67775192       1.22949199       0.51484842       0.00210852       0.00348136       0.00515565
H       -1.45180433       0.80129836      -0.68297599       0.00041827      -0.00006377       0.00010684
H       -0.11758373      -1.68971011       0.58920924       0.00000282      -0.00040689      -0.00002563
H        0.76696901      -0.85007689       1.83544143      -0.00014354       0.00065650      -0.00018795
H       -0.67981529      -0.46631100      -1.59256628      -0.00069577      -0.00046223      -0.00068006
H       -0.16974882       1.18814537      -1.79976053      -0.00044267       0.00009452      -0.00025192
H       -0.88953987      -0.42209454       1.49885344       0.00139544      -0.00001997      -0.00017673
C        2.76878182       3.43693142       3.54200509      -0.00213322      -0.00326316       0.00009891
C        4.25944314       3.59129432       3.48621085      -0.00081157      -0.00147622      -0.00360685
H        2.31018989       3.71366099       2.60602485      -0.00052709      -0.00057239      -0.00328442
H        2.48737168       2.41747219       3.75281794      -0.00161596      -0.00291546      -0.00139782
H        2.33833923       4.05845774       4.31102139      -0.00074614      -0.00051930      -0.00077795
H        4.71796522       3.31456158       4.42222560      -0.00046320      -0.00005175       0.00040909
H        4.54087154       4.61075251       3.27541877      -0.00019554       0.00042779      -0.00011583
H        4.68990625       2.96972941       2.71724269      -0.00078321       0.00008202      -0.00013108
19
Lattice="30.0 0.0 0.0 0.0 30.0 0.0 0.0 0.0 30.0" Properties=species:S:1:pos:R:3:forces:R:3 dimer_id=11 label=AA energy=-5415.61899871986 chargeA=0 energyA=-3242.85363686124 chargeB=0 energyB=-2172.76014776561 indexB=11 distance=6.728218037874162 distance_initial=4.506137667493947 pbc="T T T"
C        0.49627940       0.28092491       0.02963240       0.00124590      -0.00070994       0.00019007
C       -0.50371967       0.46398269      -1.07389401       0.00083509       0.00101790       0.00072176
C        0.04268652      -0.72493497       1.04636864       0.00085139       0.00137837       0.00215551
H        1.44378835      -0.02873050      -0.38815634       0.00012910       0.00016750      -0.00015497
H        0.67775192       1.22949199       0.51484842       0.00083573       0.00179714       0.00229620
H       -1.45180433       0.80129836      -0.68297599       0.00051845      -0.00007290       0.00009307
H       -0.11758373      -1.68971011       0.58920924      -0.00006255       0.00003661       0.00003642
H        0.76696901      -0.85007689       1.83544143      -0.00060480       0.00039609      -0.00056411
H       -0.67981529      -0.46631100      -1.59256628      -0.00053875       0.00000498      -0.00025069
H       -0.16974882       1.18814537      -1.79976053      -0.00042449       0.00012150      -0.00003298
H       -0.88953987      -0.42209454       1.49885344       0.00111036      -0.00019659      -0.00030501
C        3.13920888       3.80735848       3.91243215      -0.00131146      -0.00138334       0.00091913
C        4.62987020       3.96172138       3.85663791      -0.00050454      -0.00084921      -0.00241710
H        2.68061695       4.08408805       2.97645191      -0.00016178      -0.00022913      -0.00150081
H        2.85779874       2.78789925       4.12324500      -0.00066630      -0.00130284      -0.00048705
H        2.70876629       4.42888480       4.68144845      -0.00030686      -0.00045570      -0.00061322
H        5.08839228       3.68498864       4.79265266      -0.00028917      -0.00005259       0.00009667
H        4.91129860       4.98117957       3.64584583      -0.00018698       0.00015785      -0.00017411
H        5.06033331       3.34015647       3.08766975      -0.00046833       0.00017430      -0.00000878
19
Lattice="30.0 0.0 0.0 0.0 30.0 0.0 0.0 0.0 30.0" Properties=species:S:1:pos:R:3:forces:R:3 dimer_id=11 label=AA energy=-5415.61628992359 chargeA=0 energyA=-3242.85363686124 chargeB=0 energyB=-2172.76014776561 indexB=11 distance=7.4374482432653215 distance_initial=4.506137667493947 pbc="T T T"
C        0.49627940       0.28092491       0.02963240       0.00071290      -0.00118134      -0.00023955
C       -0.50371967       0.46398269      -1.07389401       0.00075758       0.00056749       0.00035645
C        0.04268652      -0.72493497       1.04636864       0.00074366       0.00079685       0.00192426
H        1.44378835      -0.02873050      -0.38815634       0.00001883       0.00011196      -0.00023987
H        0.67775192       1.22949199       0.51484842       0.00024651       0.00113653       0.00099577
H       -1.45180433       0.80129836      -0.68297599       0.00050029      -0.00008077       0.00009109
H       -0.11758373      -1.68971011       0.58920924      -0.00008697       0.00024721       0.00009359
H        0.76696901      -0.85007689       1.83544143      -0.00075296       0.00018994      -0.00066607
H       -0.67981529      -0.46631100      -1.59256628      -0.00045977       0.00030361      -0.00000032
H       -0.16974882       1.18814537      -1.79976053      -0.00041092       0.00012916       0.00005331
H       -0.88953987      -0.42209454       1.49885344       0.00095186      -0.00031674      -0.00036703
C        3.54868313       4.21683273       4.32190640      -0.00082736      -0.00053352       0.00129430
C        5.03934445       4.37119563       4.26611216      -0.00025110      -0.00051537      -0.00174566
H        3.09009120       4.49356230       3.38592616      -0.00002541      -0.00007262      -0.00064573
H        3.26727299       3.19737350       4.53271925      -0.00029550      -0.00062103      -0.00017232
H        3.11824054       4.83835905       5.09092270      -0.00008916      -0.00034880      -0.00047587
H        5.49786653       4.09446289       5.20212691      -0.00021311      -0.00002893      -0.00010004
H        5.32077285       5.39065382       4.05532008      -0.00017695       0.00002644      -0.00017597
H        5.46980756       3.74963072       3.49714400      -0.00034241       0.00018993       0.00001968
19
Lattice="30.0 0.0 0.0 0.0 30.0 0.0 0.0 0.0 30.0" Properties=species:S:1:pos:R:3:forces:R:3 dimer_id=11 label=AA energy=-5415.61502752091 chargeA=0 energyA=-3242.85363686124 chargeB=0 energyB=-2172.76014776561 indexB=11 distance=8.221439350261761 distance_initial=4.506137667493947 pbc="T T T"
C        0.49627940       0.28092491       0.02963240       0.00050541      -0.00149026      -0.00045173
C       -0.50371967       0.46398269      -1.07389401       0.00070211       0.00045139       0.00020462
C        0.04268652      -0.72493497       1.04636864       0.00072836       0.00055373       0.00185682
H        1.44378835      -0.02873050      -0.38815634      -0.00002938       0.00011576      -0.00024437
H        0.67775192       1.22949199       0.51484842      -0.00002255       0.00091967       0.00042201
H       -1.45180433       0.80129836      -0.68297599       0.00047191      -0.00009028       0.00006959
H       -0.11758373      -1.68971011       0.58920924      -0.00010409       0.00034923       0.00012843
H        0.76696901      -0.85007689       1.83544143      -0.00080684       0.00005364      -0.00069928
H       -0.67981529      -0.46631100      -1.59256628      -0.00042267       0.00040589       0.00009882
H       -0.16974882       1.18814537      -1.79976053      -0.00041471       0.00012396       0.00007589
H       -0.88953987      -0.42209454       1.49885344       0.00084775      -0.00038043      -0.00040227
C        4.00132061       4.66947020       4.77454388      -0.00057883      -0.00018463       0.00144533
C        5.49198193       4.82383310       4.71874964      -0.00012102      -0.00036590      -0.00143232
H        3.54272868       4.94619977       3.83856364       0.00002825       0.00002085      -0.00029651
H        3.71991047       3.65001097       4.98535673      -0.00016208      -0.00038512      -0.00005735
H        3.57087802       5.29099652       5.54356018      -0.00001443      -0.00027560      -0.00039668
H        5.95050401       4.54710036       5.65476439      -0.00016785      -0.00001127      -0.00018029
H        5.77341033       5.84329129       4.50795756      -0.00015869      -0.00000418      -0.00017035
H        5.92244504       4.20226819       3.94978148      -0.00028066       0.00019354       0.00002965
19
Lattice="30.0 0.0 0.0 0.0 30.0 0.0 0.0 0.0 30.0" Properties=species:S:1:pos:R:3:forces:R:3 dimer_id=11 label=AA energy=-5415.61444359723 chargeA=0 energyA=-3242.85363686124 chargeB=0 energyB=-2172.76014776561 indexB=11 distance=9.088071964871311 distance_initial=4.506137667493947 pbc="T T T"
C        0.49627940       0.28092491       0.02963240       0.00041453      -0.00168193      -0.00056463
C       -0.50371967       0.46398269      -1.07389401       0.00067815       0.00046891       0.00016106
C        0.04268652      -0.72493497       1.04636864       0.00073719       0.00048195       0.00183163
H        1.44378835      -0.02873050      -0.38815634      -0.00005821       0.00013239      -0.00023013
H        0.67775192       1.22949199       0.51484842      -0.00009922       0.00088027       0.00021586
H       -1.45180433       0.80129836      -0.68297599       0.00045560      -0.00009755       0.00005265
H       -0.11758373      -1.68971011       0.58920924      -0.00011312       0.00038570       0.00015233
H        0.76696901      -0.85007689       1.83544143      -0.00081288      -0.00002557      -0.00070925
H       -0.67981529      -0.46631100      -1.59256628      -0.00040777       0.00041574       0.00012794
H       -0.16974882       1.18814537      -1.79976053      -0.00041844       0.00011803       0.00008662
H       -0.88953987      -0.42209454       1.49885344       0.00077554      -0.00041347      -0.00042109
C        4.50167118       5.16982078       5.27489445      -0.00048279      -0.00004352       0.00148643
C        5.99233250       5.32418368       5.21910021      -0.00008785      -0.00030145      -0.00130958
H        4.04307925       5.44655035       4.33891421       0.00003997       0.00004294      -0.00016020
H        4.22026104       4.15036155       5.48570730      -0.00011548      -0.00030514      -0.00002273
H        4.07122859       5.79134710       6.04391075       0.00001162      -0.00024178      -0.00036759
H        6.45085458       5.04745094       6.15511496      -0.00013416      -0.00000845      -0.00019367
H        6.27376090       6.34364187       5.00830813      -0.00014265       0.00000005      -0.00016994
H        6.42279561       4.70261877       4.45013205      -0.00024004       0.00019288       0.00003430
19
Lattice="30.0 0.0 0.0 0.0 30.0 0.0 0.0 0.0 30.0" Properties=species:S:1:pos:R:3:forces:R:3 dimer_id=11 label=AA energy=-5415.61415157416 chargeA=0 energyA=-3242.85363686124 chargeB=0 energyB=-2172.76014776561 indexB=11 distance=10.046057453951152 distance_initial=4.506137667493947 pbc="T T T"
C        0.49627940       0.28092491       0.02963240       0.00037990      -0.00179216      -0.00062691
C       -0.50371967       0.46398269      -1.07389401       0.00067400       0.00049451       0.00014757
C        0.04268652      -0.72493497       1.04636864       0.00073798       0.00046174       0.00182358
H        1.44378835      -0.02873050      -0.38815634      -0.00007818       0.00015023      -0.00021402
H        0.67775192       1.22949199       0.51484842      -0.00010944       0.00089203       0.00014263
H       -1.45180433       0.80129836      -0.68297599       0.00043797      -0.00010213       0.00004475
H       -0.11758373      -1.68971011       0.58920924      -0.00011696       0.00040016       0.00016686
H        0.76696901      -0.85007689       1.83544143      -0.00080886      -0.00007153      -0.00071746
H       -0.67981529      -0.46631100      -1.59256628      -0.00040258       0.00041556       0.00013831
H       -0.16974882       1.18814537      -1.79976053      -0.00041850       0.00011204       0.00009072
H       -0.88953987      -0.42209454       1.49885344       0.00073165      -0.00043417      -0.00043277
C        5.05476436       5.72291396       5.82798763      -0.00043811       0.00001525       0.00150276
C        6.54542568       5.87727686       5.77219339      -0.00008118      -0.00027424      -0.00125919
H        4.59617243       5.99964353       4.89200739       0.00003603       0.00003777      -0.00010376
H        4.77335422       4.70345473       6.03880048      -0.00010084      -0.00027047      -0.00001875
H        4.62432177       6.34444028       6.59700393       0.00002194      -0.00022637      -0.00035739
H        7.00394776       5.60054412       6.70820814      -0.00011144      -0.00001160      -0.00019042
H        6.82685408       6.89673505       5.56140131      -0.00013233       0.00001180      -0.00017348
H        6.97588879       5.25571195       5.00322523      -0.00022106       0.00019157       0.00003698
19
Lattice="30.0 0.0 0.0 0.0 30.0 0.0 0.0 0.0 30.0" Properties=species:S:1:pos:R:3:forces:R:3 dimer_id=11 label=AA energy=-5415.61399392417 chargeA=0 energyA=-3242.85363686124 chargeB=0 energyB=-2172.76014776561 indexB=11 distance=11.105025454188095 distance_initial=4.506137667493947 pbc="T T T"
C        0.49627940       0.28092491       0.02963240       0.00036395      -0.00185413      -0.00066146
C       -0.50371967       0.46398269      -1.07389401       0.00067233       0.00050963       0.00013895
C        0.04268652      -0.72493497       1.04636864       0.00074195       0.00045946       0.00182499
H        1.44378835      -0.02873050      -0.38815634      -0.00009022       0.00016352      -0.00020158
H        0.67775192       1.22949199       0.51484842      -0.00010713       0.00090330       0.00011022
H       -1.45180433       0.80129836      -0.68297599       0.00042433      -0.00010586       0.00003990
H       -0.11758373      -1.68971011       0.58920924      -0.00011855       0.00040634       0.00017595
H        0.76696901      -0.85007689       1.83544143      -0.00080393      -0.00009685      -0.00072450
H       -0.67981529      -0.46631100      -1.59256628      -0.00040010       0.00041651       0.00014384
H       -0.16974882       1.18814537      -1.79976053      -0.00041850       0.00010625       0.00009278
H       -0.88953987      -0.42209454       1.49885344       0.00070437      -0.00044608      -0.00043916
C        5.66615982       6.33430942       6.43938309      -0.00041399       0.00004147       0.00150762
C        7.15682114       6.48867232       6.38358885      -0.00008064      -0.00026168      -0.00123648
H        5.20756789       6.61103899       5.50340285       0.00003248       0.00003080      -0.00007278
H        5.38474968       5.31485019       6.65019594      -0.00009625      -0.00025275      -0.00002289
H        5.23571723       6.95583574       7.20839939       0.00002599      -0.00021715      -0.00035285
H        7.61534322       6.21193958       7.31960360      -0.00009649      -0.00001413      -0.00018449
H        7.43824954       7.50813051       6.17279677      -0.00012546       0.00002105      -0.00017617
H        7.58728425       5.86710741       5.61462069      -0.00021412       0.00019028       0.00003812
19
Lattice="30.0 0.0 0.0 0.0 30.0 0.0 0.0 0.0 30.0" Properties=species:S:1:pos:R:3:forces:R:3 dimer_id=11 label=AA energy=-5415.61390934548 chargeA=0 energyA=-3242.85363686124 chargeB=0 energyB=-2172.76014776561 indexB=11 distance=12.275620630230224 distance_initial=4.506137667493947 pbc="T T T"
C        0.49627940       0.28092491       0.02963240       0.00035611      -0.00188958      -0.00068309
C       -0.50371967       0.46398269      -1.07389401       0.00067291       0.00051950       0.00013546
C        0.04268652      -0.72493497       1.04636864       0.00074498       0.00046015       0.00182558
H        1.44378835      -0.02873050      -0.38815634      -0.00009875       0.00017247      -0.00019266
H        0.67775192       1.22949199       0.51484842      -0.00010209       0.00091010       0.00009445
H       -1.45180433       0.80129836      -0.68297599       0.00041547      -0.00010801       0.00003725
H       -0.11758373      -1.68971011       0.58920924      -0.00011889       0.00041028       0.00018256
H        0.76696901      -0.85007689       1.83544143      -0.00079993      -0.00011210      -0.00073035
H       -0.67981529      -0.46631100      -1.59256628      -0.00039852       0.00041779       0.00014740
H       -0.16974882       1.18814537      -1.79976053      -0.00041800       0.00010234       0.00009463
H       -0.88953987      -0.42209454       1.49885344       0.00068660      -0.00045263      -0.00044266
C        6.34200326       7.01015286       7.11522653      -0.00040203       0.00005353       0.00150995
C        7.83266458       7.16451576       7.05943229      -0.00008201      -0.00025483      -0.00122467
H        5.88341133       7.28688243       6.17924629       0.00003112       0.00002347      -0.00005532
H        6.06059312       5.99069363       7.32603938      -0.00009522      -0.00024154      -0.00002892
H        5.91156067       7.63167918       7.88424283       0.00002812      -0.00021148      -0.00035049
H        8.29118666       6.88778302       7.99544704      -0.00008718      -0.00001653      -0.00017903
H        8.11409298       8.18397395       6.84864021      -0.00012081       0.00002730      -0.00017796
H        8.26312769       6.54295085       6.29046413      -0.00021187       0.00018977       0.00003784
19
Lattice="30.0 0.0 0.0 0.0 30.0 0.0 0.0 0.0 30.0" Properties=species:S:1:pos:R:3:forces:R:3 dimer_id=11 label=AA energy=-5415.61386345356 chargeA=0 energyA=-3242.85363686124 chargeB=0 energyB=-2172.76014776561 indexB=11 distance=13.569609773161801 distance_initial=4.506137667493947 pbc="T T T"
C        0.49627940       0.28092491       0.02963240       0.00035288      -0.00190831      -0.00069529
C       -0.50371967       0.46398269      -1.07389401       0.00067400       0.00052488       0.00013368
C        0.04268652      -0.72493497       1.04636864       0.00074772       0.00046148       0.00182624
H        1.44378835      -0.02873050      -0.38815634      -0.00010481       0.00017871      -0.00018622
H        0.67775192       1.22949199       0.51484842      -0.00009796       0.00091368       0.00008609
H       -1.45180433       0.80129836      -0.68297599       0.00040953      -0.00010939       0.00003588
H       -0.11758373      -1.68971011       0.58920924      -0.00011881       0.00041295       0.00018711
H        0.76696901      -0.85007689       1.83544143      -0.00079676      -0.00012107      -0.00073438
H       -0.67981529      -0.46631100      -1.59256628      -0.00039757       0.00041920       0.00014941
H       -0.16974882       1.18814537      -1.79976053      -0.00041750       0.00009928       0.00009586
H       -0.88953987      -0.42209454       1.49885344       0.00067520      -0.00045624      -0.00044477
C        7.08908824       7.75723784       7.86231151      -0.00039828       0.00005845       0.00150858
C        8.57974956       7.91160074       7.80651727      -0.00008237      -0.00025199      -0.00121858
H        6.63049631       8.03396741       6.92633127       0.00003137       0.00001625      -0.00004325
H        6.80767810       6.73777861       8.07312436      -0.00009445      -0.00023367      -0.00003505
H        6.65864565       8.37876416       8.63132781       0.00002941      -0.00020746      -0.00034879
H        9.03827164       7.63486800       8.74253202      -0.00008108      -0.00001762      -0.00017498
H        8.86117796       8.93105893       7.59572519      -0.00011801       0.00003120      -0.00017948
H        9.01021267       7.29003583       7.03754911      -0.00021251       0.00018966       0.00003796
19
Lattice="30.0 0.0 0.0 0.0 30.0 0.0 0.0 0.0 30.0" Properties=species:S:1:pos:R:3:forces:R:3 dimer_id=11 label=AA energy=-5415.61383665107 chargeA=0 energyA=-3242.85363686124 chargeB=0 energyB=-2172.76014776561 indexB=11 distance=15.000000001423903 distance_initial=4.506137667493947 pbc="T T T"
C        0.49627940       0.28092491       0.02963240       0.00035181      -0.00191759      -0.00070158
C       -0.50371967       0.46398269      -1.07389401       0.00067485       0.00052646       0.00013171
C        0.04268652      -0.72493497       1.04636864       0.00074945       0.00046089       0.00182569
H        1.44378835      -0.02873050      -0.38815634      -0.00010893       0.00018235      -0.00018221
H        0.67775192       1.22949199       0.51484842      -0.00009448       0.00091568       0.00008162
H       -1.45180433       0.80129836      -0.68297599       0.00040532      -0.00010989       0.00003544
H       -0.11758373      -1.68971011       0.58920924      -0.00011850       0.00041520       0.00019053
H        0.76696901      -0.85007689       1.83544143      -0.00079447      -0.00012621      -0.00073693
H       -0.67981529      -0.46631100      -1.59256628      -0.00039692       0.00042091       0.00015076
H       -0.16974882       1.18814537      -1.79976053      -0.00041710       0.00009726       0.00009661
H       -0.88953987      -0.42209454       1.49885344       0.00066778      -0.00045796      -0.00044571
C        7.91492443       8.58307402       8.68814769      -0.00039464       0.00006173       0.00150645
C        9.40558575       8.73743692       8.63235345      -0.00008282      -0.00024961      -0.00121453
H        7.45633250       8.85980359       7.75216745       0.00003078       0.00001076      -0.00003563
H        7.63351429       7.56361479       8.89896054      -0.00009506      -0.00022927      -0.00003977
H        7.48448184       9.20460034       9.45716399       0.00002992      -0.00020496      -0.00034719
H        9.86410783       8.46070418       9.56836820      -0.00007670      -0.00001818      -0.00017216
H        9.68701415       9.75689511       8.42156137      -0.00011638       0.00003367      -0.00018065
H        9.83604886       8.11587201       7.86338529      -0.00021390       0.00018878       0.00003754
18
Lattice="30.0 0.0 0.0 0.0 30.0 0.0 0.0 0.0 30.0" Properties=species:S:1:pos:R:3:forces:R:3 dimer_id=12 label=CA energy=-9464.3740272397 chargeA=-1 energyA=-3242.85366840756 chargeB=0 energyB=-6221.39946347083 indexB=11 distance=4.581521463775907 distance_initial=4.581521463775907 pbc="T T T"
C       -0.04999892       0.09664542       0.56061497       0.11889910       0.06083514       0.07910474
C       -0.41527640       1.09695699      -0.49638122      -0.01228230       0.01218829      -0.01047981
C        0.46175685      -1.18673453      -0.02439867      -0.03636031       0.01435262      -0.03282889
H       -0.91202989      -0.10630357       1.18023339      -0.02144506      -0.01008374       0.00600118
H        0.69805019       0.51943224       1.21622476      -0.04848721       0.08334417      -0.06000067
H       -0.78174273       2.01590683      -0.06730131       0.10613870      -0.02455460       0.03916647
H        0.43884017       1.33715616      -1.11134949       0.01594803       0.03325503       0.07586256
H        1.34152697      -1.01257523      -0.62531048       0.01629161       0.02268569       0.02141061
H       -1.18340509       0.70700441      -1.14706579      -0.06787417      -0.06733963      -0.04982587
H       -0.28067141      -1.64268752      -0.66187123      -0.03980691      -0.04802048      -0.04723853
H        0.72135670      -1.89976874       0.74177831       0.02102670      -0.01138983       0.02588204
C        3.24571211       1.72766685       3.52397360      -0.00426024       0.00124195      -0.01859975
C        2.59717604       2.72325908       2.56520416       0.03955265      -0.00362870       0.03207994
O        3.19289992       2.93437716       1.51756531      -0.03545580      -0.02684386      -0.02926773
O        1.54229759       3.20433678       2.95997313      -0.03977414      -0.02804378      -0.03571657
H        2.55041624       0.92862906       3.73359664      -0.00100306      -0.00646144       0.00765105
H        3.45255860       2.22188018       4.46162668      -0.00533782      -0.00290519      -0.00403246
H        4.15818397       1.32017224       3.12079963      -0.00576978       0.00136835       0.00083170
18
Lattice="30.0 0.0 0.0 0.0 30.0 0.0 0.0 0.0 30.0" Properties=species:S:1:pos:R:3:forces:R:3 dimer_id=12 label=CA energy=-9464.33759321803 chargeA=-1 energyA=-3242.85366840756 chargeB=0 energyB=-6221.39946347083 indexB=11 distance=5.057468500893764 distance_initial=4.581521463775907 pbc="T T T"
C       -0.04999892       0.09664542       0.56061497       0.09973205       0.05305330       0.06838871
C       -0.41527640       1.09695699      -0.49638122      -0.01471007       0.00593952      -0.00998476
C        0.46175685      -1.18673453      -0.02439867      -0.03143642       0.01086930      -0.02697359
H       -0.91202989      -0.10630357       1.18023339      -0.01744640      -0.00854563       0.00416050
H        0.69805019       0.51943224       1.21622476      -0.04108264       0.05771877      -0.05060842
H       -0.78174273       2.01590683      -0.06730131       0.08618796      -0.02058742       0.02746314
H        0.43884017       1.33715616      -1.11134949       0.01087988       0.02804064       0.06048506
H        1.34152697      -1.01257523      -0.62531048       0.01394510       0.01802147       0.01899892
H       -1.18340509       0.70700441      -1.14706579      -0.05507940      -0.05374798      -0.04151573
H       -0.28067141      -1.64268752      -0.66187123      -0.03444536      -0.03910698      -0.04035522
H        0.72135670      -1.89976874       0.74177831       0.01891850      -0.00632392       0.02135774
C        3.52050026       2.00245500       3.79876175      -0.00264210       0.00174157      -0.01173231
C        2.87196419       2.99804723       2.83999231       0.02247265      -0.00717054       0.02032349
O        3.46768807       3.20916531       1.79235346      -0.02262188      -0.01685885      -0.02018290
O        1.81708574       3.47912493       3.23476128      -0.02602969      -0.01790480      -0.02349201
H        2.82520439       1.20341721       4.00838479       0.00030404      -0.00324367       0.00561237
H        3.72734675       2.49666833       4.73641483      -0.00316507      -0.00298777      -0.00335843
H        4.43297212       1.59496039       3.39558778      -0.00378115       0.00109299       0.00141344
18
Lattice="30.0 0.0 0.0 0.0 30.0 0.0 0.0 0.0 30.0" Properties=species:S:1:pos:R:3:forces:R:3 dimer_id=12 label=CA energy=-9464.31178710487 chargeA=-1 energyA=-3242.85366840756 chargeB=0 energyB=-6221.39946347083 indexB=11 distance=5.582858850890072 distance_initial=4.581521463775907 pbc="T T T"
C       -0.04999892       0.09664542       0.56061497       0.08256731       0.04530843       0.05717380
C       -0.41527640       1.09695699      -0.49638122      -0.01448842       0.00227158      -0.00860139
C        0.46175685      -1.18673453      -0.02439867      -0.02628771       0.00788400      -0.02204199
H       -0.91202989      -0.10630357       1.18023339      -0.01346158      -0.00665302       0.00338739
H        0.69805019       0.51943224       1.21622476      -0.03804590       0.03556455      -0.04396366
H       -0.78174273       2.01590683      -0.06730131       0.06944605      -0.01715601       0.01929601
H        0.43884017       1.33715616      -1.11134949       0.00765469       0.02338706       0.04808813
H        1.34152697      -1.01257523      -0.62531048       0.01181100       0.01429934       0.01680492
H       -1.18340509       0.70700441      -1.14706579      -0.04464562      -0.04275658      -0.03423723
H       -0.28067141      -1.64268752      -0.66187123      -0.02960233      -0.03146880      -0.03406478
H        0.72135670      -1.89976874       0.74177831       0.01680215      -0.00255080       0.01744938
C        3.82383452       2.30578926       4.10209601      -0.00200797       0.00190887      -0.00750073
C        3.17529845       3.30138149       3.14332657       0.01346219      -0.00598221       0.01372700
O        3.77102233       3.51249957       2.09568772      -0.01476710      -0.01011806      -0.01271439
O        2.12042000       3.78245919       3.53809554      -0.01497337      -0.01069680      -0.01532061
H        3.12853865       1.50675147       4.31171905       0.00089686      -0.00132614       0.00377991
H        4.03068101       2.80000259       5.03974909      -0.00185968      -0.00272733      -0.00280986
H        4.73630638       1.89829465       3.69892204      -0.00250059       0.00081192       0.00154811
18
Lattice="30.0 0.0 0.0 0.0 30.0 0.0 0.0 0.0 30.0" Properties=species:S:1:pos:R:3:forces:R:3 dimer_id=12 label=CA energy=-9464.29460862625 chargeA=-1 energyA=-3242.85366840756 chargeB=0 energyB=-6221.39946347083 indexB=11 distance=6.162828875793659 distance_initial=4.581521463775907 pbc="T T T"
C       -0.04999892       0.09664542       0.56061497       0.06741973       0.03808508       0.04693360
C       -0.41527640       1.09695699      -0.49638122      -0.01284491       0.00042958      -0.00690379
C        0.46175685      -1.18673453      -0.02439867      -0.02132823       0.00548756      -0.01783496
H       -0.91202989      -0.10630357       1.18023339      -0.00988065      -0.00483657       0.00310630
H        0.69805019       0.51943224       1.21622476      -0.03484937       0.02012561      -0.03775742
H       -0.78174273       2.01590683      -0.06730131       0.05561949      -0.01420016       0.01352560
H        0.43884017       1.33715616      -1.11134949       0.00549703       0.01938441       0.03810388
H        1.34152697      -1.01257523      -0.62531048       0.00992006       0.01130843       0.01476349
H       -1.18340509       0.70700441      -1.14706579      -0.03607015      -0.03388331      -0.02795997
H       -0.28067141      -1.64268752      -0.66187123      -0.02529142      -0.02499330      -0.02843538
H        0.72135670      -1.89976874       0.74177831       0.01476274       0.00005901       0.01412153
C        4.15868037       2.64063511       4.43694186      -0.00172294       0.00170428      -0.00502497
C        3.51014430       3.63622734       3.47817242       0.00838553      -0.00459969       0.00958756
O        4.10586818       3.84734542       2.43053357      -0.00992942      -0.00574778      -0.00758445
O        2.45526585       4.11730504       3.87294139      -0.00794722      -0.00633006      -0.01029105
H        3.46338450       1.84159732       4.64656490       0.00110209      -0.00031897       0.00242371
H        4.36552686       3.13484844       5.37459494      -0.00107487      -0.00229839      -0.00230414
H        5.07115223       2.23314050       4.03376789      -0.00176748       0.00062426       0.00153044
18
Lattice="30.0 0.0 0.0 0.0 30.0 0.0 0.0 0.0 30.0" Properties=species:S:1:pos:R:3:forces:R:3 dimer_id=12 label=CA energy=-9464.28340441421 chargeA=-1 energyA=-3242.85366840756 chargeB=0 energyB=-6221.39946347083 indexB=11 distance=6.803048547846151 distance_initial=4.581521463775907 pbc="T T T"
C       -0.04999892       0.09664542       0.56061497       0.05411168       0.03152987       0.03782115
C       -0.41527640       1.09695699      -0.49638122      -0.01064946      -0.00024468      -0.00522957
C        0.46175685      -1.18673453      -0.02439867      -0.01683346       0.00374150      -0.01418338
H       -0.91202989      -0.10630357       1.18023339      -0.00691206      -0.00331519       0.00300202
H        0.69805019       0.51943224       1.21622476      -0.03076840       0.01031796      -0.03170087
H       -0.78174273       2.01590683      -0.06730131       0.04433616      -0.01175687       0.00940810
H        0.43884017       1.33715616      -1.11134949       0.00399272       0.01595966       0.03013542
H        1.34152697      -1.01257523      -0.62531048       0.00825066       0.00884557       0.01281801
H       -1.18340509       0.70700441      -1.14706579      -0.02903970      -0.02679992      -0.02263781
H       -0.28067141      -1.64268752      -0.66187123      -0.02151660      -0.01968707      -0.02353609
H        0.72135670      -1.89976874       0.74177831       0.01281564       0.00168169       0.01129894
C        4.52831137       3.01026611       4.80657286      -0.00166080       0.00129344      -0.00370536
C        3.87977530       4.00585834       3.84780342       0.00553185      -0.00360783       0.00690264
O        4.47549918       4.21697642       2.80016457      -0.00696684      -0.00304563      -0.00439366
O        2.82489685       4.48693604       4.24257239      -0.00385777      -0.00367480      -0.00717519
H        3.83301550       2.21122832       5.01619590       0.00115446       0.00015856       0.00157258
H        4.73515786       3.50447944       5.74422594      -0.00060739      -0.00188294      -0.00184613
H        5.44078323       2.60277150       4.40339889      -0.00138069       0.00048668       0.00144922
18
Lattice="30.0 0.0 0.0 0.0 30.0 0.0 0.0 0.0 30.0" Properties=species:S:1:pos:R:3:forces:R:3 dimer_id=12 label=CA energy=-9464.27605021716 chargeA=-1 energyA=-3242.85366840756 chargeB=0 energyB=-6221.39946347083 indexB=11 distance=7.509776823166286 distance_initial=4.581521463775907 pbc="T T T"
C       -0.04999892       0.09664542       0.56061497       0.04273954       0.02574272       0.03008594
C       -0.41527640       1.09695699      -0.49638122      -0.00844169      -0.00037117      -0.00367501
C        0.46175685      -1.18673453      -0.02439867      -0.01302450       0.00257508      -0.01106383
H       -0.91202989      -0.10630357       1.18023339      -0.00457664      -0.00212569       0.00287404
H        0.69805019       0.51943224       1.21622476      -0.02648233       0.00432053      -0.02632580
H       -0.78174273       2.01590683      -0.06730131       0.03519874      -0.00973111       0.00644875
H        0.43884017       1.33715616      -1.11134949       0.00292768       0.01306512       0.02375572
H        1.34152697      -1.01257523      -0.62531048       0.00681873       0.00685314       0.01098796
H       -1.18340509       0.70700441      -1.14706579      -0.02327331      -0.02112041      -0.01819162
H       -0.28067141      -1.64268752      -0.66187123      -0.01816244      -0.01542648      -0.01933289
H        0.72135670      -1.89976874       0.74177831       0.01099908       0.00259133       0.00891295
C        4.93634113       3.41829587       5.21460262      -0.00167131       0.00086541      -0.00293247
C        4.28780506       4.41388810       4.25583318       0.00395477      -0.00311108       0.00518329
O        4.88352894       4.62500618       3.20819433      -0.00507028      -0.00133919      -0.00246460
O        3.23292661       4.89496580       4.65060215      -0.00162545      -0.00205735      -0.00518527
H        4.24104526       2.61925808       5.42422566       0.00118585       0.00041770       0.00106970
H        5.14318762       3.91250920       6.15225570      -0.00031631      -0.00155344      -0.00149716
H        5.84881299       3.01080126       4.81142865      -0.00118013       0.00040490       0.00135030
18
Lattice="30.0 0.0 0.0 0.0 30.0 0.0 0.0 0.0 30.0" Properties=species:S:1:pos:R:3:forces:R:3 dimer_id=12 label=CA energy=-9464.27118607788 chargeA=-1 energyA=-3242.85366840756 chargeB=0 energyB=-6221.39946347083 indexB=11 distance=8.289922910160485 distance_initial=4.581521463775907 pbc="T T T"
C       -0.04999892       0.09664542       0.56061497       0.03323015       0.02072686       0.02364130
C       -0.41527640       1.09695699      -0.49638122      -0.00646546      -0.00026213      -0.00232665
C        0.46175685      -1.18673453      -0.02439867      -0.00992522       0.00179129      -0.00846680
H       -0.91202989      -0.10630357       1.18023339      -0.00283043      -0.00125602       0.00269193
H        0.69805019       0.51943224       1.21622476      -0.02222466       0.00091122      -0.02156445
H       -0.78174273       2.01590683      -0.06730131       0.02782359      -0.00805279       0.00430980
H        0.43884017       1.33715616      -1.11134949       0.00216422       0.01062882       0.01864336
H        1.34152697      -1.01257523      -0.62531048       0.00559465       0.00524113       0.00931974
H       -1.18340509       0.70700441      -1.14706579      -0.01853894      -0.01656336      -0.01449365
H       -0.28067141      -1.64268752      -0.66187123      -0.01517223      -0.01203354      -0.01572744
H        0.72135670      -1.89976874       0.74177831       0.00933213       0.00300404       0.00689965
C        5.38675868       3.86871342       5.66502018      -0.00168012       0.00054749      -0.00247388
C        4.73822261       4.86430565       4.70625074       0.00300338      -0.00289496       0.00408071
O        5.33394649       5.07542373       3.65861189      -0.00389298      -0.00029871      -0.00133297
O        3.68334416       5.34538335       5.10101971      -0.00039872      -0.00106776      -0.00396363
H        4.69146281       3.06967563       5.87464322       0.00120439       0.00056231       0.00075678
H        5.59360517       4.36292675       6.60267326      -0.00014419      -0.00133161      -0.00126563
H        6.29923054       3.46121881       5.26184621      -0.00107957       0.00034771       0.00127184
18
Lattice="30.0 0.0 0.0 0.0 30.0 0.0 0.0 0.0 30.0" Properties=species:S:1:pos:R:3:forces:R:3 dimer_id=12 label=CA energy=-9464.26790366061 chargeA=-1 energyA=-3242.85366840756 chargeB=0 energyB=-6221.39946347083 indexB=11 distance=9.151113738675301 distance_initial=4.581521463775907 pbc="T T T"
C       -0.04999892       0.09664542       0.56061497       0.02543569       0.01649203       0.01837630
C       -0.41527640       1.09695699      -0.49638122      -0.00482383      -0.00007258      -0.00123507
C        0.46175685      -1.18673453      -0.02439867      -0.00749312       0.00124775      -0.00637234
H       -0.91202989      -0.10630357       1.18023339      -0.00157764      -0.00064822       0.00245090
H        0.69805019       0.51943224       1.21622476      -0.01829558      -0.00092511      -0.01748137
H       -0.78174273       2.01590683      -0.06730131       0.02189490      -0.00666557       0.00275584
H        0.43884017       1.33715616      -1.11134949       0.00160184       0.00859406       0.01455776
H        1.34152697      -1.01257523      -0.62531048       0.00455023       0.00394868       0.00782308
H       -1.18340509       0.70700441      -1.14706579      -0.01464583      -0.01290108      -0.01143259
H       -0.28067141      -1.64268752      -0.66187123      -0.01250553      -0.00933674      -0.01264850
H        0.72135670      -1.89976874       0.74177831       0.00782328       0.00308924       0.00520571
C        5.88396744       4.36592218       6.16222893      -0.00169130       0.00033901      -0.00219723
C        5.23543137       5.36151441       5.20345949       0.00245440      -0.00277236       0.00337025
O        5.83115525       5.57263249       4.15582064      -0.00320213       0.00032775      -0.00059638
O        4.18055292       5.84259211       5.59822846       0.00033306      -0.00048078      -0.00322817
H        5.18867157       3.56688439       6.37185197       0.00121934       0.00064433       0.00055304
H        6.09081393       4.86013551       7.09988201      -0.00004684      -0.00118737      -0.00111767
H        6.79643930       3.95842757       5.75905496      -0.00103093       0.00030696       0.00121646
18
Lattice="30.0 0.0 0.0 0.0 30.0 0.0 0.0 0.0 30.0" Properties=species:S:1:pos:R:3:forces:R:3 dimer_id=12 label=CA energy=-9464.26567102837 chargeA=-1 energyA=-3242.85366840756 chargeB=0 energyB=-6221.39946347083 indexB=11 distance=10.101768565199219 distance_initial=4.581521463775907 pbc="T T T"
C       -0.04999892       0.09664542       0.56061497       0.01910439       0.01295111       0.01410628
C       -0.41527640       1.09695699      -0.49638122      -0.00352507       0.00010914      -0.00037602
C        0.46175685      -1.18673453      -0.02439867      -0.00563430       0.00087929      -0.00470851
H       -0.91202989      -0.10630357       1.18023339      -0.00070536      -0.00024364       0.00216612
H        0.69805019       0.51943224       1.21622476      -0.01478976      -0.00179246      -0.01402338
H       -0.78174273       2.01590683      -0.06730131       0.01713540      -0.00551698       0.00162113
H        0.43884017       1.33715616      -1.11134949       0.00118714       0.00690519       0.01128383
H        1.34152697      -1.01257523      -0.62531048       0.00366788       0.00291374       0.00650130
H       -1.18340509       0.70700441      -1.14706579      -0.01143755      -0.00995029      -0.00890674
H       -0.28067141      -1.64268752      -0.66187123      -0.01014103      -0.00719666      -0.01003031
H        0.72135670      -1.89976874       0.74177831       0.00648294       0.00296997       0.00379108
C        6.43282826       4.91478300       6.71108975      -0.00170332       0.00019932      -0.00202721
C        5.78429219       5.91037523       5.75232031       0.00213973      -0.00268918       0.00291010
O        6.38001607       6.12149331       4.70468146      -0.00279042       0.00070837      -0.00010627
O        4.72941374       6.39145293       6.14708928       0.00076995      -0.00012575      -0.00278261
H        5.73753239       4.11574521       6.92071279       0.00123641       0.00069530       0.00042647
H        6.63967475       5.40899633       7.64874283       0.00000883      -0.00109494      -0.00102324
H        7.34530012       4.50728839       6.30791578      -0.00100587       0.00027849       0.00117797
18
Lattice="30.0 0.0 0.0 0.0 30.0 0.0 0.0 0.0 30.0" Properties=species:S:1:pos:R:3:forces:R:3 dimer_id=12 label=CA energy=-9464.26413525079 chargeA=-1 energyA=-3242.85366840756 chargeB=0 energyB=-6221.39946347083 indexB=11 distance=11.151181274143507 distance_initial=4.581521463775907 pbc="T T T"
C       -0.04999892       0.09664542       0.56061497       0.01400696       0.01002641       0.01066575
C       -0.41527640       1.09695699      -0.49638122      -0.00252396       0.00025577       0.00029062
C        0.46175685      -1.18673453      -0.02439867      -0.00423696       0.00062963      -0.00339578
H       -0.91202989      -0.10630357       1.18023339      -0.00011673       0.00001286       0.00186068
H        0.69805019       0.51943224       1.21622476      -0.01173495      -0.00208039      -0.01112472
H       -0.78174273       2.01590683      -0.06730131       0.01331702      -0.00456504       0.00079077
H        0.43884017       1.33715616      -1.11134949       0.00088103       0.00551122       0.00866200
H        1.34152697      -1.01257523      -0.62531048       0.00292724       0.00208948       0.00535210
H       -1.18340509       0.70700441      -1.14706579      -0.00879889      -0.00757046      -0.00683183
H       -0.28067141      -1.64268752      -0.66187123      -0.00807123      -0.00550383      -0.00782060
H        0.72135670      -1.89976874       0.74177831       0.00530841       0.00273451       0.00261739
C        7.03870697       5.52066171       7.31696846      -0.00171149       0.00010704      -0.00192710
C        6.39017090       6.51625394       6.35819902       0.00195644      -0.00263038       0.00262515
O        6.98589478       6.72737202       5.31056017      -0.00254074       0.00093910       0.00019973
O        5.33529245       6.99733164       6.75296799       0.00104053       0.00009115      -0.00250941
H        6.34341110       4.72162392       7.52659150       0.00125004       0.00072714       0.00035099
H        7.24555346       6.01487504       8.25462154       0.00004128      -0.00103393      -0.00095893
H        7.95117883       5.11316710       6.91379449      -0.00099401       0.00025971       0.00115317
18
Lattice="30.0 0.0 0.0 0.0 30.0 0.0 0.0 0.0 30.0" Properties=species:S:1:pos:R:3:forces:R:3 dimer_id=12 label=CA energy=-9464.26307250075 chargeA=-1 energyA=-3242.85366840756 chargeB=0 energyB=-6221.39946347083 indexB=11 distance=12.309611218133593 distance_initial=4.581521463775907 pbc="T T T"
C       -0.04999892       0.09664542       0.56061497       0.00992345       0.00763499       0.00791258
C       -0.41527640       1.09695699      -0.49638122      -0.00176674       0.00036057       0.00079623
C        0.46175685      -1.18673453      -0.02439867      -0.00319460       0.00046063      -0.00236562
H       -0.91202989      -0.10630357       1.18023339       0.00027012       0.00016488       0.00155286
H        0.69805019       0.51943224       1.21622476      -0.00911389      -0.00203365      -0.00870661
H       -0.78174273       2.01590683      -0.06730131       0.01025843      -0.00377502       0.00018200
H        0.43884017       1.33715616      -1.11134949       0.00065261       0.00436539       0.00656155
H        1.34152697      -1.01257523      -0.62531048       0.00231053       0.00143378       0.00436272
H       -1.18340509       0.70700441      -1.14706579      -0.00663388      -0.00565310      -0.00513527
H       -0.28067141      -1.64268752      -0.66187123      -0.00628491      -0.00416805      -0.00597331
H        0.72135670      -1.89976874       0.74177831       0.00429486       0.00244501       0.00164900
C        7.70752681       6.18948155       7.98578830      -0.00172014       0.00004647      -0.00186815
C        7.05899074       7.18507378       7.02701886       0.00185279      -0.00259189       0.00244582
O        7.65471462       7.39619186       5.97938001      -0.00239448       0.00108847       0.00040608
O        6.00411229       7.66615148       7.42178783       0.00121332       0.00022467      -0.00234077
H        7.01223094       5.39044376       8.19541134       0.00126096       0.00074653       0.00030403
H        7.91437330       6.68369488       8.92344138       0.00005943      -0.00099587      -0.00091910
H        8.61999867       5.78198694       7.58261433      -0.00098786       0.00024617       0.00113596
18
Lattice="30.0 0.0 0.0 0.0 30.0 0.0 0.0 0.0 30.0" Properties=species:S:1:pos:R:3:forces:R:3 dimer_id=12 label=CA energy=-9464.26234032112 chargeA=-1 energyA=-3242.85366840756 chargeB=0 energyB=-6221.39946347083 indexB=11 distance=13.588383584579848 distance_initial=4.581521463775907 pbc="T T T"
C       -0.04999892       0.09664542       0.56061497       0.00667231       0.00569437       0.00572028
C       -0.41527640       1.09695699      -0.49638122      -0.00120230       0.00042879       0.00117786
C        0.46175685      -1.18673453      -0.02439867      -0.00242428       0.00034717      -0.00156463
H       -0.91202989      -0.10630357       1.18023339       0.00051790       0.00024725       0.00126064
H        0.69805019       0.51943224       1.21622476      -0.00689979      -0.00181101      -0.00670522
H       -0.78174273       2.01590683      -0.06730131       0.00781569      -0.00311957      -0.00026255
H        0.43884017       1.33715616      -1.11134949       0.00048397       0.00343072       0.00488286
H        1.34152697      -1.01257523      -0.62531048       0.00180315       0.00091482       0.00352495
H       -1.18340509       0.70700441      -1.14706579      -0.00487007      -0.00411506      -0.00375868
H       -0.28067141      -1.64268752      -0.66187123      -0.00476467      -0.00311714      -0.00444246
H        0.72135670      -1.89976874       0.74177831       0.00343409       0.00214522       0.00086014
C        8.44582638       6.92778112       8.72408787      -0.00172596       0.00000764      -0.00183398
C        7.79729031       7.92337335       7.76531843       0.00179053      -0.00257016       0.00233787
O        8.39301419       8.13449143       6.71767958      -0.00230421       0.00118024       0.00053244
O        6.74241186       8.40445105       8.16008740       0.00131928       0.00031052      -0.00223807
H        7.75053051       6.12874333       8.93371091       0.00126904       0.00076001       0.00027538
H        8.65267287       7.42199445       9.66174095       0.00007056      -0.00097196      -0.00089202
H        9.35829824       6.52028651       8.32091390      -0.00098523       0.00023815       0.00112520
18
Lattice="30.0 0.0 0.0 0.0 30.0 0.0 0.0 0.0 30.0" Properties=species:S:1:pos:R:3:forces:R:3 dimer_id=12 label=CA energy=-9464.26183871161 chargeA=-1 energyA=-3242.85366840756 chargeB=0 energyB=-6221.39946347083 indexB=11 distance=15.000000004442159 distance_initial=4.581521463775907 pbc="T T T"
C       -0.04999892       0.09664542       0.56061497       0.00410379       0.00413782       0.00398811
C       -0.41527640       1.09695699      -0.49638122      -0.00079212       0.00046490       0.00145579
C        0.46175685      -1.18673453      -0.02439867      -0.00186386       0.00026875      -0.00095263
H       -0.91202989      -0.10630357       1.18023339       0.00067007       0.00028351       0.00099504
H        0.69805019       0.51943224       1.21622476      -0.00506156      -0.00151426      -0.00506700
H       -0.78174273       2.01590683      -0.06730131       0.00587587      -0.00258142      -0.00058746
H        0.43884017       1.33715616      -1.11134949       0.00035872       0.00267434       0.00354949
H        1.34152697      -1.01257523      -0.62531048       0.00139077       0.00050579       0.00282512
H       -1.18340509       0.70700441      -1.14706579      -0.00343761      -0.00288715      -0.00264591
H       -0.28067141      -1.64268752      -0.66187123      -0.00349018      -0.00229183      -0.00318774
H        0.72135670      -1.89976874       0.74177831       0.00271454       0.00186162       0.00022744
C        9.26082350       7.74277824       9.53908499      -0.00173002      -0.00001656      -0.00181393
C        8.61228743       8.73837047       8.58031555       0.00175240      -0.00255996       0.00227480
O        9.20801131       8.94948855       7.53267670      -0.00224553       0.00124166       0.00061181
O        7.55740898       9.21944817       8.97508452       0.00138726       0.00036765      -0.00217392
H        8.56552763       6.94374045       9.74870803       0.00127474       0.00076894       0.00025834
H        9.46766999       8.23699157      10.47673807       0.00007681      -0.00095602      -0.00087547
H       10.17329536       7.33528363       9.13591102      -0.00098410       0.00023223       0.00111811
19
Lattice="30.0 0.0 0.0 0.0 30.0 0.0 0.0 0.0 30.0" Properties=species:S:1:pos:R:3:forces:R:3 dimer_id=13 label=CP energy=-11512.2557368801 chargeA=-1 energyA=-4220.60274987571 chargeB=0 energyB=-7291.51885657262 indexB=9 distance=5.710681908818915 distance_initial=5.710681908818915 pbc="T T T"
C        0.19152078       0.12433501       0.50963005       0.08105239       0.21967725       0.13570473
C       -0.84900453       0.91348151      -0.20644285      -0.01433274      -0.00870894       0.01115858
O        0.57370527      -0.93068696      -0.30019874      -0.01649310      -0.21849053      -0.15016201
H        1.04020576       0.75721881       0.73986110      -0.05756134      -0.02073490       0.02918038
H       -0.20419636      -0.23907248       1.45042054       0.01071695       0.01815493      -0.01241852
H       -1.17229671       1.74788793       0.39453874       0.03734445      -0.00724507       0.00781398
H        1.22797831      -1.44643015       0.13032588       0.02141939       0.07355450       0.02854257
H       -1.70408660       0.29538236      -0.42550243      -0.03302990      -0.02099785      -0.01473715
H       -0.45910577       1.29061520      -1.13756225       0.01264280       0.01217540      -0.00479289
C        2.84542466       2.75136239       2.52914302       0.00268160      -0.01548757      -0.03583565
C        4.04087290       2.50114572       1.66134718      -0.00891146      -0.00625550       0.00404014
C        3.12883696       3.55519136       3.80073940       0.02150632       0.03668515       0.06006593
O        4.28669690       3.90848460       3.97648326      -0.03903956      -0.02671815      -0.02729649
O        2.14803067       3.75443607       4.50550332       0.00060288      -0.02044183      -0.02778606
H        2.07703638       3.28274394       1.98425307      -0.00720021       0.00872184      -0.00527493
H        2.39117424       1.82001138       2.83882377      -0.00685057      -0.01618137       0.01770125
H        4.48527555       3.43305086       1.35093108      -0.00682891      -0.00904663      -0.00104126
H        3.78410973       1.92922561       0.77802927       0.00504858      -0.00035557      -0.01470050
H        4.80085371       1.96691085       2.20846121      -0.00276758       0.00169483      -0.00016213
19
Lattice="30.0 0.0 0.0 0.0 30.0 0.0 0.0 0.0 30.0" Properties=species:S:1:pos:R:3:forces:R:3 dimer_id=13 label=CP energy=-11512.2265408524 chargeA=-1 energyA=-4220.60274987571 chargeB=0 energyB=-7291.51885657262 indexB=9 distance=6.189253118380294 distance_initial=5.710681908818915 pbc="T T T"
C        0.19152078       0.12433501       0.50963005       0.06186635       0.18359746       0.11686933
C       -0.84900453       0.91348151      -0.20644285      -0.01268433      -0.00784358       0.00854686
O        0.57370527      -0.93068696      -0.30019874      -0.01577259      -0.18465903      -0.12684573
H        1.04020576       0.75721881       0.73986110      -0.04954508      -0.02057171       0.02270867
H       -0.20419636      -0.23907248       1.45042054       0.01040793       0.01552303      -0.01311880
H       -1.17229671       1.74788793       0.39453874       0.03183415      -0.00628602       0.00489927
H        1.22797831      -1.44643015       0.13032588       0.01995032       0.06341319       0.02571882
H       -1.70408660       0.29538236      -0.42550243      -0.02742752      -0.01841054      -0.01154472
H       -0.45910577       1.29061520      -1.13756225       0.01071952       0.01109857      -0.00285247
C        3.12172788       3.02766560       2.80544624       0.00165644      -0.01050562      -0.02840796
C        4.31717612       2.77744893       1.93765040      -0.00518106      -0.00324340       0.00308860
C        3.40514018       3.83149457       4.07704262       0.01656369       0.02730862       0.04507119
O        4.56300012       4.18478781       4.25278648      -0.03118399      -0.02114220      -0.02144202
O        2.42433389       4.03073928       4.78180654       0.00021390      -0.01584078      -0.02073277
H        2.35333960       3.55904715       2.26055629      -0.00347649       0.00695693      -0.00298780
H        2.66747746       2.09631459       3.11512699      -0.00599245      -0.01450815       0.01160542
H        4.76157877       3.70935407       1.62723430      -0.00453023      -0.00713811      -0.00051305
H        4.06041295       2.20552882       1.05433249       0.00422218       0.00078786      -0.00962191
H        5.07715693       2.24321406       2.48476443      -0.00164073       0.00146350      -0.00044093
19
Lattice="30.0 0.0 0.0 0.0 30.0 0.0 0.0 0.0 30.0" Properties=species:S:1:pos:R:3:forces:R:3 dimer_id=13 label=CP energy=-11512.2045694892 chargeA=-1 energyA=-4220.60274987571 chargeB=0 energyB=-7291.51885657262 indexB=9 distance=6.707929941296919 distance_initial=5.710681908818915 pbc="T T T"
C        0.19152078       0.12433501       0.50963005       0.04924733       0.15474806       0.09888749
C       -0.84900453       0.91348151      -0.20644285      -0.01103487      -0.00737037       0.00664873
O        0.57370527      -0.93068696      -0.30019874      -0.01522457      -0.15738015      -0.10767087
H        1.04020576       0.75721881       0.73986110      -0.04637761      -0.02272365       0.01495953
H       -0.20419636      -0.23907248       1.45042054       0.00953216       0.01308942      -0.01228068
H       -1.17229671       1.74788793       0.39453874       0.02679259      -0.00528826       0.00286675
H        1.22797831      -1.44643015       0.13032588       0.01849399       0.05477954       0.02279115
H       -1.70408660       0.29538236      -0.42550243      -0.02302681      -0.01577469      -0.00904271
H       -0.45910577       1.29061520      -1.13756225       0.00926888       0.01004488      -0.00154151
C        3.42118608       3.32712381       3.10490444       0.00235921      -0.00660741      -0.01938828
C        4.61663432       3.07690714       2.23710860      -0.00338339      -0.00137006       0.00240223
C        3.70459838       4.13095278       4.37650082       0.01384845       0.02030761       0.03243995
O        4.86245832       4.48424602       4.55224468      -0.02465228      -0.01634303      -0.01608456
O        2.72379209       4.33019749       5.08126474      -0.00041324      -0.01234083      -0.01521518
H        2.65279780       3.85850536       2.56001449      -0.00145378       0.00511783      -0.00140484
H        2.96693566       2.39577280       3.41458519      -0.00343619      -0.00982615       0.00857162
H        5.06103697       4.00881228       1.92669250      -0.00304926      -0.00558977      -0.00020492
H        4.35987115       2.50498703       1.35379069       0.00348975       0.00124934      -0.00624344
H        5.37661513       2.54267227       2.78422263      -0.00098035       0.00127770      -0.00049045
19
Lattice="30.0 0.0 0.0 0.0 30.0 0.0 0.0 0.0 30.0" Properties=species:S:1:pos:R:3:forces:R:3 dimer_id=13 label=CP energy=-11512.188866362 chargeA=-1 energyA=-4220.60274987571 chargeB=0 energyB=-7291.51885657262 indexB=9 distance=7.270073335558337 distance_initial=5.710681908818915 pbc="T T T"
C        0.19152078       0.12433501       0.50963005       0.04017387       0.13076539       0.08340783
C       -0.84900453       0.91348151      -0.20644285      -0.00943860      -0.00686439       0.00518689
O        0.57370527      -0.93068696      -0.30019874      -0.01445430      -0.13422086      -0.09135713
H        1.04020576       0.75721881       0.73986110      -0.04210485      -0.02277856       0.00974661
H       -0.20419636      -0.23907248       1.45042054       0.00844460       0.01098302      -0.01087836
H       -1.17229671       1.74788793       0.39453874       0.02233887      -0.00437825       0.00148140
H        1.22797831      -1.44643015       0.13032588       0.01697495       0.04720209       0.01989934
H       -1.70408660       0.29538236      -0.42550243      -0.01939800      -0.01333503      -0.00704929
H       -0.45910577       1.29061520      -1.13756225       0.00802639       0.00903927      -0.00066270
C        3.74573972       3.65167745       3.42945808       0.00270163      -0.00437934      -0.01273918
C        4.94118796       3.40146078       2.56166224      -0.00261405      -0.00028729       0.00166113
C        4.02915202       4.45550642       4.70105446       0.01183996       0.01503212       0.02284948
O        5.18701196       4.80879966       4.87679832      -0.01950096      -0.01252845      -0.01179877
O        3.04834573       4.65475113       5.40581838      -0.00090365      -0.00954289      -0.01101566
H        2.97735144       4.18305900       2.88456813      -0.00044439       0.00356632      -0.00056160
H        3.29148930       2.72032644       3.73913883      -0.00185244      -0.00637805       0.00623059
H        5.38559061       4.33336592       2.25124614      -0.00210190      -0.00440503       0.00001761
H        4.68442479       2.82954067       1.67834433       0.00292110       0.00141884      -0.00395155
H        5.70116877       2.86722591       3.10877627      -0.00060821       0.00109110      -0.00046665
19
Lattice="30.0 0.0 0.0 0.0 30.0 0.0 0.0 0.0 30.0" Properties=species:S:1:pos:R:3:forces:R:3 dimer_id=13 label=CP energy=-11512.1773568636 chargeA=-1 energyA=-4220.60274987571 chargeB=0 energyB=-7291.51885657262 indexB=9 distance=7.879325948350434 distance_initial=5.710681908818915 pbc="T T T"
C        0.19152078       0.12433501       0.50963005       0.03299290       0.11022990       0.07008480
C       -0.84900453       0.91348151      -0.20644285      -0.00798048      -0.00621119       0.00409605
O        0.57370527      -0.93068696      -0.30019874      -0.01347637      -0.11410953      -0.07723509
H        1.04020576       0.75721881       0.73986110      -0.03692896      -0.02123359       0.00644573
H       -0.20419636      -0.23907248       1.45042054       0.00731271       0.00917881      -0.00932463
H       -1.17229671       1.74788793       0.39453874       0.01853090      -0.00363270       0.00052604
H        1.22797831      -1.44643015       0.13032588       0.01536399       0.04045438       0.01715543
H       -1.70408660       0.29538236      -0.42550243      -0.01634356      -0.01121147      -0.00546961
H       -0.45910577       1.29061520      -1.13756225       0.00692155       0.00805654      -0.00006409
C        4.09749188       4.00342961       3.78121024       0.00279281      -0.00304209      -0.00827200
C        5.29294012       3.75321294       2.91341440      -0.00230149       0.00030821       0.00101077
C        4.38090418       4.80725858       5.05280662       0.01017158       0.01110907       0.01590908
O        5.53876412       5.16055182       5.22855048      -0.01553456      -0.00959366      -0.00856572
O        3.40009789       5.00650329       5.75757054      -0.00116693      -0.00732905      -0.00790412
H        3.32910360       4.53481116       3.23632029       0.00005537       0.00240957      -0.00014505
H        3.64324146       3.07207860       4.09089099      -0.00098366      -0.00418162       0.00446111
H        5.73734277       4.68511808       2.60299830      -0.00147524      -0.00351148       0.00016293
H        5.03617695       3.18129283       2.03009649       0.00246654       0.00139431      -0.00243745
H        6.05292093       3.21897807       3.46052843      -0.00041711       0.00091559      -0.00043418
19
[truncated: 69,068,575 more chars]
